# Supplementary material for: Unfolding of α-helical 20-residue poly-glutamic acid analyzed by multiple runs of canonical molecular dynamics simulations
Source: PeerJ. 2018 May 15;6:e4769. doi: 10.7717/peerj.4769 (PMC5958886; doi:10.7717/peerj.4769)
Supplement: Supplemental Information 5 — The data includes the two initial structures and trajectories of secondary structural elements of all the residues in all the snapshots generated in this study. All the figures and tables in this manuscript were generated based on this raw data. [file peerj-06-4769-s005.gz › ss_trajectory/Ide/ide1.txt]

-HHHHHHHHHHHHHHHHHH-
--HHHHHHHHHHHHHHHHH-
-HHHHHHHHHHHHHHHHHT-
-HHHHHHHHHHHHHHHHHT-
-HHHHHHHHHHHHHHHHHH-
-HHHHHHHHHHHHHHHHHH-
-HHHHHHHHHHHHHHHHTT-
-HHHHHHHHHHHHHHHHHH-
-THHHHHHHHHHHHHHHHH-
-THHHHHHHHHHHHHHHHH-
--HHHHHHHHHHHHHHHTT-
-HHHHHHHHHHHHHHHHHH-
-HHHHHHHHHHHHHHHHHT-
-HHHHHHHHHHHHHHHHHH-
-HHHHHHHHHHHHHHHHHT-
-HHHHHHHHHHHHHHHHHT-
-HHHHHHHHHHHHHHHHHH-
-HHHHHHHHHHHHHHHHHH-
-HHHHHHHHHHHHHHHHH--
-HHHHHHHHHHHHHHHHHH-
-HHHHHHHHHHHHHHHHHH-
-HHHHHHHHHHHHHHHHTT-
-HHHHHHHHHHHHHHHHHH-
-HHHHHHHHHHHHHHHHHH-
-HHHHHHHHHHHHHHHHHH-
-HHHHHHHHHHHHHHHHHH-
-HHHHHHHHHHHHHHHTT--
--HHHHHHHHHHHHHHHT--
--HHHHHHHHHHHHHHHH--
-TTHHHHHHHHHHHHHTT--
--SHHHHHHHHHHHHHHTT-
--SHHHHHHHHHHHHHGGG-
--SHHHHHHHHHHHHHGGG-
-TTTTHHHHHHHHHHHHTT-
--STTHHHHHHHHHHHTT--
---TTHHHHHHHHHHHHHH-
---TTHHHHHHHHHHHHTT-
---TTHHHHHHHHHHHHHH-
-TTTTHHHHHHHHHHHTT--
-TTTTHHHHHHHHHHHHH--
--STTHHHHHHHHHHHTT--
--SSSHHHHHHHHHHHHH--
--SSSHHHHHHHHHHHHHH-
-TTTTHHHHHHHHHHHHH--
-TTTTHHHHHHHHHHHHHT-
-TTTTHHHHHHHHHHHHT--
-TTTTHHHHHHHHHHHHHH-
-TTTTHHHHHHHHHHHHHH-
-TTTTHHHHHHHHHHHHHH-
--STTHHHHHHHHHHHTTT-
-TTTTHHHHHHHHHHHHTT-
-TTTTHHHHHHHHHHHHH--
-TTTTHHHHHHHHHHHHHH-
-TTTTHHHHHHHHHHHHHT-
-TTTTHHHHHHHHHHHHTT-
-TTTTHHHHHHHHHHHHHH-
-TTTTHHHHHHHHHHHHTT-
-TTTTHHHHHHHHHHHTTT-
-TTTTHHHHHHHHHGGGGT-
-TTTTHHHHHHHHHHGGGT-
-TTTTHHHHHHHHHHHHTT-
-TTSSHHHHHHHHHHHHHH-
-TTTTHHHHHHHHHHGGGT-
-TTTTHHHHHHHHHHHTTT-
-TTTTHHHHHHHHHHHTTT-
---TTHHHHHHHHHHHHHT-
--STTHHHHHHHHHHHHHH-
--STTHHHHHHHHHHHHHH-
--STTHHHHHHHHHHHHHT-
--STTHHHHHHHHHHHHHT-
--STTHHHHHHHHHHHTT--
-GGGGHHHHHHHHHHHHT--
--STTHHHHHHHHHTTGGG-
-TTSSHHHHHHHHHHHHHT-
-TTTTHHHHHHHHHHHHHH-
--STTHHHHHHHHHHHHH--
--STTHHHHHHHHHHHHHT-
--STTHHHHHHHHHHHHTT-
--STTHHHHHHHHHHHHTT-
--STTHHHHHHHHHHHHHH-
-TTTTHHHHHHHHHHHHHH-
-TTTTHHHHHHHHHHHHHH-
--SSSHHHHHHHHHHHTTT-
-TTTTHHHHHHHHHHHHTT-
--STTHHHHHHHHHHHHHH-
--STTHHHHHHHHHHHHHH-
-TTTTHHHHHHHHHHHHHH-
---SSHHHHHHHHHHHHH--
---SSHHHHHHHHHHHHTT-
-TTTTHHHHHHHHHHHHTT-
--STTHHHHHHHHHHHHHT-
-TTTTHHHHHHHHHHHHHH-
-TTTTHHHHHHHHHHHHHT-
-TTTTHHHHHHHHHHHHTT-
-TTSSHHHHHHHHHHHHH--
-TTTTHHHHHHHHHHHHH--
-TTTSHHHHHHHHHHHTT--
-TTTTHHHHHHHHHHHHHT-
--STTHHHHHHHHHHHHHT-
-TTTSHHHHHHHHHHHHHT-
-TTTTHHHHHHHHHHHHH--
-TTTTHHHHHHHHHHHHHT-
-TTTTHHHHHHHHHHHHHT-
-TTS-HHHHHHHHHHHHHT-
-GGG-HHHHHHHHHHHHTT-
-TTS-HHHHHHHHHHHHHT-
-GGGTHHHHHHHHHHHHHH-
--S--HHHHHHHHHHHHHH-
-TT--HHHHHHHHHHHHHH-
-TTS-HHHHHHHHHHHHHH-
-TTTTHHHHHHHHHHHHHT-
-HHHHHHHHHHHHHHHHHT-
-HHHHHHHHHHHHHHHHHT-
-HHHHHHHHHHHHHHHHTT-
-HHHHHHHHHHHHHHHHTT-
-HHHHHHHHHHHHHHHHT--
-HHHHHHHHHHHHHHHTT--
-HHHHHHHHHHHHHHHHH--
-HHHHHHHHHHHHHHHHTT-
-HHHHHHHHHHHHHHHHH--
-HHHHHHHHHHHHHHHHH--
-HHHHHHHHHHHHHHHTT--
-HHHHHHHHHHHHHHHTS--
-HHHHHHHHHHHHHHHTT--
-HHHHHHHHHHHHHHTT---
-GGGTHHHHHHHHHHHTT--
--TTTHHHHHHHHHHHTT--
--TTTHHHHHHHHHHHHS--
-TTTTHHHHHHHHHHHT---
--TTTHHHHHHHHHHHHH--
-HHHHHHHHHHHHHHHHH--
-HHHHHHHHHHHHHHHHH--
-HHHHHHHHHHHHHHHHT--
-GGGTHHHHHHHHHHHHT--
-GGGTHHHHHHHHHHHHT--
-HHHHHHHHHHHHHHHHT--
-HHHHHHHHHHHHHHHHT--
-HHHHHHHHHHHHHHTTT--
-HHHHHHHHHHHHHHTTT--
-HHHHHHHHHHHHHGGGT--
-HHHHHHHHHHHHHGGGG--
-HHHHHHHHHHHHHHGGG--
-HHHHHHHHHHHHHGGGG--
-GGGTHHHHHHHHHHGGG--
-GGGTHHHHHHHHHHHTT--
-GGGTHHHHHHHHHHHHH--
-HHHHHHHHHHHHHHHHT--
-HHHHHHHHHHHHHHHHH--
-HHHHHHHHHHHHHHHHT--
-HHHHHHHHHHHHHHHHH--
-HHHHHHHHHHHHHHHHH--
-HHHHHHHHHHHHHHHHH--
-HHHHHHHHHHHHHHHHH--
-HHHHHHHHHHHHHHHHH--
-HHHHHHHHHHHHHHHHH--
-HHHHHHHHHHHHHHHHH--
-HHHHHHHHHHHHHHHHH--
-HHHHHHHHHHHHHHHHH--
-HHHHHHHHHHHHHHHHH--
-HHHHHHHHHHHHHHHHH--
-HHHHHHHHHHHHHHHHH--
-HHHHHHHHHHHHHHHHH--
-HHHHHHHHHHHHHHHHH--
-HHHHHHHHHHHHHHHHH--
-HHHHHHHHHHHHHHHHH--
-HHHHHHHHHHHHHHHHH--
-HHHHHHHHHHHHHHHTT--
-HHHHHHHHHHHHHHHTT--
-HHHHHHHHHHHHHHHHH--
-HHHHHHHHHHHHHHTTT--
-HHHHHHHHHHHHTTGGG--
-HHHHHHHHHHHHH--SS--
-HHHHHHHHHHHHHTTTS--
-HHHHHHHHHHHHHHGGG--
-HHHHHHHHHHHHHHGGG--
-HHHHHHHHHHHHHHHHH--
-HHHHHHHHHHHHHHHTT--
-HHHHHHHHHHHHHHTTS--
-TTHHHHHHHHHHHHHHH--
-TTTHHHHHHHHHHTTTT--
-HHHHHHHHHHHHHHHHH--
-HHHHHHHHHHHHHHHHH--
-HHHHHHHHHHHHHHHHH--
-HHHHHHHHHHHHHGGGT--
-HHHHHHHHHHHHHHTTT--
-HHHHHHHHHHHHHHHHH--
-HHHHHHHHHHHHHHHHH--
-HHHHHHHHHHHHHHHHH--
-HHHHHHHHHHHHHHHTT--
-HHHHHHHHHHHHHHHTT--
-HHHHHHHHHHHHHHHHT--
-HHHHHHHHHHHHHHHHTT-
-HHHHHHHHHHHHHHHTT--
-HHHHHHHHHHHHHHHHHT-
-HHHHHHHHHHHHHHHHT--
-HHHHHHHHHHHHHHHHHH-
-HHHHHHHHHHHHHHHHH--
-HHHHHHHHHHHHHHHHTT-
-TTTHHHHHHHHHHHHGGG-
-TTHHHHHHHHHHHHHHTT-
-HHHHHHHHHHHHHHHHHT-
-HHHHHHHHHHHHHHHHTT-
-HHHHHHHHHHHHHHHHHH-
-HHHHHHHHHHHHHHHHHT-
-HHHHHHHHHHHHHHHHHT-
-HHHHHHHHHHHHHHHHHT-
-HHHHHHHHHHHHHHGGGG-
-HHHHHHHHHHHHHHHTTT-
-HHHHHHHHHHHHHHHHTT-
-HHHHHHHHHHHHHHHHHH-
-HHHHHHHHHHHHHHHTTT-
-HHHHHHHHHHHHHHHHHH-
-HHHHHHHHHHHHHHHHHH-
-HHHHHHHHHHHHHHHHTT-
-HHHHHHHHHHHHHHHHTT-
-HHHHHHHHHHHHHHHHTT-
-HHHHHHHHHHHHHHHTTT-
-HHHHHHHHHHHHHHHHHH-
-HHHHHHHHHHHHHHHHHH-
--THHHHHHHHHHHHHHHH-
-TTHHHHHHHHHHHHHTTT-
-HHHHHHHHHHHHHHHTTT-
-HHHHHHHHHHHHHHHHTT-
-TTHHHHHHHHHHHHHHTT-
-HHHHHHHHHHHHHHHHHH-
-HHHHHHHHHHHHHHHHHH-
-HHHHHHHHHHHHHHHTTT-
-HHHHHHHHHHHHHHHHHH-
-HHHHHHHHHHHHHHHTTT-
-HHHHHHHHHHHHHHHHHH-
-HHHHHHHHHHHHHHHHHH-
-HHHHHHHHHHHHHHHHHH-
-HHHHHHHHHHHHHHHTTT-
-HHHHHHHHHHHHHHHHTT-
-HHHHHHHHHHHHHHHHHH-
-HHHHHHHHHHHHHHHHHH-
-HHHHHHHHHHHHHHHHHH-
-HHHHHHHHHHHHHHHHHH-
-HHHHHHHHHHHHHHHHHH-
-HHHHHHHHHHHHHHHHTT-
-HHHHHHHHHHHHHHHHTT-
-HHHHHHHHHHHHHHHTTT-
-HHHHHHHHHHHHHHHHTT-
-HHHHHHHHHHHHHHHHHH-
-HHHHHHHHHHHHHHHHHH-
-HHHHHHHHHHHHHHHHHH-
-HHHHHHHHHHHHHHHHHH-
-HHHHHHHHHHHHHHHTTT-
--HHHHHHHHHHHHHHHTT-
-HHHHHHHHHHHHHHHHTT-
-HHHHHHHHHHHHHHHHHH-
-HHHHHHHHHHHHHHHHHH-
-HHHHHHHHHHHHHHHHHH-
-HHHHHHHHHHHHHHHHHH-
-HHHHHHHHHHHHHHHHHH-
-HHHHHHHHHHHHHHHHHH-
-HHHHHHHHHHHHHHHHHT-
-HHHHHHHHHHHHHHHHHH-
-HHHHHHHHHHHHHHHHHH-
-HHHHHHHHHHHHHHHHHH-
-HHHHHHHHHHHHHHHHHH-
-HHHHHHHHHHHHHHHHHH-
-HHHHHHHHHHHHHHHHHH-
-HHHHHHHHHHHHHHHHHH-
-HHHHHHHHHHHHHHHHTT-
-HHHHHHHHHHHHHHHHHT-
-HHHHHHHHHHHHHHHHHH-
-HHHHHHHHHHHHHHHHTT-
-HHHHHHHHHHHHHHHHHH-
-HHHHHHHHHHHHHHHHHT-
-HHHHHHHHHHHHHHHHTT-
-HHHHHHHHHHHHHHHHHT-
-HHHHHHHHHHHHHHHHHH-
-HHHHHHHHHHHHHHHHTT-
-HHHHHHHHHHHHHHHHT--
-HHHHHHHHHHHHHHHHTT-
-HHHHHHHHHHHHHHHHHT-
-HHHHHHHHHHHHHHHHTT-
-HHHHHHHHHHHHHHHHHT-
-HHHHHHHHHHHHHHHHHH-
-HHHHHHHHHHHHHHHHHH-
-HHHHHHHHHHHHHHHHHH-
-HHHHHHHHHHHHHHHTT--
-HHHHHHHHHHHHHHHHHH-
-HHHHHHHHHHHHHHHHHH-
-HHHHHHHHHHHHHHHHHH-
-HHHHHHHHHHHHHHHHHH-
-HHHHHHHHHHHHHHHHTT-
-HHHHHHHHHHHHHHHHHH-
-HHHHHHHHHHHHHHHHHH-
-HHHHHHHHHHHHHHHHHH-
-HHHHHHHHHHHHHHHHHH-
-HHHHHHHHHHHHHHHHHH-
-HHHHHHHHHHHHHHHHH--
-HHHHHHHHHHHHHHHHHH-
-HHHHHHHHHHHHHHHHHH-
-HHHHHHHHHHHHHHHHHH-
-HHHHHHHHHHHHHHHHTT-
-HHHHHHHHHHHHHHHTTT-
-HHHHHHHHHHHHHHHHHH-
-HHHHHHHHHHHHHHHHHH-
-HHHHHHHHHHHHHHHHHH-
-GGGHHHHHHHHHHHHHHH-
-TTSHHHHHHHHHHHHHHH-
-TTSHHHHHHHHHHHHTTT-
-TTTHHHHHHHHHHHHTTT-
-TTTHHHHHHHHHHHHHHT-
-TTTHHHHHHHHHHHHHHH-
-TTTHHHHHHHHHHHHHTT-
-TTTHHHHHHHHHHHHHHH-
-TTTHHHHHHHHHHHHHHH-
-TTTHHHHHHHHHHHHHTT-
-TTTHHHHHHHHHHHHHTT-
-TTTHHHHHHHHHHHHHHH-
-TTTHHHHHHHHHHHHHHH-
-TTTHHHHHHHHHHHHHHH-
-TTTHHHHHHHHHHHHHHH-
-TTTHHHHHHHHHHHHHHH-
-GGGHHHHHHHHHHHHHHT-
-GGGHHHHHHHHHHHHTTT-
-GGGHHHHHHHHHHHHHHH-
-TTTHHHHHHHHHHHHHHH-
-TTSHHHHHHHHHHHHHHH-
-TTSHHHHHHHHHHHHHTT-
-GGGTTHHHHHHHHHHHHH-
-GGGHHHHHHHHHHHHHTT-
-GGGHHHHHHHHHHHHHH--
-TTTHHHHHHHHHHHHHHT-
-TTTHHHHHHHHHHHHHTT-
-TTTHHHHHHHHHHHHHTT-
-TTTHHHHHHHHHHHHHHT-
-TTTHHHHHHHHHHHHHH--
-TTTHHHHHHHHHHHHHHH-
-TTTHHHHHHHHHHHHHHH-
-TTTHHHHHHHHHHHHHHH-
-TTTHHHHHHHHHHHTTTT-
-TTTHHHHHHHHHHHHHHT-
-TTTHHHHHHHHHHHHHTT-
-TTTHHHHHHHHHHHTTS--
-TTTHHHHHHHHHHHTTTT-
-TTTHHHHHHHHHHHHHTT-
-TTTHHHHHHHHHHHTTTT-
-TTTHHHHHHHHHHHTTTT-
-TTTHHHHHHHHHHHHHTT-
-TTTHHHHHHHHHHHHGGG-
-HHHHHHHHHHHHHHHHTT-
-HHHHHHHHHHHHHHTTTT-
-HHHHHHHHHHHHHHHSTT-
-HHHHHHHHHHHHHHHTTT-
-HHHHHHHHHHHHHHTTTT-
-HHHHHHHHHHHHHHTTTT-
-HHHHHHHHHHHHHHTSTT-
-HHHHHHHHHHHHHHHTTT-
-HHHHHHHHHHHHHHHHTT-
-HHHHHHHHHHHHHHHHHH-
-HHHHHHHHHHHHHHHHHH-
-HHHHHHHHHHHHHHHHHH-
-HHHHHHHHHHHHHHHHHH-
-HHHHHHHHHHHHHHHHTT-
-HHHHHHHHHHHHHHHHHH-
-HHHHHHHHHHHHHHHHHH-
-HHHHHHHHHHHHHHHHHH-
-HHHHHHHHHHHHHHHHHH-
-HHHHHHHHHHHHHHHHHH-
-HHHHHHHHHHHHHHHHTT-
-HHHHHHHHHHHHHHHHHH-
-HHHHHHHHHHHHHHHHTT-
-HHHHHHHHHHHHHHHHHH-
-HHHHHHHHHHHHHHHHHH-
-HHHHHHHHHHHHHHHHTT-
-HHHHHHHHHHHHHHHHHT-
-HHHHHHHHHHHHHHHHHT-
-HHHHHHHHHHHHHHHHTT-
-TTTTHHHHHHHHHHHHTT-
-HHHHHHHHHHHHHHHHTT-
-HHHHHHHHHHHHHHHHH--
-HHHHHHHHHHHHHHHHHT-
-TTTTHHHHHHHHHHHTTT-
-HHHHHHHHHHHHHHHHHH-
-TTTTHHHHHHHHHHTGGG-
-TTTSHHHHHHHHHHTTTT-
-TTTTHHHHHHHHHHHHHH-
-TTTTHHHHHHHHTTTTTT-
-TTTTHHHHHHHHHHHHHH-
-TTTTHHHHHHHTTTHHHH-
-TTTTHHHHHHHTTTGGGT-
-TTTTHHHHHHHHHSHHHH-
-HHHHHHHHHHHTTTHHHH-
-TTTTHHHHHHHTTS-TTT-
-TTTTHHHHHHHHTTHHHH-
-TTTTHHHHHHHTTTHHHH-
-TTTTHHHHHHHHHHTTTT-
-TTTTHHHHHHHHTTHHHH-
-TTTTHHHHHHHTTTHHHH-
-TTTTHHHHHHHTTTGGGT-
-TTTTHHHHHHHTTSSTTT-
-TTTTHHHHHHHHTTHHHH-
-TTTTHHHHHHHHTTHHHH-
-TTTTHHHHHHHTTTHHHH-
-TTTTHHHHHHHTTTHHHH-
-TTTTHHHHHHHHHHHHHH-
-TTTTHHHHHHHHHSTTTT-
-TTTTHHHHHHHHTTHHHH-
-TTTTHHHHHHGGGTGGGT-
-TTTTHHHHHHHHTTHHHH-
-TTTTHHHHHHHHTTHHHH-
-TTTSHHHHHHHTTTHHHH-
-TTTTHHHHHHHTTTHHHH-
-TTTTHHHHHHHHTTHHHH-
-TTTTHHHHHHHTTTHHHH-
-TTTSHHHHHHHTTTGGGT-
-TTTTHHHHHHHTTTGGGT-
-TTTTHHHHHHHTTTHHHH-
-TTTTHHHHHHHHHHGGGT-
-TTTTHHHHHHHTTTHHHH-
-TTTTHHHHHHGGGTGGGT-
-TTTSHHHHHHHTTTHHHH-
--TTTHHHHHHHHHHHHHH-
--TTTHHHHHHHHHHGGGT-
--TTTHHHHHHHTTTGGGT-
--TTTTTTHHHHHHHHHHH-
--STTHHHHHHHHHHHHHH-
--STTHHHHHHHTTTGGGT-
-TTSSHHHHTTGGGTHHHH-
-TTT-GGGSTTHHHHHHHH-
-TTS-GGGGTTGGGTGGGT-
-TTTTGGGSTTGGGTGGGT-
--SSSGGG-TTHHHHGGGT-
--STTTTT-TTHHHHHHHH-
--STTGGG-SSHHHHGGGT-
--STTTTT-SSGGGTGGGT-
--STTTTT-SSHHHHGGGT-
--SS-TTS-TTTTTTHHHH-
--SS-GGG-TTHHHHGGGT-
--SS-TTS-TTHHHHGGGT-
--SS-TTT-TTHHHHHHHH-
--SS-TTS-TTHHHHGGGG-
--SS-TTT-TTGGGTGGGG-
--SS-TTT-TTGGGTGGGG-
--SS-TTT-TTHHHHGGGG-
--SS-TTT-TTGGGTTTTT-
--SS-TTT-TTGGGTGGGG-
--SS-TTTTTTGGGTGGG--
--SS-TTT-TTHHHHGGG--
-TTT-GGG-TTGGGTGGGG-
--SS-TTT-TTGGGTGGG--
--SSSTT--TTHHHHGGGG-
--SS-TTT-TTHHHHTTTT-
--SS-TT--TTGGGTGGGG-
--SS-TTS-TTGGGTGGGG-
--SS-TT--TTGGGTTTTT-
--SS-TTS-TTGGGTGGGG-
--SS-GGG-TTHHHHTT---
-TTT-TTS-TTHHHHTT---
--SS-TTS-TTHHHHTTS--
-TTS-TTS-TTHHHHGGG--
-TTT-TT--TTHHHHGGG--
-TTS-TTS-TTHHHHTGGG-
-TTT-TT--TTHHHHHHHT-
-TTT-SSS-TTHHHHTTTT-
-TTS-TT--TTHHHHTTS--
-TTS-TTS-TTHHHHTTS--
-GGGTGGG-TTHHHHTTT--
-GGGTTTS-TTHHHHHHH--
--GGGSS--TTHHHHHHH--
--TT-SS--TTHHHHTTT--
-TTS-SSS-TTHHHHTTT--
--GGGTT--TTHHHHHHHT-
-GGGGSSS-TTHHHHTTTT-
-HHHHTT--TTHHHHTTT--
-TTTTSS--TTHHHHTTTT-
-TTTTSS--TTHHHHHHHT-
-TTTTSS--TTHHHHTTT--
--GGGSS--TTHHHHTTTT-
--TTTSS--TTHHHHHHH--
--GGGSS--TTHHHHTTS--
--TTTSS--TTHHHHTTS--
--GGGSS--TTHHHHTTS--
--GGGSS--TTHHHHTTS--
-GGGGSS--TTHHHHTTS--
-THHHHS--TTHHHHTTTT-
-TTTSSS--TTHHHHTTS--
--TTTTS--TTHHHHT-TT-
-TTTTTSS-TTHHHHT-TT-
-TTTTSS--TTTTTTT-TT-
-TTTTSS--TTTTTTT-S--
-HHHHSS--TTTTTTT-S--
-GGGGSS--TTHHHHTTTT-
--GGGSS--TTTTTTTTTT-
-GGGGSS--TTGGGTTTS--
--STTSS--TTTTTTTTS--
-TTTSSS--TTHHHHTSS--
-GGGTSS--TTTTTTTTS--
-HHHHSS--TTTTTTTSS--
-GGGTSS--TTTTTTTTTT-
--GGGSS--TTTTTTTTTT-
-HHHHSS--TTGGGTTTS--
--GGGSS--TTTTTTTTTT-
-TTTTSS--TTHHHHTTTT-
-GGGSSS--TTTTTTTTTT-
--STTSS--TTGGGTTTTT-
-GGGGSS--TTTTTTTSS--
-TGGGSS--TTGGGTTTS--
-TGGGSS--TTGGGTTTTT-
-TTTSSS--TTGGGGGGS--
-GGGSSS--TTTTTGGGT--
-HHHHSS--TTTTTGGGS--
-GGGTSS--TTTTTGGGS--
-GGGTSS--HHHHHGGGS--
-GGGTSS--TTGGGGGGS--
-GGGTSS--TTGGGGGGG--
-GGGTSS--TTTTTHHHH--
-GGGTSS--TTTTTHHHH--
-GGGTSS--TTTTSHHHHH-
-GGGTSS--TTTTTHHHHH-
-GGGTSS--TTHHHHHHHH-
-GGGTSS--TTGGG-GGGT-
--TTTSS--TTHHHHHHHH-
--HHHHS--TTHHHHHHHH-
--HHHHS--TTHHHHHHHH-
--HHHHS--TTHHHHHHHH-
--HHHHS--HHHHHHHHHH-
--HHHHS--TTHHHHHHTT-
--GGGSS--HHHHHHHHTT-
--GGGSS--HHHHHHHTTT-
--GGGSS--HHHHHHHHTT-
--GGGSS--HHHHHHHHTT-
--GGGSS--HHHHHHHHHH-
-GGGGSS--HHHHHHHHTT-
--GGGSS--HHHHHHHHHH-
--TTTSS--HHHHHHHHHH-
-GGGGSS--HHHHHHHHHH-
-GGGGSS--TTHHHHHHHH-
-GGGSSS--TTHHHHHHTT-
--GGGSS--TTHHHHHHHH-
-GGGSSS--TTHHHHHHHH-
--TT-SS--TTHHHHHHTT-
--GGGSS--TTHHHHHHHH-
--TTSSS--TTHHHHHHTT-
-GGGTSS--TTHHHHHHHH-
-GGGSSS--TTHHHHHHHH-
-GGGGSS--TTHHHHHHHH-
--GGGSS--TTHHHHHHTT-
-GGGSSS--TTHHHHHHHH-
-GGGTTTS-TTHHHHHTTT-
-GGGTTTSHHHHHHHHHHH-
-GGGTTTTHHHHHHHHHTT-
-GGGTTTTHHHHHHHHHTT-
-GGGTTTTHHHHHHHHHTT-
-GGGTTTTHHHHHHHHHHH-
-GGGTTTTHHHHHHHHHHH-
-GGGTTTTHHHHHHHHHTT-
-GGGTTTTHHHHHHHHHHT-
-GGGSTT-HHHHHHHHHHH-
-HHHHTTTHHHHHHHHHHH-
-HHHHTTTHHHHHHHHHHH-
-GGGTTT-HHHHHHHHHHH-
-GGG-TT-HHHHHHHHHHH-
-GGG-TTTHHHHHHHHHHH-
-GGGGTTTHHHHHHHHHHH-
-GGGGTTTHHHHHHHHHHT-
-GGG-TTTHHHHHHHHHHH-
-GGG-TTTHHHHHHHHHHH-
-GGG-TTTHHHHHHHHHHH-
-GGGTTTTHHHHHHHHHHH-
-GGGTTTTHHHHHHHHHHT-
-GGG-TT-HHHHHHHHHHH-
-GGGSTTTHHHHHHHHHHT-
-GGG-TTTHHHHHHHHHHH-
-GGGSTTTHHHHHHHHHHH-
-GGG-SS-HHHHHHHHHHH-
-GGG-TT-HHHHHHHHHHH-
-GGG-TT-HHHHHHHHHHH-
-GGG-TT-HHHHHHHHHHT-
--TT-TTTHHHHHHHHHH--
--TT-TTTHHHHHHHHHH--
--TTTTTTHHHHHHHHHHT-
--TT-TTTHHHHHHHHHH--
--TT-TTTHHHHHHHHHTT-
--TT-TTTHHHHHHHHHHT-
-GGG-TT-HHHHHHHHHH--
-TTT-TT-HHHHHHHHHHT-
-TTT-SS-HHHHHHHHHTT-
-TTT-SS-HHHHHHHHHHH-
-TTT-SS-HHHHHHHHHHH-
-TTT-SSTHHHHHHHHHH--
-TTT-SSSHHHHHHHHHHH-
-TTT-SSSHHHHHHHHHHH-
-TTT-SSSHHHHHHHHHTT-
-TTT-SSSHHHHHHHHHTT-
-TTT-SSSHHHHHHHHHTT-
-TTT-SS-HHHHHHHHHHT-
-TTT-TT-HHHHHHHHHHT-
-TTT-SSSSHHHHHHHHHT-
-TTT-SSSSHHHHHHHHHT-
-TTT-TTSHHHHHHHHHHH-
-GGG-TT-SHHHHHHHHHH-
-TTT-TT-HHHHHHHHHHH-
-TTT-SS-HHHHHHHHHHH-
-TTT-SSSHHHHHHHHHTT-
-TTT-SSSHHHHHHHHHTT-
-TTT-SS-HHHHHHHHHHT-
-TTT-SS-HHHHHHHTTTT-
-TTT-SSSHHHHHHHHHH--
-TTT-SSSSHHHHHHHHHH-
-TTT-SSSHHHHHHHHHHH-
-TTT-SSSHHHHHHHHTTT-
-TTT-SSSHHHHHHHHHTT-
-TTT--TTHHHHHHHHTTT-
-TTT-SSSHHHHHHHHTTT-
-TTT-SSSHHHHHHHHHHT-
-TTT--SSHHHHHHHHHHH-
-TTT--SSHHHHHHHHHHH-
-TTT-SSSHHHHHHHHHHT-
-TTT-SSHHHHHHHHHHHH-
-TTT-SSHHHHHHHHHHHH-
-TTT-SSHHHHHHHHHHHH-
-TTT-SSHHHHHHHHHHH--
-TTT-SSHHHHHHHHHHH--
-TTT--HHHHHHHHHHHHT-
-TTT--HHHHHHHHHHHHT-
-TTT-SHHHHHHHHHHTT--
-TTT-SHHHHHHHHHHHH--
-TTT-SHHHHHHHHHHHH--
-TTT-SHHHHHHHHHHHHT-
-TTT-SHHHHHHHHHHHHT-
-TTT--HHHHHHHHHHHHH-
-TTT-SHHHHHHHHHHHHT-
-TTT-SSHHHHHHHHHHHH-
-TTT-SHHHHHHHHHHHHH-
-TTT-SHHHHHHHHHHHHH-
-TTT-SHHHHHHHHHHHHT-
-TTT-SHHHHHHHHHHHHT-
-TTT-SHHHHHHHHHHHHT-
-TTT-SHHHHHHHHHHHHT-
-TTT-SHHHHHHHHHHHH--
-TTT-SHHHHHHHHHHHH--
-TTT-SHHHHHHHHHHHH--
-TTT-SHHHHHHHHHTTT--
-TTT-SSHHHHHHHHHHH--
-TTT-SSHHHHHHHHTTS--
-TTT-SSHHHHHHHHHTT--
-TTT-SSHHHHHHHHHTT--
-TTTSSHHHHHHHHHHTT--
-TTT-SHHHHHHHHHHTT--
-TTT-SHHHHHHHHHHHH--
-TTT-SHHHHHHHHHHTT--
-TTT--HHHHHHHHHHHH--
-TTT-SHHHHHHHHHHTT--
-TTT-SHHHHHHHHHHTT--
-TTT-SHHHHHHHHHHTT--
-TTT-SSHHHHHHHHHTT--
-TTT-SSTHHHHHHHHHH--
-TTT-SSTHHHHHHHHTT--
-TTT-SSTHHHHHHHTTT--
-GGG-SSHHHHHHHHHTT--
-TTT-SSSHHHHHHHHHH--
-TTT-SSSHHHHHHHHTT--
-TTT-SSSHHHHHHHHTT--
-TTT-SSSHHHHHHHHTT--
-TTT--SSHHHHHHHHTT--
-TTT-SSSHHHHHHHHTT--
-TTT-SSSSHHHHHHHHH--
-TTT-SSSSHHHHHHHHH--
-TTT-SSSHHHHHHHHHH--
-TTT-SSSHHHHHHHHHH--
-TTT--SSHHHHHHHHHH--
-TTT-SSSHHHHHHHTTT--
-TTT-SSSHHHHHHHHTT--
-TTT-SSSHHHHHHHTTT--
-TTT-SS-HHHHHHHTTS--
-TTT-SSSHHHHHHHHH---
-TTT-SSSHHHHHHHHT---
-TTT--SSHHHHHHHHTT--
-TTT-SSSHHHHHHHTTS--
-TTT-SSSHHHHHHHHTS--
-TTT-SSSHHHHHHHTTS--
-TTT-SSSHHHHHHHHTT--
-TTT-SSSHHHHHHHHTT--
-TTT-SSSTTTTHHHHTT--
-TTT-SSSSSTTHHHHTT--
-TTT--SSHHHHHHHHTT--
-TTT-SSSHHHHHHHHT---
-TTT-SSSHHHHHHHHHS--
-TTT-SS-HHHHHHHHSS--
-TTT-SSSHHHHHHHHTS--
-TTT-SSSHHHHHHHHTS--
-TTT-STTHHHHHHHHTS--
-TTT-SSSHHHHHHHHHH--
-TTT--SSHHHHHHHHTT--
-TTT--SSHHHHHHHTTT--
-TTT--SSHHHHHHHHTT--
-TTT-SSSHHHHHHHHHH--
-TTT-SSSHHHHHHHTTT--
-TTT-SSSHHHHHHHHTT--
-TTT-SSSHHHHHHHHTT--
-TTT-SSSHHHHHHHHTT--
-TTT-SSSHHHHHHHHTT--
-TTT-SSSHHHHHHHHHH--
-TTT-SSSHHHHHHHHTT--
-TTT--SSHHHHHHHHTT--
-TTT-SSSHHHHHHHHTT--
-TTT-SSSHHHHHHHHTT--
-TTT-SSSHHHHHHHHTT--
-TTT-SSSHHHHHHHHTT--
-TTT-SSSHHHHHHHHHHH-
-TTT-SSHHHHHHHHHHH--
-TTT-SSHHHHHHHHHTT--
-TTT-SSHHHHHHHHHHHT-
-TTT-SSHHHHHHHHHTT--
-TTT-SSHHHHHHHHHHT--
-TTT-SSHHHHHHHHHTT--
-TTT--SHHHHHHHHHHT--
-TTT-SSHHHHHHHTTTS--
-TTT-SHHHHHHHHHHHS--
-TTT-SSHHHHHHHHHHT--
-TTT-SSHHHHHHHHHHS--
-TTT-SHHHHHHHHHHHS--
-TTT--HHHHHHHHHHHT--
-TTT-SHHHHHHHHHHHS--
-TTT-SHHHHHHHHHHHS--
-TTT-SHHHHHHHHTTTS--
-TTT--HHHHHHHHHHHT--
-TTT-SHHHHHHHHHTTS--
-TTT--HHHHHHHHTTTS--
-TTT-SHHHHHHHHTTTS--
-TTT-SHHHHHHHHHHHT--
-TTT-SHHHHHHHHHTTS--
-TTT--HHHHHHHHHHHT--
-TTT--HHHHHHHHTTTT--
-TTT-SHHHHHHHHTTTT--
-TTT--HHHHHHHHHTTT--
-TTT--HHHHHHHHHHH---
-TTT-SHHHHHHHHHHHT--
-TTT--HHHHHHHHHHHT--
-TTT--HHHHHHHHHHHT--
-TTT-SHHHHHHHHHTTT--
-TTT-SHHHHHHHHHHHS--
-TTT-SHHHHHHHHHTT---
-TTT--SHHHHHHHHTTS--
-TTT--HHHHHHHHHHHT--
-TTT-SHHHHHHHHHTT---
-TTT--HHHHHHHHHTT---
-TTT--HHHHHHHHHHH---
-TTT-SHHHHHHHHHTTT--
-TTT-SHHHHHHHHHTT---
-TTT-SHHHHHHHHHTTS--
-TTT--HHHHHHHHHHHT--
-TTT--HHHHHHHHHTTS--
-TTT-SSHHHHHHHHHTS--
-TTT-SHHHHHHHHHTTS--
-TTT-SSHHHHHHHHTTT--
-TTT-SSHHHHHHHHHHS--
-TTT-SSHHHHHHHHHHH--
-TTT-SSHHHHHHHHTTT--
-TTT-SSHHHHHHHHHT---
-TTT-SSHHHHHHHHHT---
-TTT-SSHHHHHHHHHTS--
-TTT-SSHHHHHHHHHTT--
-TTT-SSHHHHHHHHHTT--
-TTT-SSHHHHHHHHHHH--
-TTT-SSHHHHHHHHTTT--
-TTT-SSHHHHHHHHHTT--
-TTT-SSHHHHHHHHHTS--
-TTT-SSHHHHHHHHHHTT-
-TTT-SSHHHHHHHHHTT--
-TTTSSSHHHHHHHHHTT--
-TTTSSSHHHHHHHHTTS--
-TTT-SSHHHHHHHHHHS--
-TTT-SSHHHHHHHHHHS--
-TTT-SSHHHHHHHHHHH--
-TTT-SSHHHHHHHHHHT--
-TTT-SSHHHHHHHHHHH--
-TTT-SSHHHHHHHHHTT--
-TTT-SSHHHHHHHHHTT--
-TTT-SSHHHHHHHHHHH--
-TTT-SSHHHHHHHHHHT--
-TTT-SSHHHHHHHHHTT--
-TTT-SSSHHHHHHHHTT--
-TTT-SSSHHHHHHHHTT--
-TTT-SSHHHHHHHHHTT--
-TTT-SSHHHHHHHHHTT--
-TTT-SSHHHHHHHHHTT--
-TTT-SSHHHHHHHHHTT--
-TTT-SSSHHHHHHHHTT--
-TTT-SSHHHHHHHHHHH--
-TTT-SSHHHHHHHHHHTT-
-TTT-SSHHHHHHHHHHHT-
-TTT-SSHHHHHHHHHHHT-
-TTT-SSHHHHHHHHHHH--
-TTT-SSTHHHHHHHHHHH-
-TTT-SHHHHHHHHHHTTT-
--SS-SSHHHHHHHHHTTT-
-TTT-SHHHHHHHHHHHHH-
-TTT-SHHHHHHHHHHHHH-
-TTT-SSHHHHHHHHHHTT-
-TTT-SSHHHHHHHHHHTT-
-TTT-SSHHHHHHHHHHT--
-TTT-SSHHHHHHHHHHHT-
-TTT-SSHHHHHHHHHHT--
-TTT-SSHHHHHHHHHHTT-
-TTT-SSHHHHHHHHHHTT-
-TTT-SSHHHHHHHHHHTT-
-TTT-SSHHHHHHHHHHHT-
-TTT-SSHHHHHHHHHHTT-
-TTT-SSHHHHHHHHHTT--
-TTT-SSHHHHHHHHHHTT-
-TTT-SSHHHHHHHHHHTT-
-TTT-SSHHHHHHHHHHTT-
-TTT-SSHHHHHHHHHHTT-
-TTT-SSHHHHHHHHHHTT-
-TTT-SSHHHHHHHHHHTT-
-TTT-SSHHHHHHHHHGGG-
-TTT-SSSHHHHHHHHGGG-
-TTS-SSTHHHHHHHHGGG-
-TTT-SSSHHHHHHHHHTT-
--SS-SSTHHHHHHHHHTT-
--SS-SSTHHHHHHHHHTT-
--SS-SSTHHHHHHHHHHT-
--SS-TT-HHHHHHHHHHT-
--SS-SS-HHHHHHHHHTT-
--SS-SS-HHHHHHHHGGG-
--SS-SS-HHHHHHHHHHH-
--SS-TT-HHHHHHHHHTT-
-TTT-SS-HHHHHHHHTT--
--SS-SSTHHHHHHHHHT--
--SS-TT-HHHHHHHTGGG-
--SS-TT-TTHHHHHHHH--
--SS-TT-HHHHHHHHHTT-
--SS-TT-HHHHHHHHTT--
--SS-SS-TTHHHHHHGGG-
--SS-SS-HHHHHHHHTT--
--SS-TT-HHHHHHHHTT--
--SS-TT-HHHHHHHHHHH-
--SS-TT-HHHHHHHHHHH-
--SS-TT-HHHHHHHHTTT-
--SS-TT-HHHHHHHHHTT-
--SS-TT-HHHHHHHHHT--
--SS-TT-HHHHHHHHHHH-
--SS-TT-HHHHHHHHHHH-
--SS-TT-HHHHHHTGGG--
--SS-TT-HHHHHHHGGGT-
--SS-TT-HHHHHHTGGGT-
--SS-TT-HHHHHHHHTTT-
--SS-TT-HHHHHHHHHTT-
--SS-TT-HHHHHHHHHHH-
--SS-SS-HHHHHHHHHTT-
--SS-TT-HHHHHHHHHHH-
--SS-TT-HHHHHHHHHHH-
--SS-SS-HHHHHHHHHTT-
--SS-TT-HHHHHHHHHT--
--SS-TT-HHHHHHHHHTT-
--SS--S-HHHHHHHHHHT-
--SS-TT-HHHHHHHHHH--
--SS-TT-HHHHHHHHHHH-
--SS--S-HHHHHHHHTTT-
--SS-TT-HHHHHHHHHHH-
--SS-TT-HHHHHHHHHHT-
--SS-TT-HHHHHHHHHHT-
-TTT-TT-HHHHHHHHHHH-
--SS--S-HHHHHHHHHHT-
--SS-TT-HHHHHHHHHHH-
--SS-TT-HHHHHHHHHHH-
--SS-TT-HHHHHHHHHHH-
--SS-TT-HHHHHHHHHHH-
--SS-TT-HHHHHHHHHT--
--SS-TT-HHHHHHHHTT--
--SS----HHHHHHHHHTT-
--SS--S-HHHHHHHHHT--
--SS-TT-HHHHHHHHTT--
--SSS-S-HHHHHHHHTT--
--SS-TT-HHHHHHHHTT--
--SS----HHHHHHHHTT--
--SS--S-HHHHHHHHTT--
--SS----HHHHHHHHTT--
--SS----HHHHHHHHTT--
--SS----HHHHHHHHHTT-
--SS----HHHHHHHHHT--
--SS----HHHHHHHHHH--
--SS----HHHHHHHHHTT-
--SS----HHHHHHHHHHH-
--SS----TTHHHHHHTT--
--SS----HHHHHHHHHH--
--SS----HHHHHHHHHHH-
--SS----HHHHHHHHTT--
--SS----HHHHHHHHHHT-
--SS----HHHHHHHHHHH-
--SS----HHHHHHHHTT--
--SS----HHHHHHHHTTT-
--SS----HHHHHHHHTTT-
--SS---THHHHHHHHHTT-
--SS----HHHHHHHHHTT-
--SS---THHHHHHHHHTT-
--SS----HHHHHHHHHTT-
--SS----HHHHHHHHGGG-
--SS----HHHHHHHHHTT-
--SS----HHHHHHHHHHH-
--SS----HHHHHHHHHHH-
--SS----HHHHHHHHHHH-
--SS----HHHHHHHHHHH-
--SS-S--HHHHHHHHHHH-
--SS-S--HHHHHHHHHHH-
--SS-S--HHHHHHHHHHH-
--SS----HHHHHHHHHHH-
--SS-S--HHHHHHHHTTT-
--SS-S--HHHHHHHHHTT-
--SS-S--HHHHHHHHHHH-
--SS-S--HHHHHHHHTTT-
--SS-S--HHHHHHHHTTT-
--SS-S--HHHHHHHHHTT-
--SS-S--HHHHHHHHHHH-
--SS-S--HHHHHHHHHHH-
--SS-S--HHHHHHHHTTT-
--SS-S--HHHHHHHHHTT-
--SS-S--HHHHHHHHHHH-
--SS-S--HHHHHHHHTTT-
--SS-S--HHHHHHHHHHH-
--SS-S--HHHHHHHHTTT-
--SS-S--HHHHHHTTTTT-
--SS-S--HHHHHHTTTT--
--SS-S--HHHHHHTTTTT-
--SS-S--HHHHHTT-TT--
--SS-S--HHHHHTT-TTT-
--SS-S--HHHHHTT-TTT-
--SS-S--HHHHHTT-GGG-
--SS-S--HHHHHTT-GGG-
--SS-S--HHHHHTT-GGG-
--SS-S--HHHHHHHTTTT-
--SS-S--HHHHHHH-TTT-
--SS-S--HHHHHTT-TTT-
--SS-S--HHHHHTT-GGG-
--SS----HHHHHHHSTTT-
--SS----HHHHHHTTTTT-
--SS-S--HHHHHHHHGGG-
--SS-S--HHHHHTT-TTT-
--SS-S--HHHHHHTTTTT-
--SS-S--HHHHHHHTTTT-
--SS-S--HHHHHGGGTTT-
--SS-S--HHHHHTTSTTT-
--SS-S--HHHHHHTSTTT-
--SS-S--HHHHHHH-TTT-
--SS-S--HHHHHHHTTTT-
--SS-S--HHHHHHH-TTT-
--SS-S--HHHHHTT-TTT-
--SS-S--HHHHHHH-TTT-
--SS-S--HHHHHHH-TTT-
--SS-S--HHHHHHHTTTT-
--SS-S--HHHHHHH-TTT-
--SS-S--HHHHHHHTTTT-
--SS-S--HHHHHTT-TTT-
--SS-S--HHHHHHH-TTT-
--SS-S--HHHHHHT-TTT-
--SS-S--HHHHHHHSTTT-
--SS-S--HHHHHHH-TTT-
--SS-S--HHHHHHH-TTT-
--SS-S--HHHHHTT-TTT-
--SS-S--HHHHHHHTTTT-
--SS-S--HHHHHHHTTTT-
--SS-S--HHHHHHHTTTT-
--SS-S--HHHHHHHTTTT-
--SS-S--HHHHHHHTTTT-
--SS-S-SHHHHHTTSTTT-
--SSSS--HHHHHTTSTTT-
--SS-S--HHHHHHHSTTT-
--SS-S--HHHHHHHSTTT-
--SS-S--HHHHHHHTTTT-
--SS-S--HHHHHHH-TTT-
--SS-S--HHHHHHH-TTT-
--SS----HHHHHTS-TTT-
--SS-S--HHHHHHHTTTT-
--SS----HHHHHHHTTTT-
--SS-S--HHHHHHHSTTT-
--SS-S--HHHHHHHSTTT-
--SS-S-SHHHHHHTSTTT-
--SS-S-SHHHHHHHSTTT-
--SS-S-SHHHHHHT-TTT-
--SS-S-SHHHHHHHTTTT-
--SS-SSSHHHHHHHHTTT-
--SS-S-SHHHHHHHHTTT-
--SS-SSSHHHHHHHHTTT-
--SS-S-SHHHHHHHHTTT-
--SS-S-SHHHHHHHHTTT-
--SS-S-SHHHHHHTTTTT-
--SS-S-SHHHHHHHHTT--
--SS-S--HHHHHHHHTTT-
--SS-S--HHHHHHTTTTT-
--SS-S--HHHHHHTTTTT-
--SS-S--HHHHHHHHHT--
--SS-S--HHHHHHHHHTT-
--SS-S--HHHHHHTTTTT-
--SS-S--HHHHHHTTTT--
--SS-S--HHHHHHHHHTT-
--SS-S--HHHHHHTTTT--
--SS-S--HHHHHHHHHTT-
--SS-S--HHHHHHTTTTT-
--SS-S--HHHHHTTTTTT-
--SS-S--HHHHHHTTTTT-
--SS-S--HHHHHHHHTTT-
--SS-S--HHHHHHTTTTT-
--SS-S--HHHHHHTTTT--
--SS-S--HHHHHHTTTTT-
--SS-S--HHHHHHTTTTT-
--SS-S-THHHHHHTTTTT-
--SS-S-HHHHHHHTTTTT-
--TT-S--HHHHHHHHTTT-
--SS----HHHHHHTTTTT-
--SSS---HHHHHHTTTTT-
--SSS---HHHHHHTTTTT-
--SS---HHHHHHHTTTT--
--SS-S--HHHHHHTTTTT-
--SS----HHHHHHTTTTT-
--SS----HHHHHHTTTTT-
--SS--TTHHHHHHTTTTT-
--SS----HHHHHHTTTTT-
--SS--TTHHHHHHHHTTT-
--TT--TTHHHHHHHHTTT-
--TT--TTHHHHHHTTTTT-
--SS--TTHHHHHHTTTTT-
--SS--TTHHHHHHTTTTT-
--SS--TTHHHHHHHHTTT-
--SS--SSHHHHHHTTTTT-
--SS--SSHHHHHHTTTTT-
--SS--TTHHHHHHTTTTT-
--SS--TTHHHHHHTTTTT-
--SS--TTHHHHHHHHHTT-
--SS--TTHHHHGGGTTTT-
--SS--TTHHHHHHTTTTT-
--SS--TTHHHHHHTTTTT-
--SS--TTHHHHHHTTTTT-
--SS--TTHHHHHHHHHTT-
--SS--TTHHHHHHTTTTT-
--SS--SSHHHHHHTTTTT-
--SS--TTHHHHHHTTTTT-
--SS--TTHHHHHHTTTTT-
--SS--TTHHHHHHTTTT--
--SS--TTHHHHHHHHTTT-
--SS--TTHHHHHHTTTTT-
--SS--TTHHHHHHTTTT--
--SS--HHHHHHHHTTTTT-
--SS--HHHHHHHHTTTTT-
--SS--HHHHHHHHTTTTT-
--SS--HHHHHHHHTTTTT-
--SS--HHHHHHHHTTTTT-
--SS--HHHHHHHHHHTTT-
--SS--HHHHHHHHTTTTT-
--SS--HHHHHHHHTTTTT-
--SS--HHHHHHHHTTTT--
--SS--HHHHHHHHHHHT--
--SS--HHHHHHHHTTTT--
--SS--HHHHHHHHTTTT--
--SS--HHHHHHHHTTSS--
--SS--HHHHHHHHTTTT--
--SS--HHHHHHHHTTTT--
--SS--HHHHHHHHTTGGG-
--SS--HHHHHHHHHHTT--
--SS--HHHHHHHHTTTTT-
--SS--HHHHHHHHTSTTT-
--TT--HHHHHHHHTTTTT-
--SS--HHHHHHHHTTTTT-
--SS--TTHHHHHHTTTTT-
--SS--HHHHHHHHTTTTT-
--SS--TTHHHHHHHHTTT-
--TT--HHHHHHHHTTTTT-
--SS-SHHHHHHHHTTTTT-
--SS--HHHHHHHHHTTTT-
--SS--HHHHHHHHTTTTT-
--SS--HHHHHHHHTTTTT-
--SS-SHHHHHHHHHHTTT-
--SS-SHHHHHHHHTTTTT-
--SS--HHHHHHHHHTTTT-
--TT--HHHHHHHHHTTTT-
--SS--HHHHHHHHHTTTT-
--SS--HHHHHHHHTTTTT-
--SS--HHHHHHHTTSTTT-
--SS--HHHHHHHTTSTTT-
--SS--HHHHHHHHHSTTT-
--SS--HHHHHHHTTSTTT-
--SS--HHHHHHHHS-TTT-
--SS--HHHHHHHHHSTTT-
--SS--HHHHHHHHTTTTT-
--SS--HHHHHHHHTTTTT-
--SS--HHHHHHHTT-TTT-
--SS--HHHHHHHHHSTTT-
--SS--HHHHHHHHHSTTT-
--SS--HHHHHHHHHTTTT-
--SS--HHHHHHHHH-TTT-
--SS--HHHHHHHHHSTTT-
--SS--HHHHHHHHHTTTT-
--SS--HHHHHHHHHTTTT-
--SS--HHHHHHHHHTTTT-
--SS--HHHHHHHHHTTTT-
--SS--HHHHHHHHTTTTT-
--SS--HHHHHHHHHSTTT-
--SS--HHHHHHHHH-TTT-
--SS--HHHHHHHHT-TTT-
--SS--HHHHHHHHH-TTT-
--SS--HHHHHHHHHSTTT-
--SS--TTHHHHHHH-TTT-
--SS--HHHHHHHHT-TTT-
--SS--HHHHHHHHHSTTT-
--SS--TTHHHHHHH-TTT-
--SS--HHHHHHHHTTTTT-
--SS--HHHHHHHHHSTTT-
--SS--HHHHHHHHHTTTT-
--SS--HHHHHHHHH-TTT-
--SS--HHHHHHHHH-TTT-
--TT--HHHHHHHHH-TTT-
--SS--HHHHHHHHHSTTT-
--SS--HHHHHHHHH-TTT-
--SS--TTHHHHHHH-TTT-
--SS--HHHHHHHHH-TTT-
-TTT--HHHHHHHHH-TTT-
--SS--HHHHHHHHTTTTT-
--SS--HHHHHHHHTTTTT-
--SS--HHHHHHHHH-TTT-
--SS--HHHHHHHHHTTTT-
--SS--HHHHHHHHTTTTT-
--SS--HHHHHHHHHTTTT-
--SS--HHHHHHHHTTTTT-
---SS-HHHHHHHHTTTTT-
--SS--HHHHHHHHHSTTT-
--SS--HHHHHHHHHTTTT-
--SS--HHHHHHHHTTTTT-
--TT--HHHHHHHHHHHTT-
--TT--HHHHHHHHTTTTT-
--SS--HHHHHHHHHHHTT-
--TT--HHHHHHHHHHTTT-
--SS--HHHHHHHHHHTTT-
--TT--HHHHHHHHHHTTT-
-TTT--HHHHHHHHHHHTT-
-TTT--HHHHHHHHHHHTT-
-TTT--HHHHHHHHHHTTT-
-TTS--HHHHHHHHHHTTT-
-GGG-SHHHHHHHHHHHTT-
-TTS-SHHHHHHHHHGGGT-
-TTS--HHHHHHHHHGGGT-
-TTS--HHHHHHHHHGGGT-
-GGG--HHHHHHHHHHTTT-
-GGG--HHHHHHHHHGGGT-
-TTT--HHHHHHHHHHHHH-
-TTT-SHHHHHHHHHGGGT-
-TTT-SHHHHHHHHHTTTT-
-TTT-SHHHHHHHHHHTTT-
-TTT-SHHHHHHHHHHHHH-
-TTT--HHHHHHHHHGGGT-
-TTT-SHHHHHHHHHHGGG-
-TTT--HHHHHHHHHGGGT-
-TTS--HHHHHHHHHHHHH-
-TTT--HHHHHHHHHHHHH-
-TTS--HHHHHHHHHHHHH-
-TTT--HHHHHHHHHHHHH-
-GGG--HHHHHHHHHHHHH-
-TTT--HHHHHHHHHHHHH-
-TTT--HHHHHHHHHHHHH-
--SS--HHHHHHHHHHHHH-
--SS-SHHHHHHHHHHHHH-
-TTT-SHHHHHHHHHHHHH-
--SS--HHHHHHHHHHHHH-
--SS--HHHHHHHHHHHHH-
--SS-SHHHHHHHHHHHHH-
--SS-SHHHHHHHHHHHHH-
-TTT-SHHHHHHHHHHHHH-
--SS-SHHHHHHHHHHTT--
--SS-SHHHHHHHHHHHHH-
-TTTS-HHHHHHHHHHTT--
--SSSSHHHHHHHHHHTT--
-TTTSSHHHHHHHHHTT---
--SSSSHHHHHHHHHHH---
-TTT-SHHHHHHHHHHHTT-
-TTT-SHHHHHHHHHHT---
-TTT-SHHHHHHHHHHS---
-TTTSSHHHHHHHHHHS---
-TTT--HHHHHHHHHHHTT-
-TTT-SHHHHHHHHHHHTT-
-TTT-SHHHHHHHHHHH---
-TTT--HHHHHHHHHHHT--
-TTT--HHHHHHHHHHHTT-
-GGG--HHHHHHHHHHHT--
-GGG--HHHHHHHHHHTT--
-TTT--HHHHHHHHHHHH--
--SS--HHHHHHHHHHTT--
--SS--HHHHHHHHHHHTT-
--SS--HHHHHHHHHHTS--
-TTSS-HHHHHHHHHHHTT-
-TTT--HHHHHHHHHHHTT-
-TTT--HHHHHHHHHHHTT-
-TTT--HHHHHHHHHHHTT-
-TTTS-HHHHHHHHHHHTT-
-TTS-SHHHHHHHHHHHTT-
-GGG--HHHHHHHHHHHTT-
-TTT-SHHHHHHHHHHHH--
-GGGSSHHHHHHHHHHHHH-
-GGG-SHHHHHHHHHHHTT-
-TTTS-HHHHHHHHHHHH--
-GGGS-HHHHHHHHHHHHH-
-GGGS-HHHHHHHHHHTTT-
-GGG--HHHHHHHHHHHTT-
-GGG--HHHHHHHHHHTTT-
-TTS--HHHHHHHHHHHHH-
--TTTTHHHHHHHHHHHTT-
-TTSSSHHHHHHHHHHHTT-
-GGGTTTTHHHHHHHHHHH-
-TTTSSHHHHHHHHHHHTT-
-TTTS-HHHHHHHHHHHHH-
-TTTS-HHHHHHHHHHHHH-
-TTTSSHHHHHHHHHHHHH-
-TTTTTHHHHHHHHHHHHH-
-GGGTTHHHHHHHHHHTTT-
--TTSTHHHHHHHHHHTTT-
-GGGSTHHHHHHHHHHHHH-
-GGGSTHHHHHHHHHHHTT-
--TTSTHHHHHHHHHHHHH-
--TTSHHHHHHHHHHHHHH-
--TT-HHHHHHHHHHHHHH-
--TT-HHHHHHHHHHHHHH-
--TTSHHHHHHHHHHHHHH-
--TT-THHHHHHHHHHHTT-
--TT-HHHHHHHHHHHHTT-
---SSTHHHHHHHHHHHHH-
---SSHHHHHHHHHHHHTT-
----SHHHHHHHHHHHHTT-
--S-SHHHHHHHHHHHHHH-
----SHHHHHHHHHHHHHH-
----SHHHHHHHHHHHHHH-
--S-SHHHHHHHHHHHHHH-
--S-SHHHHHHHHHHHHHH-
--S-SHHHHHHHHHHHHTT-
--S-SHHHHHHHHHHHHHH-
--TTSHHHHHHHHHHHHHH-
--TTSHHHHHHHHHHHTTT-
--S-SHHHHHHHHHHHTTT-
--SSSHHHHHHHHHHHTT--
--S-SHHHHHHHHHTTTTT-
--SSSHHHHHHHHHHHTTT-
----SHHHHHHHHHHGGGT-
----SHHHHHHHHHHHTTT-
----SHHHHHHHHHHHTTT-
----SHHHHHHHHHHHHHH-
----SHHHHHHHHHHHHHH-
--S-SHHHHHHHHHHHHTT-
----SHHHHHHHHHHHHH--
----SHHHHHHHHHHHHTT-
----SHHHHHHHHHHHTT--
----SHHHHHHHHHHHHTT-
-----HHHHHHHHHHHHHT-
----SHHHHHHHHHHHHH--
-----HHHHHHHHHHHHH--
-----HHHHHHHHHHHHHT-
-----HHHHHHHHHHHHH--
----SHHHHHHHHHHHHH--
----SHHHHHHHHHHHHTT-
----SHHHHHHHHHHHHHT-
----SHHHHHHHHHHHHHH-
----SHHHHHHHHHHHTT--
----SHHHHHHHHHHHHHH-
----SHHHHHHHHHHHHH--
----SHHHHHHHHHHHTTT-
----SHHHHHHHHHHHTT--
----SHHHHHHHHHHHTT--
----SHHHHHHHHHHTTT--
----SHHHHHHHHHHHHHT-
----SHHHHHHHHHHHHT--
----SHHHHHHHHHHHTT--
----SHHHHHHHHHHHHH--
----SHHHHHHHHHHHTT--
----SHHHHHHHHHHHTT--
----SHHHHHHHHHHHHT--
----SHHHHHHHHHHHHTT-
--S-SHHHHHHHHHHHTT--
--S-SHHHHHHHHHHHTS--
----SHHHHHHHHHTTTT--
----SHHHHHHHHHHHHT--
-----HHHHHHHHHHHT---
----SHHHHHHHHHHHHT--
----SHHHHHHHHHHHTT--
----SHHHHHHHHHHHTT--
----SHHHHHHHHHHHHT--
----SHHHHHHHHHHHTS--
----SHHHHHHHHHHHHTT-
----SHHHHHHHHHTTTS--
----SHHHHHHHHHHHH---
----SHHHHHHHHHTTS---
----SHHHHHHHHHTTSS--
----SHHHHHHHHHTTSS--
----SHHHHHHHHHTTSS--
----SHHHHHHHHHTTTTT-
----SHHHHHHHHHHHHTT-
----SHHHHHHHHHHHHTT-
----SHHHHHHHHHHHHTT-
----SHHHHHHHHHHHTT--
----SHHHHHHHHHHHHTT-
----SHHHHHHHHHHHHTT-
----SHHHHHHHHHHHTT--
----SHHHHHHHHHHHHTT-
----SHHHHHHHHHHHHTT-
----SHHHHHHHHHHHHHT-
----SHHHHHHHHHHHGGG-
----SHHHHHHHHHHHTTT-
----SHHHHHHHHHHHHTT-
----SHHHHHHHHHHHTS--
----SHHHHHHHHHHHHHT-
----SHHHHHHHHHHHHHT-
----SHHHHHHHHHHHHHT-
----SHHHHHHHHHHHHH--
----SHHHHHHHHHHHHT--
--S-SHHHHHHHHHHHTT--
----SHHHHHHHHHHHTT--
----SHHHHHHHHHHHTTT-
----SHHHHHHHHHHHTTT-
----SHHHHHHHHHHHHT--
----SHHHHHHHHHHHHHH-
----SHHHHHHHHHHHHT--
-----HHHHHHHHHHHTT--
-----HHHHHHHHHHHTTT-
-----HHHHHHHHHHHTTT-
----SHHHHHHHHHHHTTT-
----SHHHHHHHHHHHTTT-
----SHHHHHHHHHHHTTT-
----SHHHHHHHHHHHTTT-
----SHHHHHHHHHHHTTT-
----SHHHHHHHHHHHTT--
----SHHHHHHHHHHHTT--
----SHHHHHHHHHHHHHH-
----SHHHHHHHHHHHHTT-
----SHHHHHHHHHHHTT--
----SHHHHHHHHHHHHTT-
----SHHHHHHHHHHHTT--
----SHHHHHHHHHHHTT--
----SHHHHHHHHHHHHHH-
----SHHHHHHHHHHHTTT-
----SHHHHHHHHHHHTTT-
----SHHHHHHHHHHHTT--
----SHHHHHHHHHHHTT--
-----HHHHHHHHHHHHT--
-----HHHHHHHHHHTTTT-
----SHHHHHHHHHHTTTT-
----SHHHHHHHHHHHHTT-
----SHHHHHHHHHHHHTT-
----SHHHHHHHHHHHHTT-
----SHHHHHHHHHHHGGG-
----SHHHHHHHHHHHHHH-
----SHHHHHHHHHHHHTT-
----SHHHHHHHHHHHTT--
----SHHHHHHHHHHHHT--
----SHHHHHHHHHHHHTT-
----SHHHHHHHHHHHHTT-
----SHHHHHHHHHHHTT--
----SHHHHHHHHHHHHHH-
----SHHHHHHHHHHHHTT-
----SHHHHHHHHHHHHTT-
----SHHHHHHHHHHGGG--
----SHHHHHHHHHHGGGG-
----SHHHHHHHHHHHTT--
----SHHHHHHHHHHTSTT-
----SHHHHHHHHHHGGG--
----SHHHHHHHHHHHHTT-
----SHHHHHHHHHHHHTT-
----SHHHHHHHHHHHHH--
----SHHHHHHHHHHHHT--
----SHHHHHHHHHHHHTT-
----SHHHHHHHHHHHHT--
----SHHHHHHHHHHHHHH-
----SHHHHHHHHHHHTTT-
-----HHHHHHHHHHHHT--
----SHHHHHHHHHHHGGG-
----SHHHHHHHHHHHHTT-
-----HHHHHHHHHHHTTT-
----SHHHHHHHHHHHHTT-
-----HHHHHHHHHHHTT--
-----HHHHHHHHHHHTT--
----SHHHHHHHHHHHTT--
----SHHHHHHHHHHHTTT-
----SHHHHHHHHHHHTTT-
----SHHHHHHHHHHHTT--
----STTHHHHHHHHHTT--
----SHHHHHHHHHHGGGT-
----SHHHHHHHHHHHTTT-
----SHHHHHHHHHHHHHH-
----SHHHHHHHHHHHHHT-
----SHHHHHHHHHHHHHT-
----SHHHHHHHHHHHHHT-
----SHHHHHHHHHHHHHT-
----SHHHHHHHHHHHHHH-
----STTHHHHHHHHHHHT-
----SHHHHHHHHHHHTTT-
----SHHHHHHHHHHHHHH-
----SHHHHHHHHHHHHHT-
----SHHHHHHHHHHHHTT-
----SHHHHHHHHHHHHTT-
--SSSHHHHHHHHTTTGGG-
---SSHHHHHHHHHHTGGG-
---SSHHHHHHHHTT-GGG-
----SHHHHHHHHTT-GGG-
---SSHHHHHHHHHTTGGG-
---SSHHHHHHHHHHSGGG-
---SSHHHHHHHHHHSTTT-
---SSHHHHHHHHHTSTTT-
---SSHHHHHHHHHHTTTT-
---SSHHHHHHHHHTTGGG-
--SSSHHHHHHHHHH-TTT-
--SSSHHHHHHHHTT-TTT-
--SSSHHHHHHHHHHTTT--
--SSSHHHHHHHHHHTTT--
--SSSHHHHHHHHHHSGGG-
--SSSHHHHHHHHTT--S--
--SSSHHHHHHHHHH--S--
--SS-HHHHHHHHHH--S--
--SS-HHHHHHHHHH--TT-
--SS-HHHHHHHHTT-TT--
--SS-HHHHHHHHHHSTT--
--SS-HHHHHHHHHHHTTT-
--SSSHHHHHHHHHTTTTT-
--SSSHHHHHHHHHHSTTT-
--SSSHHHHHHHHHTTTT--
--SSSHHHHHHHHHHSTTT-
--SSSHHHHHHHHHHTTTT-
--SSSHHHHHHHHHHSTTT-
--SSSHHHHHHHHHH-TTT-
--SSSHHHHHHHHHT-TTT-
--SSSHHHHHHHHHTTTTT-
--SSSHHHHHHHHHT-TTT-
--SSSHHHHHHHHHHTTTT-
--SSSHHHHHHHHHHTTTT-
--SSSHHHHHHHHHH-TTT-
--SSSHHHHHHHHHTTTTT-
--SSSHHHHTTHHHHSTTT-
--SSSHHHHTTHHHH-TTT-
--SSSHHHHHHHHHT-TTT-
--SSSHHHHHHHHHT-TTT-
---SSHHHHHHHHHH-TTT-
---SSHHHHHHHHTT-TTT-
---SSHHHHHHHHHT-TTT-
---SSHHHHHHHHTT-TTT-
---SSHHHHHHHHTT-TTT-
---SSHHHHHHHHHT-TTT-
---SSHHHHHHHHHTTTTT-
----SHHHHHHHHHTTTTT-
----SHHHHHHHHHT-GGG-
---SSHHHHHHHHHT-TTT-
----SHHHHHHHHHH-TT--
----SHHHHHHHHHTTTTT-
---SSHHHHHHHHHHHTTT-
----SHHHHHHHHHTTTTT-
----SHHHHHHHHHHHTTT-
----SHHHHHHHHHHHHHH-
---SSHHHHHHHHHHHTTT-
----SHHHHHHHHHHHHTT-
----SHHHHHHHHHHHHTT-
----SHHHHHHHHHHHHTT-
---SSHHHHHHHHHHHHTT-
----SHHHHHHHHHHHHTT-
---SSHHHHHHHHHHHHTT-
---SSHHHHHHHHHHHHTT-
---SSHHHHHHHHHHHHTT-
----SHHHHHHHHHHHHT--
----SHHHHHHHGGGGTS--
----SHHHHHHHHGGGSS--
----SHHHHHHHGGGGSS--
----SHHHHHHHHTGGGS--
---SSHHHHHHHHHTTSS--
---SSHHHHHHHHHTTTTT-
---SSHHHHHHHHHGGGS--
----SHHHHHHHHHHTSS--
----SHHHHHHHHHHTTS--
---SSHHHHHHHHHTTSS--
---SSHHHHHHHHHGGGTT-
---SSHHHHHHHHHGGGS--
----SHHHHHHHHHTTSS--
---SSHHHHHHHHHHHTS--
----SHHHHHHHHHTTSS--
----SHHHHHHHHHHTTTT-
----SHHHHHHHHHHTTS--
----SHHHHHHHHHTTSS--
----SHHHHHHHHHHHSS--
----SHHHHHHHHHHTT---
----SHHHHHHHHHHHHTT-
---SSHHHHHHHHHHHTTT-
---SSHHHHHHHHHHHHHT-
---SSHHHHHHHHHHHHH--
-----HHHHHHHHHHHHH--
---SSHHHHHHHHHHHHHT-
--SSSHHHHHHHHHHHTT--
----SHHHHHHHHHHHHH--
---SSHHHHHHHHHHHHH--
----SHHHHHHHHHHHHHT-
-----HHHHHHHHHHHHHT-
----SHHHHHHHHHHHHHH-
----SHHHHHHHTHHHHTT-
----SHHHHHHHHHHHHHH-
---SSHHHHHHHHHHHHHH-
----SHHHHHHHHHHHHHH-
----SHHHHHHHHHHHTTT-
----SHHHHHHHHHHHHHH-
----SHHHHHHHHHHHHTT-
----SHHHHHHHHHHHHHH-
-----HHHHHHHHHHHHTT-
----SHHHHHHHHHHHHHH-
----SHHHHHHHHHHHHHH-
-----HHHHHHHHHHHHHH-
----SHHHHHHHHHHHHHH-
----SHHHHHHHHHHHHHH-
---SSHHHHHHHHHHHHHH-
---SSHHHHHHHHHHHHHH-
----SHHHHHHHHHHHHTT-
----SHHHHHHHTHHHHTT-
----SHHHHHHHHHHHHHH-
---SSHHHHHHHHHHHHTT-
----SHHHHHHHHHHHHTT-
---SSHHHHHHHHHHHHTT-
---SSHHHHHHHHHHHHHT-
----SHHHHHHHHHHHHHH-
---S-HHHHHHHHHHHHHH-
---S-HHHHHHHHHHHHH--
---S-HHHHHHHHHHHHTT-
---SSHHHHHHHHHHHHTT-
---SSHHHHHHHHHHHHTT-
----SHHHHHHHHHHHTTT-
---SSHHHHHHHHHHHTTT-
----SHHHHHHHHHHHHTT-
---SSHHHHHHHHHHHHHH-
---SSHHHHHHHHHHHHHH-
---SSHHHHHHHHHHHHHH-
---SSHHHHHHHHHHHHHH-
---SSHHHHHHHHHHHHHH-
----SHHHHHHHHHHHHHH-
----SHHHHHHHHHHHHHH-
----SHHHHHHHHHHHHHH-
---SSHHHHHHHHHHHHHH-
----SHHHHHHHHHHHHHH-
---SSHHHHHHHHHHHHHH-
---SSHHHHHHHHHHHHHT-
----SHHHHHHHHHHHHTT-
---SSHHHHHHHHHHHHHH-
----SHHHHHHHHHHHHHH-
----SHHHHHHHHHHHHH--
---SSTTHHHHHHHHHHHH-
----SHHHHHHHHHHHHHH-
---SSTTHHHHHHHHHHHH-
---SSHHHHHHHHHHHHH--
----STTHHHHHHHHHHTT-
---SSHHHHHHHHHHHHHT-
---SSTTHHHHHHHHHHHT-
---SSTTHHHHHHHHHHHT-
---SSTTHHHHHHHHHHH--
----SHHHHHHHHHHHHHH-
----STTHHHHHHHHHHH--
----SHHHHHHHHHHHTTT-
---SSHHHHHHHHHHHHH--
---SSHHHHHHHHHHHHHT-
----SHHHHHHHHHHHHHT-
----STTHHHHHHHHHHHT-
----STTHHHHHHHHHHHT-
----SHHHHHHHHHHHHH--
----SHHHHHHHHHHHTT--
---SSHHHHHHHHHHHTT--
---SSHHHHHHHHHHTTT--
--SSSHHHHHHHHHHHHH--
--SSSHHHHHHHHHHHTT--
---SSHHHHHHHHHHHHH--
---SSTTHHHHHHHHHTT--
----SHHHHHHHHHHHTS--
---SSTTHHHHHHHHHHHH-
----SHHHHHHHHHHHHHT-
----SHHHHHHHHHHHHHH-
----SHHHHHHHHHHHHHH-
----STTHHHHHHHHHHHH-
----SHHHHHHHHHHHHHT-
----SHHHHHHHHHHHHHT-
----SHHHHHHHHHHHHHT-
----SHHHHHHHHHHHHHT-
----SHHHHHHHHHHHHHT-
----SHHHHHHHHHHHHH--
---SSHHHHHHHHHHHHHH-
----SHHHHHHHHHHHHH--
----SHHHHHHHHHHHHHT-
----SHHHHHHHHHHHHTT-
-----HHHHHHHHHHHHHH-
----SHHHHHHHHHHHHHH-
----SHHHHHHHHHHHHHH-
----SHHHHHHHHHHHHHH-
----SHHHHHHHHHHHHHH-
----SHHHHHHHHHHHHHT-
-----HHHHHHHHHHHHHH-
----SHHHHHHHHHHHHHH-
-----HHHHHHHHHHHHHH-
-----HHHHHHHHHHHHHH-
----SHHHHHHHHHHHHHH-
----SHHHHHHHHHHHHHH-
----SHHHHHHHHHHHHHH-
--S-SHHHHHHHHHHHHHT-
--TTSHHHHHHHHHHHHHH-
--S-SHHHHHHHHHHHHHH-
--S-SHHHHHHHHHHHHHT-
----SHHHHHHHHHHHHHT-
----SHHHHHHHHHHHHHT-
----SHHHHHHHHHHHHHT-
----SHHHHHHHHHHHHHT-
-----HHHHHHHHHHHHHT-
-----HHHHHHHHHHHHHT-
----SHHHHHHHHHHHHHT-
----SHHHHHHHHHHHHH--
--TTSHHHHHHHHHHHHHT-
----SHHHHHHHHHHHHHT-
-----HHHHHHHHHHHHHH-
-----THHHHHHHHHHHHH-
----STHHHHHHHHHHHHH-
----STHHHHHHHHHHHHH-
-----HHHHHHHHHHHHHT-
-----HHHHHHHHHHHHHH-
----STHHHHHHHHHHHHH-
----STHHHHHHHHHHHHH-
----SHHHHHHHHHHHHHH-
----STHHHHHHHHHHHHT-
----STHHHHHHHHHHHHH-
----STHHHHHHHHHHHHH-
----STHHHHHHHHHHHHT-
----STHHHHHHHHHHHHT-
-----HHHHHHHHHHHHHH-
-----HHHHHHHHHHHHHH-
-----THHHHHHHHHHHHT-
-----THHHHHHHHHHHHT-
-----THHHHHHHHHHHHH-
-----THHHHHHHHHHHHH-
-----THHHHHHHHHHHHT-
-----HHHHHHHHHHHHHH-
-----THHHHHHHHHHHHH-
-----HHHHHHHHHHHHHH-
-----THHHHHHHHHHHHH-
-----HHHHHHHHHHHTT--
-----THHHHHHHHHHHHH-
-----HHHHHHHHHHHHHH-
-----HHHHHHHHHHHHHH-
-----THHHHHHHHHHHHH-
-----THHHHHHHHHHHHT-
-----THHHHHHHHHHHHT-
-----THHHHHHHHHHHHH-
-TT--THHHHHHHHHHHTT-
-----THHHHHHHHHHHTT-
--S--THHHHHHHHHHHH--
-TT-STHHHHHHHHHHHH--
--TT--HHHHHHHHHHHTT-
--TT--HHHHHHHHHHHHH-
-TTT--HHHHHHHHHHHHH-
-TTTS-HHHHHHHHHHHHH-
-TTTS-HHHHHHHHHHTTT-
-TTTS-HHHHHHHHHHHHH-
-GGGS-HHHHHHHHHHHHH-
-TTSS-HHHHHHHHHHHHH-
-TTTSSHHHHHHHHHHHHH-
-GGGTTHHHHHHHHHHHT--
-TTTS-HHHHHHHHHHHTT-
-GGG--HHHHHHHHHHHT--
-GGGSSHHHHHHHHHHHTT-
-TTTSSHHHHHHHHHHHHT-
-TTTSSHHHHHHHHHHHHT-
-TTT-SHHHHHHHHHHHHH-
--SSSSHHHHHHHHHHHT--
-TTTSSHHHHHHHHHHHT--
-TTT--HHHHHHHHHHHH--
-GGGS-HHHHHHHHHHTT--
-GGGSSHHHHHHHHHHHTT-
-GGGTTHHHHHHHHHHHHT-
-TTTTTHHHHHHHHHHHTT-
--TTTTHHHHHHHHHHTTT-
-GGGS-HHHHHHHHHHHH--
-TTTS-HHHHHHHHHHHH--
-TTTS-HHHHHHHHHHTS--
-TTTS-HHHHHHHHHHHH--
-TTTS-HHHHHHHHHHHH--
-TTTS-HHHHHHHHHHHH--
-TTTS-HHHHHHHHHHHH--
-TTTS-HHHHHHHHHHHH--
-GGGS-HHHHHHHHHHHH--
-GGGS-HHHHHHHHHTTS--
-TTTTTHHHHHHHHHHHT--
--TTS-HHHHHHHHHHHH--
-GGGS-HHHHHHHHHHHH--
-TTTS-HHHHHHHHHHHH--
-TTTS-HHHHHHHHHHHH--
-TTTS-HHHHHHHHHHHT--
-TTTS-HHHHHHHHHHHT--
-TTTSSHHHHHHHHHHHT--
-TTTSSHHHHHHHHHHHS--
-TTTS-HHHHHHHHHHHH--
--SSS--HHHHHHHHHHS--
-TTTS--HHHHHHHHTTS--
-TTTS--HHHHHHHHHHH--
--TTS-HHHHHHHHHHHH--
--SSS-HHHHHHHHHHHH--
-TTTTTHHHHHHHHHHTT--
-TTTS-HHHHHHHHHHTT--
-TTTS-HHHHHHHHHHHH--
-TTTS-HHHHHHHHHHTT--
-TTTS-HHHHHHHHHHHH--
-TTTS-HHHHHHHHHHHH--
-TTTS-HHHHHHHHHHTT--
-TTTS-HHHHHHHHHHHH--
-TTTS-HHHHHHHHHHHH--
-TTTS-HHHHHHHHHHHH--
-TTTS-HHHHHHHHHHTT--
-TTTS-HHHHHHHHHHHS--
-TTTS-HHHHHHHHHHHH--
-TTTS-HHHHHHHHHHTT--
-TTTS-HHHHHHHHHHHH--
-TTTS-HHHHHHHHHHHH--
-TTTS-HHHHHHHHHHHH--
-TTTS-TTHHHHHHHTTT--
-TTTS-HHHHHHHHHHHH--
-TTTTTHHHHHHHHHHHS--
-TTSS-HHHHHHHHHHHH--
-TTTS-HHHHHHHHHHHH--
-TTTS-HHHHHHHHHHHH--
-TTTS-HHHHHHHHHHHH--
-TTTS-HHHHHHHHHHHH--
-TTTS-HHHHHHHHHHHH--
-TTTS-HHHHHHHHHHHH--
-TTTS-HHHHHHHHHHHH--
-TTTS-HHHHHHHHHHHH--
-TTTS-HHHHHHHHHTTS--
-TTTS-HHHHHHHHHHHH--
-TTTS-HHHHHHHHHHHH--
-TTSS-HHHHHHHHHHTS--
-TTTS-HHHHHHHHHTTT--
--TTTTHHHHHHHTTTTT--
-TTTS-HHHHHHHHHTTT--
-TTTS-HHHHHHHHHTTT--
-TTTS-HHHHHHHHHTTT--
-TTTS-HHHHHHHHHHHH--
-TTTS-HHHHHHHHHHHH--
-TTTS-HHHHHHHHHHTT--
-TTTS-HHHHHHHHHHTT--
-GGGS-HHHHHHHHHHTT--
-GGGTTHHHHHHHHHHHH--
-GGGS-HHHHHHHHHHTT--
-TTTS-HHHHHHHHHHTT--
-TTT--HHHHHHHHHHTT--
-GGGS-HHHHHHHHHHTT--
-GGGS-HHHHHHHTTTTT--
-TTTTTHHHHHHHHHHTT--
-TTTS-HHHHHHHHHHTT--
-TTTS-HHHHHHHHHHTT--
-GGGS-TTHHHHHHHHHH--
-TTTTTHHHHHHHHHHHH--
-TTTS-HHHHHHHHHHHH--
-TTTTTHHHHHHHHHHHH--
-GGGS-HHHHHHHHHHHH--
-GGGS-HHHHHHHHHHHT--
-TTTS-HHHHHHHHHHHH--
-TTSS-HHHHHHHHHHHH--
-GGGS-HHHHHHHHHHHH--
-TTTS-HHHHHHHHHTTT--
-TTTS-HHHHHHHHHHHH--
-TTTS-HHHHHHHHHHHT--
-TTTS-HHHHHHHHHHTS--
-TTTS-HHHHHHHHHHHH--
-GGGS-HHHHHHHHHHHH--
-TTSS-HHHHHHHHHHTS--
-TTTS-HHHHHHHHHHHH--
-TTTS-HHHHHHHHHHHH--
-GGGS-HHHHHHHHHHHH--
-GGGS-HHHHHHHHHHHH--
-GGGS-HHHHHHHHHTTS--
-GGGS-HHHHHHHHHHHH--
-GGGS-HHHHHHHHHHHH--
-GGGS-HHHHHHHHHHHS--
-GGGS-HHHHHHHHHHTT--
-TTTS-HHHHHHHHHHHH--
-GGGTTHHHHHHHHHHTT--
-GGGS-HHHHHHHHHHTT--
-GGGTTHHHHHHHHHTTS--
-TTTS-HHHHHHHHHHHH--
-TTTS-HHHHHHHHHHTT--
-TTTS-HHHHHHHHHHTT--
-TTTS-HHHHHHHHHTTS--
-TTSS-HHHHHHHHHHHH--
-TTTS-HHHHHHHHHTTT--
--TTS-HHHHHHHHHHHH--
--TTTTHHHHHHHHHHHH--
--TTS-HHHHHHHHHHTT--
-TTTTTHHHHHHHHHHHH--
-GGGSSHHHHHHHHHHTT--
--TTS-HHHHHHHHHHHH--
-GGGS-HHHHHHHHHHTT--
-TTTS-HHHHHHHHHHHH--
-GGGS-HHHHHHHHHHHH--
-GGGS-HHHHHHHHHHTT--
-TTTS-HHHHHHHHHHHH--
--TTS-HHHHHHHHHHTT--
-GGGS-HHHHHHHHHHHS--
-GGGS-HHHHHHHHHTTS--
-GGGS-HHHHHHHHHHHT--
-GGGS-HHHHHHHHHHHH--
-GGGS-HHHHHHHHHHHS--
-TTSS-HHHHHHHHHTTS--
-TTTS-HHHHHHHHHTTS--
-GGGS-HHHHHHHHHTT---
-GGGS-HHHHHHHHHHH---
-TTTS-HHHHHHHHHHH---
-TTSS-HHHHHHHHHTTS--
-GGGS-HHHHHHHHHHH---
-TTTS-HHHHHHHHHTT---
-GGGS-HHHHHHHHHHHH--
-GGGS-HHHHHHHHHTT---
-GGGS-HHHHHHHHHTT---
--SSS-HHHHHHHHHTTS--
-TTTS-HHHHHHHHHTTS--
-TTTS-HHHHHHHHHTTS--
-TTTS-HHHHHHHHHTT---
-TTTS-HHHHHHHHHTT---
-GGGS-HHHHHHHHHTTS--
-TTTS-HHHHHHHHHHTS--
-TTTS-HHHHHHHHHHSS--
-TTTS-HHHHHHHHHTTS--
-TTTS-HHHHHHHHHHTS--
-TTTS-HHHHHHHHHHSS--
-TTTS-HHHHHHHHHTSS--
-TTTS-HHHHHHHHHHSS--
-TTTS-HHHHHHHHHHSS--
-TTTS-HHHHHHHHHTTS--
-TTTS-HHHHHHHHHHSS--
-TTTS-HHHHHHHHHHSS--
-TTTS-HHHHHHHHHTT---
-TTTS-HHHHHHHHHHH---
-TTTS-HHHHHHHHHHT---
-TTTS-TTHHHHHHHHT---
-TTTS-HHHHHHHHHHS---
-TTTSSHHHHHHHHHHS---
-TTTS-HHHHHHHHHHS---
-TTTS-HHHHHHHHHHS---
-TTTS-HHHHHHHHHT----
-TTTS-HHHHHHHHTTS---
-TTTS-HHHHHHHHTTS---
-TTT--HHHHHHHHTSSS--
-TTTS-HHHHHHHHHTSS--
-TTTS-HHHHHHHHTT-S--
-TTTS-HHHHHHHHHTS---
-TTTS-HHHHHHHHHTSS--
-TTTS-HHHHHHHHHHS---
-TTTS-HHHHHHHHHTT---
-TTTS-HHHHHHHHHTT---
-TTTS-HHHHHHHHHTTS--
-TTTS-TTHHHHGGGSS---
-TTTS-HHHHHHHHHHSS--
-TTTS-HHHHHHHHHHSS--
-TTT--HHHHHHHTTSSS--
-GGGS-HHHHHHHHHHSS--
-TTT--HHHHHHHHHSSS--
-TTT--HHHHHHHHTSSS--
-TTTS-HHHHHHHHTS-S--
-TTTS-HHHHHHHHHT-S--
-TTTS-HHHHHHHHHTTS--
-TTTS-HHHHHHHHTT-S--
-TTTS-HHHHHHHHHTSS--
-TTT--HHHHHHHHTTSS--
-TTTS-HHHHHHHHH-S---
-TTTS-HHHHHHHHHTS---
-TTTS-HHHHHHHHTTSS--
-TTTS-HHHHHHHHHT-S--
-TTTSSHHHHHHHHTTSS--
-TTTS-HHHHHHHHTTSS--
-TTTS-HHHHHHHHTTTS--
-TTTS-HHHHHHHHTTSS--
-TTTS-HHHHHHHHTTSS--
-TTT--HHHHHHHHHHHS--
-TTTS-HHHHHHHHTTSS--
-TTTS-HHHHHHHHTTSS--
-TTTS-HHHHHHHHHTSS--
-TTT--HHHHHHHHHTSS--
-TTTS-HHHHHHHHH-SS--
-TTTS-HHHHHHHHT--S--
-TTTS-HHHHHHHHHTSS--
-TTTS-HHHHHHHHHTSS--
-TTTS-HHHHHHHHHTSS--
-TTTS--HHHHHHHTTSS--
-TTTS-HHHHHHHHH--S--
-TTTS-HHHHHHHHH-SS--
-TTTS-HHHHHHHHTT-S--
-TTTS-HHHHHHHHHT-S--
-TTTS-HHHHHHHHHHSS--
-TTTS-HHHHHHHHTTSS--
-TTTS-HHHHHHHHHH-S--
-TTTS-HHHHHHHHTT-S--
-TTT--HHHHHHHHHS-S--
-TTTS-HHHHHHHTT--S--
-TTTS-HHHHHHHSS--S--
-TTTS-HHHHHHHHT-SS--
-TTTS-HHHHHHHTTTSS--
-TTTS-HHHHHHHHHHSS--
-TTTS-HHHHHHHHHT-S--
-TTTS-HHHHHHHHHT-S--
-TTTS-HHHHHHHHSS-S--
-TTTSSHHHHHHHTTSSS--
-TTTS-HHHHHHHHH--S--
-TTTS-HHHHHHHHT-SS--
-TTTS-HHHHHHHHTTSS--
-TTTS-HHHHHHHHHT-S--
-TTTS-HHHHHHHHTTSS--
-TTTS-HHHHHHHHTTSS--
-TTTS-HHHHHHHHTTSS--
-TTTS-HHHHHHHHTTSS--
-TTTS-HHHHHHHHTTSS--
-TTTS-HHHHHHHHTTSS--
-TTTSSHHHHHHHHTTS---
-TTTS-HHHHHHHGGGS---
-TTTS-HHHHHHHHTTSS--
-TTTS-THHHHTTTTSSS--
-TTTS-HHHHHHHTTTTS--
-TTTS-THHHHHHHTTSS--
-TTTS-THHHHHHHTTSS--
-TTTS-THHHHHHHTTSS--
-TTT--THHHHHHHTTS---
-TTTS-THHHHHHTTTS---
-TTTS-HHHHHHHTTTSS--
-TTTS-HHHHHHHTTTS---
-TTTS-HHHHHHHTTSSS--
-TTTS-HHHHHHHHHHSS--
-TTTS-HHHHHHHHHHSS--
-TTTS-HHHHHHHHHHSS--
-TTTS-HHHHHHHHHHS---
-TTTS-HHHHHHHTTTS---
-TTTS-HHHHHHHHHHT---
-TTTS-HHHHHHHHHHT---
-TTTS-HHHHHHHHHHS---
-TTTS-HHHHHHHHHHSS--
-TTT--HHHHHHHHHHSS--
-TTTS-HHHHHHHHHHTS--
-TTTS-HHHHHHHHHHSS--
-TTTS-HHHHHHHHHHT---
-TTTS-HHHHHHHHHHSS--
-TTTS-HHHHHHHHHTTS--
-TTT--HHHHHHHTTTT---
-TTT--HHHHHHHHHTTS--
-TTT--HHHHHHHHHHS---
-TTT--HHHHHHHHHTT---
-TTT--HHHHHHHHHHSS--
-TTTS-HHHHHHHHHHHS--
--TTS-HHHHHHHHHHH---
-GGGG-HHHHHHHHHHH---
-GGGS-HHHHHHHHHHH---
-TTTS-HHHHHHHHHTT---
-GGGTSHHHHHHHHHHH---
--TTSSHHHHHHHHHTT---
-GGG--HHHHHHHHHTT---
--SS--HHHHHHHHHHH---
-TTT--HHHHHHGGGGTS--
--SS--HHHHHHGGGGTS--
-TTT--HHHHHHHHHHHS--
-GGG--HHHHHHHHTTTS--
-GGGS-HHHHHHHHHHHS--
-TTTS-HHHHHHHHTTT---
-TTTS-HHHHHHHHHTT---
-GGGS-HHHHHHHHHTT---
--SSS-HHHHHHHHHTT---
--SSS-HHHHHHHHHTT---
-GGGS-HHHHHHHHHTT---
-GGGS-HHHHHHHHHTT---
-GGGS-HHHHHHHHHHH---
-GGG--HHHHHHHHHTT---
-TTSS-HHHHHHHHHHH---
-GGG--HHHHHHHHHHH---
-TTTS-SHHHHHHHHHH---
-GGGS-SHHHHHHHHHHT--
-GGGS-SHHHHHHHHHH---
-GGGS-SHHHHHHHHHH---
-GGGS-SHHHHHHHHHH---
-GGGS--HHHHHHHHTT---
-TTSS--HHHHHHHHHH---
-TTSS--HHHHHHHHHHS--
-GGGS--HHHHHHHHHHS--
--SSS--HHHHHHHHHHS--
--SSS--HHHHHHHHHHS--
-TTTS--HHHHHHHHHH---
-TTTS--HHHHHHHHHHS--
-TTTS--HHHHHHHHHHS--
-TTTS--HHHHHHHHHHS--
-TTTS--HHHHHHHHHH---
--SSS--HHHHHHHHHH---
-TTTS--HHHHHHHHHHS--
-TTTS--HHHHHHHHTT---
--TTS--HHHHHHHHHH---
-TTSS--HHHHHHHHHH---
-TTTS--HHHHHHHHTT---
-TTTSS-HHHHHHHHHH---
-TTTS--HHHHHHHHTT---
-TTTSS-HHHHHHHHHH---
-TTTS--HHHHHHHHTT---
-TTTS--HHHHHHHHTT---
-TTTS--HHHHHHHHTT---
--SSS--HHHHHHHHHH---
-TTTS--HHHHHHHHTT---
--SSS--HHHHHHHHTT---
-TTTS--HHHHHHHHHH---
-TTTS--HHHHHHHHTT---
-TTTTT-HHHHHHHHTT---
-TTTSS-HHHHHHHHTT---
-TTTSS-HHHHHHHHHHS--
-TTTS--HHHHHHHHHH---
-TTTSS-HHHHHHHHHH---
-TTTSS-HHHHHHHHTT---
-TTTSS-HHHHHHHHHHS--
-TTTS--HHHHHHHTTT---
-TTTSS-HHHHHHHHHH---
-TTTSTHHHHHHHHHTT---
-TTTTTHHHHHHHHHHH---
-TTTSSHHHHHHHHHHH---
-TTTTTHHHHHHHHHTTS--
-TTTS-HHHHHHHHHTTS--
-TTTS-HHHHHHHHHHHH--
-TTTS-HHHHHHHHHTTS--
-TTTTTHHHHHHHHTTTS--
--TTTTHHHHHHHHHTTS--
--TTTTHHHHHHHHTTTS--
--TTTTHHHHHHHHTTTS--
--TTTTHHHHHHHHHTTS--
--TTSSHHHHHHHHHTTS--
--TTTTHHHHHHHHHHHH--
--TTTTHHHHHHHHHHHH--
--TTTTHHHHHHHHHHTT--
-TTTTTHHHHHHHHHHHH--
-TTTS-HHHHHHHHHHTT--
--TTTTHHHHHHHHHHTT--
-TTTS-HHHHHHHHHTTT--
-TTTSSHHHHHHHHHHTT--
-TTTS-HHHHHHHHHTTT--
-TTTSSHHHHHHHHHHTT--
-TTTS-HHHHHHHHHTTT--
-TTTS-HHHHHHHHHTTT--
-TTTS-HHHHHHHHHHHH--
-TTTSTHHHHHHHHHHHH--
-TTT--HHHHHHHHHTTT--
-TTTSTHHHHHHHHHTTT--
-TTTS-HHHHHHHHHTTT--
-TTTS-HHHHHHHHHTTT--
-TTTS-HHHHHHHHHTTT--
-TTTSSHHHHHHHHHHTT--
-TTTS-HHHHHHHHHTTT--
-TTTS-HHHHHHHHHTTT--
-TTTS-HHHHHHHHHTTT--
-TTTS-HHHHHHHHHTTT--
-TTTS-HHHHHHHHHTTT--
-TTTS-HHHHHHHHHTTT--
-TTTSSHHHHHHHHHTTT--
-TTTSTHHHHHHHHHHHH--
--SSSTHHHHHHHHHTTT--
-TTTSTHHHHHHHHHTTT--
-TTTSTTTHHHHHHHTTT--
-TTTSTHHHHHHHHHHHH--
-TTTSTHHHHHHHHHHHH--
-TTTSTHHHHHHHHHTTT--
-TTTSTHHHHHHHHHHHH--
-TTTSTHHHHHHHHHTTS--
-TTTSTHHHHHHHHHTTS--
-TTTSTHHHHHHHHTTTT--
-TTTSSHHHHHHHHHHHT--
-TTTSTHHHHHHHHHHHT--
-TTTSTHHHHHHHHHHHT--
-TTTSTHHHHHHHHHHHT--
-TTTSSHHHHHHHHTTTT--
-TTTSTHHHHHHHHHHHT--
-TTTSTHHHHHHHHHHHT--
-TTTSTHHHHHHHHTTTT--
-TTTSTHHHHHHHHTTTT--
-TTTSTHHHHHHHHTTTT--
-TTTSTHHHHHHHHTTTT--
-TTTSTHHHHHHHHTTTT--
-TTTSTHHHHHHHHTTTT--
-TTTSTHHHHHHHHTTTT--
-TTTSTHHHHHHHHHHHT--
-TTTSTHHHHHHHHHHHT--
-TTTSTHHHHHHHHTTTT--
-TTTS-HHHHHHHHTTTT--
-TTTSTHHHHHHHHTTTT--
-TTTS-HHHHHHHHHTTT--
-TTTSSHHHHHHHHTTTT--
-TTTS-HHHHHHHHTTTT--
-TTTS-HHHHHHHHTTTT--
-TTTS-HHHHHHHHHTTT--
-TTTSTHHHHHHHHTTTT--
--SSSSHHHHHHHHHHHT--
-TTTSSHHHHHHHHHHHT--
--SSS-HHHHHHHHHHHT--
-TTTS-HHHHHHHHTTTT--
-TTTSSHHHHHHHHTTTT--
-TTTSTHHHHHHHHHHHT--
--SSS-TTHHHHHHHHHT--
-TTTSSHHHHHHHHTTTT--
-TTTS-HHHHHHHHHTTT--
-TTT--HHHHHHHHTTTT--
-TTTS-HHHHHHHHHHHT--
-TTTSSHHHHHHHHTTTS--
-TTTSTHHHHHHHHHHHT--
-TTTS-HHHHHHHHTTTT--
-TTTS-HHHHHHHHTTTT--
--SSSTTTHHHHHHTTTT--
-TTTSTHHHHHHHHHTTT--
-TTTSTHHHHHHHHTTTT--
-TTTS-HHHHHHHHTTTT--
-TTTSTHHHHHHHHTTTT--
-TTTSTHHHHHHHHTTTT--
-TTTS-HHHHHHHHTTTT--
-TTTSSHHHHHHHHHHHT--
-TTTSTHHHHHHHHTTTT--
-TTTSTHHHHHHHHTTTT--
-TTTSTHHHHHHHHTTTT--
-TTTSTHHHHHHHHTTTT--
-TTTSTHHHHHHHHTTTT--
-TTTSTHHHHHHHHTTTT--
-TTTSTHHHHHHHHHTTT--
-TTSSTHHHHHHHHTTTT--
-GGGSTHHHHHHHHTTTT--
--TTSTHHHHHHHHHHHT--
-TTTSTHHHHHHHHHHHT--
-TTTSTHHHHHHHHHHHT--
-TTTSTHHHHHHHHHHHT--
-TTTSTHHHHHHHHHTTS--
-TTTSTHHHHHHHHHHHS--
-TTTSTHHHHHHHHTTTT--
-TTTSTHHHHHHHHTTTT--
-TTTSTHHHHHHHHTTTT--
-TTTSTHHHHHHHHTTTT--
-TTTSTHHHHHHHHTTTT--
-TTTSTTHHHHHHHHHHS--
-TTTSTHHHHHHHHHHHS--
-TTTSTTHHHHHHHHHHS--
-TTTSTHHHHHHHHHHHT--
-TTTSTHHHHHHHHHHHS--
-TTTSGGGHHHHHHHHHH--
-TTTSTTHHHHHHHHHHS--
-TTTSGGGHHHHHHHHHS--
-TTTSGGGHHHHHHHHHT--
-TTTSGGGHHHHHHHHHH--
-TTTSGGGHHHHHHHHHT--
-TTTSGGGHHHHHHHHHS--
-TTTSTTHHHHHHHHHHT--
-TTTSTT-HHHHHHHHHT--
-TTTSGGGHHHHHHHHHT--
-TTTSSTTHHHHHHTTTT--
-TTTSGGGHHHHHHHHHT--
-TTTSSTTHHHHHHTTTT--
-TTTSGGGHHHHHHHHHT--
-TTTSTHHHHHHHHHHHT--
-TTTSTHHHHHHHHHHHT--
-TTTSTHHHHHHHHHHHT--
-TTTSTHHHHHHHHHHHS--
-TTTSTHHHHHHHHHHHT--
-TTTSTHHHHHHHHHHHT--
-TTTSTHHHHHHHHHHHT--
-TTTSTHHHHHHHHHTTT--
-TTTSTHHHHHHHHHHHT--
-TTTSTHHHHHHHHHHHT--
-TTTSTHHHHHHHHHHHT--
-TTTSTHHHHHHHHHHHT--
-TTTSTHHHHHHHHHHHT--
-TTTSTHHHHHHHHHHHT--
-TTSSTHHHHHHHHHHHT--
-TTTSTHHHHHHHHHHHT--
-TTTSTHHHHHHHHHHHT--
-TTTSTHHHHHHHHHHHH--
-TTTSTHHHHHHHHHHHT--
-TTTSTHHHHHHHHHHHS--
-TTTSTHHHHHHHHHHHT--
-TTTSTHHHHHHHHHHHT--
-TTTSHHHHHHHHHHHHT--
-TTTSTHHHHHHHHHHHT--
-TTTSTHHHHHHHHHHHT--
-TTTSTHHHHHHHHHHTT--
-TTTSTHHHHHHHHHHTT--
-TTTSTHHHHHHHHHHTS--
-TTTSTHHHHHHHHHHTS--
-TTTSTHHHHHHHHHHTT--
-TTTSTHHHHHHHHHHTS--
-TTTSTHHHHHHHHHHTT--
-TTTSTHHHHHHHHHHTS--
-TTTSTHHHHHHHHHTTT--
-TTTSTHHHHHHHHHTTT--
-TTTSTHHHHHHHHHHTT--
-TTTSTHHHHHHHHHHHT--
-TTTSTHHHHHHHHHHTT--
-TTTSTHHHHHHHHHHSS--
-TTTSTHHHHHHHHHHHT--
-TTTSTHHHHHHHHHHHT--
-TTTSTHHHHHHHHHHHS--
-TTTSTHHHHHHHHHHHT--
-TTTSTHHHHHHHHHHHT--
-TTTSTHHHHHHHHHHHT--
-TTTSTHHHHHHHHHHTT--
-TTTSTHHHHHHHHHHHT--
-TTTSTHHHHHHHHHTTT--
-TTTSTHHHHHHHHHHHT--
-TTTSTHHHHHHHHHHHT--
-TTTSHHHHHHHHHHHS---
-TTTSHHHHHHHHHHHS---
-TTTSTHHHHHHHHHHHS--
-TTTSTHHHHHHHHHTTT--
-TTTSTHHHHTHHHHTTT--
-TTTSTHHHHHHHHHHTS--
-TTTSTHHHHHHHHHHSS--
-TTTSTHHHHHHHHHHTS--
-TTTSTHHHHHHHHHHTS--
-TTTSTHHHHHHHHHHTS--
-TTTSTHHHHHHHHHHHS--
-TTTSTHHHHHHHHHTTS--
-TTTSTHHHHHHHHHTTS--
-TTTSTHHHHHHHHHHHS--
-TTTSTHHHHHHHHHHHS--
-TTTSTHHHHHHHHHHH---
-TTTSTHHHHHHHHHHSS--
-TTTSTHHHHHHHHHHTS--
-TTTSTTHHHHHHHHHTT--
-TTTSTHHHHHHHHHHHT--
-GGGSTHHHHHHHHHHTS--
-TTTSTHHHHHHHHHHHS--
-TTTSTHHHHHHHHHHH---
-TTTSTHHHHHHHHHHH---
-TTTSTHHHHHHHHHHT---
-TTTSTHHHHHHHHHTSS--
-TTTSTHHHHHHHHHHT---
-GGGSTHHHHHHHHHHH---
-TTTSTHHHHHHHHHHH---
-TTTSTHHHHHHHHHTT---
-TTTSTHHHHHHHHHHT---
-TTTSTHHHHHHHHHHT---
-TTTSTHHHHHHHHHHH---
-TTTSTHHHHHHHHHHHS--
-TTTSTHHHHHHHHHHHS--
-TTTSTHHHHHHHHHHHS--
-TTTSTHHHHHHHHHHHS--
-TTTSTHHHHHHHHHHTS--
-TTTSTHHHHHHHHHTS---
-TTTSTHHHHHHHHHHT---
-TTTSTHHHHHHHHHHH---
-TTTSTHHHHHHHHHHT---
-TTTSTHHHHHHHHHHHS--
-TTTSTHHHHHHHHHTT---
-TTTSTHHHHHHHHHHS---
-TTTSTHHHHHHHHHHT---
-TTTSTHHHHHHHHHHT---
-TTTSTHHHHHHHHHHHS--
-TTTSTHHHHHHHHHTT---
-TTTSTHHHHHHHHHTT---
-TTTSTHHHHHHHHHTT---
-TTTSTHHHHHHHHHHH---
-TTTSTHHHHHHHHHHTS--
-TTTSTHHHHHHHHHTTS--
-TTTSTHHHHHHHHHHT---
-TTTSTHHHHHHHHHHT---
-TTTSTHHHHHHHHHTTS--
-TTTSTHHHHHHHHHTTS--
-TTTS-HHHHHHHHHTTS--
-TTTS-THHHHHHHHHSS--
-TTTSSTHHHHHHHHHHS--
-TTTSSTTHHHHHHHTTS--
-TTTTT-HHHHHHHHHSS--
-TTTSS-THHHHHHHTTS--
-TTTSSTTHHHHHHHHSS--
-TTTS-THHHHHHHHTTS--
-TTTS-THHHHHHHHTTS--
-TTTS-THHHHHHHHTTS--
-TTTSSHHHHHHHHHHTS--
-TTTS-THHHHHHHHTTS--
-TTTS-THHHHHHHHTSS--
--TTSS-THHHHHHHTT---
-TTTS-TTHHHHHHHTTS--
-TTT--THHHHHHHHHHS--
-TTT--TTHHHHHHHHH---
-TTT--TTHHHHHHHTTS--
-GGG--TTHHHHHHHHHS--
-TTT----HHHHHHHTTS--
-TTTS---HHHHHHHHHS--
-TTTS---HHHHHHHHHTT-
-TTTS---HHHHHHHHHTT-
-TTTS--THHHHHHHTTS--
-TTTS---HHHHHHHTTS--
-TTTS--THHHHHHHTTS--
-TTTS--HHHHHHHTTTS--
-TTTS--THHHHHHHTTS--
-TTTS--THHHHHHHTTS--
-TTT---THHHHHHHTT---
-TTTS--THHHHTHHHHS--
-TTTS--THHHHHHHTT---
-TTTS--THHHHHHHHHS--
-TTTS---HHHHHHHTT---
-TTTS---HHHHHHHTT---
-TTTS--SHHHHHHHHHS--
-TTSS-SSHHHHHHTTT---
-TTTS--SHHHHHHHTTS--
-TTTS--SHHHHHHHTT---
-TTTS--SHHHHHHHTT---
-TTTS--SHHHHHHHTT---
--TTS--SHHHHHHHTT---
-GGGS--SHHHHHHHTT---
-TTTS--SHHHHHHHHT---
-TTTS-SSHHHHHHTTT---
-TTTS-SSHHHHHHTTS---
--TTS-TTHHHHHHHHH---
-GGGSSTTHHHHHHHHT---
-GGGS--SHHHHHHHTT---
-GGGS-TTHHHHHHHHT---
-GGGS---HHHHHHHTT---
-TTTS-S-HHHHHHHTT---
-TTTS--SHHHHHHHHH---
-TTSS-TTHHHHHHHHH---
-TTTS--SHHHHHHTTT---
-TTTTTTTHHHHHHHTT---
-GGGSTTHHHHHHHHTT---
-TTTS--THHHHHHHHT---
-GGGS-TTHHHHTTTTT---
-TTTS--THHHHTTTTT---
--TTS---HHHHTTTTT---
-GGGSS-HHHHHHHHHTS--
-TTTSS-HHHHHHHHTT---
-TTTS--HHHHHHHHHTS--
-TTTS--HHHHHHHHHTS--
-TTTS---HHHHHHHHTS--
-TTTS---HHHHHHHTTS--
-TTTS---HHHHHHTTSS--
-TTTS---HHHHHHTTS---
-TTTS---HHHHHHHTT---
-TTTS--THHHHHHGGG---
-TTTS---HHHHHHHHS---
-TTTS---HHHHHHHHS---
-TTTS---HHHHHHHHT---
-TTTS---HHHHHHHHS---
-TTTS--HHHHHHHHHT---
-TTTS--HHHHHHHHHT---
-TTTS--HHHHHHHHHS---
--SS---HHHHHHHHHT---
-TTT---HHHHHHHHTT---
-TTT---THHHHHHHTT---
-TTT---THHHHHHHTT---
-TTT---HHHHHHHHTTS--
-TTT---HHHHHHHHTTS--
-TTT---HHHHHHHHHHS--
-TTTS--THHHHHHHHHS--
-TTTS--HHHHHHHHHHS--
--TT---HHHHHHHHHHS--
-TTT---HHHHHHHHHH---
--TT---HHHHHHHHHT---
-GGG---HHHHHHHHTT---
-TTTS--HHHHHHHHHT---
-TTT---HHHHHHHHTT---
-TTTS--HHHHHHHHHT---
-TTT--SHHHHHHHHHHS--
-TTT--SHHHHHHHHHT---
-TTTS--HHHHHHHHHT---
-TTT--SHHHHHHHHHH---
-TTT--SHHHHHHHHHT---
-TTT--SHHHHHHHHHTS--
-TTTS-HHHHHHHHGGG---
-TTT--HHHHHHHHTTS---
-TTT--HHHHHHHHHHH---
-TTTS-HHHHHHHHHHS---
-TTTS-HHHHHHHHHTTS--
-TTTS-HHHHHHHHTTTS--
-TTTS-HHHHHHHHHTTS--
-TTTS-HHHHHHHHHHTS--
-TTTS-HHHHHHHHHHHS--
--TT--HHHHHHHHHHTS--
-GGG--HHHHHHHHHHTS--
-TGGG-HHHHHHHHHTT---
-TTTT-HHHHHHHHTTSS--
-TTTT-HHHHHHHHHHHS--
-TTTT-HHHHHHHHHHHS--
-TTTT-HHHHHHHHHHTS--
-TTTT-HHHHHHHHHHHS--
--STT-HHHHHHHHHHHS--
--GGGSHHHHHHHHHHHS--
-HHHHSHHHHHHHHHHHS--
-TTTTSHHHHHHHHHTTS--
-TGGGSHHHHHHHHHHTS--
-TTTTSHHHHHHHHHHHS--
-TGGGSHHHHHHHHHTT---
--GGG-HHHHHHHHHHH---
--GGGSHHHHHHHHTTS---
--GGG-HHHHHHHHHHHS--
-TTTTSHHHHHHHHHHH---
--GGGSHHHHHHHHHHT---
--STT-HHHHHHHHHHT---
--STTSHHHHHHHHHHS---
--GGG-HHHHHHHHHH----
-TTTTSHHHHHHHHHHT---
-HHHHSHHHHHHHHHHHT--
-GGGGSHHHHHHHHTTTT--
--GGGSHHHHHHHHHHTT--
-TTTT-HHHHHHHHHHHT--
-TTTTSHHHHHHHHHHHS--
-GGGSSHHHHHHHHHTTS--
-GGG-SHHHHHHHHHHTT--
-GGGGSHHHHHHHHHHTT--
-GGGGSHHHHHHHHHHTT--
--GGGSHHHHHHHHHHSS--
--STTSHHHHHHHHHT-S--
--GGGSHHHHHHHHHTTS--
-TTTSSHHHHHHHHTTTT--
--GGGSHHHHHHHHHHTT--
-TTTTSHHHHHHHHHHHH--
-HHHHSHHHHHHHHHTTT--
-TTTTSHHHHHHHHHTTS--
-TTT-SHHHHHHHHHTTS--
-TTTT-HHHHHHHHHTSS--
-TTTTSHHHHHHHHHHHT--
-TGGGSHHHHHHHHHHHT--
--GGG-HHHHHHHHHHTT--
-HHHH-HHHHHHHHHHHT--
-TTTT-HHHHHHHHHTT---
-HHHH-HHHHHHHHHHTT--
-HHHHSHHHHHHHHHHTT--
-HHHH-HHHHHHHHHHHT--
-HHHH-HHHHHHHHHHHH--
-TTTS-HHHHHHHHHHHH--
--GGG-HHHHHHHHHHTT--
-TTTS-HHHHHHHHHHHH--
--TTT-HHHHHHHHHHHH--
--TTT-HHHHHHHHHHHH--
-HHHHSHHHHHHHHHHTT--
-GGGT-HHHHHHHHHHHH--
-GGGT-HHHHHHHHHHHH--
-GGGT-HHHHHHHHHHTT--
-HHHH-HHHHHHHHHHHH--
--TTT-HHHHHHHHHHHH--
-GGGT-HHHHHHHHHHHHH-
-GGGT-HHHHHHHHHHHH--
-HHHHSHHHHHHHHHHHHH-
-HHHH-HHHHHHHHHHHHH-
-TTTT-HHHHHHHHHHHHT-
-GGGS-HHHHHHHHHHHHH-
-TTTT-HHHHHHHHHHHHH-
-HHHH-HHHHHHHHHHHHH-
-TTTS-HHHHHHHHHHHT--
-GGGTSHHHHHHHHHHHHH-
-HHHHSHHHHHHHHHHHHH-
-GGGGSHHHHHHHHHHHHH-
-HHHHSHHHHHHHHHHHHH-
-HHHHSHHHHHHHHHHHHH-
-HHHHSHHHHHHHHHHHTT-
-GGGTSHHHHHHHHHHHHH-
--TTTSHHHHHHHHHHHTT-
-GGGTSHHHHHHHHHHHTT-
--TTTSHHHHHHHHHHHTT-
-GGGTSHHHHHHHHHHHHH-
-HHHHSHHHHHHHHHHHHT-
-HHHHSHHHHHHHHHHHH--
-TTTT-HHHHHHHHHHHTT-
-GGGTSSHHHHHHHHHHHT-
-GGGTSHHHHHHHHHHHHH-
--SSSSHHHHHHHHHHHHH-
-HHHHSHHHHHHHHHHHHT-
-HHHHSHHHHHHHHHHHHH-
--TTTSHHHHHHHHHHHHH-
-HHHHSHHHHHHHHHHHHH-
-HHHHSHHHHHHHHHHHHH-
-GGGSSHHHHHHHHHHHHH-
-HHHHSHHHHHHHHHHHTT-
-HHHHSHHHHHHHHHHHHH-
-HHHHSHHHHHHHHHHHHH-
-HHHHSHHHHHHHHHHHTT-
--TTTSHHHHHHHHHHHHT-
-TTTT-HHHHHHHHHHHHH-
-HHHH-HHHHHHHHHHHHT-
-GGGTSHHHHHHHHHHHHH-
--TTTSHHHHHHHHHHHHT-
-GGGTSHHHHHHHHHHHHH-
-HHHHSHHHHHHHHHHHHH-
-HHHHSHHHHHHHHHHHHH-
--TTTSHHHHHHHHHHHTT-
-GGGTSHHHHHHHHHHHHH-
--TTTSHHHHHHHHHHHHH-
--TTSSHHHHHHHHHHHHH-
-TTTTSHHHHHHHHHHHHH-
-TTTTSHHHHHHHHHHHTT-
--GGGSHHHHHHHHHHHTT-
--SSSSHHHHHHHHHHHHH-
-HHHHSHHHHHHHHHHHHH-
-TTTSSHHHHHHHHHHHHH-
-TTTTSHHHHHHHHHHHHH-
--GGGSHHHHHHHHHHHHH-
-GGGTSHHHHHHHHHHHHH-
-HHHHSHHHHHHHHHHHHH-
-HHHHSHHHHHHHHHHHHH-
-TTTTSHHHHHHHHHHHHH-
-HHHHSHHHHHHHHHHHTT-
-HHHHSHHHHHHHHHHHHH-
-GGGT-HHHHHHHHHHHHH-
-GGGTSHHHHHHHHHHHTT-
-HHHHSHHHHHHHHHHHHH-
-HHHHSHHHHHHHHHHHHH-
-GGGTSHHHHHHHHHHHHH-
-HHHH-HHHHHHHHHHHTT-
-HHHH-HHHHHHHHHHHHH-
-GGGT-HHHHHHHHHHHTT-
-TTTSSHHHHHHHHHHHHH-
-HHHHSHHHHHHHHHHHHH-
-GGGTSHHHHHHHHHHHTT-
-HHHHSHHHHHHHHHHHTT-
-TTTSSHHHHHHHHHHHHH-
-HHHHSHHHHHHHHHHHHH-
-TTTSSHHHHHHHHHHHHH-
-HHHHSHHHHHHHHHHHHH-
--TTTSHHHHHHHHHHHHH-
-TTTSSHHHHHHHHHHHHH-
-HHHHSHHHHHHHHHHHHH-
-HHHHSHHHHHHHHHHHHH-
-HHHHSHHHHHHHHHHHHH-
--TTTSHHHHHHHHHHHHH-
-HHHHSHHHHHHHHHHHHH-
-HHHHSHHHHHHHHHHHHH-
--TTTSHHHHHHHHHHHHH-
--TTSSHHHHHHHHHHHHH-
--TTTSHHHHHHHHHHHTT-
-HHHHSHHHHHHHHHHHTT-
-HHHHSHHHHHHHHHHHHH-
--TTT-HHHHHHHHHHHHH-
--TTSSHHHHHHHHHHHHH-
-HHHHSHHHHHHHHHHHHH-
-HHHHSHHHHHHHHHHHHH-
-HHHHSHHHHHHHHHHHHH-
-HHHH-HHHHHHHHHHHHH-
-GGGTSHHHHHHHHHHHTT-
-HHHHSHHHHHHHHHHHTT-
-GGGSSHHHHHHHHHHHHH-
--TTTSHHHHHHHHHHHHT-
--GGGSHHHHHHHHHHHH--
--GGGSHHHHHHHHHHHHH-
--GGGSHHHHHHHHHHHHT-
-GGGGSHHHHHHHHHHHHH-
--TTTSHHHHHHHHHHHHT-
--GGG-HHHHHHHHHHHHH-
-HHHHSHHHHHHHHHHHHH-
--GGGSHHHHHHHHHHHHH-
--TTTSHHHHHHHHHHHTT-
--TTTSHHHHHHHHHHHHH-
--GGGSHHHHHHHHHHHHT-
--TTTSHHHHHHHHHHHHH-
--GGGSHHHHHHHHHHHHT-
--TTT-HHHHHHHHHHHHH-
-HHHHSHHHHHHHHHHHHH-
-HHHHSHHHHHHHHHHHHH-
--GGGSHHHHHHHHHHHHT-
-GGGTSHHHHHHHHHHHHT-
--GGGSHHHHHHHHHHHTT-
-TTTSSHHHHHHHHHHHTT-
--TTTSHHHHHHHHHHHTT-
-GGGTSHHHHHHHHHHHH--
--STTSHHHHHHHHHHHTT-
--STTSHHHHHHHHHHHHT-
-TTTTSHHHHHHHHHHHHT-
--GGGSHHHHHHHHHHHH--
--GGGSHHHHHHHHHHHHH-
--GGGSHHHHHHHHHHHHT-
--GGGSHHHHHHHHHHHHH-
--GGGSHHHHHHHHHHHHT-
-HHHHSHHHHHHHHHHHHH-
-TTTSSHHHHHHHHHHHHH-
-HHHHSHHHHHHHHHHHHH-
-HHHHSHHHHHHHHHHHTT-
-TGGGSHHHHHHHHHHHTT-
-HHHHSHHHHHHHHHHHHH-
-GGGTSHHHHHHHHHHHHH-
-GGGTSHHHHHHHHHHGGG-
--GGGSHHHHHHHHHHHTT-
-HHHHSHHHHHHHHHHHTT-
-HHHHSHHHHHHHHHHHTT-
-TTTSSHHHHHHHHHHHTT-
-GGGTSHHHHHHHHHHHH--
-HHHHSHHHHHHHHHHHTT-
-HHHHSHHHHHHHHHHHTT-
-GGGTSHHHHHHHHHHHTT-
-GGGTSHHHHHHHHHHHT--
-HHHHSHHHHHHHHHHHHT-
-HHHHSHHHHHHHHHHHHT-
-TTTTSHHHHHHHHHHHHH-
-HHHHSHHHHHHHHHHHHT-
-HHHHSHHHHHHHHHHHHT-
-HHHHSHHHHHHHHHHHHH-
-HHHHSHHHHHHHHHHHHH-
-GGGTSHHHHHHHHHHHH--
-HHHHSHHHHHHHHHHHTT-
-GGGTSHHHHHHHHHHHHH-
-HHHHSHHHHHHHHHHHTT-
-GGGGSHHHHHHHHHHHHT-
-GGGGSHHHHHHHHHHHTT-
-GGGGSHHHHHHHHHHHTT-
-GGGSSHHHHHHHHHHHT--
-GGGSSHHHHHHHHHHHTT-
-GGGSSHHHHHHHHHHHH--
-TTTTSHHHHHHHHHHHHT-
--S-SSHHHHHHHHHHHHH-
--S-SSHHHHHHHHHHHTT-
--S-SSHHHHHHHHHHHT--
--S-SSHHHHHHHHHHHHH-
--S-SSHHHHHHHHHHHHH-
----SSHHHHHHHHHHHHH-
----SSHHHHHHHHHHHH--
-TTTTSHHHHHHHHHTTTT-
-TT-SSHHHHHHHHHHHHH-
-TTTTSHHHHHHHHHHHTT-
----SSHHHHHHHHHHHTT-
-TTTTSHHHHHHHHHHHH--
-TTTTSHHHHHHHHHHHTT-
-TT-SSHHHHHHHHHHHHH-
-TTTTSHHHHHHHHHHHHT-
-TTTTSHHHHHHHHHHHHT-
-TTTTSHHHHHHHHHHHHH-
-TTTTSHHHHHHHHHHHTT-
-TT-SSHHHHHHHHHHHHH-
-TTTTSHHHHHHHHHHHHH-
-TTTTSHHHHHHHHHHHTT-
-TTTTSHHHHHHHHHHHHH-
-TT-SSHHHHHHHHHHHHH-
-TTTT-HHHHHHHHHHHHH-
-TTTTSHHHHHHHHHHHHH-
-TTTTSHHHHHHHHHHHHH-
-TTTTSHHHHHHHHHHHHH-
-TTTTSHHHHHHHHHHHTT-
-TTTTSHHHHHHHHHHHHH-
-TT-SSHHHHHHHHHHHHT-
-TT-SSHHHHHHHHHHHHT-
-TTTTSHHHHHHHHHHHHT-
-TTTTSHHHHHHHHHHHTT-
--S-SSHHHHHHHHHHHTT-
-TT-SSHHHHHHHHHHHH--
----SSHHHHHHHHHHHHT-
--S-SSHHHHHHHHHHHTT-
-TTTTSHHHHHHHHHHHHT-
-TT-SSHHHHHHHHHHHHT-
---TTSHHHHHHHHHHHHH-
----SSHHHHHHHHHHHHH-
-TT-SSHHHHHHHHHHTTT-
--S-SSHHHHHHHHHHTTT-
-TTTTSHHHHHHHHHHHT--
--STTSHHHHHHHHHHTTT-
-TTTTSHHHHHHHHHHHH--
--STTSHHHHHHHHHHHHT-
-TTTTSHHHHHHHHHHHTT-
--STTSHHHHHHHHHHHTT-
-GGGGSHHHHHHHHHHHTT-
-GGGGSHHHHHHHHHHHTT-
-GGGGSHHHHHHHHHHHTT-
-TTTTSHHHHHHHHHHHHT-
-GGGGSHHHHHHHHHHHTT-
-GGGGSHHHHHHHHHHHTT-
-GGGSSHHHHHHHHHHHTT-
-GGGGSHHHHHHHHHHHTT-
-GGGGSHHHHHHHHHHHHT-
-GGGGSHHHHHHHHHHHTT-
-GGGGSHHHHHHHHHHTT--
-GGGSSHHHHHHHHHHHHH-
-GGGGSHHHHHHHHHHHHH-
-GGGGSHHHHHHHHHHGGG-
-GGGGSHHHHHHHHHHHHH-
-GGGGSHHHHHHHHHHTT--
-GGGGSHHHHHHHHHHTTT-
-GGGGSHHHHHHHHHHHT--
-GGGGSHHHHHHHHHHTTT-
-GGGGSHHHHHHHHHHTTT-
-GGGGSHHHHHHHHHHHHH-
-GGGGSHHHHHHHHHHHHH-
-GGGSSHHHHHHHHHHHHH-
-GGGSSHHHHHHHHHHHTT-
-TTTTSHHHHHHHHHHHTT-
-GGGGSHHHHHHHHHHGGG-
-GGGGSHHHHHHHHHHHTT-
-GGGGSHHHHHHHHHHHTT-
-GGGGSHHHHHHHHHHHTT-
-GGGGSHHHHHHHHHHTT--
-GGGGSHHHHHHHHHHHTT-
-GGGGSHHHHHHHHHHHTT-
-GGGGSHHHHHHHHHHHHT-
-GGGGSHHHHHHHHHHHHH-
-TT-SSHHHHHHHHHHHTT-
-GGGGSHHHHHHHHHHHHH-
-GGGGSHHHHHHHHHHTTT-
--GGGSHHHHHHHHHHHHH-
--GGGSHHHHHHHHHHHTT-
--GGGSHHHHHHHHHHHHH-
--GGGSHHHHHHHHHHHTT-
--GGGSHHHHHHHHHHHHH-
--GGGSHHHHHHHHHHHHT-
---TT-HHHHHHHHHHHTT-
---TTSHHHHHHHHHHHHH-
---TTSHHHHHHHHHHHHH-
---TTSHHHHHHHHHHHHH-
---TTSHHHHHHHHHHHHH-
---TTSHHHHHHHHHHHHH-
---TTSHHHHHHHHHHHHH-
---TTSHHHHHHHHHHHHH-
---TTSHHHHHHHHHHHHH-
---TTSHHHHHHHHHHHHH-
---TTSHHHHHHHHHHHHH-
---TTSHHHHHHHHHHTTT-
---TTSHHHHHHHHHHHHH-
--GGGSHHHHHHHHHHHTT-
---TTSHHHHHHHHHHHHH-
---TTSHHHHHHHHHHHT--
---TTSHHHHHHHHHHTTT-
---TTSHHHHHHHHHHHT--
---TTSHHHHHHHHHHTTT-
---TTSHHHHHHHHHHHTT-
---TTSHHHHHHHHHHHHH-
---TTSHHHHHHHHHHHHH-
---TTSHHHHHHHHHHHHH-
---TTSHHHHHHHHHTGGG-
---TTSHHHHHHHHHHHTT-
---TTSHHHHHHHHHHHHH-
---TTSHHHHHHHHHHHTT-
---TTSHHHHHHHHHHHHH-
---TTSHHHHHHHHHHHHH-
---TT-HHHHHHHHHHHTT-
---TTSHHHHHHHHHHHTT-
---TTSHHHHHHHHHHHHH-
---TTSHHHHHHHHHHHHH-
---TTSHHHHHHHHHHHTT-
---TTSHHHHHHHHHHHHH-
---TTSHHHHHHHHHHHHH-
---TTSHHHHHHHHHHHHH-
---TTSHHHHHHHHHHHHH-
----SSHHHHHHHHHHHHH-
----SSHHHHHHHHHHHHH-
---TT-HHHHHHHHHHHHH-
---TTSHHHHHHHHHHHHT-
---TTSHHHHHHHHHHHTT-
---TTSHHHHHHHHHHHHH-
---TTSHHHHHHHHHHHHT-
---TTSHHHHHHHHHHTTT-
---TTSHHHHHHHHHHHHT-
----SSHHHHHHHHHHHHT-
----SSHHHHHHHHHHHHT-
----SSHHHHHHHHHHHHT-
---TTSHHHHHHHHHHHHT-
----SSHHHHHHHHHHTTT-
----SSHHHHHHHHHHHHH-
----S-HHHHHHHHHHHHT-
----SSHHHHHHHHHTTS--
----SSHHHHHHHHHHSS--
----SSHHHHHHHHHHSS--
----SSHHHHHHHHHHTS--
----SSHHHHHHHHHHSS--
----SSHHHHHHHHHHSS--
----SSHHHHHHHHHHTS--
----SSHHHHHHHHHHTS--
--S-SSHHHHHHHHHTTS--
----SSHHHHHHHHHTTS--
----SSHHHHHHHHHHTS--
---TT-HHHHHHHHHHT---
---TTSHHHHHHHHHHT---
-TTTTSHHHHHHHHHHS---
-TTTTSHHHHHHHHHTS---
-TTTTSHHHHHHHHHHT---
-TTTTSHHHHHHHHHHT---
---TTSHHHHHHHHHTS---
-TTTTSHHHHHHHHHHT---
--STTSHHHHHHHHHHTS--
--STTSHHHHHHHHHHTS--
-TTTTSHHHHHHHHHHTS--
-TTTTSHHHHHHHHHHT---
--S-SSHHHHHHHHHHS---
--S-SSHHHHHHHHHHT---
--STTSHHHHHHHHHHHS--
---TTSHHHHHHHHHTTS--
--S-SSHHHHHHHHHTTS--
--S-SSHHHHHHHHHTT---
-TTTT-HHHHHHHHHHT---
-TTTTSHHHHHHHHHTT---
---TTSHHHHHHHHHHT---
-TTTTSHHHHHHHHHTT---
-TTTTSHHHHHHHHHTT---
-TTTTSHHHHHHHHHTT---
-TTTTSHHHHHHHHHTTS--
-TTTTSHHHHHHHHHTTS--
-TTTTSHHHHHHHHHTT---
-TTTTSHHHHHHHHHTT---
-TTTTSHHHHHHHHHTT---
-TTTTSHHHHHHHHHTT---
-TTTTSHHHHHHHHHTS---
---TT-HHHHHHHHHT----
---TTSHHHHHHHHHHTT--
--STTSHHHHHHHHHHHTT-
--STTSHHHHHHHHHHGGG-
-TTTT-HHHHHHHHHHTTT-
-TTTTSHHHHHHHHHHGGG-
-TT-SSHHHHHHHHHHGGG-
--STTSHHHHHHHHHGGGG-
---TTSHHHHHHHHHHTT--
-TTTTSHHHHHHHHHGGGG-
-TTTTSHHHHHHHHTTTT--
---TTSHHHHHHHHHTTTT-
-TTTTSHHHHHHHHTTGGG-
-TTTTSHHHHHHHHHSGGG-
-TTTT-HHHHHHHHTTGGG-
-TTTTSHHHHHHHHTSSTT-
--STTSHHHHHHHTTTGGG-
-TTTTSHHHHHHHHTTTT--
-TTTTSHHHHHHHHHSTT--
-TTTTSHHHHHHHHTTTT--
-TTTTSHHHHHHHTTTTT--
-TTTTSHHHHHHHHHSTT--
-TTTTSHHHHHHHHTTTT--
-TTTTSHHHHHHHHTTTT--
-TTTTSHHHHHHHHHSTT--
-TTTTSHHHHHHHHHSTT--
-TTTTSHHHHHHHHTTTT--
-TTTTSHHHHHHHHHSTT--
-TTTTSHHHHHHHHSSTT--
-TTTTSHHHHHHHHTTTT--
-TTTT-HHHHHHHHHSTT--
--STTSHHHHHHHTTSTT--
-TTTTSHHHHHHHHTSTT--
-TTTT-HHHHHHHTT-TT--
-TTTTSHHHHHHHTTSTT--
-TTTTSHHHHHHHHSSTT--
-TTTTSHHHHHHHTT-TT--
---TTSHHHHHHHGGGTT--
-TTTT-HHHHHHHTT-TT--
----SSHHHHHHHTTSTT--
--S-SSHHHHTTTTT-TT--
--STT-HHHHHHHTT-TT--
-TTTTSHHHHHHHTT-TT--
--STTSHHHHHHHTTSTT--
--STTSHHHHHHHTT-TT--
-TTTTSHHHHHHHHTSTT--
--STTSHHHHHHHHTTTT--
-TTTTSHHHHHHHHSSTT--
-TTTTSHHHHHHHTTSTT--
--S-SSHHHHHHHHTTTT--
-TT-SSHHHHHHHHTTTT--
-TTTT-HHHHHHHTTSTT--
-TTTTSHHHHHHHHHSTT--
--STTSHHHHHHHTTSTT--
-TTTT-HHHHHHHHTSTT--
--S-SSHHHHHHHHTTTT--
-TT-SSHHHHHHHHTTTT--
--STTSHHHHHHHHTSSS--
-TTTTSHHHHHHHHHTTT--
---TT-HHHHHHHHTTTT--
-TTTTSHHHHHHHHTTTT--
-TTTTSHHHHHHHHTTTT--
-TTTTSHHHHHHHHTTTT--
--STTSHHHHHHHHH-TT--
-GGGGSHHHHHHHTT-TT--
-TTTTSHHHHHHHHTSTT--
-TTTTSHHHHHHHHTSSS--
--S-SSHHHHHHHHT-TT--
----SSHHHHHHHHHTTT--
----SSHHHHHHHHHTTT--
----SSHHHHHHHHT-SS--
-TTTT-HHHHHHHHTTTT--
-TTTTSHHHHHHHHTSTT--
-TTTTSHHHHHHHHT-TT--
-TTTTSHHHHHHHHTTTT--
-TTTTSHHHHHHHHHT-S--
-TTTTSHHHHHHHHHSTT--
-TTTTSHHHHHHHHTTTT--
-TTTTSHHHHHHHHHSTT--
--S-SSHHHHHHHHHSTT--
--S-SSHHHHHHHTTSTT--
-TTTTSHHHHHHHHTTTT--
-TTTTSHHHHHHHTT-TT--
-TTTTSHHHHHHHHHTTT--
-TTTTSHHHHHHHHHTTT--
-TTTTSHHHHHHHHHTTT--
-TTTTSHHHHHHHHHTTT--
-TTTTSHHHHHHHTT-TT--
-TTTTSHHHHHHHHH-TT--
-TTTTSHHHHHHHHHHTT--
-TTTTSHHHHHHHHT-TT--
-TTTTSHHHHHHHTT-TT--
-TTTTSHHHHHHHTT-TT--
-TTTTSHHHHHHHTT-TT--
-TTTTSHHHHHHHHHSTT--
-TTTTSHHHHHHHHHGGG--
-TTTTSHHHHHHHTTSTT--
-TTTTSHHHHHHHTT-TT--
-TTTTSHHHHHHHTT-TT--
-TTTTSHHHHHHHHT-TT--
--STTSHHHHHHHTT-SS--
-TTTTSHHHHHHHHTTTT--
-TTTTSHHHHHHHHHTTT--
-TTTTSHHHHHHHHTTTT--
-TTTTSHHHHHHHHTTTT--
--STTSHHHHHHHHHTTT--
---TTSHHHHHHHHHGGG--
---TTSHHHHHHHHHHTT--
--STTSHHHHHHHHT--S--
-TTTTSHHHHHHHHHS-S--
-TTTTSHHHHHHHHHS-S--
-TTTTSHHHHHHHTTSSS--
-TTTTSHHHHHHHHHHSS--
-TTTTSHHHHHHHHTTTT--
-TTTTSHHHHHHHHTS-S--
---TTSHHHHHHHHTSSS--
-TTTTSHHHHHHHHTSSS--
-TTTTSHHHHHHHHHSSS--
-TTTTSHHHHHHHHTSSS--
-TTTTSHHHHHHHHHSSS--
--STTSHHHHHHHHTT-S--
--STTSHHHHHHHHTT-S--
-TTTTSHHHHHHHHTTSS--
-TTTTSHHHHHHHHHHTT--
-TTTTSHHHHHHHHTTSS--
--STTSHHHHHHHHTTSS--
-TTTTSHHHHHHHHTTSS--
---TTSHHHHHHHHTSSS--
---TTSHHHHHHHHTT----
---TTSHHHHHHHHTT----
--STTSHHHHHHHHTT-TT-
-TTTTSHHHHHHHHTT-TT-
-TTTTSHHHHHHHGGG-TT-
-TTTTSHHHHHHHHTT-TT-
-TTTTSHHHHHHHHHH-TT-
-TTTT-HHHHHHHGGG-TT-
-TTTTSHHHHHHHGGGSS--
-TTTTSHHHHHHHTTS-TT-
--S-SSHHHHHHHTTS-TT-
--S-SSHHHHHHHTTS-TT-
----SSHHHHHHHHTT-S--
----SSHHHHHHHTTT----
----S-HHHHHHHTTT-TT-
----SSHHHHHHHHHH----
----SSHHHHHHHHHH----
----SSHHHHHHHHHH----
----SSHHHHHHHHHH-TT-
----SSHHHHHHHHHH-TT-
----SSHHHHHHHHHH-S--
----SSHHHHHHHHHH-TT-
----SSHHHHHHHHHH-S--
----SSHHHHHHHHHH-TT-
----SSHHHHHHHHTT-TT-
----SSHHHHHHHHTT-TT-
----SSHHHHHHHTTTSTT-
----SSHHHHHHHHTT-TT-
----SSHHHHHHHTTT-TT-
----SSHHHHHHHHHH-S--
----SSHHHHHHHHHH-TT-
----SSHHHHHHHHHH-TT-
----SSHHHHHHHHHH-TT-
----SSHHHHHHHHTT-TT-
----SSHHHHHHHHHH-TT-
----S-HHHHHHHHHH-S--
----SSHHHHHHHHHH-S--
----SSHHHHHHHHHH-TT-
----S-HHHHHHHHHH-TT-
----SSHHHHHHHHHH-TT-
----SSHHHHHHHHHH-TT-
----SSHHHHHHHHHH-TT-
----SSHHHHHHHHHH-TT-
----SSHHHHHHHHHH-TT-
----SSHHHHHHHHHH-TT-
----SSHHHHHHHHTT-TT-
----SSHHHHHHHHHH-TT-
----SSHHHHHHHHHH-TT-
----S-HHHHHHHHTT-S--
----SSHHHHHHHHHH-TT-
----S-HHHHHHHHTT-TT-
----SSHHHHHHHHHH-TT-
----SSHHHHHHHHHH-TT-
----SSHHHHHHHHHHSTT-
----SSHHHHHHHHTTSTT-
----S-HHHHHHHHHHS---
--S-S-HHHHHHHHTTSTT-
----SSHHHHHHHHHH----
----SSHHHHHHHHHH-TT-
----SSHHHHHHHHTT-S--
-TTTTSHHHHHHHHHH-S--
---TT-HHHHHHHHTT-S--
---TT-HHHHHHHHHH-S--
---TTSHHHHHHHHHHS---
--STTSHHHHHHHHHHS---
-TTTTSHHHHHHHHHHSS--
-TTTTSHHHHHHHHHHSS--
-TTTTSHHHHHHHHHHSS--
-TTTTSHHHHHHHHHH-S--
-TTTTSHHHHHHHHHH-S--
-TTTTSHHHHHHHHTT-S--
---TTSHHHHHHHHTT-S--
---TTSHHHHHHHHHS-S--
-TTTT-HHHHHHHHHH-S--
--STTSHHHHHHHHHHSS--
-TTTT-HHHHHHHHHHSS--
-TTTTSHHHHHHHHHH-S--
---TTSHHHHHHHHHH-S--
--STTSHHHHHHHHHH----
-TTTTSHHHHHHHHHH----
-TTTTSHHHHHHHHHHSS--
---TTSHHHHHHHHHHSS--
---TTSHHHHHHHHHH-S--
---TTSHHHHHHHHHH----
---TTSHHHHHHHHHH----
----SSHHHHHHHHHH-S--
---TTSHHHHHHHHHHS---
---TTSHHHHHHHHHHS---
--STTSHHHHHHHHTT-S--
--STTSHHHHHHHHHH-S--
---TTSHHHHHHHHHH-S--
---TTSHHHHHHHHHH-TT-
----SSHHHHHHHHHH-TT-
---TTSHHHHHHHHHH-TT-
---TTSHHHHHHHHHH-TT-
---TTSHHHHHHHHHH-S--
---TTSHHHHHHHHHHTTT-
---TTSHHHHHHHHHH-TT-
--STTSHHHHHHHHHH-TT-
----SSHHHHHHHHHH-TT-
--STTSHHHHHHHTTT-TT-
--STTSHHHHHHHHHH-TT-
---TTSHHHHHHHHHH-TT-
-TTTTSHHHHHHHHHH-S--
--STTSHHHHHHHHTT-S--
---TTSHHHHHHHHHH----
---TTSHHHHHHHHHH----
-TTTTSHHHHHHHHHH----
--STTSHHHHHHHHHH----
-TTTTSHHHHHHHHHH----
-TTTT-HHHHHHHTTT----
-TTTTSHHHHHHHHHH----
-TTTTSHHHHHHHHHH----
----S-HHHHHHHTTT----
----SSHHHHHHHHTT----
----SSHHHHHHHHHH----
----SSHHHHHHHHHH----
----SSHHHHHHHHHHS---
----SSHHHHHHHHHH-S--
----SSHHHHHHHHHH----
----SSHHHHHHHHHHS---
----SSHHHHHHHHTTS---
----SSHHHHHHHHHH----
----SSHHHHHHHTTT----
----SSHHHHHHHHHH----
----SSHHHHHHHHHH----
--S-SSHHHHHHHHHH----
----SSHHHHHHHHTT----
----SSTHHHHHHHTT----
----S-HHHHHHHHTT----
----SSHHHHHHHHTT-S--
----SSHHHHHHHHTT----
----SSHHHHHHHHTT-S--
----SSHHHHHHHHHH----
----SSSHHHHHHHTTSS--
----SSHHHHHHHHHHSS--
----SSHHHHHHHHHH-S--
----SSHHHHHHHHTT----
----S-HHHHHHHHHH----
----SSHHHHHHHHHHS---
----SSHHHHHHHHHH----
----S-HHHHHHHHHHS---
----SSHHHHHHHHHH----
----SSHHHHHHHHHHS---
----S-HHHHHHHHHHS---
----SSHHHHHHHHHHS---
----SSHHHHHHHHTTS---
----SSHHHHHHHHTT----
---TTSHHHHHHHHTT----
----SSHHHHHHHHTT----
----SSHHHHHHHHHH----
----SSHHHHHHHHTT----
----SSHHHHHHHHHH----
----SSHHHHHHHHHH----
----SSHHHHHHHHHH----
----S-HHHHHHHHHH----
----S-HHHHHHHHHS----
----SSHHHHHHHTTT----
----SSHHHHHHHHHH----
----S-HHHHHHHHHS----
----SSHHHHHHHHHS----
----SSHHHHHHHHHT----
----SSHHHHHHHHHT----
----SSHHHHHHHHHS----
----SSHHHHHHHHTT----
----SSHHHHHHHHTT----
----SSHHHHHHHHTT----
----SSHHHHHHHHHH----
----SSHHHHHHHHHH----
----SSHHHHHHHHHH----
----S-HHHHHHHHHHS---
----SSHHHHHHHHHHS---
----SSHHHHHHHHHH----
----SSHHHHHHHHHHS---
----SSHHHHHHHHHHS---
----S-HHHHHHHHHH----
----SSHHHHHHHHHH----
----S-HHHHHHHHHH----
----S-HHHHHHHHHHS---
----SSHHHHHHHHHHS---
----SSHHHHHHHHHH----
----SSHHHHHHHHHH----
----S-HHHHHHHHTT----
----S-HHHHHHHHTT----
----S-HHHHHHHHHH----
----S-HHHHHHHHHHS---
----S-HHHHHHHTTT----
----S-HHHHHHHHHH----
----S-HHHHHHHHTT----
----SSHHHHHHHHTT----
----S-HHHHHHHHHHS---
----SSHHHHHHHHHHS---
----SSHHHHHHHHHHS---
----S-HHHHHHHHHH----
----SSHHHHHHHHTT----
----SSHHHHHHHHHH----
----S-HHHHHHHHTT----
----S-HHHHHHHTTTS---
----S-HHHHHHHHTT----
---SSSHHHHHHHHHHS---
----SSHHHHHHHHHHS---
----SSHHHHHHHHTTS---
----S-HHHHHHHHHHS---
----S-HHHHHHHHHHS---
----S-HHHHHHHHHHS---
----SSHHHHHHHHTTS---
----SSHHHHHHHHHH----
----S-HHHHHHHTTT----
----S-HHHHHHHTTT----
----S-HHHHHHHHTT----
----S-HHHHHHHHTT----
----SSHHHHHHHGGG----
---SS-HHHHHHHHTT----
---SS-HHHHHHHHHHS---
---SS-HHHHHHHHTT----
---SSSHHHHHHHHTT----
----S-HHHHHHHHHT----
---SS-HHHHHHHHTT----
---SS-HHHHHHHHTT----
---TT-HHHHHHHHTT----
---SS-HHHHHHHHHS----
---SS-HHHHHHHHTT----
----S-HHHHHHHHHT----
----SSHHHHHHHHHHS---
----S-HHHHHHHHHT----
---SS-HHHHHHHHHHS---
---SS-HHHHHHHHHHS---
---SS-HHHHHHHHHH----
---SS-HHHHHHHTTT----
----S-HHHHHHHHTT----
----S-HHHHHHHHHHS---
----S-HHHHHHHHHH----
----S-HHHHHHHTTT----
----SSHHHHHHHTTT----
----S-HHHHHHHTTT----
---SS-HHHHHHHTTT----
---SS-HHHHHHHHTT----
---SS-HHHHHHHHTTS---
---TT-HHHHHHHHTTS---
---TT-HHHHHHHHHH----
---TT-HHHHHHHHTT----
---TT-HHHHHHHHHS----
---TT-HHHHHHHHHT----
---TT-HHHHHHHHTT----
---TTSHHHHHHHHTT----
---SS-HHHHHHHHHH----
---SS-HHHHHHHHHH----
---SSSHHHHHHHHHT----
---SSSHHHHHHHHHHS---
---SS-HHHHHHHHHT----
---SS-HHHHHHHHHT----
---SS-HHHHHHHHHS----
---SSSHHHHHHHHHH----
----SSHHHHHHHHTT----
---SSSHHHHHHHHTT----
---SSSHHHHHHHHTT----
----SSHHHHHHHHTT----
----S-HHHHHHHHHS----
----S-HHHHHHHHHH----
----SSHHHHHHHHHT----
----SSHHHHHHHHHT----
---SSSHHHHHHHHTTS---
---SS-HHHHHHHHHTS---
---SS-HHHHHHHHTT----
----S-HHHHHHHHTT----
---SS-HHHHHHHHTT----
----S-HHHHHHHHHT----
----S-HHHHHHHHTS----
----S-HHHHHHHHTT----
----S-HHHHHHHHHT----
----S-HHHHHHHHHT----
----SSHHHHHHHHHT----
----SSHHHHHHHTT-----
----SSHHHHHHHHTT-S--
----S-HHHHHHHHHTT---
----SSHHHHHHHHHHTS--
----S-HHHHHHHHHHTS--
----S-HHHHHHHHHHTS--
----S-HHHHHHHHHHTS--
---SS-HHHHHHHHHTTS--
----S-HHHHHHHHHHHS--
----SSHHHHHHHHHHHS--
----S-HHHHHHHHHHHS--
----S-HHHHHHHHHHHS--
----S-HHHHHHHHHHHS--
----S-HHHHHHHHHHTS--
----S-HHHHHHHHHHTS--
----S-HHHHHHHHHHHS--
---SS-HHHHHHHHHHHS--
----S-HHHHHHHHHTTS--
----S-HHHHHHHHHTTS--
----S-HHHHHHHHHTTS--
----S-HHHHHHHHHHHS--
----SSHHHHHHHHHTTS--
----S-HHHHHHHHHHHS--
----S-HHHHHHHHHHHS--
----S-HHHHHHHHHHTS--
----S-HHHHHHHHHHTS--
----S-HHHHHHHHHHHS--
----S-HHHHHHHHHHSS--
---SSSHHHHHHHHHHTS--
----SSHHHHHHHHHHHS--
----SSHHHHHHHHHHTS--
----S-HHHHHHHHHHHS--
----SSHHHHHHHHHHSS--
----SSHHHHHHHHHHTS--
----S-HHHHHHHHHHHS--
---SS-HHHHHHHHHTTS--
----SSHHHHHHHHHHTS--
----SSHHHHHHHHHHHS--
----S-HHHHHHHHHHHS--
----S-HHHHHHHHHTTS--
----S-HHHHHHHHHHHS--
----SSHHHHHHHHHHHS--
----SSHHHHHHHHHHHS--
----SSHHHHHHHHHTTS--
----SSHHHHHHHHHHHS--
----SSHHHHHHHHHTTS--
---TTSHHHHHHHHHHHS--
---TTSHHHHHHHHHTTS--
---TTSHHHHHHHHHHHS--
----SSHHHHHHHHHHHS--
---SSSHHHHHHHHHTTS--
----S-HHHHHHHHHTTS--
----S-HHHHHHHHHTTS--
---SS-HHHHHHHHHTTS--
----S-HHHHHHHHHHHS--
----S-HHHHHHHHHHHS--
----S-HHHHHHHHHHHS--
----S-HHHHHHHHHTTS--
----S-HHHHHHHHHHHS--
----SSHHHHHHHHHHTS--
----S-HHHHHHHHHHHS--
----S-HHHHHHHHHTS---
----S-HHHHHHHHHHHS--
---SSSHHHHHHHHHTTS--
----S-HHHHHHHHHTTS--
----S-HHHHHHHHHTTS--
----S-HHHHHHHHHTTS--
----SSHHHHHHHHHTT---
----S-HHHHHHHHHTTS--
----S-HHHHHHHHHHT---
----S-HHHHHHHHHHTS--
---SS-HHHHHHHHHHSS--
----SSHHHHHHHHHTTS--
----S-HHHHHHHHHTTS--
----S-HHHHHHHHHTTS--
----S-HHHHHHHHHHTS--
----S-HHHHHHHHHHHS--
----S-HHHHHHHHHHHS--
----S-HHHHHHHHHTTS--
----S-HHHHHHHHHHTS--
----S-HHHHHHHHHHH---
----S-HHHHHHHHHHHS--
----SSHHHHHHHHHTS---
----S-HHHHHHHHHHTS--
----S-HHHHHHHHHTTS--
----S-HHHHHHHHHHHS--
----S-HHHHHHHHHHHS--
----S-HHHHHHHHHHHS--
----S-HHHHHHHTTTSS--
----S-HHHHHHHHHSSS--
----S-HHHHHHHHHHTS--
-TTTT-HHHHHHHHHTTS--
---TTSHHHHHHHHHTTS--
---TTSHHHHHHHHHHTS--
---TT-HHHHHHHHHTT---
---TT-HHHHHHHHHTS---
---TT-HHHHHHHHHTT---
----SSHHHHHHHHHHTS--
-TTTT-HHHHHHHHHHHS--
---TT-HHHHHHHHHHTS--
---TT-HHHHHHHHHHT---
---TT-HHHHHHHHHHT---
---TTSHHHHHHHHHHT---
---TTSHHHHHHHHHHHS--
---TTSHHHHHHHHHHTS--
---TTSHHHHHHHHHTTS--
-TTGGGHHHHHHHHHTTS--
-TTTTSHHHHHHHHHHT---
---TTSHHHHHHHHHTT---
-TTSS-HHHHHHHHHTTS--
---SS-HHHHHHHHHTTS--
---TT-HHHHHHHHHTTS--
----SSHHHHHHHHHTTS--
---TTSHHHHHHHHHHT---
---TTSHHHHHHHHHHH---
---SSSHHHHHHHHHHHS--
---TT-HHHHHHHHHTTS--
---TTSHHHHHHHHHHTS--
---SS-HHHHHHHHHHHS--
-TTTTSHHHHHHHHHTTS--
-TTTT-HHHHHHHHTTSS--
---TT-HHHHHHHHHHHS--
-TTTT-HHHHHHHHHHHS--
-GGGG-HHHHHHHHHTTS--
--GGG-HHHHHHHHHHHS--
--SSS-HHHHHHHHHTTS--
--STT-HHHHHHHHHHHS--
---TT-HHHHHHHHHHTS--
--STT-HHHHHHHHHTTS--
--SSS-HHHHHHHHHHHS--
-TTTT-HHHHHHHHHHHS--
---TT-HHHHHHHHHHHS--
--STT-HHHHHHHHHTTS--
--STT-HHHHHHHHHTTS--
--STT-HHHHHHHHHTTS--
--STT-HHHHHHHHHHHS--
--STT-HHHHHHHHHHHS--
-TTTT-HHHHHHHHTTTS--
-TTTT-HHHHHHHHHHHS--
-TTTT-HHHHHHHHHHHS--
-TTTT-HHHHHHHHTTSS--
-TTTT-HHHHHHHHHHHS--
-TTTT-HHHHHHHHHHHS--
-TTTT-HHHHHHHHHTTS--
--STT-HHHHHHHHHHHS--
-TTTT-HHHHHHHHTTTS--
-TTTT-HHHHHHHHHHHS--
--STT-HHHHHHHHHHHS--
-TTTT-HHHHHHHHHTTS--
-TTTT-HHHHHHHHHTT---
-TTTT-HHHHHHHHHHH---
-TTTT-HHHHHHHHHHH---
-TTTT-HHHHHHHHHTT---
--STT-HHHHHHHHHHH---
-TTTT-HHHHHHHHHTT---
--STT-HHHHHHHHHHH---
---TT-HHHHHHHHHHHS--
--STT-HHHHHHHHHHHS--
-TTTT-HHHHHHHHHHT---
-TTTT-HHHHHHHHHTT---
-TTTT-HHHHHHHHHHH---
-TTTT-HHHHHHHHHHTS--
-TTTT-HHHHHHHHHHT---
-TTTT-HHHHHHHHHTT---
-TTTT-HHHHHHHHHHSS--
-GGGG-HHHHHHHHHHT---
-GGGG-HHHHHHHHTTS---
--STT-HHHHHHHHHHH---
---TT-HHHHHHHHTTT---
-TTTT-HHHHHHHHHHH---
--GGG-HHHHHHHHHHHS--
--GGG-HHHHHHHHHTT---
--GGG-HHHHHHHHHHH---
-HHHH-HHHHHHHHHHHS--
-HHHH-HHHHHHHHHTT---
-HHHH-HHHHHHHHHTT---
-HHHH-HHHHHHHHHHH---
-HHHH-HHHHHHHHHHSS--
--TTT-HHHHHHHHHHTS--
--TTT-HHHHHHHHHTSS--
--TTT-HHHHHHHHHTTS--
--GGG-HHHHHHHHHHTS--
--GGG-HHHHHHHHTTTS--
-HHHH-HHHHHHHHHHSS--
-HHHH-HHHHHHHHHHHS--
-HHHH-HHHHHHHHHHHS--
-HHHHSHHHHHHHHHHHS--
-HHHH-HHHHHHHHHHHS--
-HHHH-HHHHHHHHHTTS--
-HHHH-HHHHHHHHHHHS--
--TTT-HHHHHHHHHTTS--
--TTT-HHHHHHHHHHHS--
-HHHH-HHHHHHHHHTTS--
-HHHH-HHHHHHHHHHHS--
-HHHH-HHHHHHHHHTTS--
--TTT-HHHHHHHHHTTS--
--TTT-HHHHHHHHTTTS--
--GGG-HHHHHHHHHTTS--
--STTSHHHHHHHHHHHS--
--GGG-HHHHHHHHTTTS--
-TGGG-HHHHHHHHHTTS--
--GGG-HHHHHHHHTTTS--
--GGG-HHHHHHHHTTT---
-GGGG-HHHHHHHHHHHS--
-TTTT-HHHHHHHHHTTS--
-HHHH-HHHHHHHHTTTS--
--GGGSHHHHHHHHHTTS--
--GGG-HHHHHHHHHTTS--
--GGG-HHHHHHHHTTTS--
-GGGG-HHHHHHHHHTTS--
-GGGT-HHHHHHHHHHTS--
-GGGT-THHHHHHHHTS---
-HHHH-HHHHHHHHHTSS--
-GGGSSTHHHHHHHHHH---
-GGGG-HHHHHHHHHHH---
-GGGT-HHHHHHHHHHH---
-GGGT-HHHHHHHHHHH---
-GGGT-HHHHHHHHHHS---
-GGGT-HHHHHHHHHHH---
-GGGG-HHHHHHHHHHHS--
-GGGTSHHHHHHHHHTTS--
-GGGT-HHHHHHHHHTTS--
-GGGG-HHHHHHHHHHHS--
-GGGGSTHHHHHHHHHHS--
-GGGG-HHHHHHHHHHHS--
-GGGTSHHHHHHHHHHHS--
-GGGG-HHHHHHHHHHHS--
--TTTSHHHHHHHHHHHS--
-GGGT-HHHHHHHHTTTS--
-GGGT-HHHHHHHHHHHS--
-HHHH-HHHHHHHHHHHS--
-GGGTSHHHHHHHHHHHS--
-GGGTSHHHHHHHHHHHS--
--TTT-HHHHHHHHHHHS--
--GGG-HHHHHHHHHHHS--
-GGGG-HHHHHHHHGGG---
-GGGTSHHHHHHHHHTT---
-GGGTSHHHHHHHHHHHS--
-GGGT-HHHHHHHHHHSS--
-GGGT-HHHHHHHHTTTS--
-GGGGGHHHHHHHHHHHS--
--SGGGHHHHHHHHHTTS--
--GGG-HHHHHHHHHTTS--
--GGG-HHHHHHHHTTT---
--TTT-THHHHHHHHTS---
-GGGG-HHHHHHHHHHHS--
--TTTSTHHHHHHHHHHS--
--TTT-HHHHHHHHHTSS--
--TTT-HHHHHHHHHHSS--
-GGGT-HHHHHHHHHHH---
-GGGT-HHHHHHHHHHHS--
-GGGT-HHHHHHHHHTTS--
--TTT-HHHHHHHHHHH---
-GGGG-HHHHHHHHHHH---
--TTT-HHHHHHHHHHH---
-GGGS-HHHHHHHHHHS---
-GGGG-THHHHHHHHHH---
--GGG-THHHHHHHHTT---
--GGG-THHHHHHHHTT---
--GGG-THHHHHHHHHH---
-GGGG-THHHHHHHHTT---
--GGG-THHHHHHHHHH---
--TTT-HHHHHHHHHHH---
-TTSS-TTHHHHHHHHT---
-TTTT-THHHHHHHHTT---
---TT-THHHHHHHTTTS--
-TTGGGTHHHHHHHHTTS--
--STT-THHHHHHHHTTS--
-TTTT-THHHHHHHHHHS--
-TTTT-HHHHHHHHHHHS--
-TTTT-THHHHHHHHHSS--
-TTTT-THHHHHHHHHSS--
---TT-THHHHHHHHHHS--
-TTTT-HHHHHHHHHHHS--
--GGG-HHHHHHHHHHHS--
-HHHH-HHHHHHHHHHTS--
-HHHH-HHHHHHHHHHHS--
-HHHHSHHHHHHHHHHHS--
--GGG-HHHHHHHHHHHS--
--TTT-SHHHHHHHHHHS--
-HHHH-HHHHHHHHHHHS--
-HHHH-HHHHHHHHHHTS--
--GGG-HHHHHHHHHTTS--
--GGG-HHHHHHHHHHHS--
--TTT-HHHHHHHHHHHS--
--TTS-HHHHHHHHHHHS--
--GGG-HHHHHHHHHTTS--
--TTT-HHHHHHHHHTTS--
--TTT-HHHHHHHHHHTS--
-HHHH-HHHHHHHHHHSS--
--GGG-HHHHHHHHHHTS--
-HHHH-HHHHHHHHHH-S--
--GGG-HHHHHHHHTT-S--
--GGG-HHHHHHHTTT----
--TTT-HHHHHHHHTT-S--
--TTTSHHHHHHHTTS-S--
-HHHH-HHHHHHHHHHSS--
-GGGG-HHHHHHHHTTS---
--GGG-HHHHHHHHHHSS--
--GGG-HHHHHHHHHHSS--
-GGGTSHHHHHHHHHH----
--GGG-HHHHHHHHHTSS--
--GGG-HHHHHHHGGGS---
--GGG-HHHHHHHHTT----
--TTT-HHHHHHHHTTSS--
--GGG-HHHHHHHHHTSS--
--GGG-HHHHHHHTT-SS--
-GGGTSHHHHHHHTTTSS--
-HHHHSHHHHHHHHTTS---
--GGG-HHHHHHHHHHS---
--GGG-HHHHHHHHTTSS--
--GGG-HHHHHHHHTTS---
--GGG-HHHHHHHHTTSS--
-HHHHSHHHHHHHHHHTS--
-HHHH-HHHHHHHHHHSS--
--GGG-HHHHHHHHHHSS--
--GGG-HHHHHHHHHHTS--
--GGG-HHHHHHHHHHT---
--STTSHHHHHHHHHHSS--
-TTTT-HHHHHHHHHHHS--
--GGG-HHHHHHHHHHT---
-TT-SSHHHHHHHHHHSS--
-GGGG-HHHHHHHHHHSS--
--TTSSHHHHHHHHHHSS--
--TTSSSHHHHHHHHHSS--
--GGG-HHHHHHHHHHT---
--STT-HHHHHHHHHHSS--
--STT-HHHHHHHHHTSS--
--SSS-HHHHHHHHHTSS--
--SSSSHHHHHHHTTSSS--
--S-S-HHHHHHHHTT----
--STT-HHHHHHHHHHSS--
--STT-HHHHHHHHHHSS--
--TTS-HHHHHHHHHHSS--
--GGG-HHHHHHHTTTSS--
--GGG-HHHHHHHHTT-S--
--GGGSHHHHHHHTTT-S--
--GGGGHHHHHHHHTT----
--GGGSHHHHHHHHHHSS--
-TGGGSHHHHHHHTTTS---
-TTTSSHHHHHHHTTTS---
--GGGSHHHHHHHHHHS---
--TTSSHHHHHHHHTTS---
--GGGSHHHHHHHHHHS---
--STTSHHHHHHHHTTSS--
--STTSHHHHHHHTTSSS--
--GGG-HHHHHHHHTTSS--
--STTSHHHHHHHHHHSS--
--GGGSHHHHHHHTTTSS--
-TTTTSHHHHHHHTTTSS--
--STTSHHHHHHHTTTSS--
--GGGSHHHHHHHHHHSS--
--GGGSHHHHHHHHTTSS--
--STT-HHHHHHHTTTSS--
-TTTT-HHHHHHHHTTSS--
-HHHHSHHHHHHHHHHT---
--TTTSHHHHHHHTTTS---
-TTGGGHHHHHHHTTTSS--
-TTTT-HHHHHHHHHHSS--
--STTSHHHHHHHHHHSS--
--TTTSHHHHHHHHHHSS--
--STTSHHHHHHHHTTSS--
--GGGSHHHHHHHHTSSS--
-GGGGGHHHHHHHHHHSS--
--GGGSHHHHHHHHTTSS--
--STTSHHHHHHHHHHSS--
-TTGGGHHHHHHHHTTSS--
-HHHHTHHHHHHHHTTSS--
--TTTSHHHHHHHHHHSS--
--GGG-HHHHHHHHTTSS--
-GGGT-HHHHHHHHTTSS--
-GGGT-HHHHHHHTTTSS--
-GGGG-HHHHHHHTTTSS--
-GGGG--HHHHHHHTTSS--
-GGGG-HHHHHHHHTTSS--
-GGGT-HHHHHHHTTTSS--
--TTT-HHHHHHHHTTSS--
-GGGG-HHHHHHHHTTSS--
-GGGG-HHHHHHHHSSSS--
-GGGT-HHHHHHHHTSS---
-GGGT-HHHHHHHHTS----
-GGGT-HHHHHHHHTTS---
-GGGT-HHHHHHHTTTS---
-GGGT-HHHHHHHHTTS---
-GGGT-HHHHHHHHTTSS--
-GGGT-HHHHHHHHTTSS--
-GGGG-HHHHHHHHTSSS--
-GGGT-HHHHHHHHTTT---
--TTT-HHHHHHHHTSS---
--TTT-HHHHHHHTTSS---
--TTT-HHHHHHHHTTSS--
--TTS-TTHHHHHHTSS---
-GGGT-HHHHHHHTTTSS--
-TTSS-TTHHHHHHTSS---
-TTSS-HHHHHHHHHSS---
-GGGT-HHHHHHHTTTS---
-GGGT-TTHHHHHHHHS---
-GGGT-HHHHHHHHTSS---
--TTT-HHHHHHHTTTSS--
--TTS-HHHHHHHHHHS---
--TTT-HHHHHHHHTSS---
--TTS-HHHHHHHHTSS---
--GGG-HHHHHHHHTSS---
--GGG-HHHHHHHHTSS---
--GGGSHHHHHHHHTTSS--
--GGGSHHHHHHHHTTSS--
--GGGSHHHHHHHHTTS---
--TTT-HHHHHHHHTTS---
--TTT-HHHHHHHHHHS---
--TTT-HHHHHHHHHHS---
--TTT-HHHHHHHTTTS---
--GGG-HHHHHHHTTTSS--
--TTTTHHHHHHHTTTSS--
--TTT-HHHHHHHTTTSS--
--STT-HHHHHHHHTTSS--
--GGG-HHHHHHHHHHSS--
--GGG-HHHHHHHTTTSS--
--GGG-HHHHHHHTTTS---
--GGG-HHHHHHHTTSS---
--TTT-HHHHHHHHTSS---
--GGG-HHHHHHHHTTS---
--GGG-HHHHHHHHTSS---
--GGG-HHHHHHHHHSS---
--GGG-HHHHHHHTTSS---
--STTSHHHHHHHTTSS---
--GGG-HHHHHHHHTSS---
--GGG-HHHHHHHTTSS---
--GGG-HHHHHHHHTSS---
--GGG-HHHHHHHTTSS---
--GGG-HHHHHHHHTSS---
--GGG-HHHHHHHHHHS---
--TTT-HHHHHHHHTTSS--
--GGG-HHHHHHHHHHTT--
--GGG-HHHHHHHHHHTT--
--GGG-HHHHHHHHHHTT--
--GGG-HHHHHHHHHHTT--
--GGG-HHHHHHHHHHTT--
--GGG-HHHHHHHHHHTT--
--GGG-HHHHHHHHHHTT--
--GGG-HHHHHHHHHHTT--
--GGG-HHHHHHHHHHTT--
--GGG-HHHHHHHHHTS---
--GGG-HHHHHHHHHHTT--
--GGG-HHHHHHHHHHHH--
--GGG-HHHHHHHHHHTT--
--GGG-HHHHHHHHHHTT--
--GGG-HHHHHHHHHHTT--
--GGG-HHHHHHHHHHTT--
--GGG-HHHHHHHHHHTT--
--GGG-HHHHHHHHHHTT--
--GGG-HHHHHHHHHHTT--
--TTT-HHHHHHHHHHTT--
--TTT-HHHHHHHHHHTT--
--TTT-HHHHHHHHTT-S--
--GGG-HHHHHHHHHTTT--
--GGG-HHHHHHHHTTTT--
--GGG-HHHHHHHHTTTT--
--GGG-HHHHHHHHH-SS--
--GGG-HHHHHHHHH-TT--
--GGG-HHHHHHHHT--S--
--GGG-HHHHHHHHH-SS--
--GGG-HHHHHHHHT-----
--GGG-HHHHHHHHS-SS--
--GGG-HHHHHHHHT-SS--
--GGG-HHHHHHHHT-SS--
--GGG-HHHHHHHTS-SS--
--GGG-HHHHHHHHS-SS--
--GGG-HHHHHHHHS-SS--
--GGG-HHHHHHHHH--S--
--GGG-HHHHHHHHT-----
--GGG-HHHHHHHHH--S--
--GGG-HHHHHHHHH--S--
--GGG-HHHHHHHHH--S--
--GGG-HHHHHHHHT--S--
--GGG-HHHHHHHHT--TT-
--GGG-HHHHHHHHH--TT-
--GGG-HHHHHHTTS--TT-
--GGG-HHHHHHHHT--TT-
--GGG-HHHHHHHHH--TT-
--GGG-HHHHHHHHS--TT-
--GGG-HHHHHHHTT--TT-
--GGG-HHHHHHHTT--TT-
--GGG-HHHHHHHHH--TT-
--GGG-HHHHHHHHT--S--
--GGG-HHHHHHHHS--S--
--GGG-HHHHHHHHS--TT-
--GGG-HHHHHHHH--TT--
--GGG-HHHHHHHHT-GGG-
--GGG-HHHHHHHHT--TT-
--GGG-HHHHHHHH------
--GGG-HHHHHHHHT--TT-
--GGG-HHHHHHHTT--TT-
--GGG-HHHHHHHHT--TT-
--GGG-HHHHHHHHT--TT-
--GGG-HHHHHHHHT--TT-
--GGG-HHHHHHHHT--TT-
--GGG-HHHHHHHHS-----
--GGG-HHHHHHHHT--TT-
--GGG-HHHHHHHHT--TT-
--GGG-HHHHHHHH---TT-
--GGG-HHHHHHHH--STT-
--GGG-HHHHHTTS---S--
--GGG-HHHHHHHH---S--
--GGG-HHHHHHHH---S--
--GGG-HHHHHHHTT-----
--GGG-HHHHHHHHT--TT-
--GGG-HHHHHHHHT--TT-
--GGG-HHHHHHHH---S--
--GGG-HHHHHHHTT--TT-
--GGG-HHHHHHHHT-----
--GGG-HHHHHHHHT-----
--GGG-HHHHHHHHT-----
--GGG-HHHHHHHH------
--GGG-HHHHHHHHS-----
--GGG-HHHHHHHHT-----
--GGG-HHHHHHHHT-----
--TTT-HHHHHHHTT-----
--GGG-HHHHHHHHHS-S--
--GGG-HHHHHHHHHS-S--
--GGG-HHHHHHHHHTTTT-
--GGG-HHHHHHHHHS-S--
--GGG-HHHHHHHHHS-S--
--GGG-HHHHHHHHHS-S--
--GGG-HHHHHHHHTS-S--
--GGG-HHHHHHHHHS-TT-
--GGG-HHHHHHHHHS-S--
--TTT-HHHHHHHHSS-S--
--GGG-HHHHHHHHS--S--
--TTT-HHHHHTTSS-----
--GGG-HHHHHHHHH--TT-
--GGG-HHHHHHHHH--S--
--GGG-HHHHHHHHH--S--
--GGG-HHHHHHHHH--TT-
--GGG-HHHHHHHHT--TT-
--GGG-HHHHHHHHT--TT-
--GGG-HHHHHHHHS--S--
--GGG-HHHHHHHHS--TT-
--GGG-HHHHHHHHSS-S--
--STT-HHHHHHHHSS-TT-
--GGG-HHHHHHHHTS-TT-
--GGG-HHHHHHHHTSSS--
--GGGSHHHHHHHTTSSS--
--STT-HHHHHHHHS-SS--
--GGG-HHHHHHHHTS-S--
--GGG-HHHHHHHHTS-TT-
--GGG-HHHHHHHHTS-S--
--GGG-HHHHHTTTTS-S--
--GGG-HHHHHHHHTS-S--
--GGG-HHHHHTTTSS-S--
--GGG-HHHHHTTTTS-S--
--GGG-HHHHHHHHTS-S--
--GGG-HHHHHHHHTS-S--
--GGG-HHHHHHHHT--S--
--GGG-HHHHHHHHTS-S--
--GGG-HHHHHHHHSSSS--
--GGG-HHHHHHHHTS-S--
--GGG-HHHHHHHHTSSS--
--GGG-HHHHHHHHTSSS--
--GGG-HHHHHHHHTS-S--
--GGG-HHHHHTTTTSTT--
--GGG-HHHHHHHTTS-S--
--GGG-HHHHHHHHSSSS--
--GGG-HHHHHHHHT--TT-
--GGG-HHHHHHHHTSTT--
--STT-HHHHHHHTTS-TT-
--GGG-HHHHHHHHTSSTT-
--GGG-HHHHHHHTTSSTT-
--GGG-HHHHHHHTTSTT--
--GGG-HHHHHHHHSSGGG-
--GGG-HHHHHHHHTSS---
--GGG-HHHHHHHHTSTT--
--GGG-HHHHHHHHTSSS--
--GGG-HHHHHHHHSSSTT-
--GGG-HHHHHHHHSS-TT-
--GGG-HHHHHHHHTS-TT-
--GGG-HHHHHHHHSS-TT-
--TTTTHHHHHTTTTS----
--SGGGHHHHHHHHTS----
--TTS-HHHHHTTTTS-TT-
--GGG-HHHHHHHHHS-S--
--GGGGHHHHHHHHTS----
--GGGGHHHHHHHHHS-TT-
--GGGGHHHHHHHHHS-TT-
--GGGGHHHHHHHHHS-S--
--GGGGHHHHHHHHHS-S--
--SGGGHHHHHHHHHS-TT-
--GGGGHHHHHHHHTS-S--
--STTTHHHHHHTTTS-S--
--GGGTHHHHHHHHSS----
----TTHHHHHHHHTS-S--
----TTHHHHHHHHTS-S--
----TTHHHHHHHTTS-S--
--S-TTHHHHHHHTTS-S--
----TTHHHHHHHTSS-S--
----TTHHHHHHHHSS-S--
----TTHHHHHHHHHS-S--
----TTHHHHHHHHHS-S--
----TTHHHHHHHTTS-S--
----TTHHHHHHHTTS----
--S-TTHHHHHHHTT--S--
----TTHHHHHHHTT--S--
----TTHHHHHHHHH--S--
----TTHHHHHHHTT--S--
----TTHHHHHHHTTS-S--
----TTHHHHHHHHH--S--
----TTHHHHHHHTT--S--
--TTTTHHHHHHHHT--S--
----TTHHHHHHHTT--S--
--S-TTHHHHHHHHH--S--
----TTHHHHHHGGG-----
--S-TTHHHHHHHHH--S--
--S-TTHHHHHHHTT--S--
--TTTTHHHHHHHTT--S--
----TTHHHHHHHTTS----
----TTHHHHHHHHH--S--
----TTHHHHHHHTT-----
--S-TTHHHHHHHHT-----
----TTHHHHHHHTT-----
----TTHHHHHHHTT-----
--S-TTHHHHHHHTT--S--
--TTTTHHHHHHHHH--S--
--TTTTHHHHHHHTT--S--
--TTTTHHHHHHHHH--S--
--TTTTHHHHHHHHT--S--
--TTSSHHHHHHHHH--S--
--TTTTHHHHHHHTT--S--
--TTTTHHHHHHHHT--S--
--TTTTHHHHHHHHS--S--
--TTTTHHHHHHHTT--S--
--SSTTHHHHHHHTT--S--
--TTTTHHHHHHHTT--S--
--S-TTHHHHHHHHT--S--
--SSTTHHHHHHHTT-SS--
--SSTTHHHHHHHTT-SS--
--S-SSHHHHHHHHT-SS--
--SSTTTTHHHHHTT-SS--
--SSSSHHHHHHHTT--S--
--SSTTTHHHHHHTT--S--
--SSTT-HHHHHHTT--S--
--SSTTHHHHHHHTT-----
--SSTTHHHHHHHTT--S--
--SSTTHHHHHHHTT--S--
----TTHHHHHHHHT-TT--
--S-TTHHHHHHHHT-TT--
--S-TTHHHHHHHHHHTT--
--S-TTHHHHHHHTT-TT--
--S-TTHHHHHHHHHSTT--
--SSTTHHHHHHHHH-TT--
--S-TTHHHHHHHHH-TT--
----TTHHHHHTTTTSSS--
--SSTTHHHHHHHHH-SS--
----TTHHHHHHHHT-SS--
----TTHHHHHHHHH-SS--
----TTHHHHHHHHT-SS--
----TTHHHHHHHHHTTS--
----TTHHHHHHHHTTSS--
----TTHHHHHHHHTTSS--
----TTHHHHHHHHH-SS--
----TTHHHHHHHHTTSS--
--S-TTHHHHHHHHH-SS--
----TTHHHHHHHHT-SS--
--TTTTHHHHHHHHHHTT--
--TTTTHHHHHHHHTTTT--
--SS-SHHHHHHHHHTTT--
--S--SHHHHHHHHHHGGG-
--S-SSHHHHHHHHTTGGG-
--S-SSHHHHHHHHHHSTT-
--S-SSHHHHHHHHTTGGG-
--S-SSHHHHHHHHHHTTT-
--SS-SHHHHHHHHTTGGG-
--S--SHHHHHHHHTSGGG-
--SSSSHHHHHHHHTSSTT-
--S-S-HHHHHHHHTTTTT-
--S-SSHHHHHHHHT-STT-
--S-SSHHHHHHHHTTTTT-
--S-SSHHHHHHHHTTTTT-
--S-SSHHHHHHHHTTGGG-
--S-SSHHHHHHHHTTGGG-
--S-SSHHHHHHHHHSGGG-
--S-S-HHHHHHHHHSGGG-
--S-SSHHHHHHHHHTTTT-
--S-SSHHHHHHHHHSTTT-
--S-SSHHHHHHHHTSGGG-
--S-SSHHHHHHHHHTGGG-
--SSSSHHHHHHHHTTTTT-
--S-SSHHHHHHHHHSTTT-
--SSSSHHHHHHHHHTTT--
--S-SSHHHHHHHHHHGGG-
--S-SSHHHHHHHTTSTTT-
--S-SSHHHHHHHHTTGGG-
--S-SSHHHHHHHHHTGGG-
--S-SSHHHHHHHHHTGGG-
--SSSSHHHHHHHHHTTTT-
--S-SSHHHHHHHHHHGGG-
--S--STTHHHHHHHHTTT-
--SS-SHHHHHHHHHHTTT-
--SSTHHHHHHHHHTTGGG-
--SSTTHHHHHHHHHTGGG-
--S-TTTTHHHHHTT-GGG-
--SSTTHHHHHHHHT-GGG-
--SSTTTTHHHHHTT-TT--
--SSTTTTHHHHGGG-GGG-
--SSTTHHHHHHHTT-SS--
--SSTTHHHHHHHHHHTTT-
--SSTTHHHHHHHTTTTTT-
--SSSSHHHHHHHTTSGGG-
--SSTTHHHHHHHTTSTTT-
--SSTTHHHHHHHTT-TT--
--SSTTHHHHHHHTTSGGG-
--SSTTHHHHHHHTTSGGG-
--SSTTHHHHHHHHTSSTT-
--SSTTTTHHHHHHTTGGG-
--SSTTHHHHHHHHHSGGG-
--SSTTHHHHHHHHTTTTT-
--SSTTHHHHHHHHTTGGG-
--SSTTHHHHHHHGGGTTT-
--SSTTHHHHHHHTT-TTT-
--SSTTTTTHHHHHHHTTT-
--S-TTHHHHHHHTTSTTT-
--SSTTHHHHHHHTTSSTT-
--SSTTHHHHHHHTT-TT--
--SSTTHHHHHHHTT-GGG-
--SSSSHHHHHHHTT-TT--
--SSTTHHHHHHHTT-TT--
--SSTTHHHHHHHHHHGGG-
--SSTTHHHHHHHTT-----
--SSTTHHHHHHHTT-TT--
--SSTTHHHHHHGGG-TT--
--SSTTHHHHHHGGG-TT--
--SSTTHHHHHHHTTSTTT-
--SSTTHHHHHTTTT-TT--
--SSTTHHHHTTTTT-TT--
--SSTTHHHHHHHTT-GGG-
--SSTTHHHHHTTTT-TT--
--SSTTHHHHHHGGG-TT--
--SSTTHHHHHHHTT-TT--
--SSTTHHHHHHHTT-TT--
--SSTTHHHHHHHHTTTTT-
--SSTTHHHHHHHTTTTTT-
--SSTTHHHHHHTTT-TTT-
--SSS-TTGGGTTTT-TTT-
--SSTTTTGGGTTTTTTTT-
--SSTTTTGGGTTTT-TTT-
--S-TTHHHHHTTTT-TTT-
--SSTTHHHHHHGGGTTTT-
-GGGTTHHHHGGGGGGTTT-
--S-TTHHHHHHTGGGTTT-
--TTTTHHHHHTTGGGTTT-
--S-TTHHHHHHTTT-GGG-
--S-TTHHHHHTTGGGTTT-
-TTTTTHHHHHTTTT-TTT-
--SSTTHHHHHHHTT-TTT-
-TTSTTHHHHHTTTT-TT--
-TTTTTHHHHHTTGGGGGG-
-TT-TTHHHHHHSGGGGGG-
-TT-TTTTHHHHTTTSTTT-
-GGGTTTTHHHHTGGGGGG-
--S-TTHHHHHHTTT-TTT-
--S-TTHHHHHHHTT-TTT-
--S-TTHHHHHTTGGGTTT-
-TT-TTHHHHHHTTT-TTT-
--S-TTHHHHHHSGGGTTT-
--S-TTHHHHHTTGGGTTT-
--S-TTHHHHHHTTTSTTT-
--S-TTHHHHHTTTT-TTT-
--S-TTHHHHHHTTT-TTT-
--S-TTHHHHHTTTTSTTT-
--S-TTHHHHHHTTT-TTT-
----TTHHHHHHTTT-TTT-
--S-TTHHHHHHTTT-TTT-
--S-TTHHHHHHTTT-TTT-
--S-TTHHHHHHSTT-TTT-
--S-TTHHHHHHTTT-TTT-
--TTTTHHHHTTTTT-TTT-
--S-TTHHHHHTTTT-TTT-
--S-SSHHHHHT-TTSTTT-
--S-TTHHHHHHHTT-TTT-
--SGGGHHHHHHHGGGTTT-
--S-TTHHHHHHSGGGTTT-
-TT-TTHHHHHHSTT-TTT-
--S-TTHHHHHHHTTSTTT-
--S-TTHHHHHHHTTSTTT-
--S-TTHHHHHHTTT-TTT-
--S-TTHHHHHTTTT-TTT-
--S-TTHHHHHHTTT-TTT-
--S-TTHHHHHHHGGGTTT-
----TTHHHHHHHGGGTTT-
--S-TTHHHHHTTGGGTTT-
----TTHHHHHHTGGGTTT-
----TTHHHHTT-GGGTTT-
----TTHHHHHHTGGGTTT-
----TTHHHHHHTGGGTTT-
----TTHHHHHHHTTTTTT-
----TTHHHHHHHGGGTT--
----TTHHHHGGGGGGTTT-
----TTHHHHHTTSTTTTT-
----TTHHHHTTSGGGTTT-
----TTHHHHHTTGGGTTT-
----TTHHHHHHTGGGTTT-
----TTHHHHHHTGGGTTT-
----TTHHHHHHTGGGTTT-
----TTHHHHHHTGGGTTT-
----TTHHHHTT-GGGTTT-
----TTHHHHTT-GGGTTT-
----TTHHHHTTSGGGTTT-
----TTHHHHHTTTTTTTT-
----TTHHHHHTSSTTTTT-
----TTHHHHHTTGGGTTT-
----TTHHHHHHSGGGTTT-
----TTHHHHHHT-TTTTT-
----TTHHHHHHSGGGTTT-
----SSHHHHHHSGGGTTT-
----SSHHHHHHTGGGGGG-
----TTHHHHTT-TT-TTT-
----TTHHHHHHTGGGTTT-
----TTHHHHHHTGGGTTT-
----TTHHHHHHTGGGTTT-
----TTHHHHHHSGGGTTT-
----SSHHHHHTTGGGTTT-
----TTHHHHHHTTT-TTT-
----TTHHHHHHHTTSTT--
----SSHHHHHHHGGGTTT-
----SSTTHHHHTGGGTTT-
----TTTTHHHHTGGGTTT-
----TTHHHHHHGGGTTTT-
----TTHHHHHHGGG-TTT-
--S-TTHHHHHHHTT-TTT-
--SSTTHHHHHHHHH-TTT-
--SSTTHHHHHHHTT-TTT-
----TTHHHHHHHHHTTTT-
---STTHHHHHHHHHTTTT-
----TTHHHHHHHHHTTTT-
----SSHHHHHHHHHTTTT-
---STTHHHHHHHHTTTTT-
---SSSHHHHHHHHHTTTT-
---S--HHHHHHHHTTTTT-
---SS-HHHHHHHHH-TTT-
---SS-HHHHHHHHH-TTT-
---STTHHHHHHHTS-TTT-
---STTHHHHHHHHHTGGG-
---STTHHHHHHHHH-TTT-
---STTHHHHHHHHTTGGG-
------HHHHHHHHHSTTT-
--SSTTHHHHHHHHHSTTT-
---STTHHHHHHHHHTTTT-
---STTHHHHHHHHTTTTT-
---STTHHHHHHHTT-TTT-
---STTHHHHHHHHH-TTT-
---STTHHHHHHTTTSTTT-
---SS-HHHHHHHHHSTTT-
----TTHHHHHHHHHSTTT-
----TTHHHHHHGGG-TTT-
----TTHHHHHHHHH-TTT-
---STTHHHHHHHHH-TTT-
----TTHHHHHHHHH-TTT-
----TTHHHHHHHHT-TTT-
----TTHHHHHHHHTTTTT-
----TTHHHHHHHHHTTTT-
----TTHHHHHHHHT-TTT-
----TTHHHHHHHHHSTTT-
----TTHHHHHHHHHTGGG-
----TTHHHHHHHHHTTTT-
---SS-HHHHHHHHH-TTT-
---STTHHHHHHHHHSTTT-
---SSSHHHHHHHHHSTTT-
---STTHHHHHHHHTTTTT-
---GGGHHHHHHHHHTTTT-
---GGGHHHHHHHHHSTTT-
---TTSHHHHHHHHTTTTT-
---GGGHHHHHHHHHTTTT-
---GGGHHHHHHHHHTTTT-
----TTHHHHHHHHTTTTT-
----TTHHHHHHHHHSTTT-
----TTHHHHHHHHTTTTT-
----TTHHHHHHHHTTTTT-
----TTHHHHHHHHH-TTT-
----TTHHHHHHHHHSTTT-
----SSHHHHHHHHHTTTT-
----TTHHHHHHHHHTTTT-
----TTHHHHHHHHHHTTT-
----TTHHHHHHHTT-TTT-
----TTHHHHHHHHTTTTT-
----TTHHHHHHHHHTTTT-
----TTHHHHHHHHHTTTT-
----TTHHHHHHHHTTTTT-
----TTHHHHHHHHHTTTT-
----TTHHHHHHHTTTTTT-
----TTHHHHHHHHHTTTT-
----TTHHHHHHHTTTTTT-
----TTHHHHHHHHHHTTT-
----TTHHHHHHHHHHGGG-
----TTHHHHHHHHHHTTT-
----TTHHHHHHHTTTTTT-
----TTHHHHHHHTTTTTT-
----TTHHHHHHHHTTTTT-
----TTHHHHHHHHTSTTT-
----TTHHHHHHHHSSTTT-
----TTHHHHHHHHHTGGG-
----TTHHHHHHHHTTTTT-
----TTHHHHHHHHHHTTT-
---GGGHHHHHHHHTTTTT-
----TTHHHHHHHHHTGGG-
----TTHHHHHHHHHTTTT-
----TTHHHHHHHHHTTTT-
----TTHHHHHHHHHSTTT-
----TTHHHHHHHHHHTTT-
----TTHHHHHHHHHHTTT-
----TTHHHHHHHHTTTTT-
----SSHHHHHHHTTSTTT-
----SSHHHHHHHHHHTTT-
----TTHHHHHHHHTTTTT-
----TTHHHHHHHHTTTTT-
----TTHHHHHHHHTTTTT-
----TTHHHHHHHHHHTTT-
----TTHHHHHHHTTSTTT-
----TTHHHHHHHTTTTTT-
----TTHHHHHHHHHHTTT-
----TTHHHHHHHTTTTTT-
----TTHHHHHHHHHHTTT-
-TT-TTHHHHHHTTTTSTT-
----TTHHHHHHHHHHTTT-
----TTHHHHHHHHHHTTT-
----TTHHHHHHHHHHSTT-
----TTHHHHHHHHHH-TT-
--S-TTHHHHHHHHHH-TT-
--S-TTHHHHHHHHHHTTT-
--S-TTHHHHHHHHHHS---
--S-TTHHHHHHHHHHSTT-
----SSHHHHHHHHHHTTT-
----TTHHHHHHHHHHTTT-
--SSTTHHHHHHHHHHT---
--SSSSHHHHHHHHHHHS--
--SSTTHHHHHHHHHHTS--
--SSTTHHHHHHHHHHTS--
--SSTTHHHHHHHHTTSS--
--SSTTHHHHHHHHHHHS--
--TTTTHHHHHHHHHHHS--
--TTTTHHHHHHHHHHHS--
--TTTTHHHHHHHHTTTS--
-TTTTTHHHHHHHHTTTS--
--TTTTHHHHHHHHHHHS--
--TTTTHHHHHHHHHHH---
--SSTTHHHHHHHHTTTS--
-TTTTTHHHHHHHHTTT---
-GGGTTHHHHHHHHTTTS--
-TTTSSHHHHHHHHHHHS--
-TTTTTHHHHHHHHHHHS--
-TTTTTHHHHHHHHHHHS--
-TTTTTHHHHHHHHHTTT--
-TTGGGHHHHHHHHHHTTT-
-TTTTTHHHHHHHHHHTS--
-TTGGGHHHHHHHHHHTS--
-TTTTTHHHHHHHHHHTS--
-TTTTTHHHHHHHHHHTS--
-TTHHHHHHHHHHHHHTTT-
-TTGGGHHHHHHHHHHTTT-
-TTGGGHHHHHHHHHHTTT-
-HHHHTHHHHHHHHHHTTT-
-TTGGGHHHHHHHHHHTTT-
-HHHHSHHHHHHHHHTTS--
-TTGGGHHHHHHHHHHTTT-
-HHHHTHHHHHHHHHHTTT-
-TTGGGHHHHHHHHHHTTT-
-TTGGGHHHHHHHHHTTTT-
-HHHHSHHHHHHHHHTTTT-
-TTGGGHHHHHHHHHHTTT-
-HHHHSHHHHHHHHHHTT--
-HHHHTHHHHHHHHHHTTT-
-HHHHTHHHHHHHHHHTS--
-HHHHTHHHHHHHHHHTTT-
-HHHHTHHHHHHHHHHTTT-
-HHHHTHHHHHHHHHHTTT-
-HHHHTHHHHHHHHHHTTT-
-HHHHTHHHHHHHHHHTS--
-HHHH-HHHHHHHHHTTTT-
-HHHHSHHHHHHHHHHTTT-
-HHHHSHHHHHHHHHTTTT-
-GGGTTHHHHHHHHHHTTT-
-HHHH-HHHHHHHHHHTTT-
-HHHH-HHHHHHHHHHTTT-
-HHHH-HHHHHHHHHTTTT-
-HHHH-HHHHHHHHHHTTT-
-HHHHTHHHHHHHHHHTTT-
-HHHH-HHHHHHHHHHTTT-
-HHHH-HHHHHHHHHHTTT-
-HHHHSHHHHHHHHHHTTT-
-HHHHTHHHHHHHHHHTTT-
-HHHHSHHHHHHHHHHTTT-
-HHHHHHHHHHHHHHHTTT-
-TTTTSHHHHHHHHHHTTT-
-TTGGGHHHHHHHHHHTTT-
-TTTTSHHHHHHHHHHTTT-
-HHHHSHHHHHHHHHHTS--
-GGGT-HHHHHHHHHHTTT-
-HHHHSHHHHHHHHHHTTT-
-HHHHSHHHHHHHHHHTTT-
--TTTSHHHHHHHHHHTTT-
-GGGTSHHHHHHHHHHTTT-
-HHHHHHHHHHHHHHHTTT-
-HHHH-HHHHHHHHHHTTT-
-HHHHTHHHHHHHHHHTTT-
-HHHHTHHHHHHHHHHTTT-
-HHHHHHHHHHHHHHHTTT-
-TTGGGHHHHHHHHHHTTT-
-HHHHHHHHHHHHHHHTTT-
-HHHHHHHHHHHHHHHTTT-
-HHHHHHHHHHHHHHHTS--
-HHHHHHHHHHHHHHHTS--
-HHHHHHHHHHHHTTTTS--
-HHHHHHHHHHHHHHHTS--
-HHHHHHHHHHHHHHHTS--
--GGGTHHHHHHHHHHTT--
--GGGTHHHHHHHHHHTS--
-TTTTTHHHHHHHHHHTS--
-TTTTTHHHHHHHHHHTS--
-TTGGGHHHHHHHHHHTS--
-HHHHHHHHHHHHHHHTS--
-HHHHHHHHHHHHHHHTS--
-HHHHHHHHHHHHHHHTS--
-HHHHHHHHHHHHHHHTS--
-HHHHHHHHHHHHHHHHS--
-HHHHHHHHHHHHHHHHT--
-HHHHHHHHHHHHHHHHT--
-HHHHHHHHHHHHHHHHS--
-HHHHHHHHHHHHHHHHT--
-HHHHHHHHHHHHHHHHS--
-HHHHHHHHHHHHHHHHS--
-HHHHHHHHHHHHHHHSS--
-HHHHHHHHHHHHHHHHT--
-HHHHHHHHHHHHHHHHS--
-HHHHHHHHHHHHHHHTT--
-HHHHHHHHHHHHHHHTS--
-HHHHHHHHHHHHHHHHT--
-HHHHHHHHHHHHHHHHS--
-HHHHHHHHHHHHHHHHS--
-HHHHHHHHHHHHHHHHT--
-HHHHHHHHHHHHHHHHS--
-HHHHHHHHHHHHHHHHS--
-HHHHHHHHHHHHHTTTT--
-HHHHHHHHHHHHHHHHT--
-HHHHHHHHHHHHHHHHT--
-HHHHHHHHHHHHHHHHT--
-HHHHHHHHHHHHHHHHT--
-HHHHHHHHHHHHHHHHT--
-HHHHHHHHHHHHHHHHT--
-HHHHHHHHHHHHHHTTT--
-HHHHHHHHHHHHHHHHT--
-HHHHHHHHHHHHHHHHT--
-HHHHHHHHHHHHHHHHS--
-HHHHHHHHHHHHHHHHS--
-HHHHHHHHHHHHHHHHS--
-HHHHHHHHHHHHHTTTS--
-HHHHHHHHHHHHHHHHT--
-HHHHHHHHHHHHHHHHT--
-HHHHHHHHHHHHHHHHS--
-HHHHHHHHHHHHHHHHS--
-HHHHHHHHHHHHHTTTT--
-HHHHHHHHHHHHHHHHS--
-HHHHHHHHHHHHHTTTS--
-HHHHHHHHHHHHHHHHS--
-HHHHHHHHHHHHHHHHS--
-HHHHHHHHHHHHHHHHT--
-HHHHHHHHHHHHHTTTT--
-HHHHHHHHHHHHHHHHT--
-HHHHHHHHHHHHHHHHS--
-HHHHHHHHHHHHHHHHT--
-HHHHHHHHHHHHHHHHT--
-HHHHHHHHHHHHHHHHS--
-HHHHHHHHHHHHHTTTT--
-HHHHHHHHHHHHHHHHS--
-HHHHHHHHHHHHHHHHS--
-HHHHHHHHHHHHHHHHS--
-HHHHHHHHHHHHHHHHS--
-HHHHHHHHHHHHHHHHS--
-THHHHHHHHHHHHHHH---
-HHHHHHHHHHHHHTTS---
-HHHHHHHHHHHHHTTTS--
-HHHHHHHHHHHHHHHH---
-HHHHHHHHHHHHHHHHS--
-HHHHHHHHHHHHHHHH---
-THHHHHHHHHHHHHHH---
-THHHHHHHHHHHHHHH---
-HHHHHHHHHHHHHHTT---
-THHHHHHHHHHHHHTT---
-HHHHHHHHHHHHHTTT---
-HHHHHHHHHHHHHHHH---
-HHHHHHHHHHHHHHHHS--
-HHHHHHHHHHHHHHTTS--
-HHHHHHHHHHHHHTTTS--
-HHHHHHHHHHHHHHTTS--
-HHHHHHHHHHHHHHHHS--
-HHHHHHHHHHHHHHHHT--
-HHHHHHHHHHHHHHHHS--
-HHHHHHHHHHHHHTTTS--
-HHHHHHHHHHHHHTTTS--
--HHHHHHHHHHHHHHHS--
-HHHHHHHHHHHHHTTTS--
-HHHHHHHHHHHHHTTTS--
-HHHHHHHHHHHHHHHHS--
-HHHHHHHHHHHHHTTTT--
-HHHHHHHHHHHHTTTSS--
-HHHHHHHHHHHHTTSSS--
-HHHHHHHHHHHHTTSSS--
-HHHHHHHHHHHHTTSSS--
-HHHHHHHHHHHHHH-SS--
-HHHHHHHHHHHHHHSSS--
-HHHHHHHHHHHHTT--S--
-HHHHHHHHHHHHHHS-S--
-HHHHHHHHHHHHTTS-S--
-HHHHHHHHHHHHTTS-S--
-HHHHHHHHHHHHHHSSS--
-HHHHHHHHHHHHHHSSS--
-HHHHHHHHHHHHHHS-S--
-HHHHHHHHHHHHTT--S--
-HHHHHHHHHHHHHH--S--
-HHHHHHHHHHHHTT--S--
-HHHHHHHHHHHHTT--S--
-HHHHHHHHHHHHHH--S--
-HHHHHHHHHHHHTTS-S--
-HHHHHHHHHHHHTTS-S--
-HHHHHHHHHHHHHHS-S--
-HHHHHHHHHHHHHHSSS--
-HHHHHHHHHHHHHHS-S--
-HHHHHHHHHHHHHHS-S--
-HHHHHHHHHHHHHHS-S--
-HHHHHHHHHHHHTT-SS--
-HHHHHHHHHHHHHH--S--
-HHHHHHHHHHHHHT--S--
-HHHHHHHHHHHHHTTTT--
-HHHHHHHHHHHHHHGGG--
--HHHHHHHHHHHHTT-S--
-HHHHHHHHHHHHHTTTT--
-HHHHHHHHHHHHHTTTT--
-HHHHHHHHHHHHHHHTT--
-HHHHHHHHHHHHHHTTS--
-HHHHHHHHHHHHHHTTS--
-HHHHHHHHHHHHHHTTS--
-HHHHHHHHHHHHHHTT---
-HHHHHHHHHHHHHHHTS--
-HHHHHHHHHHHHHHTTS--
-HHHHHHHHHHHHHHTTS--
-HHHHHHHHHHHHHHTTS--
-HHHHHHHHHHHHHHSSS--
-HHHHHHHHHHHHHHTSS--
-HHHHHHHHHHHHHHTTS--
-HHHHHHHHHHHHHHTT---
-HHHHHHHHHHHHHHTT---
-HHHHHHHHHHHHHHHH---
-HHHHHHHHHHHHHHHH---
-HHHHHHHHHHHHHHTT---
-HHHHHHHHHHHHHHHHS--
-HHHHHHHHHHHHHHHT---
-HHHHHHHHHHHHHHHTT--
-HHHHHHHHHHHHHHHTT--
-HHHHHHHHHHHHHHHHS--
-HHHHHHHHHHHHHHTTS--
-HHHHHHHHHHHHHHHHT--
--HHHHHHHHHHHHHHTT--
-HHHHHHHHHHHHHHHHT--
-THHHHHHHHHHHHHHHS--
-HHHHHHHHHHHHHHHHS--
-HHHHHHHHHHHHHTTTS--
-HHHHHHHHHHHHHHHHT--
-HHHHHHHHHHHHHTTTT--
-HHHHHHHHHHHHHGGGT--
-HHHHHHHHHHHTTGGGS--
-HHHHHHHHHHTTTGGG---
-HHHHHHHHHHHHHTTT---
-HHHHHHHHHHHHHHHHH--
-HHHHHHHHHHHHHGGGT--
-HHHHHHHHHHTTTGGGT--
-HHHHHHHHHHHHHHHHH--
-HHHHHHHHHHHHHGGGT--
-HHHHHHHHHHHHHGGGS--
-HHHHHHHHHHTTTGGGT--
-THHHHHHHHHHHHHHHH--
-HHHHHHHHHHHHHHHHH--
-THHHHHHHHHTTTHHHH--
-TTHHHHHTTTGGGHHHH--
-TTHHHHHHHHTTGGGTS--
-TTHHHHHTTTS--TTTS--
-TTHHHHHHTT---HHHH--
-TTHHHHHTTS---GGGS--
-TTHHHHHHTT---HHHH--
-TTHHHHHHTT---TTTS--
-HHHHHHHHTT---GGGS--
-HHHHHHHTTT---GGGG--
-HHHHHHHTTT---GGGS--
-HHHHHHHTTS---HHHH--
-HHHHHHHTTS---TTTS--
-HHHHHHHHTS---GGGS--
-HHHHHHHHHH---GGGS--
-HHHHHHHTTS---TTTS--
-HHHHHTTTTS--GGGTS--
-HHHHHTTTTS--STTTS--
-HHHHHHHGGG--TTTTS--
-HHHHHHTGGG--GGGGS--
-HHHHGGGTT---HHHHT--
-HHHHHHHTTGGGHHHHH--
-HHHHHHHHGGG-TGGGT--
-HHHHHHHHGGGG-GGGT--
-HHHHHHHGGGGGHHHHH--
-HHHHHHHGGGGG-GGGT--
-HHHHHHTS----HHHHS--
-HHHHHTT-TTS-THHHH--
-HHHHHTTTT-S-HHHHT--
-HHHHHHHHTT--HHHHT--
-HHHHHHTTTT--HHHHH--
-HHHHHTT-TT--SGGGT--
-HHHHHTT-SS--GGGGT--
-HHHHHHT-TT--HHHHH--
-HHHHHHHHS--THHHHH--
-HHHHHHHTTS--GGGGT--
-HHHHHHHHS---GGGGT--
-HHHHHHHT----GGGGS--
-HHHHHHHHTT--GGGGT--
-HHHHHHTT----GGGGT--
-HHHHHHHH-S--GGGGT--
-HHHHHHHHS----HHHH--
-HHHHHHHH----GGGGT--
-HHHHHHHH-----HHHH--
-HHHHHHHH---HHHHTT--
-HHHHHHTT----HHHHH--
-HHHHHHTT----HHHHH--
-HHHHHHHHS---GGGGS--
-HHHHHHHHS-S-THHHH--
-HHHHHHHH--S-HHHHH--
-HHHHHHHHT-S-HHHHS--
-HHHHHHHHS-S-HHHHT--
-HHHHHHHHS-S-HHHHS--
-HHHHHHTT--S-HHHHT--
-HHHHHHHH----HHHHS--
-HHHHHHHH----HHHHH--
-HHHHHHHHS---HHHHS--
-HHHHHHTT----HHHHH--
-HHHHHHTTS---HHHHS--
-HHHHHHHH----TTGGG--
-HHHHHHHH----SGGGS--
-HHHHHHHH----GGGTS--
-HHHHHHHHSS---TTTS--
-HHHHHHHHSS--HHHHS--
-HHHHHHHHSS--HHHHH--
-HHHHHHTTTT--GGGGS--
-HHHHHHHHS---HHHHH--
-HHHHHHHHS-S-HHHHS--
-HHHHHHHHS-S--TTTS--
-HHHHHHHHS-S-THHHH--
-HHHHHHHH----THHHH--
-HHHHHHHHS-S-GGGTS--
-HHHHHHTTS---STTTS--
-HHHHHHHHSS--HHHHS--
-HHHHHHTTS---TTTTS--
-HHHHHTTTSSS-THHHH--
-HHHHHHHHSSS-GGGTS--
-HHHHHHHHS-S-TTSSS--
-HHHHHHHH----TTTTT--
-HHHHHHHH----TTTTT--
-HHHHHHHHS---TTTTT--
-HHHHHHHH--SGGGGGG--
-HHHHHHHH--S-TTTTT--
-HHHHHHHH--S-TTTTT--
-HHHHHHHH--S-TTTTT--
-HHHHHHHH--S-TTTTT--
-HHHHHHHH--SSSSTTS--
-HHHHHHHHS-SSTTTTT--
-HHHHHHHHS-SSTTTTS--
-HHHHHHHHT-SSTTTTT--
-HHHHHHHHSTTSSSTTS--
-HHHHHHHHT-SSSSTTT--
-HHHHHHHHS-SSTTTTT--
-HHHHHHHHS-SSSSTTS--
-HHHHHHHHSTTSS-GGG--
-HHHHHHHH--SSTTGGG--
-HHHHHHHHSTTSSSTTS--
-HHHHHHHHSTTSSSTTS--
-HHHHHHHH--SSSSSTT--
-HHHHHHHH-TTSSSTTT--
-HHHHHHHHSTTSSSTTT--
-HHHHHHHHS-SSTTTTT--
-HHHHHHHH--SSTTTTT--
-HHHHHTTT--SSTTTTT--
-HHHHHHHHS-SSGGGGT--
-HHHHHHHHSTT-S-TTT--
-HHHHHHHHS-SSTTTTT--
-HHHHHHHHS-S-TTTTT--
-HHHHHHHTTTTGGGTTT--
-HHHHHHHH----S-TTT--
-HHHHHHHHT-S---SSS--
--HHHHHHHT-SSS-TTS--
--HHHHHTTS-SSS-TTS--
--HHHHHHHTTTSS-TTT--
--HHHHHHHS-SSS-TTT--
--HHHHHHH---SSSTTT--
--HHHHHHHT-SSSGGGG--
--HHHHHHHTSSSSTTTS--
--HHHHHHHSSSS-TTTS--
--HHHHHHH-TTSSTGGG--
--HHHHHHHS-SSSTTTS--
--HHHHHHTSTTSSSSTT--
--TTHHHHTS-SSSTTTS--
--HHHHHHTS-SSHHHHH--
--TTGGGTTS-SSSHHHH--
--TTGGGTTS-SSSTTTS--
--TTGGGTTT-SSSTTT---
--TTGGGTTS-SS-HHHH--
--TTGGGTTS-SS-TTTS--
--HHHHHHTS-SS-TTTS--
--GGGGGTTTSSSSTTTS--
--TTHHHHTS-SSSSTTT--
--TTGGGTTS-SSSHHHH--
-THHHHHTTTTTSSHHHH--
--TTHHHHTS-SSSTTTS--
--TTHHHHTS-SS-TTTS--
--HHHHHHT-TTS-TTTT--
--TTHHHHT-TT--TTTS--
--HHHHHHT-TT--TTT---
--HHHHHHT--S--TTT---
--HHHHTTT-TT--TTT---
--HHHHHHT-TT--TTT---
--HHHHHHT--S--TTT---
--HHHHHHT-SS--TTT---
--HHHHHHT-TT--TTT---
--HHHHHHT-TT--TTT---
--HHHHTTT-TT--TTTS--
--HHHHHHT--SS-GGG---
--HHHHHHT--SS-TTT---
--HHHHHHT--S--TTT---
--HHHHHHT-TTS-TTT---
--TGGGGTT-TTS-GGG---
--TTHHHHT-TTS-TTT---
--TTHHHHT--SS-TTTS--
--HHHHHHT--SS-GGG---
--HHHHHHT-TT--TTT---
--HHHHHHT-TT--TTT---
--TTHHHHT--SS-TTT---
--HHHHHHT-TTS-GGG---
--HHHHTTT--S--GGG---
--HHHHTTT-TTS-TTS---
--HHHHHHT-TTS-TTT---
--HHHHHHT--SS-TTT---
--HHHHTTT-TT--TTT---
--HHHHHHT--S--TTT---
--HHHHTTT--SS-GGG---
--HHHHHHT--SS-GGG---
--HHHHTTT--SS-TTTS--
--HHHHHHT--SS-TTTS--
--HHHHHHT--SS-TTTS--
--HHHHHHT--SS-HHHH--
--HHHHHHT-SS--HHHH--
--HHHHHHT-TT--HHHH--
--HHHHHHS-TT--HHHH--
--HHHHHHT--SS-GGGS--
--HHHHHHTSSS--TTTS--
--HHHHHHT--SS-TTTS--
--HHHHHHT--SS-GGGS--
--HHHHTTT--SS-TTT---
--HHHHHHT--SS-TTTS--
--HHHHHHT--S--TTTS--
--HHHHTTT--SS-GGGG--
-THHHHTTT--SS-TTTS--
-THHHHTTT--SS-HHHH--
--HHHHTTT--SS-HHHH--
--TTGGGTT-SSS-GGGT--
--HHHHHHT--SS-GGGS--
--TTHHHHT-SSS-GGGT--
--HHHHTTT--SS-GGGS--
--HHHHTTT--SS-HHHH--
--HHHHTTT--SS-TTTS--
--HHHHTTT--SS-TTTS--
--HHHHHHT--SS-TTTT--
--HHHHTTT--SS-TTTT--
--HHHHTTT-SS--TTTS--
--HHHHHHT--S--GGGT--
--TTHHHHT-SSS-STTT--
--TTHHHHT-SSS-HHHH--
--HHHHHHT-SSS-TTTS--
--HHHHTTT-SSS-TTTS--
--HHHHHHH-STT-HHHH--
--HHHHTTT--SS-TTTS--
--HHHHHTT-SSS-TTTS--
--HHHHHTT-SSTTHHHH--
--HHHHTTT-SS--TTTS--
--HHHHTTT-SS--TTTS--
--HHHHHTT-SSS-TTTS--
--HHHHHHH-SS--HHHH--
--HHHHHHH-SS--HHHH--
-THHHHHHH-SS--HHHH--
-THHHHTTS-SSS-TTTT--
-THHHHHHH--SS-HHHH--
-THHHHHHH--SS-HHHH--
-THHHHHHH-SSS-HHHH--
-TTHHHHTT-SSS-HHHHT-
-TTHHHHTT-SSS-HHHHT-
-TTHHHHTT-SSS-HHHHT-
-TTHHHHTT--SS-TTTTT-
-TTHHHHTT-TT--TTTTT-
-THHHHHTT--S--TTGGG-
-TTHHHHTT-TT--TTTTT-
-TTHHHHTT-TTS-HHHHT-
-TTHHHHTT-TT--HHHHT-
-THHHHHTT-SS--HHHHT-
-TTHHHHTT-TT--TTTTT-
-TTHHHHTTSTT--HHHHH-
-TTHHHHTT-TT--HHHHH-
-TTHHHHTT--SS-HHHHH-
-TTHHHHTT-TT--HHHHT-
-TTHHHHTTSTTS-HHHHH-
-GGGGTTTT-SSS-HHHHH-
-TTHHHHTT-SSS-HHHHH-
-TTHHHHTT-SSS-TTGGG-
-TTTTGGGT-SSS-HHHHT-
-TTHHHHTT-SSS-HHHHH-
-THHHHHTT-SSS-HHHHH-
-GGGGTTTT-SSS-TTTTT-
-HHHHHTTT-SSS-TTTTT-
-HHHHHHTT-SSS-TGGGT-
-THHHHHTT-SSS-HHHHH-
--SHHHHTT-SSS-TTTTT-
---HHHHTT-SSS-TTTTT-
---TTTTTT-SSS-TTTT--
---HHHHTT-SSS-HHHH--
---HHHHTT-SSS-TTGGG-
--SHHHHTT-SSS-HHHHH-
--HHHHHTT-SSS-TTTT--
--HHHHHHH-SSS-HHHH--
--HHHHTTT-SSS-TTTTT-
--TTHHHHH-SSS-HHHHT-
--HHHHTTT-SS--HHHHT-
--HHHHTTT-SSS-HHHHH-
--HHHHHHH-SS--TTGGG-
-THHHHHTT-SSS-TTTTT-
-THHHHHHH-SSS-TTGGG-
--HHHHHTT-SSS-TTTTT-
--HHHHHHHSTTS-HHHHT-
--HHHHHHHSTTS-HHHHT-
--HHHHTTT-SSS-HHHHT-
--HHHHTTTSTTS-HHHHT-
--HHHHTTTSTT--HHHH--
--HHHHHTTSTT--HHHH--
--HHHHTTTSTTS-HHHH--
--HHHHTTTSTTS-HHHH--
--HHHHHHHSTTS-HHHH--
--HHHHHTTSTTS-HHHHH-
--HHHHHHHSTTS-HHHHH-
--HHHHHHH--SS-HHHHH-
--HHHHHHHS-SS-TTTS--
--HHHHHHHSSS--HHHH--
--TTTHHHHSSSS-HHHHH-
---HHHHHH-SSS-TTGGG-
--TTTHHHH-SSS-TTGGG-
---HHHHHH-SSS-TGGGT-
---TTHHHH-SSS-HHHHH-
--THHHHTT-SSS-HHHHH-
---HHHHTT-SSS-HHHHH-
--GGGGGGT-SSS-HHHHH-
---HHHHHH-SSS-HHHHH-
---TTHHHH-SSS-HHHH--
---HHHHTTSTTS-HHHHT-
---TTGGGT-SSS-HHHHH-
---TTGGGT-SSS-HHHHT-
---TTTTTT-SSS-TTTTT-
---TTTTTT--SS-TTGGG-
--STTTTTT-SSS-TTGGG-
---TTTTTT-SSS-TTGGG-
---TTTTTT-SSS-TTGGG-
---TTGGGT-SSS-TTTTT-
---TTTTTT-SSS-TTGGG-
---TTTTTT--SS-HHHHT-
---TTTTTT-SSS-TTGGG-
---TTTTTT-SSS-TTGGG-
---HHHHTT-STT-HHHHT-
---HHHHTT-SSS-HHHHH-
---TTTTTT-SSS-HHHHT-
---TTTTTT-SSS-HHHHT-
---HHHHTT-SSS-TTGGG-
---HHHHHH-SSS-TTGGG-
---TTGGGT-SSS-HHHHT-
---HHHHTT-SSS-TTGGG-
---HHHHHH-SSS-HHHHT-
---HHHHHH-SSS-TTGGG-
---HHHHHH-SSS-HHHHH-
---HHHHTT-SSS-HHHHH-
---HHHHTT-SSS-HHHHH-
---TTGGGT-SSS-HHHHH-
---TTHHHH-SSS-HHHHH-
---HHHHTT-SSS-HHHHH-
---HHHHTT-SSS-HHHHH-
---HHHHTT-SSS-TTTTT-
---HHHHTT-SSSSHHHHH-
---HHHHHH-SSS-HHHHH-
---HHHHTT-SSS-HHHHH-
---TTGGGT-SS--HHHHT-
---HHHHHHSTTS-HHHHH-
---HHHHHHSTTS-HHHHH-
---HHHHHH-TTS-HHHHT-
---HHHHHH-SSS-TTTT--
---TTTTTT-SSS-TTTTT-
---HHHHHHSTTS-HHHHH-
---TTGGGTSTTS-TTGGG-
---TTHHHHSTTS-HHHHT-
---TTGGGTSSSS-HHHHT-
---HHHHHH-SSS-HHHHT-
---TTHHHH-SSS-HHHHT-
---TTGGGT--SSTHHHHT-
---TTGGGT-SSS-TTGGG-
---HHHHTT-SSS-HHHHT-
---HHHHTT-SSS-TTGGG-
---TTHHHH-SSSSTTGGG-
---HHHHHH-SSSSHHHHT-
---TTGGGT-SSSSHHHHT-
---TTHHHH-SSSSTTGGG-
---TTHHHH-SSSSTTGGG-
---TTHHHH-SSSSHHHHH-
---HHHHHS-SS--HHHHH-
---HHHHTT-SSS-HHHHH-
---TTHHHH-SSS-HHHHH-
---HHHHHH-SSS-HHHHT-
---HHHHTT-SSS-HHHHT-
---HHHHHH-SSS-HHHHT-
---TTGGGT-SSS-HHHHH-
---TTGGGT-SSS-TTTT--
---HHHHHH-SSS-HHHH--
---TTHHHH-SSS-HHHH--
--STTHHHH-SSS-HHHHT-
--SHHHHTT-SSS-HHHH--
--SHHHHTT-SSS-HHHH--
--SHHHHTT-SSS-TTTTT-
---HHHHTT-SSS-TTGGG-
---HHHHHH-SSS-TTTTT-
---HHHHHH-SSS-HHHHH-
---HHHHHH-SS--TTTTT-
---HHHHTT-SSS-HHHHH-
---TTGGGT-SSS-TTTTT-
---HHHHTT-SSS-TTTTT-
---HHHHTT-SSS-HHHHH-
---TTGGGT-SSS-HHHHT-
---HHHHTT-SSS-HHHHH-
---HHHHTT-SSS-HHHHH-
---HHHHTT-SSSSHHHHT-
---TTGGGT-SSSSTTGGG-
---HHHHTT--SS-HHHHH-
---HHHHTT-SSS-HHHHH-
---HHHHTT-SSS-TTGGG-
---HHHHTT--SS-HHHHH-
---HHHHTT-SSS-HHHHT-
---HHHHTT-SSS-HHHHH-
---TTGGGT-SSSSHHHHH-
---HHHHHH-SSS-HHHHH-
---TTGGGT-SSS-HHHHH-
---TTTTTT-SSS-HHHHH-
---TTGGGT--SSSHHHHH-
---TTGGGT--SSSTTTTT-
---TTTTTT-SSS-TTGGG-
---HHHHTT-SSS-HHHH--
---TTGGGT-SSS-HHHHH-
---HHHHTT-SSSSHHHH--
---HHHHTT-SSS-HHHHT-
---HHHHTT-SSS-HHHHH-
---HHHHTT-SSS-HHHHH-
---HHHHTT-SSS-HHHHH-
---TTGGGT-SSS-HHHHT-
---TTGGGT-SSS-TTTT--
---HHHHTT--SS-HHHHH-
---HHHHHH-SSS-HHHHH-
---HHHHTT-SSS-TTGGG-
---HHHHTT-SSSSHHHHT-
---HHHHTT-SSSSHHHHT-
---HHHHTT-SSSSHHHHH-
---TTGGGT-SSSSTTTTT-
---TTGGGT-SSS-HHHHT-
--TTTHHHH-SSSSHHHHT-
---TTGGGT-SSSSTTGGG-
---HHHHTT--SSSTTTTT-
---HHHHTT-SSSSTTGGG-
---TTGGGT-SSSSTTTT--
---TTGGGT-SSSSHHHHT-
---HHHHTT--SS-TTGGG-
---TTTTTT-SSSSHHHH--
---HHHHTT-SSSSTTTS--
---TTGGGT-SSSSHHHH--
---TTGGGT--SSSTTTT--
---TTGGGT--SS-GGGG--
---TTGGGT-SSSSGGGT--
---TTGGGT-SSS-HHHH--
---TTTTTT-SSS-HHHH--
---TTTTTT--SS-HHHH--
---TTGGGT-SSSSHHHH--
---TTGGGT-SSS-HHHH--
---TTGGGT-SSS-HHHHT-
---TTGGGT-SSSSHHHHT-
---SSGGGT-SSSSTTGGG-
---TTGGGT-SSSSHHHHT-
---TTGGGT-SSS-TTGGG-
---HHHHTT-SSS-TTGGG-
---TTGGGT-SSSSTTGGG-
---TTGGGT-SSS-HHHHT-
--SHHHHTT--SS-TTGGG-
---TTGGGT-SSSSTTGGG-
---TTGGGT-SSS-TGGGG-
---TTGGGT-SSS-TTGGG-
---TTGGGT-SSS-TTTTT-
---HHHHTT-SSSSTTTTT-
---HHHHTT--SS-TTTTT-
---HHHHTT-SSS-HHHHH-
---HHHHTT-SSS-HHHHT-
---HHHHTT-SSS-HHHHT-
---HHHHTT-SSSSTTTTT-
---TTGGGT-SSS-HHHH--
--STTTTTT-STT-HHHHT-
---TTGGGT-SSSSHHHH--
---TTHHHH-SSS-HHHH--
---HHHHHH-SSS-HHHH--
---TTGGGT-SSS-HHHHT-
--STTGGGT-SSS-HHHHT-
---TTGGGT-SSS-HHHHH-
---HHHHTT--SS-TTTTT-
---HHHHTT-SSS-HHHHT-
---TTGGGT--SS-HHHHH-
---TTGGGT-SSS-HHHHH-
---TTGGGT--SS-TTTTT-
---TTGGGT--SS-HHHHH-
---HHHHTT--SS-HHHHH-
--STTGGGT--SS-HHHHH-
---TTGGGT--SS-HHHHH-
--STTGGGT--SS-HHHHH-
---TTGGGT--SS-HHHHH-
---TTGGGT-SSS-HHHHT-
---TTGGGT-SSSSHHHHT-
---TTGGGT--TTSHHHHT-
---TTGGGT--SS-TTGGG-
---TTGGGT--SS-HHHHT-
---TTGGGT--SS-TTTTT-
---TTGGGT-SSS-HHHHH-
---TTTTTT--TT-TTTT--
---TTGGGT--SS-HHHHH-
---TTGGGT--SS-HHHHT-
---TTGGGT-SSS-GGGTT-
---TTGGGT--SS-TTTTT-
---TTGGGT-SSS-TTTTT-
---TTHHHH-SSS-TTTTT-
---HHHHTT-SSS-TTGGG-
---HHHHTT--SSSHHHHH-
---HHHHTT--SSSTTGGG-
---HHHHTT--SS-HHHH--
---TTHHHH--TT-TTTTT-
---TTGGGT--SS-HHHHH-
---HHHHTT--SS-HHHHT-
---HHHHTT--SS-HHHHT-
---TTGGGT-SSS-HHHHT-
---TTGGGT-SSS-HHHHT-
---HHHHTT-SSS-HHHH--
---HHHHTT-SSS-HHHHH-
---TTGGGT-STT-HHHHT-
---TTGGGT-SSS-HHHHH-
---TTGGGT-SSS-HHHHT-
--SHHHHTT-SSS-TTGGG-
---HHHHTT-SSS-HHHHT-
--SHHHHTT-SSS-HHHHH-
--STTGGGT--SS-HHHHT-
---TTGGGT--TT-HHHHT-
---TTGGGT-SSS-TTGGG-
---HHHHTT--SS-TTGGG-
---HHHHTT-SSS-TTGGG-
---TTGGGT-SSS-TTGGG-
---HHHHTT--SS-TTTTT-
---HHHHTT--SS-HHHHH-
---HHHHTT--SS-HHHHT-
---HHHHTT--SS-HHHHT-
---HHHHTT-SSS-TTGGG-
---HHHHTT-SSS-HHHHH-
---TTGGGT-SSS-SHHHH-
---TTGGGT-SSS-TTTTT-
---HHHHTT-SSS-HHHHH-
---HHHHTT-SSS-HHHHT-
---HHHHTT-SSS-HHHHT-
---TTGGGT-SSS-HHHHT-
---HHHHTT-SSS-HHHHT-
---HHHHTT-SSS-HHHHT-
---HHHHTT-SSS-HHHHT-
--SHHHHTT-SSS-HHHHT-
--SHHHHHH-SSS-HHHH--
--SHHHHHH-SSS-HHHH--
--STTGGGT-SSS-HHHH--
---HHHHTT-SSS-TTGGG-
--SHHHHTT-SSS-GGGS--
--SHHHHTT-SSS-HHHH--
--SHHHHTT-SSS-HHHH--
---HHHHTT-SSS-HHHH--
---HHHHTT-SSS-HHHH--
---TTGGGT--SS-HHHH--
---TTGGGT--SS-TTTT--
---TTGGGT-SSSSHHHH--
--STTGGGT-SSS-HHHH--
--STTGGGT-SSS-HHHH--
---HHHHTT-SSS-HHHH--
---HHHHHH-SSS-TTTT--
---HHHHHH-SSS-HHHH--
---HHHHTT--SS-HHHH--
---HHHHTT-SSS-HHHH--
---HHHHTT-SSS-HHHH--
---HHHHHH-SSS-HHHH--
---HHHHTT-SSS-TTTTT-
---HHHHTT-SSS-HHHHH-
---TTGGGT-SSS-TTTTT-
---TTGGGT--SS-TTTTT-
---TTHHHH-SSTTSGGGT-
---TTTTTT-SSS-GGGT--
---HHHHHH--SS-TTTTT-
---HHHHTT--SS-TTTTT-
---TTGGGT--STTTTTTT-
---TTTTTT-SSTTHHHHH-
---TTGGGT-SSSSHHHHH-
---TTGGGT-SSS-HHHHH-
---TTGGGT--SSSHHHHH-
---TTTTTT-SSSSTTTTT-
---HHHHTT-SSS-HHHHH-
---HHHHTT-SSSSHHHHH-
---TTGGGT-SSSSHHHHH-
---TTTTTT-SSS-HHHHH-
---TTHHHH-SSS-HHHHH-
---TTTTTT--SS-TTTTT-
---HHHHTT-SGGGTTTTT-
---HHHHTT--TTTTTGGG-
---TTGGGT-SSTTTTGGG-
---TTGGGT-STTTHHHHH-
---TTGGGT-SGGGTTTTT-
---HHHHTT--STTTTGGG-
--SHHHHTT-SHHHHTGGG-
---TTGGGT-STTTTTGGG-
--SHHHHTT-SGGGTTGGG-
---HHHHTT-SGGGTTTTT-
---HHHHTT-SSTTTTGGG-
---HHHHTT-SGGGTTGGG-
---HHHHTT-SGGGTTTTT-
---HHHHTT-SGGGTTTS--
---HHHHHH-SGGGTTTTT-
---HHHHTT-SGGGTTTTT-
---HHHHTT--GGGGGGTT-
---HHHHTT--GGGGGGTT-
---HHHHHH-SGGGTTSS--
--THHHHHH--TTTGGGTT-
---TTHHHH-SGGGTTTTT-
--THHHHTT--TTTTTSTT-
--THHHHTT-SHHHHTTTT-
---HHHHTT-SGGGTTTTT-
--SHHHHHH--GGGTTTS--
--SHHHHHH-STTTTTSS--
--SHHHHHH-SGGGTTTS--
--SHHHHTT--GGGTTSS--
--SHHHHHH-STTTGGGS--
--STTHHHH--TTTTTTS--
--STTGGGT--TTTGGGTT-
--STTGGGT--TTTTTTS--
--SHHHHTT-STTSTTTTT-
--SHHHHTT--GGGTTTTT-
--SHHHHTT-SGGGTTTTT-
--SHHHHTT-STTTTTTTT-
--SHHHHTT-STTTTTTTT-
--STTGGGT--TTTTTTTT-
--SHHHHTT--TTTHHHHT-
--SHHHHTT--GGGTTTTT-
--SHHHHTT--GGGTTTTT-
--SHHHHTT--TTTGGGS--
--SHHHHTT--GGGHHHH--
--HHHHTTT-SGGGTTTTT-
--GGGGGGT--GGGTTTTT-
---HHHHTT-SGGGTTTTT-
--TTTGGGT-STTSTTTS--
--THHHHTT-STTSTTTTT-
--TTTGGGT-STTTTTTTT-
--THHHHTT--TTTTTTTT-
---TTGGGT-SSSSTTTS--
--GGGTTTT-STTTTTTTT-
---TTHHHH-SGGGTTTTT-
---HHHHTT--GGGTTTTT-
---HHHHTT--SS-TTTTT-
--THHHHTT-SSS-TTTTT-
---HHHHTT-SSS-TTTS--
---HHHHTT-SSS-TTTTT-
---HHHHHH-SSS-TTTTT-
---HHHHTT--SS-TTTTT-
--THHHHTT-SSS-GGGTT-
---HHHHTT-SSTTTTTTT-
---HHHHTT-SSS-TTTTT-
---HHHHTT-SSS-TTTS--
---HHHHTT-SSS-TTTS--
---TTGGGT-SGGGTTTS--
---HHHHTT-SGGGTTTTT-
---HHHHHH-SGGGTTTTT-
-TTHHHHTT-SGGGTTTTT-
---HHHHTT--GGGTTTTT-
---TTGGGT--GGGTTTTT-
---TTGGGT--TTTTTTTT-
---HHHHTT--GGGTTTTT-
---TTGGGT-SSTTTTTTT-
---TTGGGT-SGGGTTTTT-
---TTGGGT-SGGGTTTS--
---TTGGGT-SGGGTTSS--
---TTGGGT-SGGGTTTTT-
---HHHHTT-SGGGHHHH--
---HHHHTT-SGGGTTTTT-
---TTGGGT-SGGGTTTTT-
---TTGGGT-SGGGTTTS--
---HHHHTT-SGGGTTTTT-
---TTTTTT-SGGGTTTTT-
---HHHHTT-STTTTTTTT-
---TTGGGT-SSTTTTTTT-
---HHHHTT--TTTTTTS--
---TTGGGT-SGGGTTTS--
---HHHHTT-SGGGTTTTT-
---TTGGGT-SSTTTTTTT-
---TTGGGT-SGGGGGGS--
---TTGGGT-SSTTTTTTT-
---TTTTTT-SSTTTTTS--
---TTHHHH-SSTTTTTTT-
---HHHHTT-SSTTGGGTT-
---TTGGGT--GGGGGGTT-
---TTGGGT--TTTGGGTT-
---HHHHTT-SGGGTT-TT-
---TTGGGT--TT-TTTTT-
---TTGGGT-SSS-TTTTT-
---TTHHHH-SSS-TTTTT-
---TTGGGT-SGGGTTTTT-
---HHHHTT-SGGGTTTS--
---TTGGGT-SGGGTTTTT-
---TTHHHH-STTTTTTTT-
---TTTTTT-SGGGTTTTT-
---HHHHTT-STTTTTTTT-
--SHHHHTT-SGGGTTTTT-
---HHHHTT--SSSTTTS--
---TTHHHH-SSTTTTTTT-
---HHHHTT-SGGGTTTS--
---HHHHTT-SSS-TTTS--
---TTGGGT-SSTTTTTTT-
---TTGGGT-SSTTTTTTT-
--STTGGGT-SSTTTTTTT-
---TTGGGT--STTTTTTT-
---TTGGGT-SGGGTTTTT-
---HHHHTT-SSTTTTTTT-
---TTGGGS-SSTTTTTTT-
---HHHHTT-SSSSTTTTT-
---HHHHTT-SSTTTTTTT-
---HHHHTT-SGGGTTTTT-
---HHHHTT-SSS-TTTTT-
---HHHHTT-SSTTTTTTT-
---HHHHHH-SSS-TTTTT-
---HHHHTT-SSS-TTTTT-
---HHHHTT-STT-TTTTT-
---HHHHTT-SSS-TTTTT-
---HHHHTT-SSS-TTTTT-
---HHHHTT-STT-TTTTT-
---HHHHTT-SSS-TTTTT-
---HHHHTT-SSS-TTTTT-
---HHHHTT-SSS-TTTTT-
---TTGGGT-SSS-TTTTT-
---HHHHTT-SSS-TTTTT-
---HHHHTT--SS-TTTTT-
---HHHHTT--SS-TTTTT-
---HHHHTT-SSS-HHHHT-
--STTGGGT--SS-TTTTT-
--STTHHHH-SSS-TTTTT-
--SHHHHHH--SS-TTTS--
--STTGGGT-SSS-TTTTT-
----SGGGT-SSS-TTTS--
----GGGGT-SSS-TTTTT-
--S-GGGGT-SSS-TTTTT-
--S-TTTTT-TTS-TTTS--
---SGGGGT-SSS-TTTTT-
---SSGGGT-SSS-TTTS--
--SSGGGGT-SSS-TTTTT-
---TTGGGT-SSS-TTSS--
---SSGGGT-SSS-TTSS--
---TGGGGT-SSS-TTTS--
---SGGGGT-SSS-TTSS--
--SSGGGGT-SSS-TTSS--
--SSGGGGT-SSS-TTTTT-
---SSGGGT-SSS-TTTS--
---SSGGGT-SSS-TTTS--
--SSSGGGT-SSS-TTTTT-
--SSSGGGT-SSS-TTTTT-
--TTTGGGT-SSS-TTTTT-
--TTTGGGT-SSS-TTTTT-
--TTTTTTT-SSS-TTTTT-
---TTGGGT-SSS-TTTTT-
--THHHHTT-SSS-TTTTT-
---HHHHTT-STT-TTTTT-
---TTGGGT-SSS-TTTTT-
--THHHHTT-TTS-TTTS--
--SHHHHTTSTTS-TTTTT-
--SHHHHTT-TTS-TTTTT-
--SHHHHHH-SSS-TTSTT-
---HHHHTT-SSS-GGGTT-
--SHHHHTT-TTS-GGGS--
--SHHHHTTSTTS-GGGS--
---TTHHHH-SSS-GGGS--
---HHHHTT-SSS-TTSS--
---HHHHTT-SSS-HHHHT-
---HHHHTT-SSS-TTTTT-
---HHHHTT-SSS-GGGS--
---HHHHTT-SSS-TTTTT-
---HHHHTT-SSS-TTTTT-
---HHHHTT-SSS-TTTTT-
---TTHHHH-SSS-TTTTT-
---TTHHHH-SSS-GGGTT-
---HHHHHH-SSS-HHHHT-
---HHHHTT-SSS-HHHHT-
---HHHHTT-SSS-HHHHT-
---HHHHHH--SS-GGGS--
---HHHHHH-SSS-GGGS--
---HHHHTS-SSS-GGGS--
---HHHHTT-SSSGGGGTT-
---HHHHTT-SSSSGGGTT-
---TTGGGT-TTS-TT-TT-
---HHHHTT-SSS-TTTS--
---HHHHTT-SS--TTSS--
---HHHHHT-SSS-TT-TT-
---HHHHTT-SSS-TT-TT-
---HHHHTT--SS-TT-TT-
---HHHHHH-SSS-TT-TT-
---HHHHTT-TTS-SS-TT-
---HHHHHH-SGGGGGGTT-
---HHHHHT-SSGGGGGTT-
---HHHHHT-SSGGGGGS--
---HHHHHT-SSTTGGGTT-
---HHHHTT-SSTTGGGS--
---HHHHHH-SSSGGGSS--
---HHHHHH-SSSSTTTTT-
---HHHHHH-SS-GGGTTT-
-TTHHHHHH-SSSSGGGS--
-TTHHHHTT-SSS-GGGS--
-TTHHHHTT-SSSSSTTT--
-TTHHHHTT-SSS-TTTS--
-TTHHHHHH-SSS-TTTS--
-TTHHHHTT-SSS-TTSS--
--STTGGGT--SS-TTTS--
-TTTTTTTS-SSS-TTSS--
-TTHHHHHH-SSS-TTTS--
-TTTTHHHH-SSS-TTTS--
-TTTTGGGT--SS-TTTS--
--SHHHHTT--SS-TTSS--
-TTTTHHHH-SSS-GGGS--
--SHHHHTT--SS-TTSS--
--STTTTTT--SS-TTSS--
--SHHHHHH--SS-TTSS--
--SHHHHTT--SS-GGGS--
--SHHHHTT--SS-TTTS--
--SHHHHTT--SS-TT-S--
--SHHHHTT--SS-TTSS--
--SHHHHTT-STT-GGGS--
--SHHHHTT--SS-TTSS--
--STTGGGT--SS-TTTS--
--SHHHHTT--SS-TTSS--
-TTHHHHTT--SS-TTSS--
-TTHHHHTT--SS-TT-S--
-TTHHHHTT--SS-TTSS--
-TTHHHHTT--SS-TTSS--
-TTHHHHHH--SS-TTSS--
-TTHHHHTT--SS-GGGS--
-TTHHHHTT--SS-TTSS--
-TTHHHHHH--SS-TTSS--
-TTTTHHHH--SS-GGGS--
--SHHHHTT--SSGGGGS--
-TTHHHHHH--SS-GGGS--
-TTHHHHTT--SS-GGGS--
-TTHHHHTT--SS--TTS--
-TTHHHHHH--SS--SSS--
-TTHHHHHHHTTS--SSS--
-TTHHHHTT--SS--SS---
-TTHHHHTT--SS--SSS--
-TTHHHHTT--SS-TTSS--
-TTHHHHTT--SS--TTS--
-TTHHHHTT--SS-TTS---
-TTHHHHTT--SS-GGG---
-TTHHHHTT--SS-GGGS--
-TTHHHHTT--SS-GGG---
-TTHHHHTT--SS-GGGS--
-TTHHHHHH--SS-STT---
-TTHHHHTT--SS-TTSS--
--SHHHHTT--STTTTSS--
-TTTTGGGT-SSS-GGG---
-TTTTGGGT--SS-GGG---
-TTHHHHTT--SS-GGG---
-TTGGGGGT--SS-GGG---
-TTTTHHHH--SS-TTS---
-TTTTGGGT--SS-TT----
-TTHHHHTT--SS-TT----
--SHHHHTT--SS-GGG---
-TTTTGGGT--SS-TTS---
--STTGGGT--SS-GGG---
--STTGGGT--SS--SS---
-TTTTHHHH--SS--SS---
-TTHHHHHH--SS-TT----
-TTTTGGGT--SS--S----
-TTHHHHTT--SS-TTS---
-TTHHHHHH--SS-TT-S--
-TTHHHHTT--SS-GGGS--
-TTHHHHHH--SS-TTSS--
-TTHHHHTT--SS-TTSS--
-TTHHHHTT--SS-TT-S--
-TTHHHHHH--SS-TTS---
-TTHHHHTT--SS-GGGS--
-TTHHHHTT--SS-TTSS--
--SHHHHTT--SS-TTSS--
-TTTTGGGT--SS-GGGS--
-TTHHHHTT--SS-TTSS--
-TTHHHHTT--SS-GGG---
-TTHHHHHH--SS-TTS---
-TTHHHHHH--SS-GGG---
-TTHHHHHH--SS-GGGS--
-TTHHHHHH--SS-TT----
-TTHHHHHH--SS-TTS---
-TTHHHHTT--SS-GGG---
-TTHHHHTT--SS-SSS---
-TTHHHHHH--SS-SSTT--
-TTTTHHHH--SS--S----
-TTTTGGGT--SS--S----
-TTTTGGGTS-SS--S----
-TTHHHHTT--SS--SS---
-TTHHHHTT--SS--S----
-TTHHHHHHH-SS-SS-S--
-TTHHHHTT--SS--S----
-TTHHHHTT--SS--S----
-TTHHHHTT--SS--S----
-TTHHHHTT--SS--S----
-TTTTGGGT--SS--S----
-TTHHHHTT--SS--S----
-TTHHHHTT--SS--S----
-TTHHHHHH--SS-SS----
-TTHHHHTT--SS--S----
-TTHHHHHH--SS--S----
--SHHHHTT--SS--S----
-TTHHHHTT--SS--S----
-TTHHHHHHH-SS--S----
-TTHHHHTT--SS--S-S--
-TTHHHHTT--SS--S----
-TTHHHHTT--SS--S-S--
-TTHHHHTT--SS--S----
-TTHHHHTT--SS--S----
-TTHHHHHHH-SS--S----
--SHHHHHH--SS--S-S--
-TTHHHHHH--SS--S----
-TTHHHHHHH-SS--S----
--SHHHHTT--SS--S----
-TTHHHHHHH-SS--S----
-TTHHHHHHH-SS--S----
-TTHHHHSS--SS--S----
-TTTTHHHH--SS--S----
-TTHHHHHH--SS--S----
-TTHHHHTT--SS--S----
-TTHHHHHHH-SS--S----
-TTHHHHHH--SS--S----
-TTHHHHHH--SS--S----
-TTHHHHTT--SS--S----
--SHHHHTT--SS--S----
--SHHHHTT--SS--S----
-TTHHHHHH--SS--S----
-TTHHHHTT--SS--S----
-TTHHHHTT--SS--S----
-TTHHHHTT--SS--S----
-TTHHHHHHH-SS--S----
-TTHHHHHHH-SS--S----
--SHHHHTT--SS--S----
--SHHHHTT--SS--S----
--SHHHHTT--SS--S----
-TTHHHHTT--SS--S----
-TTHHHHHHH-SS--S----
-TTHHHHTT--SS-SS----
-TTHHHHTT--SS--S----
-TTHHHHTT--SS-STT---
-TTHHHHTT--SS--SS---
-TTHHHHTT--SS--SS---
-TTHHHHTT--TT--SS---
---HHHHTT-SSS--TT---
-TTHHHHTT-STT--TT---
--SHHHHTT--TT--TTS--
-TTHHHHTT--TT--TTT--
-TTHHHHTT--TT--TTT--
-TTTTGGGT--TT--TTT--
-TTGGG-SS--TT--TTT--
--STTT-SS--TT-HHHH--
-TTTTT-SS--TTTHHHHT-
-TTGGG-SS--GGGSTTT--
--STTTTTS--TTTHHHH--
--STTGGGT--TTTHHHH--
--STTTTTT--TTTHHHH--
--SGGGGGT--TTTHHHH--
--SHHHHTT--TT-HHHHT-
--STTGGGT--GGGHHHHT-
-TTHHHHTT--TT-HHHH--
-TTTTGGGT--TTTSGGG--
--STTGGGT--TTTHHHHH-
-TTTTGGGT--TT-TTTTT-
-TTTTGGGT--TT-HHHHH-
-TTTTGGGT-STT-HHHHT-
-TTTTGGGT--TTSHHHHT-
-TTHHHHTT-STT-HHHHT-
-TTTGGGGT--TT-HHHHT-
-TTTTGGGT-STTTHHHHT-
-TTTTGGGT-STTTHHHHT-
-TTTTGGGT-STT-HHHH--
-TTTTGGGT--TT-TTTTT-
-TTTTGGGT--TT-HHHHH-
--STTGGGT--TT-HHHHT-
-TTTTGGGT--TT-TTTTT-
-TTTTGGGT--TTSHHHHT-
--STTGGGT--TT-SHHHH-
-TTTTGGGT--TT--HHHH-
-TTTTGGGT--TT-SHHHH-
--STTGGGT--TT--HHHH-
-TTTTGGGT--TT--HHHH-
--SHHHHTT--TT--TTTT-
-TTTGGGGT--TT-SHHHH-
-TTTTGGGT-STT--HHHH-
--STTGGGT--TT-SHHHH-
-TTTGGGGT--TTS-TTTT-
-TTTTGGGT--TT-STTT--
-TTTTGGGT--TTTSGGG--
-TTSTTTTT--TTS-TTT--
-TTTTTTTT--TT--STTT-
--STTTTTT--TT--HHHH-
-TTGGGTTT-STT-SHHHH-
-GGGGGTTT-SGGGHHHHT-
-TTGGGTTT-STT-SHHHH-
--STTTTTT--TT-SHHHH-
-TTGGGTTT--TT-SSTTT-
-TTGGGTTT--TTSHHHHT-
--SGGGTTT--TTSSHHHH-
-TTTTTTTT--TTTSHHHH-
-TTGGGTTT-STTTSHHHH-
-TTGGGTTT-STTTSHHHH-
-TTGGGTTT-STTTTTTTT-
-TTGGGTTT-STTTTHHHH-
--SGGGTTT--TT-TTTTT-
-TTTTTTTT--TT-SHHHH-
--STTTTTT-STT--HHHH-
-TTGGGTTT--TT-SSGGG-
-TTGGGTTT--TT-STTTT-
-TTGGGTTT--TT--TTTT-
-TTGGGTTT--TT-SHHHH-
-TTGGGTTT--TTTHHHHH-
-TTTTTTTT--TT--HHHH-
-TTGGGTTT--GGGSHHHH-
--SGGGTTT-STTTSHHHH-
--GGGTTTT--TT-HHHHH-
-GGGGGTTT--TT-SGGGT-
-GGGGGTTT--TTTHHHHH-
-TTGGGTTT-STTTHHHHT-
-TTGGGTTT--TT-HHHHT-
-TTTTTTTT--TT-HHHHT-
-TTTTTTTT--TTTTTGGG-
-TTGGGTTT--TT-TTGGG-
-TTGGGTTT-STT-HHHHT-
--SGGGTTT--TTTGGGT--
-TTGGGTTT-SSS-HHHH--
-TTGGGTTT--SS-HHHH--
--SGGGTTT--TT-GGGT--
--SGGGTTT--TT-GGGT--
-TTGGGTTT--SS-HHHH--
--SGGGTTT--TTTHHHH--
-TTGGGTTT--TTTTTTS--
-TTGGGTTT-SSS-SSTT--
-TTTTSTTT-STTTHHHH--
-TTGGGTTT--TTTSGGG--
--SGGGGGT--TTTTTTT--
-TTTTTTTT-STTTHHHH--
-TTGGGTTT--TTTHHHH--
-TTTTTTTT--TTTGGGT--
-TTTTTTTT--TTTHHHH--
-TTGGGTTT--TT-TGGG--
-TTTTSTTT-STTTGGGT--
-TTTTSTTT-SSS-HHHH--
-TTSGGGGT-SSS-HHHH--
-TTTTTTTT-STT--TTS--
-TTGGGTTT--TTTHHHH--
-TTTTGGGT--TT-SGGG--
-TTGGGTTT--TTTGGGT--
-TTGGGTTT--TTT-GGG--
--SGGGTTT-STTTGGGT--
-TTGGGTTT-STTTHHHH--
-TTGGGTTT--TT-HHHH--
-TTHHHHTT--TTTGGGT--
-TTTTTTTT--TT-GGGT--
-TTGGGTTT--TT-GGGT--
-TTTTTTTT--TT-STTT--
-TTGGGTTT--SS-HHHH--
-TTGGGGGT--TTTTTTS--
--SGGGTTT--SS-HHHH--
-TTGGGTTT--TTTHHHH--
-TTGGGTTT--TT-HHHH--
-TTGGGTTT--SS-GGGT--
--GGGGTTT-STT-HHHH--
-GGGGTTTT--SS-GGGS--
--SGGGTTT-SSS-GGGT--
-TTGGGTTT--SS-HHHH--
-TTGGGTTT--SS-SGGG--
-TTGGGTTT--TT-STTT--
-TTGGGTTT--SS-HHHH--
-TTGGGTTT--SS-HHHH--
--SGGGTTT--TT-STTT--
--STTSTTT--SS-HHHH--
-TTGGGTTT--SS-HHHH--
--SGGGTTT--SS-TTTS--
--SGGGTTT--TTTHHHH--
-TTTTTTTT--TT-HHHH--
-TTGGGTTT--TTTHHHH--
-TTGGGTTT--SS-HHHH--
-TTGGGTTT--SS-HHHH--
-TTGGGTTT-SSS-GGGT--
-TTGGGTTT-SSS-GGGT--
-TTSTTTTT--SS-GGGS--
-TTGGGTTT-SSS-HHHH--
-TTTTTTTT-SSS-GGGT--
-GGGGTTTT-SSS-HHHH--
-TTGGGTTT-SSS-STTS--
-TTTTTTTT-SSS-HHHH--
-TTGGGTTT--SS-HHHH--
-TTGGGTTT--TT-STTS--
--SGGGTTT--TT-TTTT--
-TTGGGTTT--SS-TTTS--
-TTTTSTTT--SS-HHHH--
-TTGGGTTT-SSS-HHHH--
--SGGGTTT-SSS-STTT--
-TTGGGTTT-SSSSHHHH--
-TTGGGTTT-SSS-GGGT--
-TTGGGTTT--SS-GGGT--
-TTGGGTTT-STT-HHHH--
-TTGGGTTT-STTTGGGT--
-TTTTTTTT-SSS-STTT--
-TTGGGTTT-STTTHHHH--
-TTGGGTTT-STTTHHHH--
-TTTTTTTT--TTTGGGT--
-TTHHHHTT--TTTGGGT--
-TTTTTTTT--TT-HHHH--
-TTGGGTTT-STT-HHHH--
-TTGGGTTT--TTTTTTS--
--SGGGTTT--TTTHHHH--
-TTGGGTTT--TTTGGGT--
-TTGGGTTT--TT-HHHH--
-TTGGGTTT-STT-HHHH--
-TTGGGTTT-STTTHHHH--
-TTTTTTTT-STT-HHHH--
-TTTTSTTT--TT-HHHH--
-TTTTTTTT--TT-TTTS--
--SGGGTTT-SSS-HHHH--
-TTGGGTTT-STTTHHHH--
-TTGGGTTT-STTTHHHH--
-TTTTSTTT-STT--TTT--
-TTGGGTTT--TTTHHHH--
-TTGGGTTT--TTTGGGT--
-TTGGGTTT--TT-TTTS--
-TTGGGTTT--TT-HHHH--
--SGGGTTT--TTTTTTT--
-TTGGGTTT--TTTHHHH--
-TTGGGTTT--TTTHHHH--
-TTGGGTTT--TTTHHHH--
-TTGGGTTT-STTTTTTT--
-TTTTSTTT-STTTHHHH--
-TTGGGTTT--TT-HHHH--
--SGGGTTT-STTTHHHH--
-TTGGGTTT-STTTHHHH--
-TTGGGTTT-STTTGGGT--
--STTSTTT-STTTTTTS--
-TTGGGTTT-SSS-TTT---
-GGGGTTTT--TT-TTT---
-TTGGGTTT--TT-TTT---
-TT-TTTTT--TT-TTT---
-TTSTTTTT-STT-TTTS--
-TTTTSTTT-STT-STT---
-TTGGGTTT-STT-TTT---
-TTSTTTTT-STT-TTT---
-TTGGGTTT-STTTTTT---
--SGGGTTT--TT-TTT---
-TTGGGTTT--GGGTTT---
-TTGGGTTT-STTTTTT---
-TTGGGTTT--TT--TT---
-TTGGGTTT--TT-TTS---
-TTGGGTTT--TTTGGG---
-TTGGGTTT--TTTTTT---
-TTTTTTTT-STTTGGG---
-TTGGGTTT-STT-TTTS--
-TTGGGTTT-STTTTTTS--
-TTTTSTTT-SSS-GGGS--
-TTGGGTTT-STTTTTT---
--SGGGTTT--TT-TTT---
-TT-TTTTT--TT-TTT---
-TTGGGTTT-SGGGTTT---
-TTSTTTTT-STTSTTTS--
-TT-TTTTT--TT-TTSS--
-TTTTSTTT-STTTGGGS--
-TTGGGTTT-STTTGGG---
--SGGGTTT-STTTGGGS--
-TTGGGTTT-STT-TTTS--
--SGGGTTT-STT-TTTS--
-TTTTTTTT--TT-GGGS--
-TTGGGTTT--TTGGGSS--
-TTTTTTTT--SSGGGTS--
-TTGGGTTT--TTTGGGS--
-TTGGGTTT--TTTTTTS--
--SGGGTTT-STTTTTTS--
-TTGGGTTT--TTTTTTS--
-TTGGGTTT--TTTTTTS--
-TTGGGTTT-STTTGGGS--
-TTGGGTTT--TTTGGGS--
-TTHHHHTT--TTTGGGS--
-TTGGGTTT--TTTTTTS--
--SGGGTTT--TTTGGGS--
-TTGGGTTT--TTTTTTS--
-TTGGGTTT-STTTTTTS--
-TTGGGTTT--TTTGGGS--
-TTGGGTTT--TTTGGGS--
-TTGGGTTT-STTTTTTS--
-TTGGGTTT--TTTGGGS--
-TTTT-TTT--TTTTTTS--
-TTGGGTTT--TTTTTTS--
-TTTTSTTT--TTTTTTS--
-TTGGGTTT--TTTTTSS--
-TTGGGTTT--TTTTTTS--
-TTGGGTTT--TTTTTTS--
-TTTTSTTT--TTTTTTS--
-TTTT-TTT--TTGGGSS--
-TTTT-TTT--TTGGGGS--
-TTGGGTTT--TTHHHHS--
-TTTTSTTT--TTTGGGS--
-TTTTTTTT-SSSSTTTTT-
-TTGGGTTT--TT-TTTTT-
-TTGGGTTT--TTTTTTS--
-TTTTTTTT--SSSTTTS--
-TTGGGTTT--SSSTTTS--
-TTTTTTTT--SS-TTTS--
-TTGGGTTT--TT-TTTTT-
-TTTTTTTT--SS-TTSS--
-TTTTTTTT--TTTTTTS--
-TTGGGTTT-SGGGTTT---
-TTTTTTTT--TTTGGG---
-TTGGGTTT--TTTGGG---
--SGGGTTT--TTTTTT---
-TTGGGTTT--TT-TTTS--
-TTTTTTTT--SS-TTTS--
-TTGGGTTT-SSS-GGGS--
-TTTTTTTT--SS-TTTS--
-TTGGGTTT-SSS-GGGS--
-TTHHHHTT-SSS-GGGS--
--SGGGTTT--SS-GGGS--
--SGGGTTT--SS-GGGS--
-TTTTTTTT--SS-GGGS--
-TTTTTTTT--SS-TTSS--
-TTGGGTTT--SS-TTTS--
-TTGGGTTT--SS-TTTS--
-TTGGGTTT--SS-GGG---
-GGGGGTTT--SS-TTTS--
-TTGGGTTT--SS-GGGS--
-TTGGGTTT--SS-TTTS--
-TTTTTTTT-SSS-GGG---
-TTGGGTTT--SS-GGG---
-TTGGGTTT--SS-GGGS--
--SGGGTTT--SS-TTT---
-TTGGGTTT--SS-GGG---
-TTGGGTTT--SSSGGG---
--STTTTTT--SSSGGG---
-TTGGGTTT-SSS-STT---
-TTGGGTTT--SS-GGG---
-TTGGGTTT--SS-TTT---
-TTTT-TTT--SS-TTT---
-TTTTSTTT--SS-GGG---
-TTTTTTTT-SSS-TTTS--
-TTGGGTTT--SS-TTT---
-TTGGGTTT--TTTTTT---
-TTGGGTTT--SS-GGG---
-TTGGGTTT--SSSTTT---
-TTGGGTTT--SS-TTT---
-TTGGGTTT--SS-GGGG--
-TTGGGTTT--SS-SGGG--
-TTGGGTTT--SSSGGG---
-TTGGGTTT--SS-TTS---
-TTGGGTTT--SS-GGG---
-TTGGGTTT-SSSSGGG---
-TTGGGTTT--SS-GGG---
-TTSTTTTT-SSS-GGG---
-TTGGGTTT--TTTGGG---
-TTTT-TTT--TTTGGG---
-TTTTTTTT--TT-GGG---
-TTGGGTTT--SS-GGG---
-TTGGGTTT--SS-GGG---
-TTTTTTTT--SS-GGG---
-TTTTTTTT--TTTGGG---
-TTTTSTTT--TTTTTT---
-TTTTTTTT--TTTGGG---
-TTGGGTTT-SSS-TTT---
-TTGGGTTT--TTTGGG---
-TTGGGTTT--TTTTTTS--
-TTTTTTTT--SS-TTT---
-TTGGGTTT--TTTTTT---
-TTTT-TTT-STTTGGG---
-TTTTTTTT--TTTTTT---
-TTTTTTTT--TTTTTT---
-TTGGGTTT--SS-TTT---
-TTTTTTTT-SSS-GGG---
--SGGGTTT--SS-GGG---
-TTTTGGGT--SSSGGGS--
-TTGGGTTT--SS-GGGS--
-TTTTTTTT-SSS-TTSS--
--SGGGTTT--SS-GGGS--
-TTTT-TTT--SS-GGG---
-TTGGGTTT--SS-GGGS--
-TTGGGTTT--TT-GGG---
-TTTTTTTT--TTTGGGS--
--SGGGTTT--SS-TTTS--
--SGGGTTT--TTTTTTS--
-TTGGGTTT--SS-TTTS--
-TTGGGTTT--SS-GGGS--
-TTGGGTTT--SS-GGGS--
-TTTTTTTT--SSSTTTS--
-TTGGGTTT--SS-GGGS--
-TTTTTTTT--SS-TTTS--
-TTGGGTTT--SS-GGGS--
-TTTTTTTT--TT-TTTS--
-TTGGGTTT--SS--TT---
-TTGGGTTT--TTTGGG---
-TTTTTTTT--TTTGGGS--
-TTTTGGGT--SS-GGGS--
--STGGGGT--TT-GGGS--
--STTGGGT--TT-GGGS--
-TTTTGGGT--TT-GGGS--
-TTTTGGGT--TT-GGGS--
-TTTTGGGT--TT-GGGS--
-TTTTGGGT--SS-GGGS--
--STTGGGT--TT-GGGS--
-TTGGGTTT--TTTGGGS--
-TTTTGGGT--TTTGGGS--
-TTHHHHTT--TTTGGGS--
-TTTTGGGT--TTTGGGS--
-TTHHHHTT--TTTGGGS--
-TTTTGGGT-STT-GGGS--
-TTTTGGGT-STT-TTTS--
-TTTTGGGT--TTTGGGS--
-TTGGGTTT--TTTTTTS--
-TTTTTTTT--TTTGGGS--
-TTGGGTTT-SGGGTTTS--
-TTGGGTTT--TTTTTT---
-TTTTTTTT-STT-TTS---
-TTHHHHTS--TTTTTT---
-TTHHHHTT--TT-TTT---
-TTGGGTTT--TT-TTTS--
-TTTTTTTT--TTTTTTS--
-TTHHHHTT--TTTHHHH--
-TTHHHHTT--TT-HHHH--
-TTTTGGGT--TTTHHHH--
-TTTTGGGT--TT-GGGT--
--STTGGGT--TT-GGGT--
-TTHHHHTT--TTTHHHH--
-TTTTTTTT--TT-HHHH--
-TTGGGTTT--TTTGGGS--
-TTTTTTTT--TTTHHHH--
-TTGGGTTT--TTTHHHH--
-TTTTTTTT--TTTHHHH--
-TTGGGTTT--TTTHHHH--
-TTGGGTTT--TTTHHHH--
--SGGGTTT--TTTHHHH--
-TTGGGTTT--TT-HHHH--
-TTGGGTTT-STTTHHHH--
-TTGGGTTT--TTTHHHH--
-TTTTTTTT--TTTHHHH--
-TTGGGTTT--TTTGGGT--
-TTGGGTTT--SS-HHHH--
-TTGGGTTT--TT-HHHH--
-TTGGGTTT--TT-HHHH--
-TTGGGTTT--TTTHHHH--
-TTGGGTTT--TTTHHHH--
--STTTTTT--TTTHHHH--
-TTGGGTTT--TTTHHHH--
-TTTTTTTT--TT-HHHH--
-TTTTTTTT--TT-HHHH--
-TTTTTTTT--TTTHHHH--
-TTGGGTTT--TT-HHHH--
-TTGGGTTT--TTTTTTS--
-TTTGGGGT-STT-GGGS--
--SGGGTTT--TTTHHHH--
-TTGGGTTT--TT-HHHH--
-TTGGGTTT--TTTGGGT--
-TTGGGTTT--TTTHHHH--
-TTGGGTTT--TTTHHHH--
-TTTT-TTT--TT-HHHH--
-TTGGGTTT-STTTGGGT--
-TTGGGTTT--TT-TTTS--
-TTGGGTTT--TTTHHHH--
-TTTTSTTT--TTTHHHH--
--SGGGTTT--TTT-STT--
-TTTTSTTT--TT-HHHH--
--SGGGTTT--SS-GGGT--
-TTGGGTTT--TTTHHHH--
-TTGGGTTT--TTTHHHH--
-TTTTSTTT--TTTGGGT--
-TTGGGGGT--TTTTTTS--
-TTGGGGGT--TTTHHHH--
-TTGGGGGG--TTTHHHH--
-TTGGGTTT--TTTHHHH--
-TTGGGGGG--TT-HHHH--
-TTGGGTTT--TTTGGGS--
-TTGGGTTT--TTTGGGS--
-TTTTTTTT--TTTTTTT--
-TTTGGGGT--TTTGGGS--
-TTGGGTTT--TTTHHHH--
-TTGGGTTT--TTTHHHH--
-TTGGGTTT--TTTGGGT--
-TTGGGTTT--TTTTTTT--
-TTTTTTTT--TTTHHHH--
-TTGGGTTT--TTTHHHH--
-TTGGGTTT--TTTHHHH--
-TT-GGGTT--TTTHHHH--
-TTSSSTTT--TTTHHHH--
-TTGGGTTT--TTTHHHH--
-TTGGGTTT--TTTHHHH--
-TTGGGTTT--TTTHHHH--
-TTGGGTTT--TTTHHHH--
-TTTT-TTT--TTTHHHH--
-TTGGGTTT--TTTHHHH--
-TTTT-TTT--TTTHHHH--
-TTGGGTTT--TTTGGGT--
-TTGGGTTT--TTTGGGT--
-TTGGGTTT--TTTHHHH--
-TTGGGTTT--TTTHHHH--
-TTGGGTTT--TTTGGGT--
-TTGGGTTT--TTTGGGT--
-TTTTTTTT--TTTGGGT--
-TTGGGTTT--TTTGGGT--
-TTGGGTTT--TTTGGGT--
-TTGGGTTT--TTTGGGT--
-TTGGGTTT--TTTGGGT--
-TTGGGTTT--TTTGGGT--
-TTGGGTTT--TTTGGGS--
-TTGGGTTT--TTTGGGT--
-TTGGGTTT--TTTHHHH--
-TTTTTTTT--TTTHHHH--
-TTGGGTTT--TTTGGGS--
-TTGGGTTT--TTTGGGT--
-TTGGGTTT--TTTHHHH--
-TTGGGTTT--TTTGGGT--
--SSGGGGT-STTTGGGS--
--SGGGTTT--TTTGGGS--
-TT-TTTTT--TTTTTTS--
-TTGGGTTT--TTTSGGG--
-TTGGGTTT--TTTTTTS--
-TTGGGTTT--TTTHHHH--
-TTGGGTTT--TTTTTTS--
-TTGGGGGT--TTTHHHH--
-TTSGGGGT--TTTGGGT--
-TTGGGTTT--TTTHHHH--
-TTGGGTTT--TTTHHHH--
-TTGGGTTT--TTTGGGT--
--SGGGTTT--TTTHHHH--
-TTGGGTTT--TTTHHHH--
-TTGGGTTT-STTTHHHH--
-TTGGGTTT--TTTGGGT--
-TTGGGTTT--TTTGGGT--
-TTGGGTTT--TTTGGGT--
-TTGGGTTT-STTTHHHH--
-TTTTTTTT--TTTHHHH--
--SGGGTTT--TTTHHHH--
-TTTTTTTT--TTTHHHH--
-TTGGGTTT--TTTGGGT--
-TTGGGTTT-STTTGGGT--
-TTGGGTTT-STTTGGGT--
-TTTTTTTT--TTTHHHH--
---TTTTTT--TTTHHHH--
----S-TTT--TTTHHHH--
---GGGTTT--TTTHHHH--
---GGGTTT--TTTGGGT--
---GGGTTT--TTTHHHH--
----TTTTT--TTTHHHH--
-TTGGGTTT--TTTHHHH--
---GGGTTT--TTTGGGT--
---TTGGGT--TTTHHHH--
---TGGGGT--TTTHHHH--
---TTGGGT--TTTGGGG--
---TGGGGT--TTTHHHH--
---TTGGGT--TTTGGGT--
---TTGGGT--TTTGGGT--
---TGGGGT--TTTGGGT--
---TTGGGT-STTTHHHH--
---TGGGGT--TTTHHHH--
---TTGGGT--TTTGGGT--
---TTGGGT--TTTHHHH--
---TTTTTT--TTTGGGT--
---TGGGGT--TTTHHHH--
---GGGGGT--TTTHHHH--
---TTGGGT--TTTHHHH--
---TTTTTT--TTTHHHH--
---TTGGGT--TTTHHHH--
---TTGGGT--TTTHHHH--
---TTGGGT--TTTHHHHT-
---TTGGGT--TTTHHHHT-
---TTGGGT--TTTHHHHT-
---TTGGGT--TTTHHHHT-
---TTGGGT--TTTHHHHT-
---TTGGGT--TTTHHHH--
---TTGGGT--TTTHHHHT-
---TTGGGT--GGGHHHHT-
---HHHHTT--TTTHHHHT-
---TTGGGT--TTTHHHHT-
---TTGGGT--TTTHHHHT-
--STTTTTT--TTTHHHH--
--STTGGGT--TTTHHHHT-
---TTGGGT--TTTHHHHT-
---TTGGGT--TTTHHHH--
---TGGGGT--TTTHHHHT-
---HHHHTT--TTTHHHHT-
---HHHHTT--TTTHHHHT-
---TTGGGT--TTTHHHHT-
---TTGGGT--TTTHHHHT-
--STTGGGT--TTTHHHHT-
---TTGGGT--TTTHHHHT-
---TTGGGT--TTTHHHHT-
--STTGGGT--GGGHHHHT-
--STTGGGT--TTTTTTTT-
--TTTGGGT--TTTHHHHT-
---TTGGGT--STTHHHHT-
---TTGGGT--TTTHHHH--
---TTGGGT--TTTHHHH--
---TTGGGT--TTTHHHHT-
---TTGGGT-STTTTHHHH-
---TTGGGT--STTHHHHT-
---GGGGGT--TTHHHHHH-
---TTGGGT--TTTHHHH--
---TGGGGT-STTTHHHHH-
--STTGGGT--TT-TTTTT-
---TTGGGT--TTTHHHHH-
---TTGGGT--STTHHHHT-
--TTTGGGT--TTTHHHHH-
---TTGGGT--TTTHHHHT-
---TTGGGT--STTHHHHT-
---TTGGGT--STTHHHHT-
---TTTTTT--TTTHHHHT-
---HHHHTT--TTTHHHHT-
---TGGGGT--TTTHHHH--
---TTGGGT--TTTHHHH--
--STTGGGT--TTTHHHHH-
--TTTGGGT--TTTHHHHH-
---GGGTTT--TTTTTGGG-
---STTTTT--TTTHHHHT-
---TT-TTT--TTTHHHHT-
---GGGTTT--TT-TTGGG-
---GGGTTT--TTTHHHHH-
---GGGTTT--TTTTTGGG-
---GGGTTT--TTTHHHHT-
---GGGTTT--TTTHHHHT-
---TTTTTT--TTTHHHHT-
---GGGTTT--TTTHHHHT-
--SGGGTTT--TTTGGGS--
---TTSTTT--TTTHHHHT-
---GGGTTT-STTTHHHHT-
---TTGGGT--TTTTTGGG-
---TTGGGT--TTTHHHHT-
---TGGGGT--TTTHHHHT-
---TTGGGT--TTTHHHHT-
---GGGTTT--TTTHHHHT-
---GGGTTT--TTTTTGGG-
---GGGTTT--TTTHHHHT-
---GGGTTT--TTTHHHHT-
---TT-TTT--TTTHHHH--
---GGGTTT--TTTHHHHT-
---GGGTTT--TTTHHHHT-
---TTTTTT--TT-TTGGG-
---TTTTTT--TTTHHHHH-
---TTTTTT--TTTHHHHH-
---GGGTTT-STTTHHHHT-
---TTTTTT--TTTHHHHT-
---GGGTTT--TTTHHHHH-
---TTTTTT--STTHHHHH-
---GGGTTT--TTTHHHHH-
---GGGTTT--TTTHHHHH-
---GGGTTT--TTTHHHHH-
---GGGTTT--TTTHHHH--
---GGGTTT--TTTHHHHH-
---TGGGGT--TTTHHHHH-
---GGGTTT--TTTTTTTT-
---GGGTTT--TTTHHHHH-
---GGGTTT--TTTHHHHH-
---GGGTTT--SS-HHHHH-
---TT-TTT--SS-HHHHT-
---TTTTTT--STTHHHH--
---TTGGGT--TTTHHHHH-
---TTGGGT--TTTHHHHH-
---TTTTTT--SSSHHHHH-
---TTTTTT--TTTHHHHH-
---GGGTTT--TTTHHHHH-
---TTTTTT--STTHHHHH-
---TTTTTT--TTTHHHHH-
---TTSTTT--TTTHHHHT-
---TT-TTT--TTTHHHHT-
---GGGTTT--TTTHHHHT-
---GGGTTT--TTTTTGGG-
---GGGTTT--TT-TTTT--
---GGGTTT--TTTHHHH--
---SGGGGT--TTTTTGGG-
---TTTTTT--GGGTTTTT-
---GGGTTT--SGGGTTS--
---TTTTTT--TTHHHHTT-
---TT-TTT--TTTHHHH--
---TTTTTT--TTHHHHTT-
---GGGTTT--TTTHHHHT-
---TTTTTT-SSTHHHHTT-
---GGGTTT--TTHHHHTT-
---TT-TTT-STGGGTTTT-
---TT-TTT--TTTHHHHH-
---TTTTTT--TTHHHHHH-
---TGGGGT--TTTHHHH--
---TTGGGT--TTTTHHHH-
---TTGGGT--TTHHHHHH-
---TTGGGT--TTHHHHHH-
---TTGGGT--HHHHHHHH-
---TTGGGT--TTHHHHTT-
--STTGGGT--HHHHHHHT-
---TTGGGT--HHHHHHHH-
---TT-TTT--HHHHHHHH-
---TT-TTT--HHHHHHHH-
----S-TTT-SHHHHHHHT-
---GGGTTT-SHHHHHHHT-
---GGGTTT-SHHHHHHH--
---GGGTTT-SSHHHHHHH-
---TTTTTT-SSSHHHHTT-
---TT-TTT-SSHHHHHHH-
---TT-TTT-SSHHHHHTT-
---TT-TTT-SSHHHHHHH-
---TTTTTT-SSHHHHHHH-
---TT-TTT-SSHHHHTTT-
---TT-TTT-SSHHHHTTT-
---TTSTTT-SSHHHHHHH-
---GGGTTT-SSHHHHTT--
--GGGSTTT-SSHHHHTTT-
---TT-TTT-SSHHHHHH--
---TT-TTT-SSHHHHHTT-
---TTTTTT-SSHHHHHHH-
---TT-TTT-SSHHHHHHT-
---TTTTTT-SSHHHHHHT-
----S-TTT-SSHHHHHHT-
---TTSTTS-SSHHHHHH--
---TTTTTT-SSSHHHHHT-
---TTSTTT-SSHHHHHHT-
---STTTTT-SSHHHHHHT-
---TTTTTT-SSHHHHHH--
---TT-TTT-SSHHHHHH--
---TT-TTT-SSHHHHHH--
---TT-TTT-SSTHHHHH--
---TT-TTT-SSHHHHHH--
---TT-TTT-SSHHHHHHT-
---TT-TTT-SSHHHHHHT-
---TT-TTT-SSHHHHHTT-
---TT-TTT-SSHHHHHTT-
---TT-TTT-SSHHHHHHH-
---TT-TTTSSSHHHHHH--
---TT-TTT-SSHHHHHHH-
---GGGTTT-SSHHHHHHT-
---TT-TTT-SSHHHHHTT-
---TT-TTT-SSHHHHHH--
---TTTTTT-SSHHHHTT--
---GGGTTT-SSHHHHHHT-
---GGGTTT-SHHHHHHHT-
---TTTTTT-SSHHHHHHT-
---GGGTTT-STHHHHHHH-
---TTTTTT--HHHHHHHT-
---TTTTTT--HHHHHGGG-
---TTTTTT--HHHHHGGG-
---TTTTTT--HHHHHHTT-
---TTTTTT--HHHHHHHH-
---TTTTTT--HHHHHHHH-
---TTTTTT-SHHHHHHHH-
---TTTTTT-SHHHHHHHH-
---TTTTTT--HHHHHHHH-
---TTTTTT--HHHHHHHH-
---TTTTTT-SHHHHHHHH-
---TTTTTT--TTHHHHTT-
---TTTTTT--HHHHHHTT-
---TTTTTT--HHHHHTTT-
---TTTTTT--HHHHHTTT-
---TTTTTT-SHHHHHTT--
---TTTTTT--HHHHHTTT-
---TTTTTT--HHHHHHHT-
---TTTTTTS-HHHHHHH--
---TTTTTT--HHHHHHHT-
---TTTTTT--HHHHHHTT-
---TTTTTT--HHHHHHHH-
---TTTTTT--HHHHHHHH-
---TTTTTT--HHHHHHTT-
---TTTTTT--HHHHHHHH-
---TTTTTT--HHHHHHHH-
---TTTTTT--HHHHHHHH-
---TTTTTT--HHHHHHHH-
---TTTTTT--HHHHHHHH-
---TTTTTT--HHHHHHHH-
---TTTTTT--HHHHHHHT-
---TTTTTT--HHHHHHHH-
---TTTTTT--HHHHHHHH-
---TTTTTS--HHHHHHHT-
---TTTTTT--HHHHHHTT-
---TTTTTT--HHHHHHHH-
---TTTTTT--HHHHHHTT-
---TTTTTT--HHHHHHTT-
---TTTTTT--SHHHHHTT-
---TTTTTT--HHHHHHTT-
---TTTTTT--TTHHHHTT-
---TTTTTT--HHHHHHTT-
---TTTTTT--HHHHHHH--
---TTTTTT--HHHHHHHT-
---TTTTTT--TTHHHHTT-
---TTTTTT--HHHHHHHT-
---TTTTTT--HHHHHHTT-
---TTTTTT--HHHHHHH--
---TTTTTT--HHHHHHT--
---TTTTTT--HHHHHHHT-
---TTTTTT-SHHHHHHH--
---TTTTTT--HHHHHHH--
---TTTTTT--HHHHHHH--
---TTTTTT--HHHHHHH--
---TTTTTT--HHHHHHH--
---TTTTTT-SHHHHHHH--
---TTTTTT--HHHHHHTT-
---TTTTTT--HHHHHHHH-
---TTTTTT--HHHHHHHH-
---TTTTTT-SHHHHHHTT-
---TTTTTT--HHHHHHTT-
---TTTTTT--HHHHHHTT-
---TTTTTT--HHHHHTT--
---TTTTTT--HHHHHHTT-
---TTTTTT--HHHHHHHT-
---TTTTTT--HHHHHHHH-
---TTTTTT--HHHHHHHT-
---TTTTTT--HHHHHHHT-
---TTTTTT--HHHHHHH--
---TTTTTS-SHHHHHHTT-
---TTTTTT--HHHHHHH--
---TTTGGG--HHHHHHTT-
---TTTTTT--HHHHHHHT-
---TTTTTT--HHHHHHHT-
---TTTTTT--TTHHHHH--
---TTTTTT--HHHHHHTT-
---TTTTTT--TTHHHHTT-
---TTTTTT--HHHHHHTT-
---TTTTTT--TTHHHHTT-
---TTTTTT--TTHHHHTT-
---TTTTTT--TTHHHHTT-
---TTTTTT--TTGGGTTT-
---TTTTTT--TTTTTTTT-
---TTTTTT--TTGGGTS--
---TTTTTT--TTHHHHTT-
---TTTTTT--TTGGGTTT-
---TTTTTT--TTGGGTTT-
---TTTTTT--TTGGGTS--
---TTTTTT--TTGGGSS--
---TTTTTT--TTGGGTS--
---TTTTTT--HHHHHHS--
---TTTTTT--TTTTTSS--
---TTTTTT--TTTTTSS--
---TTTTTT--TTTTTSS--
---TTTTTT--SGGGTSS--
---TTTTTT--HHHHHHS--
---TTTTTT--TTGGGTS--
---TTTTTT--TTGGGTT--
---TTTTTT--TTHHHHS--
---TTTTTT--TTHHHHT--
---TTTTTT--SHHHHHT--
---TTTTTS--TTHHHHT--
---TTTTTT--TTGGGTT--
---TTTTTT--TTHHHHT--
---TTTTTT--TTGGGTT--
---TTTTTT--TTHHHHT--
---TTTTTT--TTHHHHT--
---TTTTTT--TTHHHHT--
---TTTTTS--TTHHHHT--
---TTTTTT--TTGGGTT--
---TTTTTT--TTHHHHT--
---TTTTTT--TTHHHHT--
---TTTTTT--TTHHHHT--
---TTTTTT--TTHHHHT--
---TTTTTT--TTTTTTT--
---TTTTTT--HHHHHHH--
---TTTTTT--TTHHHHT--
---TTTTTT--TTGGGTT--
---TTGGGT--TTHHHHT--
---TTTTTT--TTHHHHT--
---TTTTTT--TTHHHHT--
---TTTTTT--TTHHHHT--
---TTTTTT--TTHHHHT--
---TTGGGT--TTHHHHT--
---TTTTTT--TTHHHHT--
---TTTTTT--TTHHHHT--
---TTTTTT--TTHHHHT--
---TTGGGT--TTHHHHT--
---TTGGGT--TTHHHHT--
---TTGGGT--TTHHHHT--
---TTGGGT-STTHHHHT--
---TTGGGT-STTHHHHT--
---TTGGGT--TTHHHHT--
---TTGGGT--TTHHHHT--
---TTGGGT--TTHHHHT--
---TTGGGT--TTHHHHT--
---TTGGGT--TTHHHHT--
---TTGGGT--TTHHHHT--
---TTGGGT--TTHHHHT--
---TTGGGT--TTHHHHT--
---TTGGGS--TTHHHHT--
---TTGGGT--TTHHHHT--
---TTGGGT--TTHHHHT--
---TTGGGT--TTHHHHS--
---TTHHHH--TTHHHHT--
---TTGGGT--TTHHHHS--
---TTGGGT-STTHHHHS--
---TTGGGT--TTHHHHTT-
---TTHHHH--TTGGGTS--
---TTGGGT--TTHHHHT--
---TTGGGT--TTHHHHT--
---TTGGGT--TTGGGTTT-
---TTTTTT--TTGGGTT--
---TTTTTT--TTTTTTS--
---TTTTTT--TTHHHHS--
---TTTTTT--TTGGGTS--
---TTTTTT--TTHHHHS--
---TTTTTT--TTGGGTS--
---TTTTTT--TTGGGTS--
---TTTTTT--TTHHHHS--
---TTTTTT--TTGGGTS--
---TTTTTT--TTHHHHS--
---TTTTTT--TTGGGTS--
---TTTTTT--TTHHHHS--
---GGGTTT--TTGGGTS--
---TTTTTT--TTHHHHT--
---TTTTTT--TTGGGTT--
---TTTTTT--TTGGGTT--
---TTTTTT--TTHHHHT--
---TTTTTT--TTHHHHT--
---TTTTTT--TTHHHHT--
---TTTTTT--TTHHHHT--
---TTTTTT--TTGGGTT--
---TTTTTT--TTHHHHT--
---TTTTTT--HHHHHHT--
---TTTTTT--TTHHHHT--
---TTTTTT--TTHHHHT--
---TTTTTT--HHHHHHS--
---TTTTTT--TTHHHHS--
---TTTTTT--TTHHHHS--
---TTTTTT--HHHHHHT--
---TTTTTT--TTHHHHT--
---TTTTTT--TTGGGTT--
---TTTTTT--TTHHHHS--
---TTTTTT--TTGGGTS--
---TTTTTT--TTGGGTT--
---TTTTTT--TTHHHHS--
---TTTTTT--TTGGGTT--
---TTTTTT--TTGGGTT--
---TTTTTT--TTHHHHT--
---TTTTTT--TTHHHHT--
---TTTTTT--TTHHHHT--
---TTTGGG--TTHHHHT--
--STTTTTT--TTHHHHT--
--STTTTTT--TTHHHHT--
--STTTTTT--HHHHHHT--
--STTTTTT--TTHHHHT--
---TTTTTT--TTHHHHT--
---TTTTTT--TTHHHHT--
---TTTTTS--TTHHHHT--
---TTTTTT--TTHHHHT--
---TTTTTT--TTHHHHS--
---TTTTTT--TTHHHHT--
---TTTTTT--TTHHHHS--
---TTTTTT--TTHHHHT--
---TTTTTT--TTHHHHT--
---TTTTTT--TTHHHHT--
---TTTTTT--TTHHHHT--
---TTTTTT--TTHHHHT--
---TTTTTT--TTHHHHT--
---TTTTTT-STTHHHHT--
---TTTTTT--TTHHHHT--
---TTTTTT--TTHHHHT--
---TTTTTT--TTHHHHT--
---TTTTTT--TTHHHHT--
---TTTTTT--TTHHHHT--
---TTTTTT--TTHHHHT--
---TTTTTT--TTHHHHT--
---TTTTTT--TTHHHHT--
---TTTTTT--TTHHHHT--
---TTTTTT--TTHHHHT--
---TTTTTT--TTHHHHT--
---TTTTTT--TTHHHHT--
---TTTTTT--TTHHHHT--
---TTTTTT--TTHHHHT--
---TTTTTT--TTHHHHT--
---TTTTTT--TTHHHHT--
---TTTTTT--TTTTTTT--
---TTTTTT--TTHHHHS--
---TTTTTT--TTHHHHT--
---TTTTTT--TTHHHHT--
---TTTTTT--TTGGGTT--
---TTTTTT--TTGGGTT--
---TTTTTT--TTGGGTT--
---TTTTTT--TTHHHHT--
---TTTTTT--TTHHHHT--
--STTTTTT--TTHHHHT--
---TTGGGT--TTHHHHT--
---TTGGGT--TTHHHHT--
---TTGGGT--TTTTTTT--
---TTTTTT--TTHHHHT--
---TTTTTT--TTHHHHT--
---TTTTTT--TTHHHHT--
---TTTTTT--TTHHHHT--
---TTTTTT--TTHHHHT--
---TTGGGT--TTHHHHT--
---TTTTTT--TTHHHHT--
---TTTTTT--TTHHHHT--
---TTTTTT--TTGGGTT--
---TTTTTS-STTHHHHT--
---TTTTTT-STTHHHHT--
---TTTTTT--TTTTTTT--
---TTTTTT-STTHHHHT--
---TTTTTT--TTIIIII--
---TTGGGT--TTHHHHT--
---TTGGGT--TGGGTSS--
---TTGGGT--TTHHHHT--
---TTGGGT--TTHHHHT--
---TTTTTT--TTGGGTT--
---TTGGGG-STTTTTTT--
---TTTTTT-STTGGGTT--
---TTGGGT--TTHHHHT--
---TTGGGT--TTHHHHT--
---TTGGGT-STTGGGTT--
---TTGGGT--TTHHHHT--
---TTGGGS--TTHHHHT--
---TTGGGT--TTHHHHT--
---TTGGGT--TTHHHHT--
---TTGGGT--TTHHHHT--
---TTGGGT--TTIIIII--
---TTTTTT--TTHHHHT--
---TTGGGT--TTIIIII--
---TTTTTT--TTIIIII--
---TTTTTT--TTHHHHT--
---TTTTTT--TTGGGTT--
---TTTTTT--TTHHHHT--
--STTTTTT--TTHHHHT--
---TTGGGT--TTHHHHT--
---TTGGGT--TTHHHHT--
---TTGGGT-STTIIIII--
---TTGGGT--TTHHHHT--
---TTGGGT--TTIIIII--
---TTTTTT--TTTTTTT--
---TTGGGT--TTHHHHT--
---TTGGGT--HHHHTTT--
---TTGGGG-STTHHHHT--
---TTTTTT-STTHHHHT--
---TTTTTT--TTHHHHT--
---TTTTTT--HHHHHHH--
---TTTTTT--HHHHHHT--
---TTTTTT--TTHHHHT--
---TTTTTT--TTHHHHT--
---TTTTTT--HHHHHHT--
---TTTTTT--TTHHHHT--
---TTTTTT--TTHHHHT--
---TTTTTT--TTHHHHT--
---TTTGGG--TTHHHHT--
---TTTTTT--TTGGGTS--
--GGGTTTT--TTHHHHT--
---TTTTTT--TTHHHHT--
---TTTTTT--TTHHHHT--
---TTTTTT--TTHHHHT--
---TTTTTT--TTHHHHT--
---TTTTTT--HHHHHHT--
---TTTTTT--TTHHHHT--
---TTTTTT--TTHHHHT--
---TTTTTT--TTHHHHT--
---TTTTTT--TTHHHHT--
---TTTTTT--HHHHHHT--
---TTTTTT--TTHHHHS--
---TTTTTT--HHHHTTT--
---TTTTTT--TTHHHHS--
---TTTTTT--TTHHHHS--
---TTTTTT--TTHHHHT--
---TTTTTT--TTTTTTS--
---TTTTTT--TTHHHHS--
---TTTTTT--TTHHHHT--
---TTTTTT--HHHHHHT--
---TTTTTT--TTHHHHT--
---TTTTTT--TTIIIII--
---TTTTTT--TTHHHHT--
---TTTTTT--TTHHHHT--
---TTTTTT--TTHHHHT--
---TTTTTT--TTHHHHT--
---TTTTTT--TTHHHHT--
---TTTTTT--TTTTTTT--
---TTTTTT--TTHHHHT--
---TTTTTT--TTHHHHT--
---TTTTTT--TTHHHHT--
---TTTTTT--TTHHHHT--
---TTTTTT--HHHHHHT--
---TTTTTS-SHHHHHHS--
---TTTTTT-SHHHHTTS--
---TTTTTT--HHHHHHH--
---TTTTTT-SHHHHHTT--
---TTTTTT--HHHHHTS--
---TTTTTT--HHHHTTS--
---TTTSSS-SHHHHHHT--
---TTTTTT--HHHHHHH--
---TTTTTT-SHHHHHHH--
---TTTTTT--HHHHHHH--
---TTTTTT-SHHHHHHH--
---TTT-TT-SHHHHHHT--
---TTTTTT--HHHHHHH--
---TTGGGT-SHHHHHHH--
---TTGGGT--HHHHHTS--
---TTGGGT--HHHHHTT--
---TTGGGT--HHHHHHS--
---TTTTTT--HHHHHHH--
---TTTTTT--HHHHHHH--
---TTTTTT--HHHHHHH--
---TTTTTT--HHHHHHH--
---TTTTTT-SHHHHHHT--
---TTTTTT--HHHHTTS--
---TTTTTT--HHHHTTT--
---TTTTTT--GGGTGGG--
---TTTTTT--SGGGGGG--
---TTTTTT--TTTTTTT--
---TTTTTT--TTTSTTT--
---TTTTTT--TTTTGGG--
---TTTTTT--TTTSSSS--
---TTTTTT--TTT-TTT--
---TTTTTT--TTT-TTT--
---TTTTTT--TTT-TTS--
---TTTTTT--TTT-GGG--
---TTTTTT--TTT-SSS--
---TTTTTT--TTT--S---
---TTTTTT--TTT-GGG--
---TTTTTT--TTT-TTS--
---TTTTTT--TTT-SS---
---TTTTTT--TTT-SS---
---TTTTTT--TTT-SS---
---TTTTTT--TTT-SS---
---TTTTTT--TTT-SS---
---TTTTTT--TTT-SS---
--STTTTTT--TTT-SS---
--STTTTTT--TTTSTT---
---TTTTTT--TTTSTT---
---TTTTTT--TTTSTT---
---TTTTTT--TTTSSS---
---TTTTTT--TTTSTT---
---TTTTTT--TTTSSS---
---TTTTTT--TTTSTT---
---TTTTTT--TTTSTT---
---TTTTTT--TTTSSS---
---TTTTTT--TTTSTT---
---TTTTTT--TTTSSS---
---TTTTTT-STTTSSS---
---TTTTTT-STTTSTT---
---TTTTTT-SSSSSTT---
---TTTTTT-STTTSSS---
---TTTTTT-SSSSSSS---
---TTTTTT-STTTSTT---
---TTTTTT--TTTSSS---
---TTTTTT--TTTSTT---
---TTTTTT--TTTSSS---
---TTTTTT--TTTSTT---
---TTTTTT--TTTSTT---
---TTTTTT-STTT-SS---
---TTTTTT--TTT-SS---
---TTTTTT--TTTSTT---
---TTTTTT--TTTSTT---
---TT-TTT--TTTSTT---
---TTTTTT--TTT-TT---
---TTTGGG--TTTSTT---
---TTTTTT--TTTSSS---
---TTTTTT--TTTSSS---
---TTTTTT--TTTSSS---
---TTTGGG--TTSSSS---
---TTTTTT--TTT-SS---
---TTTTTT--TTTSSS---
---TTTTTS--TTT-SS---
---TTTTTT--TTS-SS---
---TTTGGG--TTTSSS---
--GGGTGGG--TTS-SS---
--GGGTGGG--TTSSSS---
-TTTTTTTT--TT-BTTB--
--STTTTTT--SSSSTT---
--STTTTTT--TTSSSS---
---TTTTTT--TTTSSS---
--STTTTTS--TTS-SS---
--STTTGGG--TTTSSS---
--STTTTTT--TTSSSS---
-TTTTTGGG--TT--SS---
--STTTTTT--SSSSSS---
--STTTGGG--SS-SSS---
--STTTGGG--SS--SS---
--STTTGGG--SSSSSS---
--STTTTTT-SSSS-TT---
--STTTGGG-SSSS-SS---
--STTTTTT--SS--SS---
--STTTTTT--SS-STT---
-TTTTTGGG--SS--SS---
-TTTTTTTS--SSSSSS---
--STTTGGG--TTS-SS---
--STTTGGG--TTT-TT---
--STTTTTT--TTTSS----
--STTTTTT--TTT-TT---
--STTTTTT--TTTSS----
--STTTTTS--TTTSSS---
--STTTTTT--TTSSS----
--STTTTTT--TTTSSS---
--STTTTTT--TTTSSS---
--STTTTTT--TTT-SS---
---TTTTTT--TTTSSS---
---TTTTTT--TTT-TT---
--STTTTTT--TTS-SS---
---TTTTTT-STTS-TT---
---TTTTTT--TTT-S----
---TTTTTT--TTTSSS---
---TTGGGT--TTTSSS---
---TTTTTT--TTT-SS---
---TTTTTT--TTT-SS---
---TTTTTT--TTT-SS---
---TTTTTT--TTT-TT---
---TTTTTT--TTT-SS---
---TTTTTT--TTTSSS---
---TTTTTT--TTSSSS---
---TTTTTT--TTSSSS---
---TTTTTT--TTTSSS---
---TTTTTS--TTSSTT---
---TTTTTT--GGG-SS---
---TTTTTT--TTT-SS---
---TTTTTT--TTT-SS---
--STTTTTT--TTT-SS---
--STTTTTT--TTTSSS---
--STTTTTT--TTT-S----
---TTTTTS--GGGSSS---
---TTTTTT--TTTSS----
---TTTTTT--TTTSS----
---TTTTTT--TTTSSS---
---TTTGGG--TTTSS----
---TTTTTS--TTTSS----
---TTTTTT--TTT-TT---
---TTTTTT--TTT-TT---
---TTTTTT--TTT-S----
---TTTTTT--TTTSTT---
---TTTTTT--TTT-TT---
---TTTTTT--TTT-SS---
---TTTTTT--TTT-TT---
---TTTTTT--TTT-SS---
---TTTTTT--TTTSTT---
---TTTTTT--TTT-S----
---TTTTTT--TTT-S----
---TTTGGG--TTT-S----
---TTTTTT--TTT-S----
---TTTTTS--TTT-S----
---TTGGGT--TTT-S----
---TTGGGS--TTT-S----
---TTGGGT--TTT-S----
---TTGGGG--TTT-S----
---TTGGGT--TTT-SSS--
---TTGGGT--TTT-SS---
---TTGGGT--TTT-SSS--
---TTGGGT--TTT-SSS--
---TTGGGT--TTT-SSS--
---TTGGGT--TTT-TT---
---TTGGGS--TTT-STT--
---TTGGGT--TTT-STT--
---TTGGGS--TTT-STT--
---TTGGGS--TTT-STT--
---TTGGGT--TTT-STT--
---TTGGGT--TTT-SS---
---TTTTTS--TTT-SSS--
--STTTGGG--TTT-SS---
--STTTTTT--TTT-SS---
--STTTTTT--TTT-SSS--
---TTTTTT--TTT-SS---
---TTTTTT--TTT-SS---
---TTTTTT--TTT-SSS--
---TTTTTT--TTT-SSS--
---TTTTTT--TTT--SS--
---TTTTTT--TTTS-SS--
---TTTTTT--TTT--SS--
--STTTTTT--TTT--SS--
---TTTTTT--TTTSSSS--
--STTTTTT--TTT-SSS--
---TTTTTT--SSS-SSS--
---TTTTTS--SSS-SSS--
---TTTGGG--SSS-SSS--
---TTTTTT--SSSSSSS--
---TTTTTS--SSS-SS---
---TTTTTT--SSS-SS---
---TTTTTT--TTS-SSS--
--STTTTTT--TTS-SS---
---TTTTTT--TTS-SSS--
---TTTTTT--TTS-SSS--
---TTTTTS--SS--SS---
---TTTTTT--TT--SSS--
---TTTGGG--TTSSSS---
---TTTTTT--SSS-SSS--
---TTTTTT--TTS-SSS--
--GGGTGGG--SSS-SSS--
---TTTTTT--TTS-SSS--
---TTGGGT--TTT-SSS--
---TTGGGT--TTS-SSS--
---TTGGGT--TTT--SS--
---TTGGGT--TTT-SSS--
---TTTTTT--TTT--SS--
---TTGGGT--TTT-SSS--
---TTGGGT--GGG--SS--
---TTTTTT--GGG--S---
---TTTTTT--GGGSSSS--
---TTTTTT-GGGGSSSS--
---TTTTTT--GGG-SSS--
---TTTTTT--TTTSSSS--
--STTTTTT--GGG-TTS--
---TTTTTT--GGG-SSS--
---TTTTTT--GGG-SSS--
---TTTTTT--STT-SSS--
---TTTTTT--TTS-SSS--
---TTTTTT---TT-SSS--
--STTTTTT--TTT-SSS--
---TTTTTT--GGG-STT--
---TTTTTT--GGG-STT--
---TTTTTT--GGGSSSS--
---TTTTTT--GGG-SSS--
---TTTTTT--TTS-TTT--
---TTTTTT--TTTSSSS--
---TTTTTT--GGGSSSS--
---TTTTTT--SSSSSSS--
---TTTTTT--GGGSSSS--
---TTTTTT--SSSSSSS--
---TTTTTT-GGGT--SS--
---TTTTTT-GGGT--SS--
---TTTTTT--TTT--SS--
---TTTTTS--TTT-SSS--
---TTTTTT--TTT-SSS--
---TTTTTT--TTT--TT--
---TTTTTT--TTT--SS--
---TTTTTT--TTT-SSS--
---TTTTTT--TTT--SS--
---TTTTTT--TTS-SSS--
---TTTTTT--TTT-SSS--
---TTTTTS--TTT--SS--
---TTTTTT--TTT-SSS--
---TTTTTT--TTT-SSS--
---TTTTTT--TTT-SSS--
---TTTTTT--TTT-SSS--
---TTTTTT--TTT-SSS--
---TTTTTT--TTT-SSS--
---TTTTTT--TTT-SSS--
---TTTTTT--TTT-SSS--
---TTTTTTT-TTT-SSS--
---TTTTTT--TTT-SSTT-
---TTTTTT--TTT-SSS--
---TTTTTT--TTT-SSTT-
---TTTTTT--TTT-SSTT-
---TTTTTT--TTT-SSTT-
---TTTTTT--GGG-S-TT-
---TTTTTT--TTT-S-TT-
---TTTTTT--TTT---TT-
---TTTTTT--TTT-SSS--
---TTTTTT--TTT--SS--
---TTTTTT--GGG---TT-
---TTTTTT--GGG-SSTT-
---TTTTTT--TTT--SS--
---TTTTTT--TTS-SSS--
--STTTTTT--STT-SSS--
---TTTTTT--SSS-SSTT-
---TTTTTT--SSS---TT-
---TTTTTT--SSS-SSTT-
---TTTTTT--STT-SSS--
---TTTTTT--SSS-SSS--
---TTTTTT--SSS-SSS--
---TTTTTT--SS--STTT-
---TTTTTT--STT--TTT-
---TTTTTT--SS---TTT-
---TTTTTT--SS---TTT-
---TTTTTT--SS---TTT-
---TTTTTT--SS--STTT-
---TTTTTT--SS---TTT-
---TTTTTT--SS---GGG-
---TTTTTT--SS---GGG-
---TTTTTT--SS---GGG-
---TTTTTT--SSS--TTT-
---TTTTTT--SS---GGG-
---TTTTTT--SS---TTT-
---TTTTTT--SSS--TT--
--STTGGGT--SSS--GGG-
---TTTTTT--SSS--TTT-
--STTTTTT--SS---TTT-
--STTTTTT--SS---TTT-
---TTTTTT--SSS--TTT-
---TTTTTT--SSS--TTT-
---TTTTTT--SSS--TTT-
---TTTTTT--SSS--TTT-
---TTTGGG--SSS--TTT-
---TTTTTT--SSS---TT-
---TTTTTT--SSSS--S--
---TTTGGG-SSTT-SSTT-
---TTTTTT--SSS--STT-
---TTTTTT--SS---TTT-
---TTTTTT--SS---GGG-
---TTTTTT--SS---GGG-
---TTTTTT--SS---GGG-
---TTTTTT--SS---TTT-
---TTTTTT--SSS--GGG-
---TTTTTT--SSS--GGG-
---TTTTTT--SSS--GGG-
---TTTTTT--SSS--GGG-
---TTTTTT--SS---GGG-
---TTTTTT--SS---GGG-
---TTTTTT--SS---GGG-
---TTTTTT--SS---GGG-
---TTTTTT--SS--STTT-
---TTTTTT--SS--SGGG-
---TTTTTT--SS--SGGG-
---TTTTTT--SS--SGGG-
---GGGTTT--SS--SGGG-
---TTTTTT--SS---GGG-
---TTTTTT--S----TTT-
---TTTTTT--SS---GGG-
---TTTTTT--SS---GGG-
---TTTTTT--SS--SGGG-
---TTTTTT--SS--SGGG-
---TTTTTT--SS--STTT-
---TTTTTT--SS--STTT-
---TTGGGT--SS--GGGT-
---TTTTTT--SS--STTT-
---TTGGGT--SS--STTT-
---TTGGGT--SS--SGGG-
---TTTTTT--SS---GGG-
---TTTTTT--SS---GGG-
---TTTTTS--SS---GGG-
---TTTTTS--S----GGG-
---TTTTTT-SS----TT--
---GGGTTT--SS---GGG-
---TTTTTT--S----GGG-
---TTTTTS-SS----GGG-
---TTTTTT-SSS---GGG-
---TTTTTT--SS---GGG-
---TTTTTT--SSS--GGG-
---TTTTTT--SSS--GGG-
---TTTTTT-SSSS--GGG-
---TTTTTT--SSS--GGG-
---TTTTTT--SSS--TTT-
---TTTTTT-SSSS-STTT-
--GGGTTTT--SSS-STTT-
---TTTTTT-SSSS--TTT-
---TTTTTT-SSSS--TTT-
---TTTTTT-SSSS--GGG-
---TTTTTT-TTSS--TTT-
---TTTTTT-SSSS--TTT-
---TTTTTT-TTSS--TT--
---TTTTTT-TTSS--GGG-
---TTTTTT-TTSS--GGG-
---TTTTTT-SSSS--TTT-
---TTTTTT--SSS--TTT-
---TTTTTT--SS---TTT-
---TTTTTT--SSS--TTT-
---TTTTTT-SSSS--TTT-
---TTTTTT--SSS--TTT-
---TTTTTT--S-S--TTT-
---TTTTTT--S----GGG-
---TTTTTT--SSS--GGG-
---TTTTTT--SS---GGG-
---TTTTTT--SS---TT--
---TTTTTT--S----TTT-
---TTTTTS--SS---TTT-
---TTTTTT--SS---GGG-
---TTTTTT--SS---TTT-
---TTGGGT--SS---TTT-
---TTGGGT--SS---GGG-
---TTGGGT--S----TTT-
---TTGGGT--SS---GGG-
---TTTTTS--SS---GGG-
---TTTTTT--SS---GGG-
---TTTTTS--SS---TTT-
---TTTTTT--SS---TTT-
---TTTGGG--SS---TTT-
---TTTTTT--SS---TTT-
---TTTTTT--SS---TTT-
---TTTTTT--SS---TTT-
---TTTTTT-SSS---TTT-
---TTTTTT-TTS---TTT-
---TTTGGG--SS---TTT-
---TTTTTT--SS---TTT-
---TTTTTT--S----TTT-
---TTTTTT--SS---TTT-
---TTTTTT--SS---TT--
---TTTGGG-SSS---TTT-
---TTTTTT--SS---TT--
---TTTTTT--SS---TT--
---TTTTTT--SS---TT--
---TTTTTT--SS---TT--
---TTTTTT--TT---TT--
---TTTTTT--SS---GGG-
---TTTGGG-SSS---GGG-
---TTTTTT--SS---GGG-
---TTTTTT--TT---GGG-
---TTTTTT--SSS--GGG-
---TTTTTT--TTS--TT--
---TTTTTT--TTS--GGG-
---TTTTTT--TTS--GGG-
---TTTTTT--TTS--GGG-
---TTTTTT--SSS--TT--
---TTTTTT--TTS--TT--
---TTTTTT--TTS--TT--
---TTTTTT--TTS--TT--
---TTTTTT--TTS--GGG-
---GGGTTT--TTS--GGG-
---TTTTTT--SSS--TT--
---GGGTTT--TTS--TT--
---TTSTTT--TTS--SS--
---TTTTTT--TTS--TT--
---TTTTTT--TTS-SGGG-
---TTTTTT--TTS-SGGG-
---TTTTTT--TTS--TT--
---TTTTTT--SSS--TT--
---TTTTTT--TTS--TT--
---TTTTTT--SSS--TT--
---TTTTTT--SS---GGG-
---TTTTTT--SS--SGGG-
---TTSTTT--SSS--GGG-
---GGGTTT--TTS-SGGG-
---GGGTTT--TTS-STT--
---TTTTTT--TT--STTT-
---TTTTTT--SS---TTT-
---TTGGGT--TT--STTT-
---TTTTTT--SS--STTT-
---TTTTTT--SS--STTT-
---TTTTTT--TT--STTT-
---TTTTTT--TT--STTT-
---TTTTTT--SSS--TTT-
---TTTTTT--TTS-STTT-
--STTTTTT--TT---TTT-
---TTTTTT--SS--STTT-
---TTTGGG--SS---TTT-
---TTTTTT--TT--SSS--
---TTTTTT--TT--SSS--
---TTTTTT--TT--SSS--
---TTTTTT--SSS-SSS--
---TTTTTT--TT--SSS--
---TTTTTT--TT--SSS--
---TTTTTT--SS--SSS--
---TTTTTT--TT--SSS--
---TTTTTT--TT--S-S--
---TTTTTT--TT---SS--
---TTTTTT--SS--SSS--
---TTTTTT--TT---SS--
---TTTTTT--SS--SSS--
---TTTTTT--SS---SS--
---TTTTTT--SS--SSS--
---TTTTTT--TT---GGG-
---TTTTTT--TT---GGG-
---TTTTTT--SS--SSTT-
---TTTGGG--SS--STT--
---TTTGGGSSSS---GGG-
---TTT-TTSSSSS-STTT-
--STTTGGGTSSS---TTT-
---TTTGGGTSS---STTT-
---TTTGGG-SS---STTT-
---TTTGGGSSS---STTT-
---TTTGGGGSS---STTT-
---TTTSTT-SS----GGG-
---TTTGGG-SS----TTT-
---TTTGGG-SS---STTT-
---TTTGGGSSS----TTT-
---TTTGGGGTT----TTT-
---TTTGGGSSS----TTT-
---TTTGGGGTT----TTT-
---TTTGGGTTTS---TTT-
---TTTGGGTSSSS--TTT-
---TTTGGGSSSS---TTT-
---TTTGGG-SSSS--TTT-
---TTTGGG--SSS--TTT-
---TTTGGGS-GGG--TTT-
---TTS-TTSSSSS--TTT-
---TTT-GGGSSSS--TTT-
---TTS-TTT-GGG--TTT-
---TTT-TTS-GGG--TTT-
---TTT-TTT-TTS--TTT-
---TTT-TTT--TT--TTT-
---TTT-TTT--SS--TTT-
---GGG-TTT-TTS--TTT-
---TTS-TTTS-S---TTT-
---TTT-TTTT-S---TTT-
---TTT-TTTT-----TTT-
---TTS-TTTS-S---TTT-
---TTS-TTTTTT---SS--
--STTTTTTTT-S---TTT-
---TTTSTTTSTT---TTT-
---TTTSTTT--SSSSTTT-
---TTSSTTT-SS-SSTTT-
---TTT-TTT-SSSSSTTT-
---TTTSTTT-SSS-STTT-
--STTS-TTT-SS-SSTTT-
---TTS-TTT-SS--STTT-
---TTS-TTT-SS--STTT-
---TTS-GGG-SSS-STTT-
---TTT-SSS-SSS-STT--
---TTSSTTT-SS--STTT-
---TTTSTTT-SS--SSS--
-TTTTTSGGG-SS--STTT-
---TTTSTTT-SS--STTT-
---TTTGGGG-SS--STTT-
---TTTSGGG-SS--HHHH-
---TTTS-SS-SS--HHHH-
---TTTS-TT-SS--STTT-
---TTTSSTT-SS--STTT-
---TTTS-TT-SS--STTT-
---TTSSSSS-SS---TT--
---TTTSS-S--S---TTT-
---TTS--TT-SS--STTT-
---TTSS-S---S--SSS--
---TTTSSSS--S---TTT-
---TTSSSTT--S---TTT-
---TTSS-TT--S---TTT-
---TTSS-TT--SS-STTT-
---TTSS-TT--SS-SSS--
---TTSSSS---SS-SSS--
---TTSS-SS--SS-SSS--
---TTSS-SS--SS-SSS--
---TTSSSS---S--SSS--
---TTSSS----S--SSS--
---TTSS-GGG-SS-SSS--
---TTSS-GGGTTS-SSS--
---TTSS-TTGGGS-SSS--
---TTSS-SGGGGS-SSS--
---TTSS-GGGTTS-SSS--
---TTSS-TTGGGS-SSS--
---TTSS-GGGTTS-SSS--
---TTTS-GGGGGS-SSS--
---TTTS-GGGTT--SSS--
---TTSS-GGGGSS-SSS--
---TTTT-GGGGS--SSS--
---TTTTTGGGGGS-SSS--
---TTTT-GGGTTS-SSS--
---TTTTTTT--S--SSS--
---TTTT-TTS-S--SSS--
---TTSS-TTS--S-SSS--
--STTSSGGGS-SS-SSS--
--STTSSGGGS-SS-SSS--
---TTTSGGGG--S-SSS--
---TTSSGGGS-SS-SSS--
---TTSSGGGS--S-TTT--
--STTSSSTTT----SSS--
---TTSSSSTT----SSS--
---TTSSTTTT-S--SSS--
---TTSSHHHH----SSS--
---TTSSHHHH--S-SSS--
---TTSSTTTT--S-SSS--
---TTSSTTTT--S-SSTT-
---TTSSSGGG-SS--SS--
---TTSSTTTT--S--SS--
---TTTTTTTT----SSS--
---TTTTHHHH----SSS--
---TTTTTTTT-S--SSS--
--STTSSTTTT-----SS--
---TTSSTTTS--S--SS--
---S-SSHHHH-SS-SSS--
---TTSSHHHH-SS--SS--
---TTSSTTTT-SS--SS--
---TTSSTTTT--S--SS--
---SSSSHHHH--S--SS--
---TTSSTTTS--S-SSS--
---TTSSTTTT--S-SSS--
---TTSSTGGG--S-SSTT-
---TTSSTTTS--S-SSTT-
---S-SSHHHH--S--STT-
---TTSSTTTT--S--SS--
---TTSSTTTT-SS--SS--
---TTSSTTTT--S--SS--
---TTSSTTTT-SS-SSS--
---TTSSTTTT--S-SSTT-
---TTSSTTTT--S-SSTT-
---TTSSHHHH--S-SSTT-
---S-SSHHHH--S-SSS--
---TTSSTTTT--S--SS--
---SSSSHHHH--S-SSS--
--STTSSTTTS--S--SS--
--STTSSSGGG--S-SSTT-
---TTSSSTTT--S-SSS--
---TTSSTTTT--S-SSTT-
---TTSSTTTT--S-SSS--
---TTSSSTTT--S-SSS--
---TTSSGGGS--S-SSTT-
---TTSSHHHH--S-SSTT-
---TTTTHHHH--S-SSTT-
---TTSSTTTS--S-SSTT-
---TTSSHHHH--S-SSS--
--GGGTSTTTT-SS-SSS--
---TTSSHHHHTTS-SSS--
---TTSSHHHHTTS--SS--
---TTSSHHHHTTS-SSTT-
---TTSSHHHHTTS-SSTT-
---TTSSHHHHTTS-SSTT-
---S-SSHHHHTTS-SSTT-
---TTSSHHHHTTS-SSTT-
---TTSSTTGGGGS-SSTT-
---TTSSHHHHTTS-SSS--
---TTSSTTTTTTS-SSS--
---TTTTTTTS-SS-SSS--
--STTTTTTTS--S-SSS--
---TTSSHHHH--S-SSS--
---TTSSHHHHS-S-SSS--
--STTTTTGGG-SS-SSS--
--STTSSHHHH--S--SS--
--STTSSGGGT-SS--SS--
--STTSSGGGT-SS-SSS--
---TTSSGGGT--S-SSS--
--STTSSGGGT-SS--SS--
---TTSSGGGT--S--SS--
---TTSSGGGT--S-SSS--
---TTSSGGGT--S-SSTT-
---S-SSGGGT--S-SSTT-
--SS-SSHHHH-SS-SSTT-
---S-SSHHHH-SS-SSTT-
--STTSSGGGT--S--SS--
---TTSSGGGS--S-SSTT-
----SSSHHHH--S--SS--
---TTSSHHHH-SS-SSTT-
---TTSSHHHH--S-SSTT-
---SSSSGGGT--S-SSTT-
--S--SS-TTS--S-SSS--
-----SSGGGS--S--STT-
-----SSGGGT--S-SSTT-
-----SS-TTT--S--SS--
-----SS-TTS--S-SSS--
----SSSSSSS--S-SSS--
---SSSS-GGG--S-SSS--
---TTSS-TTT--S-SSS--
----SSSSGGG--S-SSS--
---TTSSGGGG--S-SSS--
---TTSSGGGT--S-SSS--
---TTTTGGGT--S-SSS--
---TTSSHHHH--S-SSS--
---S-SSGGGT-----STT-
-----SSGGGT----SSS--
-----SSGGGT--S--SS--
-----SSGGGG-SS-SSS--
-----SSTTTS-SS--STT-
---SSSSTTTSSSS--SS--
---SSSSGGGTS-S--SS--
---SSSSHHHH-SS-SSTT-
--SSSSSHHHH-SS-SSS--
---SSSSSGGG-SS--STT-
----SSSSTTT-SS-SSTT-
--S-SSS-TTT--S-SSS--
--SSSSS-GGG--S-SSS--
---SSSS-GGG--S-SSTT-
---SSSS-TTT--S-SSS--
---SSSS-GGG-SS-SSTT-
---SSSS-TTT--S-SSS--
----SS--GGG--S-SSTT-
----SS--TTT--S--SS--
--S-SSGGGGT--S-SSS--
----SS-GGGT-SS--SS--
---SSSSTTTT--S--STT-
---SSSSTTTT--S-SSTT-
---SSS-GGG--SS-SSS--
----SS-TT---SS--STT-
---SSS-TTTS--S-SSTT-
---SSS-TTSS--S-SSTT-
---SSS-TTTT--S-SSTT-
---SSSSTTTS-SS--STT-
---SSS-GGGS-SS-SSTT-
---SSSSTTTS-SS-SSTT-
----SSSTTTS-SS-SSS--
----SSSTTTS-SS-SSS--
---SSS-TTTS-SS---S--
---SSS-TTTS-SS---S--
---SSS-TTTS-SS---TT-
--SSSS-TTTS-SS---TT-
--SSSSSTTTS-SS---S--
---SSSSTTTS-SS---S--
---SSSSTTTS-SS---TT-
---SSSSTTSS-SS---S--
---SSSSTTTS-SS--SS--
---SSSSTTTSSSS--SS--
---SSS-TTTSSSS--SS--
----SSSTTTS-SS--SS--
----SSSTTSS-SS--SS--
---SSSSTTTS-S---SS--
---SSSSTTTS-S---SS--
----SSSSSSSSS---SS--
----SSSSS-SSS---SS--
----SSSSSSS-S---SS--
----SSSSSTTSSS--SS--
-----SSSSSSSS---SS--
---SSSSSSSSSSS--SS--
---SSSSSSSSSS---SS--
---S-SSSSSSSSS-SSS--
---S-SSTTTSSS--SSS--
---SSSSSSSSSSS-SSS--
---S-SSTTSSSSS-SSS--
---SSSSTTSSSSS--SS--
---SSSSTTTSSSS--SS--
---SSSSTTTSSSS--SS--
---SSSSTTSSSSS--SS--
---SSSSGGGTSSS--SS--
---SSSSGGGSSSS--SS--
---SSSSTTTTSSS--SS--
---SSSSGGGSSSS--SS--
---SSSSSTTSSSS--SS--
---SSSSSGGGSSS--SS--
---SSSSTTTSSSS--SS--
--SSSSSSSSSSSS--SS--
---SSSSGGGSSSS--SS--
---SSS-SGGGSSS--SS--
---SSS-SGGGSSS-SSS--
---SSSSGGGGSSS--SS--
---SSS-SGGGSSS--SS--
---SSS-SGGG-SS--SS--
---SSS-GGGGSSS-SSS--
---SSS-TTTT-SS--SS--
---SSS-SGGGSSS-SSS--
---SSTTTTTTSSS-SSS--
---SSSSTTTTSSS--TT--
---SSS-TTTS-SS--TT--
---SSSSTTTTSSS--TT--
--SSSSSTTTSSSS--TT--
---SSSSGGGSSSS--TT--
---SSSSGGGTSSS--TT--
---SSSSTTTTSSS--SS--
---SSSSTTTTSSS--TT--
--SSSSSHHHHSSS--TT--
--SSSSSTTTTSSS--SS--
---SSSSTTTTSSS--TT--
---SSSSHHHHSSS--TT--
--SSSS-GGGGSSS--TT--
--SSSSSHHHHSSS--TT--
--SSSSSHHHHSSS--TT--
--SSSSSHHHHSSS--TT--
--SSSSSHHHHSSS--SS--
--SSSSSHHHHSS---TT--
--SSSSSHHHHSSS--TT--
--SSSSSHHHHSSS--SS--
--SSSSSHHHHSSS--TT--
--SSSSSHHHHSSS--SS--
---SSSSHHHHSSS--SS--
---SSSSHHHHSSS--SS--
--SSSSSHHHH-SS--SS--
--TTTSSHHHHSSS-STT--
--TTSSSHHHHSS--STT--
--TTSSS-TTT-S---TT--
--TTSSSHHHHS----TT--
--TTTSSSTTT----SGGG-
--TTSSSHHHH----SGGG-
--TTSSSGGGT----SSS--
--TTTSSGGGTS----GGG-
--TTTSSGGGT----STTT-
--TTTSSHHHH-S--SGGG-
--TTTSSHHHH----SSS--
--TTSSSGGGTS---SGGG-
--GGGSSHHHH-S--SGGG-
--TTSSSGGGTSS--SGGG-
--GGGSSHHHHS---STT--
--GGGSSHHHHS----GGG-
--TTSSSGGGT--S--STT-
--TTTSSGGGT--S-SSTT-
--TTTSSGGGT--S-SSTT-
--TTTTTHHHH-SS-SSTT-
--GGGSSHHHHSS--SSTT-
--TTSTTHHHH--S-SSTT-
--TT-SSHHHHS-S-SSS--
--TT-TTTTTS-S--SSS--
---S-SSGGGS-S--SSTT-
---S-SSTTTSSS--SSTT-
---S-SSTTTSS---STT--
--SS-SSTTTSSS--STT--
--SS-TTTTTS----SGGG-
--SS-TTTTTSS----GGG-
--S--SSTTTSS----GGG-
--SS-SSTTTSS----SS--
--SS-SSTTSS-----GGG-
--SS-SSTTTS----SGGG-
--S--SSTTTS-S---TTT-
--S--SSTTSS-----GGG-
--S--SSGGGSSS---TTT-
--S--SSTTTS-S---GGG-
-----SSTT-S-SS--TTT-
-----SSTTSS--S--GGG-
-----SSTTSS-S---TTT-
--S--SSTTSS-S---TTT-
--S--SSGGGS-S---TTT-
--S--SSTT-S-----GGG-
--S--SSTTSS-S--STT--
--S--SSTTSS----SGGG-
--S--SSTTSS----GGGT-
--S--SSSGGG----STTT-
--S--TTTGGG--S-SGGG-
--S--TTTGGG--S-STT--
--S--TTGGGG--S--GGG-
--S--TTTTSS--S--GGG-
--S--TTTTTT-----GGG-
--S--SSTTTT-----TT--
--S--SSTTTS--S-SSTT-
--SS-SSTTTT--S-SSS--
--TT-SSHHHH--S-STTT-
--SS-SSTTTS----SSTT-
--SS-SSHHHH----SSTT-
--SS-SSTTTS-S--STTT-
--S--SSHHHH----STT--
--SS-SSHHHH-----SS--
---S-SSHHHH----STT--
--S--SSHHHH-----TTT-
-----SSHHHH-----SS--
--SS-SSHHHH-S---TTT-
--S--SSSTTT--S--TTT-
--SS-SSHHHH-----TTT-
--SS-SSTGGG-----TTT-
--SS-SSHHHH-----TTT-
--S--SSGGGT--S--TTT-
--SS-SSTTTT-----TT--
--SS-SSSSTT-SS-STTT-
--SS-SSTTTT--S--TTT-
--SS-SSHHHH-----TTT-
--SS-SSHHHH-----TTT-
--SS-SSSSTT-----TTT-
--S--SSTTTT-----TTT-
--SS-SSHHHH-----TTT-
--S--SSTTTT--S--TTT-
--SS-SSHHHH-----TTT-
--SS-SSHHHH--S--TTT-
--SS-SSHHHH--S--TTT-
--TT--SGGGS--S--TTT-
--SS-SSTTTS--S--TTT-
--SS-SSHHHH--S--TTT-
--TT-SSSGGG--S--SS--
---S-SSTTTT--S-SSS--
---SSSSTTTT--S--SS--
---S-SSTTTT--S-SSS--
---S-SSHHHH--S--TTT-
---S-SSTTTT--S--TTT-
---S-SSHHHH--S--TT--
---SSSSTTTS--S--SS--
---S-SSHHHH--S--TTT-
---S-SSSGGG--S--TTT-
---S-SS-TTS--S--TTT-
---SSSSGGGG--S--TT--
---SSSSHHHH--S-STT--
---SSSSTTTT--S-STTT-
---S-SSTTTT--S-STTT-
---S-SSSSTT--S-STTT-
---SSSSHHHH--S--TTT-
--SSSSSTTTS--S--TTT-
--SS-SSTTTT--S--TTT-
--SS-SSHHHH--S-STTT-
--SS--SSGGG--S--TTT-
--TT-SSGGG--SS--TTT-
--TT-SSTTTT-----TTT-
--TT-SSTTTS-----GGG-
--SS-SSTTTT-----GGG-
--TT-SSTTTT-----GGG-
--SSSSSTTTT--S--TTT-
--TT-SSTGGG-SS--GGG-
--TT-SSTTTT-SS--GGG-
--TT-SSTTTT-SS--GGG-
--TT-SSHHHHSSS--GGG-
--TT-SSHHHH----SGGG-
--TT-SSHHHH--S-GGG--
--SS-SSHHHH-SS-SSTT-
--TT-SSTTTT--S--TTT-
--SS-SSTTTS-SS--TTT-
--SS-SSTTTS-SS--TTT-
--SS--STTTS-SS--TTT-
--SS-SSTTTS-SS--TTT-
--SS-SSTGGG-SS--TTT-
--SS-SSTTTT-SS--GGG-
--SS-SSTTTT-SS--GGG-
--SS-SSTTTT-SS--TTT-
--SS-SSGGGG-SS--TTT-
--SS-SSGGGS-SS--GGG-
--SS-SSHHHH-SS--TTT-
--SS-SSHHHH-SS--STT-
--SS-SSTTTS-SS--TTT-
--SS-SSTTTS-SS--GGG-
--SS-SSTTTT-SS--GGG-
--TT-SSTTTS-SS--TTT-
--SS-SSTTSS-SS--TTT-
--SS-SSTTTT-SS--TTT-
--TT-SSTTTT-SS--TTT-
--SS-SSTTTT--S--TTT-
--SS-SSTGGG--S--GGG-
--SS-SSTTTT-SS--GGG-
--SS-SSTTTT-SS--GGG-
--SS-SSTTTT-SS--GGG-
--SS-SSTTTT-SS--TT--
--SS-SSTTTS-SS---TT-
--SS-SSTTTSSSS-SGGG-
--SS-SSTTTSSSS-STT--
--SS-SSTTTSSSS--SS--
--TT-SSTTTSSSS--TT--
--SS-SSTTTSSSS--TT--
--SS-SSTTTTSSS---S--
--SS-SSTTTTSSS--TT--
--SS-SSTTTTSSS--TT--
--TT-SSTTTSSSS--SS--
--TT-SSTTTSSSS--SS--
--SS-SSTTTSSSS--SS--
--SS-SSTTTTSSS--SS--
--SS-SSSTTT-SS--SS--
--SS-SSTGGG-SS--S---
--SS-SSTTTT-SS--SS--
--SS-SSTTTT-SS---S--
--SS-SSTTTSSSS--TTT-
--SS-SSTTTSSSS--TTT-
--SS-SSTTT-SSS--TTT-
--SS-SSTTTSSSS--TTT-
--SS-SSTTTS-SS--TTT-
--SS-SSHHHH-SS--TTT-
--SS-SSTTTSSSS--TTT-
--SS-SSSTTT-SS--TTT-
--SS--SGGGT-SS--GGG-
--SS-SSHHHH-SS--GGG-
--SS-SSHHHH-SS--TTT-
--SS-SSHHHH-SS--GGG-
--TT-SSHHHHSSS--TTT-
--SS-SSHHHH-SS--TT--
--SS-SSGGGT-SS--GGG-
--TT-SSGGGT-SS--GGG-
--SS-SSGGGT-SS--GGG-
--SS-SSHHHH-SS--GGG-
--SS-SSTTTT-SS--GGG-
--SS-SSTTTS-SS--GGG-
--SS-SSTTTSSSS--TTT-
--SS-SSTTTS-SS--GGG-
--SS-SSHHHH-SS--TT--
--TT-SSTTTS-SS--GGG-
--SS-SSTTTSSSS--GGG-
--TT-SSHHHH-SS--TTT-
--SS-SSTTTT-SS--GGG-
--TT-SSHHHH-SS--TTT-
--SS-SSGGGT-SS--TTT-
--SS-SSHHHH-SS--TTT-
--SS-SSHHHH-SS--GGG-
--SS-SSGGGT-SS--TTT-
--SS-SSGGGS-SS--GGG-
--SS-SSGGGT-SS--TTT-
--SS-SSGGGT-SS--TTT-
--SS-SSHHHH-SS--GGG-
--SS-SSHHHH-SS--GGG-
--SS-SSGGGT-SS--GGG-
--SS-SSSGGG-SS--TTT-
--SS-SSTTTS-SS--TTT-
--SS-SSGGGT-SS--GGG-
--SS-SSHHHH-SS--TTT-
--SS-SSHHHH-SS--GGG-
--SS-SSSTTT-SS--GGG-
--SS-SSHHHH-SS--GGG-
--SS-SSGGGT-SS--TTT-
--SS-SSHHHH-SS--TTT-
--SS-SSGGGS-SS--GGG-
--SS-SSHHHHSSS--GGG-
--SS-SSHHHH-SS--GGG-
--SS-SSHHHH-SS--GGG-
--SS-SSHHHH-SS--GGG-
--TT-SSHHHH-SS--GGG-
--TT-SSGGGT-SS--GGG-
--SS-SSHHHH-SS-S-TT-
--SS-SSGGGT-SS--STT-
--SS-SSGGGT-SS--SS--
--SS-SSHHHH--S--STT-
--SS-SSHHHH-SS--GGG-
--SS-SSGGGT-SS--STT-
--SS-SSHHHH-SS-SGGG-
--SS-SS-TTT-SS--GGG-
--SS-SSHHHH-SS---TT-
--SS-SS-TTT-SS---TT-
--SS-SSSTTT-SS--GGG-
--SS-SSGGGT-SS-SGGG-
--SS-SSSTTT-SS--GGG-
--TT-SSHHHH-SS--GGG-
--SS-SSHHHH-SS--STT-
--SS--SGGGS-SS-SSTT-
--SS-SSGGGT-SS--TTT-
--SS-SSGGGS-SS--TTT-
--SS--SHHHH-SS--TTT-
--SS-SSHHHH-SS--TTT-
--TT-SSGGGS-SS-SGGG-
--TT-SSHHHH-SS--TTT-
--SS-SSGGGT-SS--TTT-
--SS-SSHHHH-SS--TTT-
--TT-SSHHHH-SS-STTT-
--SS-SSHHHH-SS--GGG-
--SS-SSHHHHSSS--TTT-
--SS-SSHHHH-SS--TTT-
--SS--STTTS-SS--TTT-
--SS--STTTS-SS--TTT-
--SS-SSTTTS-SS--TTT-
--SS-SSTTTS-SS--TT--
--SS-SSTTTS-SS--TTT-
--SS-SSGGGS-SS--SS--
--SS-SSGGGT-SS--TTT-
--TT-SSHHHH-SS--GGG-
--SS--SSTTS-SS--TTT-
--SS-SSGGG--SS--STT-
--SS-SSTTTS-SS--TTT-
--SS-SSTTTS-SS--TTT-
--TT-SSTTTS-SS--GGG-
--SS-SSTTTS-SS--TTT-
--SS-SSTTTS-SS--TTT-
--SS-SSTTTS-SS--TTT-
--SS-SSTTTS-SS--TTT-
--SS-SSSGGG-SS--GGG-
--SS-SSTTTT-SS--GGG-
--SS-SSGGGS--S--TTT-
--SS-SSTTTT-SS--TT--
--SS-SSGGGG-SS--TT--
--SS-SSTTTS-SS--TTT-
--SS-SSTTTT-SS--TTT-
--SS-SSGGGS-SS---TT-
--SS-SSGGGS-SS-S-TT-
--SS-SSHHHH-SS--SS--
--SS-SSHHHH-SS-GGGG-
--SS-SSGGGT-SS-SGGG-
--SS-SSHHHH-SS-SGGG-
--SS-SSSTTT-SS-SGGG-
--SS-SSHHHH-SS-SSS--
--SS-SSGGGT-SS-SGGG-
--SS-SSGGGT-SS-HHHH-
--SS-SSGGGS-SS-TGGG-
--SS-SSHHHH-SS-GGGG-
--SS-SSHHHHSSS-GGG--
--SS-SSGGGT-SS-GGG--
--SS-SSGGGS-SS-GGGG-
--SS-SSHHHH-SS-HHHH-
--TT-SSGGGT-SS-GGGT-
--SS-SSHHHH-SS-HHHH-
--SS-SSTTTS-SS-STTT-
--TT-SSHHHH-SS-HHHH-
--SS-SSHHHH-SS-TTT--
--SS-SSHHHH-SS-HHHH-
--SS-SSHHHH-SS-GGGT-
--SS-SSHHHH-SS-HHHH-
--TT-SSTTTS-SS-HHHH-
--SS-SSHHHH-SS-TTTT-
--SS-SSTTTS-SS-GGG--
--TT-SSHHHH-SS-GGGG-
--SS-SSHHHH-SS-GGGT-
--SS-SSHHHH-SS-HHHH-
--SS-SSHHHH-SS-TTTT-
--SS-SSTTTS-SS-TTTT-
--TT-SSTTTS-SS-HHHH-
--SS-SSTTTS-SS-HHHH-
--SS-SSHHHHSSS-HHHH-
--SS-SSGGGT-SS-HHHH-
--SS-SSHHHH-SS-HHHH-
--SS--SHHHH-SS-HHHH-
--SS-SSGGGS-SS-HHHH-
--TT-SSTTTSSSS-GGGT-
--SS-SSGGGS-SS-HHHH-
--SS-SSGGGT-SS-HHHH-
--SS-SSHHHH-SS-HHHH-
--SS-SSHHHHSSS-HHHH-
--SS-SSGGGT-SS-HHHH-
--SS-SSHHHH-SS-GGGG-
--SS-SSHHHH-SS-SGGG-
--SS-SSHHHH-SS-GGG--
--SS-SSHHHH-SS-GGG--
--SS-SSHHHH-SS-HHHH-
--SS--SHHHH-SS-GGG--
--SS-SSHHHH-SS-GGGT-
--SS-SSHHHH-SS-GGGT-
--SS-SSTTTS-SS-GGGT-
--TT-SGGGGS-SS-GGGT-
--TT-SSHHHH-SS-GGG--
--SS-SSHHHH-SS-GGGG-
--TT-S-HHHH-SS-GGGG-
--SS-SSHHHH-SS-GGGT-
--SS--SHHHH-SS-GGGG-
--SS-SSGGGT-SS-HHHH-
--SS-SSGGGT-SS-GGG--
--SS-S-HHHH-SS-GGGG-
--TT-S-HHHH-SS-GGG--
--SS-SSHHHH-SS-GGGT-
--SS-S-GGGT-SS-GGGT-
--SS-S-HHHH-SS-HHHH-
--SS-S-GGGG-SS-HHHH-
--SS-S-GGGT-SS-HHHH-
--SS-SSGGGT-SS-HHHH-
--SS---GGGT-SS-HHHH-
--SS-S-GGGT-SS-HHHH-
--TT-SSHHHH-SS-HHHH-
--SS-SSHHHH-SS-HHHH-
--TT-SSHHHH-SS-HHHH-
--SS-SSHHHHSSS-HHHH-
--SS-STHHHH-SS-HHHH-
--SS-SSHHHH-SS-HHHH-
--SS-S-GGGS-SS-HHHH-
--SS-S-GGGT-SS-HHHH-
--SS-S-GGGT-SS-HHHH-
--SS-S-GGGT-SS-HHHH-
--SS-S-HHHH-SS-HHHH-
--SS-S-GGGT-SS-HHHH-
--SS-S-GGGT-SS-HHHH-
--SS-SGGGGT-SS-HHHH-
--SS-SSSTTT-SS-HHHH-
--SS--TTTTT-SS-HHHH-
--SS--SSTTS-SS-HHHH-
--SS-SSHHHH-SS-HHHH-
--SS--SGGGT--S-HHHH-
--TT-SSHHHH--S-HHHH-
--SS-SSHHHH--S-HHHH-
--SS-SSGGGT-SS-HHHH-
--SS-SSHHHH--S-HHHH-
--SS-SSGGGS--S-HHHH-
--SS-SSGGGT--S-HHHH-
--SS-SSHHHH-SS-HHHH-
--SS-SSGGGT-SS-HHHH-
--SS-SSGGGG-SS-HHHH-
--SS-SSGGGT-SS-HHHH-
--SS-SSHHHH-SS-HHHH-
--SS-SHHHHHSSS-HHHH-
--SS-SSGGGT-SS-HHHH-
--SS-SSHHHHSSS-HHHH-
--SS-SSHHHHSSS-HHHH-
--SS-SSGGGSSSS-HHHH-
--SS-SGGGTSSSS-HHHH-
--SS-SHHHHTSSS-HHHH-
--SS-SSHHHHSSS-HHHH-
--SS-SSTTTSSSS-HHHH-
--SS-STTGGGSSS-HHHH-
--SS--HHHHSSSS-HHHH-
--SS--HHHHTSSS-HHHH-
--SS-SHHHHTSSS-HHHH-
--SS-SHHHHSSSS-GGGT-
--SS-SHHHHTSSS-HHHH-
--SS-SHHHHHSSS-HHHH-
--SS-STTGGGSSS-TTTT-
--SS-SHHHHTSSS-HHHH-
--SS-SHHHHTSSS-HHHH-
--SS-SSGGGSSSS-TTT--
--SS-SHHHHTSSS-TTT--
--SS--HHHHH-SS-TTT--
--SS-STTGGG-SS-TTT--
--SS-STTGGGSSS-TTT--
--SS--TTTTTSSS-TTT--
--SS-SHHHHHSSS-GGG--
--SS-STTTTTSSS-TTT--
--SS-SSHHHH-SS-HHHH-
--SS-SHHHHT-SS-HHHH-
--SS--HHHHS-SS-HHHH-
--SS-SHHHHTSSS-GGG--
--SS-STTGGGSSS-HHHH-
--SS-STTGGGSSS-GGG--
--SS-SHHHHTSSS-HHHH-
--SS-SHHHHHSSS-HHHH-
--SS-STTGGGSSS-HHHH-
--SS-SHHHHH-SS-GGGT-
--SS-STGGGGSSS-HHHH-
--SS-STTGGGSSS-HHHH-
--SS-STGGGG-SS-HHHH-
--SS-SGGGGGSSS-HHHH-
--SS-SSGGGGSSS-HHHH-
--SS-SSSGGG-SS-HHHH-
--SS-SGGGGGSSS-GGGT-
--SS--SGGGGSSS-GGGT-
--SS--TGGGG-SS-HHHH-
--SS-STTGGG-SS-HHHH-
--SS-STTTTT-SS-GGG--
--SS--SGGGT-SS-GGG--
--SS--TTGGG-SS-HHHH-
--SS-SSHHHH-SS-HHHH-
--SS-SSGGGGSSS-HHHH-
--SS-SSGGGG-SS-SGGG-
--SS-SSGGGG-SS-GGG--
--SS-SSGGGGSSS-GGGT-
--SS-STTTTTSSS-GGGT-
--SS-SSGGGTSSS-GGGT-
--TT-SSGGGGSSS-HHHH-
--SS--TTGGG-SS-GGG--
--SS-STTTTTSSS-GGGG-
--SS--SGGGTSSS-GGGT-
--SS-SSGGGG-SS-HHHH-
--SS-STTGGGSSS-GGGT-
--SS-STTGGGSSS-HHHH-
--SS-STTGGG-SS-GGG--
--SS--TTGGGSSS-GGGT-
--SS-STTTTTSSS-HHHH-
--SS-STTGGGSSS-GGGT-
--SS-SSGGGSSSS-HHHH-
--SS-STTGGG-SS-GGGT-
--SS-STTTTT-SS-HHHH-
--SS-SSGGGGSSS-GGGT-
--SS-SSGGGGSSS-GGG--
--SS-SSGGGGSSS-GGG--
--SS-SSGGGGSSS-GGGT-
--SS-STTTTTSSS-GGG--
--SS-SHHHHHSSS-GGGT-
--SS-SHHHHT-SS-HHHH-
--SS-STTGGG-SS-GGGT-
--SS-SSGGGG-SS-HHHH-
--SS-SSGGGG-SS-HHHH-
--SS-SSGGGGSSS-GGGT-
--SS-STTGGGSSS-GGGT-
--SS-SSGGGGSSS-HHHH-
--SS-STTGGGSSS-TTT--
--SS-STTGGGSSS-HHHH-
--SS-SSGGGSSSS-HHHH-
--SS-SSGGGG-SS-HHHH-
--SS-STTGGGSSS-HHHH-
--SS-SSGGGGSSS-GGG--
--SS-STTGGGSSS-GGGT-
--SS-SHHHHTSSS-GGGT-
--SS-STGGGSSSS-GGGT-
--SS--SSGGGSSS-SGGG-
--SS-STTGGGSSS-GGGT-
--SS-STTTTTSSS-GGGT-
--SS-STTTTTSSS-GGGT-
--SS--TTGGGSSS-GGGT-
--SS--TTGGGSSS-GGG--
--SS--TTGGGSSS-SGGG-
--SS--TTGGG-SS-STTT-
--SS--TTGGGSSS-STTT-
--SS--TTGGGSSS-GGG--
--SS--TTGGGSSS-GGGT-
--SS-STTGGGSSS-GGG--
--SS-SHHHHTSSS-GGGT-
--SS-STTGGGSSS-GGGG-
--SS-STGGGG-SS-GGGT-
--SS-SHHHHT-SS-GGG--
--SS--TTGGGSSS-GGGT-
--SS--TTGGGSSS-GGGT-
--SS--TGGGG-SS-HHHH-
--SS--HHHHTSSS-GGGT-
--SS-STTGGG-SS-GGGT-
--SS-STTGGGSSS-STTT-
--SS-STTGGGSSS-GGGT-
--SS-STTGGGSSS-GGGT-
--SS-STTGGG-SS-GGGT-
--SS--TGGGGSSS-GGGG-
--SS-STTGGGSSS-GGGG-
--SS-STTGGGSSS-GGGG-
--SS-STTGGGSSS-GGGT-
--SS-STTGGGSSS-GGG--
--SS--TTGGGSSS-GGG--
--SS-STTTTTSSS-GGG--
--SS--TTGGGSSS-GGG--
--SS-STTGGGSSS-GGG--
--SS-SSGGGGSSS-GGG--
--SS-STTTTTSSS-GGGT-
--SS-STTGGGSSS-GGG--
--SS-STTGGGSSS-GGGT-
--SS-STTGGGSSS-GGGT-
--SS-STTGGGSSS-GGGT-
--SS-STTGGG-SS-GGGT-
--SS-STTGGGSSS-GGGT-
--SS--TTGGGSSS-GGG--
--SS-STTGGG-SS-GGGT-
--SS-SHHHHTSSS-GGGT-
--SSSSHHHHTSSS-GGGT-
--SS-STTGGGSSS-GGG--
--SS--TTGGG-SS-GGG--
--SS-STTGGGSSS-GGG--
--SS-STTGGGSSS-GGGT-
--SS-STTGGGSSS-HHHH-
--SS-STTGGG-SS-GGGT-
--SS--HHHHTSSS-GGGT-
--SS--TTGGGSSS-GGG--
--SS-STTGGGSSS-GGG--
--SS--TTGGGSSS-GGG--
--SS--TTGGGSSS-GGG--
--SS-SHHHHTSSS-GGG--
--SS--TTGGGSSS-GGG--
--SS-STTGGGSSS-GGG--
--SS-SHHHHTSSS-GGG--
--SS--TTGGGSSS-GGG--
--SS--TTGGGSSS-GGG--
--SS--TTGGG-SS-GGG--
--SS--TTGGGSSS-GGG--
--SS--TTGGGSSS-GGG--
--SS--TTGGGSSS-TTT--
--SS-SSGGGGSSS-TTT--
--SS-STTTTTSSS-TTS--
--SS-STTGGGSSS-TTT--
--SS-SSSGGGSSS-TTT--
--SS-SHHHHTSSS-TTT--
--SS-SHHHHSSSS-GGG--
--SS-STTGGGSSS-GGG--
--SS-STTGGGSSS-GGG--
--SS-SHHHHTSSS-GGG--
--SS--HHHHTSSS-GGG--
--SS-STTGGGSSS-GGG--
--SS-STTGGGSSS-GGG--
--SS-SHHHHHSSS-GGG--
--SS-STTTTSSSS-GGG--
--SS-STTGGGSSS-GGG--
--SS-STTGGGSSS-GGG--
--SS-SHHHHTSSS-GGG--
--SS-SSGGGG-SS-GGG--
--SS-SHHHHT-SS-GGG--
--TT-SHHHHTSSS-GGG--
--SS-SSHHHHSSS-TTT--
--SS-SHHHHSSSS-GGG--
--SS--HHHHHSSS-GGG--
--SS-STGGGG-SS-GGG--
--SS-STTGGG-SS-TTT--
--SS-STTTTT-SS-TTT--
--SS-SSHHHH-SS-GGG--
--SS-SSHHHH--S-GGG--
--SS-SHHHHT-SS-TTT--
--SS-STTTTT-SS-GGG--
--SS--TTTTT-SS-TTS--
--SS-STTGGG-SS-GGG--
--SS-STTGGG-SS-TTS--
--SS--TTGGG-SS-GGG--
--SS-STTGGG-SS-GGG--
--SS-STTGGG-SS-GGG--
--SS-STTGGG-SS-GGG--
--SS-STTGGG-SS-GGG--
--SS-STTGGGSSS-GGG--
--SS-STTGGGSSS-GGG--
--SS-STTGGGSSS-GGG--
--SS--TTGGGSSS-GGG--
--SS-STTGGGSSS-GGG--
--SS--TTGGGSSS-TTT--
--SS-SGGGTT-SS-GGG--
--SS--TTTTT-SS-GGG--
--SSSSGGGTT-SS-GGG--
--SS-STTTTT-SS-GGG--
--SS-STTGGG-SS-GGG--
--SS--TTGGGSSS-GGG--
--SS--TTGGG-SS-GGG--
--SS--TTGGGSSS-GGG--
--SS--HHHHT-SS-GGG--
--SS--TTTTSSSS-GGG--
--SS--TTGGGSSS-GGG--
--SS--TTGGG-SS-GGG--
--SS--TTGGG-SS-GGG--
--SS--TTGGG-SS-GGG--
--SS--TTGGGSSS-GGG--
--SS-STTGGGSSS-GGG--
--SSSSHHHHTSSS-TTT--
--SSSSHHHHSSSS-TTT--
--SS--TTGGGSSS-GGG--
--SS-STTGGG-SS-GGG--
--SS-STTGGG-SS-GGG--
--SS--TTGGG-SS-GGG--
--SS-SHHHHT-SS-GGG--
--SSSSTTGGG-SS-GGG--
--SS-STTGGGSSS-GGG--
--SS--TTGGG-SS-GGG--
--SS--TTGGG-SS-GGG--
--SSS-TTGGGSSS-GGG--
--SS-STTGGGSSS-GGG--
--SS--TTGGGSSS-GGG--
--SS--TTGGGSSS-GGG--
--SS-STTGGGSSS-GGG--
--SSSSTTTTT-SS-GGG--
--SS-STTTTT-SS-GGG--
--SS-STTTTT-SS-GGG--
--SS-STTTTT-SS-GGG--
--SS-STTTTT-SS-GGG--
--SS-STTSTT-SS-GGG--
--SS--GGGTT-SS-GGG--
--SS-STTTTT-SS-GGG--
--SS--TTGGG-SS-GGG--
--SS--TTTTTSSS-GGG--
--SS--TTTTT-SS-GGG--
--SS-STTGGG-SS-GGG--
--SS-STTTTT-SS-GGG--
--SS-SGGGTT-SS-GGG--
--SS-STTTTT-SS-GGG--
--SS-STTGGG-SS-GGG--
--SS-STTGGGSSS-GGG--
--SS-SSTTTTSSS-GGG--
-TTT-STT-TT-SS-GGG--
-TTT--TT-TT-SS-GGG--
-TTT-SGGGTT-SS-GGG--
-TTT--GGGTT-SS-TTS--
--TT-SGGGTT-SS-GGG--
--TT-STTTSS-SS-GGG--
--TT-STTTTTSSS-GGG--
--TT-STTTTT-SS-GGG--
--TT--TTTTT-SS-GGG--
--TT-SGGGTT-SS-GGG--
--TT--TTTTT-SS-GGG--
--TT--TTTTTSSS-GGG--
--SS-STTTTT-SS-GGG--
--TT-STTTTT-SS-GGG--
--TT-SGGGTTSSS-GGG--
--SS--GGGSS-SS-GGG--
--SS-STTTTT-SS-GGG--
--TT--TTTTT-SS-GGG--
--TT--TTTTTSSS-GGG--
--TT-STTTTT-SS-GGG--
--TT-STTTTT-SS-GGG--
--TT-STTTTT-SS-GGG--
--TT-STTTTT-SS-GGG--
--TT-STTTTT-SS-GGG--
--TT-STTTTT-SS-STT--
--SS--TTTTTSSS-GGG--
--SS--TTSSS-SS-GGG--
--SS-SGGGTT-SS-GGG--
--SS-SGGGSS-SS-GGG--
--SS-SGGGTT-SS-TTT--
--SS-STTTTT-SS-TTS--
--SS--TTTTT-SS-TTS--
--SS-STTTTT-SS-TTT--
--TT--TTTTT-SS-GGG--
--SS-STTTTT-SS-GGG--
--SS-STTTTT-SS-GGG--
--TT-STTTTT-SS-GGG--
--TT--TTGGGSSS-GGG--
--SS--TTTTTSSS-GGG--
--SS--TTTTTSSS-TT---
--TT--TTTTTSSS-GGG--
--SS-STTTTT-SS-TT---
--SS--TTTTT-SS-TTS--
--TT-STTTSSSSS-GGG--
--TT-STTTSSSSS-GGG--
--TT--TTTTT-SS-GGG--
--SS--TTTTT-SS-GGG--
--SS-STTTTT-SS-GGG--
--SS-STTTTT-SS-GGG--
--SS-STTTTT-SS-GGG--
--SS-STTTTT-SS-TTT--
--SS-STTTTT-SS-TTT--
--SS-STTTTT-SS-TTT--
--SS-STTSSS-SS-TTT--
--SS-SGGGSS-SS-TTT--
--SS-STTTSS-SS-TTT--
--TT-STTTTTSSS-GGG--
--SS-STTTTTSSS-TTT--
--SS-STTTSS-SS-TTT--
--SS-STTTSS-SS-TTT--
--SS--TTTTT-SS-TTT--
--SS--TTTTT-SS-TTT--
--TT-STTTTT-SS-TTT--
--SS-STTTTT-SS-TTT--
--SS-STTGGGSSS-GGG--
--TT-STTGGG-SS-GGG--
--SS-STTGGG-SS-GGG--
--SS-STTGGG-SS-GGG--
--SS--TTGGG-SS-GGG--
--SS--TTGGG-SS-GGG--
--SS--TTGGG-SS-GGG--
-TTT-STTTTT-SS-GGG--
--SS--TTTTT-SS-GGG--
-TTT-STTTSS-SS-GGG--
-TTT-STTGGG-SS-GGG--
-TTT-STTTSSSSS-GGG--
-TTT-STTTTTSSS-TTT--
-TTT-STTTTT-SS-GGG--
-TTT-SGGGTT-SS-GGG--
-TTT-STTSTT-SS-GGG--
-TTT-STTGGG-SS-GGG--
-TTT-STTTTT-SS-GGG--
-TTT-STTTTT-SS-GGG--
-TTT-STTTTT-SS-GGG--
-TTT-STTTTT-SS-GGG--
-TTT-STTTTT-SS-GGG--
-TTT--TTTTT-SS-GGG--
-TTT-STTTTT-SS-GGG--
-TTT--GGGTT-SS-GGG--
-TTT--TTTTT-SS-GGG--
-TTS-STTTTT-SS-TTT--
-TTT-STTTTTSSS-GGG--
-TTT-STTTTT-SS-GGG--
-TTT-STTTTT-SS-GGG--
-TTT-STTTTT-SS-GGG--
-TTT-STTTTT-SS-GGG--
-TTT--TTTTT-SS-TTS--
-TTT-STTTTT-SS-GGG--
-TTT--TTGGG-SS-GGG--
-TTT-STTGGG-SS-TTS--
-TTT-STTTTT-SS-GGG--
-TTT-STTTTT-SS-GGG--
-TTT-STTTTT-SS-GGG--
-TTT--TTTTT-SS-GGG--
-TTT-STTTTT-SS-GGGT-
-TTS-STTTTT-SS-GGG--
-TTS-STTTTT-SS-GGG--
-GGG-STTTSS-SS-GGG--
-GGG--TTTTT-SS-TTS--
-TTT--TTSSS-SS-GGG--
-TTT-STTGGG-SS-TTS--
-GGG--TTGGG-SS-GGG--
-GGG--TTGGGSSS-GGG--
--TT-STTTTT-SS-GGG--
-GGG-STTTTT-SS-GGG--
-GGG-SHHHHTSSS-GGG--
-TTS-STTGGG-SS-TTS--
-GGG--TTGGG-SS-GGG--
-GGG-STTTTS-SS-TTS--
-GGG-STTGGG-SS-GGG--
-GGG-STTTTS-S--GGG--
-GGG-STTTTS-SS-GGG--
-TTS-STTGGGSSS-STT--
-GGG-STTTTTSSS-GGGG-
-GGG-STTGGG-SS-GGGG-
-GGG-STTGGG-SS-GGGG-
-GGG-STTGGG-SS-GGGG-
-GGG--TTGGG-SS-GGGG-
-GGG-STTTTT-SS-GGG--
-GGG-STTTTT-SS-GGGG-
-GGG-SGGGTT-SS-GGGG-
-GGG-STTTTT-SS-GGG--
-GGG-STTTTT-SS-TTS--
-GGG-STTTTT-SS-STT--
-GGG-STTTTT-SS-GGGT-
-GGG-STTTSSSSS-GGG--
-GGG--TTGGG-SS-GGG--
-GGG-STTGGG-SS-GGG--
-GGG-STTTTT-SS-GGG--
-GGG-STTGGGSSS-GGG--
-GGG-STTTTT-SS-GGG--
-GGG-STTGGGSSS-TTS--
-GGG-STTGGG-SS-GGG--
-GGG-STTGGG-SS-GGG--
-GGG-STTTTT-SS-GGG--
-GGG-STTGGG-SS-GGG--
-GGG-STTTTT-SS-TT---
-GGG-STTTTT-SS-GGG--
-TTS-STTTTT-SS-GGG--
-GGG--TTTTT-SS-GGG--
-TTS-STTTTT-SS-GGG--
-GGG-STTTSS-SS-GGGT-
-GGG-STTSSS-SS-GGG--
-GGG--TTTTT-SS-TTS--
--TT-STTTTT-SS-GGG--
--TT-STTTTTSSS-GGG--
--TT-STTTTT-SS-GGG--
-GGG-STTTTT-SS-GGG--
--SS-STTTTT-SS-GGG--
--TT--TTTTTSSS-GGG--
--SS-STTTTTSSS-GGGT-
---S-STTTTTSSS-HHHH-
---S-STTTSSSSS-GGG--
--SS-STTGGGSSS-GGG--
--TT-STTTTTSSS-GGG--
-GGG-STTTTT-SS-GGGT-
-GGG-STTTTT-SS-GGGT-
-GGG-STTTTTSSS-GGGT-
--SS-STTTTT-SS-GGG--
--SS-STTTTT-SS-TTS--
--TT-STTTTT-SS-GGG--
--SS-STTTTT-SS-GGG--
--SS--TTTTT-SS-GGG--
--TT--TTTTT-SS-GGG--
--TT--TTTTT-SS-TTT--
--TT-STTTTTSSS-GGG--
--SS-STTTTT-SS-GGG--
--TT-STTGGG-SS-GGG--
--SS-STTGGG-SS-GGG--
--TT-STTGGG-SS-GGG--
--SS-STTGGG-SS-TTS--
--SS--TTGGGSSS-TTS--
--SS-STTTTTSSS-GGG--
--SS-STTTTT-SS-GGG--
--SS--TTTTT-SS-GGG--
--SS-STTTTTSSS-GGG--
--SS-STTTTTSSS-GGG--
--SS-STTTTTSSS-GGG--
--SS-STTTTTSSS-GGG--
--SS--TTTTT-SS-GGG--
--SS-STTTTT-SS-TTT--
--SS-STTTTT-SS-GGG--
--SS--TTTTT-SS-GGGT-
--SS-STTTTTSSS-GGGT-
--TT--TTTTTSSS-GGG--
--SS--TTTTTSSS-GGGT-
--SS--TTGGG-SS-GGG--
--SS--TTGGGSSS-GGG--
--SS--TTGGGSSS-GGG--
--SS--TTGGGSSS-GGGT-
--SS-STTGGG-SS-GGG--
--SS--TTGGGSSS-GGG--
--SS--TTGGG-SS-GGG--
--SS--TTGGGSSS-GGG--
--SS--TTGGGSSS-HHHH-
--TT-STTGGG-SS-GGG--
--SS--TTGGGSSS-GGG--
--SS--TTGGGSSS-GGG--
--SS-STTGGGSSS-GGG--
--SS--TTGGGSSS-GGG--
--SS--TTGGGSSS-GGG--
--SS--TTGGGSSS-HHHH-
--SS-STTGGG-SS-TTS--
--SS-STTGGGSSS-GGG--
--SS--TTGGG-SS-GGG--
--SS-STTGGG-SS-GGG--
--SS-STTGGG-SS-HHHH-
--SS--TTGGG-SS-TTT--
--SS--TTGGG-SS-HHHH-
--SS-STTGGG-SS-GGG--
--SS-STTGGG-SS-TTT--
--SS--TTGGG-SS-GGG--
--SS--TTGGG-SS-HHHH-
--SS-STTGGG-SS-HHHH-
--SS--TTTTT-SS-GGG--
--SS--TTGGG-SS-HHHH-
--SS--TTGGG-SS-GGG--
--SS--TTGGGSSS-GGG--
--SS-STTGGG-SS-GGG--
--SS--TTGGGSSS-TTT--
--SS-STTGGGSSS-GGG--
--SS--TTGGG-SS-GGG--
--SS--TTGGGSSS-GGG--
--SS--TTGGG-SS-GGG--
--SS--TTGGGSSS-GGG--
--SS--TTGGG-SS-GGG--
--SS--TTGGGSSS-TTS--
--SS--TTTTTSSS-HHHH-
--SS--TTTTTSSS-TTT--
--SS--TTTTTSSS-HHHH-
--SS--TTTTTSSS-TTT--
--SS--TTTTT-SS-TTT--
--SS-STTTTT-SS-HHHH-
--SS-STTTTT-SS-GGGT-
--SS-STTTTT-SS-TTT--
--SS-STTTTT-SS-GGG--
--SS--TTTTT-SS-GGG--
--SS--TTTTT-SS-GGGT-
--SS--TTTTT-SS-GGGT-
--SS-STTTTT-SS-GGG--
--SS--TTTTT-SS-GGGT-
--SS--TTTTT-SS-HHHH-
--SS--TTTTT-SS-GGGT-
--SS-STTTTT-SS-GGG--
--SS-STTTTTSSS-GGGT-
--SS--TTTTTSSS-GGGT-
--SS-STTTTT-SS-TTT--
--TT-STTTTT-SS-TTS--
--SS-STTTTT-SS-TTT--
--SS--TTTTTSSS-GGGT-
--SS--TTTTT-SS-GGG--
--SS--TTGGG-SS-STTT-
--SS-STTGGGSSS-GGG--
--SS--TTGGGSSS-GGG--
--SS-STTGGGSSS-HHHH-
--SS--TTGGGSSS-GGGT-
--SS--TTTTTSSS-GGG--
--SS--TTGGGSSS-GGG--
--SS--TTGGGSSS-GGG--
--SS--TTGGGSSS-TTT--
--SS--TTTTTSSS-TTT--
--SS--TTGGG-SS-TTT--
--SS--TTGGG-SS-TTT--
--SS--TTTTT-SS-TTT--
--SS--TTTTT-SS-TTT--
--SS--TTTTT-SS-TTT--
--SS--TTTTT-SS-TTT--
--SS-STTGGG-SS-TTT--
--SS--TTGGG-SS-TTT--
--SS--TTGGG-SS-TTT--
--SS--TTGGG-SS-TTT--
--SS--TTGGG-SS-TTT--
--SS--TTGGG-SS-GGG--
--SS-STTGGG-SS-GGG--
--SS-STTGGGSSS-GGG--
--SS-STTGGG-SS-GGG--
--SS--TTGGGSSS-GGGT-
--TT-STTGGGSSS-GGGT-
--SS--TTGGGSSS-GGG--
--TT--TTGGGSSS-GGG--
--TT-STTGGGSSS-GGG--
--SS--TTGGGSSS-GGGT-
--SS--TTGGG-SS-HHHH-
--SS--TTTTT-SS-GGG--
--SS--TTTTT-SS-GGG--
--SS--TTTTT-SS-GGG--
--SS-STTTTT-SS-GGG--
--SS--TTGGGSSS-GGG--
--SS--TTGGGSSS-GGG--
--SS--TTGGGSSS-GGG--
--SS--TTGGGSSS-GGG--
--SS--TTGGGSSS-GGG--
--SS--TTGGG-SS-TTT--
--SS--TTGGGSSS-GGG--
--SS-STTGGGSSS-TTT--
--SS--TTGGGSSS-GGG--
--SS--TTGGGSSS-GGGT-
--SS--TTGGGSSS-GGG--
--TT-STTGGGSSS-GGGT-
--SS-STTGGGSSS-GGGT-
--TT-STTGGGSSS-GGG--
--SS-STTGGGSSS-GGGT-
--SS-STTGGGSSS-GGG--
--TT-STTGGG-SS-TTT--
--SS--TTGGGSSS-GGGT-
--TT-STTGGG-SS-HHHH-
--SS--TTGGGSSS-GGGT-
--SS--TTGGGSSS-GGG--
--SS--TTGGG-SS-GGG--
--TT-STTGGGSSS-GGG--
--SS--TTGGGSSS-GGG--
--SS-STTGGGSSS-GGG--
--SS-STTGGG-SS-GGG--
--SS--TTGGGSSS-GGGG-
--SS--TTGGGSSS-GGGG-
--SS--TTGGGSSS-GGG--
--SS--TTGGG-SS-GGG--
--SS--TTGGGSSS-GGG--
--SS-STTGGGSSS-GGG--
--TT--TTGGGSSS-GGG--
--SS--TTGGGSSS-GGG--
--SS--TTGGGSSS-GGG--
--SS-STTGGG-SS-GGG--
--SS-STTGGGSSS-GGG--
--SS--TTGGGSSS-GGGT-
--SS-STTGGGSSS-GGGT-
--SS--TTGGGSSS-GGGT-
--SS--TTGGGSSS-GGGT-
--SS-STTGGGSSS-HHHH-
--SS-STTGGGSSS-HHHH-
--SS--TTGGGSSS-HHHH-
--SS--TTGGGSSS-TTTT-
--TT--TTGGGSSS-GGGT-
--SS-STTGGG-SS-GGGT-
--SS--TTGGGSSS-GGGT-
--SS--TTGGGSSS-GGGT-
--SS--TTGGGSSS-TTT--
--SS--TTGGGSSS-HHHH-
--SS-STTGGGSSS-GGGT-
--SS-STTGGGSSS-HHHH-
--SS--TTGGGSSS-HHHH-
--SS--TTGGG-SS-GGG--
--TT-SSSSSS-SS-STT--
--TT-STTTTTSSS-GGGT-
--SS-STTTTT-SS-GGGT-
--SS-STTTTT-SS-GGG--
--TT-STTTTTSSS-STTT-
--TT--TTTTT-SS-GGGT-
--SS--TTTTT-SS-GGGT-
--SS--TTGGGSSS-GGGT-
--SS--TTGGG-SS-GGGT-
--SS--TTTTT-SS-GGGT-
--SS--STTTT-SS-GGGT-
--SS--TTTTT-SS-GGGT-
--TT-STTTTT-SS-GGGG-
--TT-STTTTT-SS-GGG--
--SS-STTTTTSSS-GGGG-
--SS--TGGGG-SS-GGGT-
--SS--TTGGG-SS-GGGT-
--SS-STTGGG-SS-GGGT-
--SS--TTTTT-SS-GGGT-
--SS--TTGGG-SS-HHHH-
--SS--TTGGG-SS-HHHH-
--SS--TTGGGSSS-GGGG-
--SS-STTGGG-SS-GGGT-
--SS-STTGGG-SS-HHHH-
--TT-STTTTT-SS-GGGT-
--SS--TTGGG-SS-STTT-
--SS-STTGGG-SS-GGGT-
--SS--TTGGG-SS-HHHH-
--TT-STTTSS-SS-GGGT-
--TT-STTTTT-SS-HHHH-
--SS-SGGGTT--S-GGGT-
--TT-STTTTT-SS-STTT-
--TT-STTTTT-SS-GGGT-
--TT-STTTTT-SS-GGGT-
--TT-STTTSS--S-HHHH-
--SS-STTTTT-SS-HHHH-
--SS--TTTTT-SS-GGGT-
--SS--TTTTT-SS-HHHH-
--SS--TTTTT-SS-HHHH-
--TT--TTTTT-SS-GGGT-
--SS-STTTTT-SS-GGGT-
--SS--TTTTT-SS-GGGT-
--SS-STTTTT--S-HHHH-
--SS-STTTTT-SS-TTT--
--SS-SGGGTT--S-GGGT-
--SS-STT-TT--S-GGGT-
--SS--TTTTT--S-HHHH-
--SS-STTTSS-SS-GGGT-
--SS--TTTTT----HHHH-
--SS--TT-SS--S-TTS--
--TT-STTTTT-SS-TTT--
--SS-STTTTT--S-TTS--
--TT--TTTSS-SS-SSS--
--SS--TTTTT--S-TTS--
--SS--TTTSS--S-TTS--
--SS-STTTTT--S-HHHH-
--SS--TTTTT-SS-TTT--
--SS--TTTTT-SS-GGG--
--SS--TTTTT--S-GGG--
--TT-STTTTT--S-GGG--
--SS-SSSSSS--S-GGG--
--SS--TTTTT--S-GGG--
--SS-SSTTTT-SS-TTT--
--SS-SSSSSS--S-TTT--
--SS-SSSSTT-SS-GGG--
--SS-STTTSS--S-GGG--
--SS-STTTTT-SS-GGG--
--SS-STTTTT-SS-GGG--
--SS--GGGTT-SS-GGG--
--SS-STTSTT-SS-GGG--
--TT-STTTTT-SS-TTS--
--SS-STTTTT-SS-GGG--
--SS--TTTTT-S--GGG--
--SS--TTTTT--S-TTT--
--SS-STTTTT-SS-GGG--
--SS-STTSSS-SS-TTT--
--SS--TTTTT-SS-TTT--
--SS-STTTTT-SS-TTT--
--TT-STTTTT-SS-TTT--
--TT-STTTTT--S-TTT--
--SS-STTTTT--S-TTT--
--SS--GGGTT-SS-TTT--
--TT-STTTTT-SS-TTT--
--SS--TTTTT-SS-TTT--
--SS-STTTTT-SS-TTT--
--SS--TTTTT-SS-TTT--
--SS--TTTTTSSS-TTT--
--SS--TTTTT-SS-TTT--
--SS-STTTTT--S-TTT--
--SS--TTTSS--S-TTT--
--TT-STTSSSS-S-TTT--
--TT-STTTTT--S-GGG--
--SS--TTTTT--S-GGG--
--SS--TTTTT--S-TTT--
--SS-STTTTT--S-TTS--
--TT-STTTTT-SS-TTT--
--SS-STTTTT-S--TTS--
--TT-STTTTT--S-TTT--
--SS--TTTTT-S--TTS--
--SS-STTTTT-S--GGG--
--SS-STTTTT-SS-TTT--
--SS-STTTTT--S-HHHH-
--SS-STTTTT-SS-GGGT-
--TT-SGGGTT-SS-HHHH-
--TT--TTTSS--S-HHHH-
--TT-STTTTT--S-GGG--
--SS--TTGGG-SS-SGGG-
--SS--TTTTT-SS-TTT--
--TT-STTGGG-SS--TT--
--TT-STTGGG-SS-TTTT-
--TT-STTGGG-SS-HHHH-
--TT--TTGGGSSS-GGG--
--TT--TTGGGSSS-TTT--
--SS--TTGGG-SS-HHHH-
--SS-STTGGG-SS-HHHH-
--SS-STTGGG-SS-HHHH-
--SS--TTGGG--S-GGG--
--TT-STTGGG--S--GGG-
--SS--TTGGG--S--STT-
--SS--TTGGG-SS--GGG-
--TT-STTGGG--S--TT--
--TT-STTTTT--S-STT--
--TT-STTGGG--S--TT--
--SS-STTGGG--S--TT--
--TT-STTGGG--S--TTT-
--SS-STTGGG-SS-SGGG-
--TT-STTTTT--S-GGGT-
--SS-STTGGG-SS-SGGG-
--SS--TTGGG--S--TT--
--TT-STTGGG-SS-TTT--
--TT--TTGGG-SS--TT--
--TT-STTGGG-SS--SS--
--TT-STTTTT--S--TT--
--SS--TTGGG-SS--TT--
--TT-STTTTT-SS--TTT-
--TT-STTTTT-SS--TTT-
--TT--TTGGG-SS--TT--
--SS--TTGGGSSS--TT--
--TT-STTTTT-SS--TT--
--TT-STTGGG-SS--TT--
--SS-STTGGG-SS--TTT-
--SS-STTTTT-SS--TTT-
--TT-SSSTTTSSS--TT--
--SS--TTTTT-S---TT--
--SS--TTGGG--S--TTT-
--SS-STTGGG--S-GGGT-
--SS--TTTTT-SS--TTT-
--SS--TTGGG-SS--GGG-
--SS--TTTTT--S--TT--
--SS--TTTTS--S--TTT-
--SS-STTGGG-SS--TTT-
--TT--TTTTT-SS--TTT-
--SS--TTGGG--S--SS--
--TT-STTTTT-SS--TT--
--SS-STTGGG--S--SS--
--SS--TTGGG-SS--SS--
--SS-STTTTT-S---SS--
--SS--TTTTT-SS--SS--
--SS-STTTTT-S---SS--
--TT-STTGGG-SS--SS--
--TT-STTGGG-SS--TT--
--TT-STTTTT-SS--SS--
--TT-STTTTT-SS--SS--
--TT--TTTTT-S---SS--
--TT-STTTTT--S--SS--
--TT-STTTTT-SS--SS--
--SS-STTTTT--S--SS--
--TT-STTTTT-SS--SS--
--SS-STTTTT-SS--TT--
--SS-STTTTT--S--SS--
--SS-STTGGG-SS--SS--
--SS-STTGGG--S--SS--
--SS-STTTTT-S---SS--
--SS--TTTTT--S--SS--
--SS-STTTTT-SS--SS--
--SS--TTTTT-SS--SS--
--SS--TTTTT-SS--SS--
--SS--TTGGG-SS--SS--
--SS-STTTTT-SS--SS--
--SS--TTGGG-SS--SS--
--TT--TTTTT-SS--SS--
--TT-STTTTT--S--SS--
--SS-STTTTT--S--SS--
--SS-STTTTT-SS--SS--
--TT-STTTTT-SS--SS--
--SS--TTTTT-SS--SS--
--SS--TTGGG-SS--SS--
--SS--TTTTT-SS--TT--
--SS--TTTTT-SS--TT--
--TT--TTGGG-SS--TT--
--SS--TTTTT--S--TT--
--SS--TTGGG--S--TT--
--SS--TTTTT-SS-SSS--
--SS--TTTTS-SS--SS--
--TT-STTTTT-SS-SSS--
--SS--TTTTT-SS--TT--
--TT--TTTTT--S--TT--
--TT--TTTTT--S--TT--
--SS-STTTTT--S--TT--
--SS--TTTTT-SS--TT--
--SS--TTTTT-SS--TT--
--SS--TTTTTS-S--TT--
--TT-STTGGG-SS--TT--
--SS-STTGGG-SS--TT--
--TT-STTGGG-SS--TT--
--SS-STTTTT-SS--TT--
--SS--TTGGG-SS--TT--
--TT-STTGGG-SS-SSS--
--SS-STTGGG-SS--TT--
--SS--TTGGG-SS--TT--
--SS--TTGGG-SS--TT--
--SS-STTGGG-SS-STT--
--SS--TTTTT-SS-SSS--
--SS-STTTTT-SS-SSS--
--SS-STTGGG-SS-SS---
--SS--TTGGG-SS-TTS--
--SS-STTTTT-SS-STT--
--TT-STTGGG-SS-TTT--
--TT-STTTTT-SS-SSS--
--SS--TTGGG-SS-TTT--
--SS-STTGGG-SS-TTT--
--TT--TTGGG-SS-TTT--
--SS--TTTTT-SS-TTT--
--SS--TTGGG-SS-TTT--
--SS--TTGGG--S-TTT--
--TT-STTGGG-SS-TTT--
--TT-STTTTT-SS-GGG--
--TT-STTTTT-SS-STT--
--SS--TTTTT-SS-GGG--
--TT-STTGGG-SS-SSS--
--SS--TTTTS-SS-SSS--
--SS-STTGGG-SS-SSS--
--SS--TTTTTS-S-SSS--
--TT--TTTTT-SS--TT--
--SS-STTGGG-SS--SS--
--SS--TTTTT--S-SSS--
--SS-STTGGG-SS-SSS--
--TT-STTGGG-SS-SSS--
--SS-STTTTT-SS--TT--
--SS--TTTTT-SS--TT--
--TT-STTTTTSSS--TT--
--SS-STTTTSSSS--TT--
--SS-STTTTT-SS--TT--
--TT-STTGGGSSS--TT--
--SS-STTTTT-SS--SS--
--SS--TTTTT--S--SS--
--SS-STTTTT-SS--SS--
--SS-STTTTT--S--SS--
--SS-STTTTS-SS--SS--
--TT-STTGGG-----SS--
--SS-STTTTT-S---SS--
--TT-STTTTTSSS--SS--
--SS-STTTTSSSS--SS--
--TT-STTTTTSSS--SS--
--SS--TTTTTSSS--SS--
--TT-STTTTT-SS--SS--
--SS--TTGGGSS---SS--
--SS-STTGGG-SS--SS--
--TT-SSSTTS-S---SS--
--SS--TTGGG-SS--SS--
--TT-STTTTT-SS--SS--
--SS--TTTTT-SS--SS--
--SS-STTGGG-----SS--
--TT-STTGGG-SS--SS--
--SS-STTGGG--S--SS--
--SS-STTGGG--S--SS--
--SS--TTGGG-SS--SS--
--SS-STTGGG-SS--SS--
--SS--TTGGG-S---SS--
--TT-STTGGG-SS--SS--
--SS--TTGGG-S---SS--
--TT-STTGGG-SS--SS--
--TT-STTGGG-S---SS--
--SS--TTGGG--S-SSS--
--TT-STTGGG-S---SS--
--SS--TTGGG-----SS--
--SS-STTGGG-S---TT--
--TT--TTGGG-SS--SS--
--TT-STTGGG-SS--SS--
--SS--TTGGG-SS--SS--
--SS--TTGGG-S---SS--
--TT-STTTTT-SS--SS--
--SS--TTGGG-SS--SS--
--SS--TTGGG-SS--SS--
--TT-STTGGG-SS--SS--
--TT-STTGGG-SS--SS--
--SS--TTGGG-SS--TT--
--SS--TTTTT--S--SS--
--TT-STTGGG-SS--SS--
--SS-STTGGG-S---SS--
--TT-STTGGG-SS--SS--
--TT--TTGGG-S---SS--
--SS--TTGGG-----SS--
--TT-STTTTT-----SS--
--SS-STTGGG-S--SSS--
--TT-STTTTT--S-SSS--
--TT--TTTTT-S---TT--
--SS--TTTTT-----SS--
--SS--TTGGG-S---SS--
--SS-STTTTT-SS--SS--
--SS--TTTTTSSS--TT--
--TT-STTGGG-SS--SS--
--TT-STTGGG-SS--SS--
--SS--TTGGG-S---SS--
--TT-SSSGGG-SS--SS--
--SS--TTGGG--S--TT--
--SS--TTGGG-S---SS--
--SS--TTGGG-S---SS--
--SS--TTGGG-----SS--
--TT-STTGGG--S--SS--
--SS-STTTTT-SS--TT--
--SS--TTGGG-S---TT--
--TT--TTGGG-SS-SSS--
--TT-STTTTT-SS--SS--
--TT-STTGGG-SS--SS--
--TT-STTGGG-SS--SS--
--SS--TTTTT-SS--SS--
--TT-STTTTT-SS--SS--
--TT--TTGGG-SS--SS--
--TT-STTGGG-SS--SS--
--SS-STTGGG-SS--SS--
--TT-STTGGG-SS-SSS--
--SS--TTTTT-SS-SSS--
--SS--TTGGG-SS--SS--
--SS--TTTTS-SS--SS--
--SS--TTTTTSSS--SS--
--TT-STTGGG-SS--SS--
--SS--TTGGG-SS--SS--
--SS-STTGGG-SS--SS--
--SS--TTTTT-SS--SS--
--TT-STTTTT-SS--SS--
--TT-STTTTT-----SS--
--TT-STTTTT-S--SSS--
--TT-STTGGG-SS-SSS--
--SS-STTGGG-SS-SSS--
--TT-STTTTT-SS--SS--
--SS--TTGGG-SS--SS--
--SS-STTTTT-SS--SS--
--SS-STTTTT-SS--SS--
--TT--TTTTT-SS--SS--
--TT--TTTTT-SS--SS--
--SS-STTTTT-SS--SS--
--TT--TTTTT-SS--SS--
--SS--TTTTT-SS--SS--
--TT--TTGGG-SS-TTT--
--TT--TTTTT-SS--SS--
--TT-STTGGG-SS--SS--
--SS--TTTTT-SS--SS--
--SS--TTGGG-SS--SS--
--SS--TTGGG-SS--SS--
--SS--TTGGG--S--SS--
--SS-STTGGGSSS--SS--
--SS--TTGGG-SS--SS--
--TT-STTTTT-SS--SS--
--SS--TTGGG-SS--SS--
--SS--TTTTTSSS--SS--
--SS--TTGGG-SS-SSS--
--SS--TTGGG-SS--SS--
--SS--TTGGG-SS--SS--
--SS-STTGGG-SS--SS--
--SS--TTTTT-S---SS--
--SS-STTTTT-S---SS--
--SS--TTGGG-S---SS--
--TT-STTGGG----SSS--
--SS-STTGGG-S---SS--
--SS--TTGGG-SS--SS--
--SS--TTTTT-SS--SS--
--SS--TTGGG--S--SS--
--SS--TTGGG-S---SS--
--TT--TTGGG-SS--SS--
--SS--TTTTT-SS--SS--
--SS--TTGGG-SS--SS--
--SS-STTGGG-SS--SS--
--SS-STTGGG-SS--SS--
--TT-STTTTT-SS--TT--
--TT--TTGGG-SS-SSS--
--SS-STTGGG-SS--SS--
--TT-STTTTT-SS--SS--
--TT-STTGGG-SS--SS--
--TT-STTTTS-SS--SS--
--SS-STTTTT-SS--TT--
--SS--TTTTT-SS--SS--
--SS--TTGGG-SS--SS--
--SS--TTGGG--S--SS--
--SS-STTGGG-SS--SS--
--SS--TTGGG-SS--TT--
--TT--TTGGG-SS--SS--
--TT-STTTTT--S--SS--
--TT-STTGGG-SS--SS--
--SS--TTGGG--S-TTT--
--SS--TTGGG-SS-GGG--
--SS-STTGGG-SS--TT--
--SS-STTGGG-SS--TT--
--SS-STTGGG-SS--SS--
--SS-STTTTT--S--TT--
--SS--TTTTT--S--TT--
--SS--TTGGG-SS--TT--
--SS--TTGGG--S--SS--
--SS--TTGGG-SS--TT--
--SS--TTGGG-SS--TT--
--SS--TTGGG-SS--SS--
--SS--TTTTTSSS--SS--
--SS--TTGGGSSS--SS--
--SS-STTTTT-SS--TT--
--SS-STTTTT-SS--SS--
--SS-STTTTT-SS--TT--
--SS-STTGGG-SS--TT--
--SS--TTGGG-SS--TT--
--SS--TTTTTSSS--TT--
--SS-STTTTT-SS--TT--
--SS-STTTTT-SS--TT--
--SS--TTTSS-S---TT--
--SS-STTGGGSSS--SS--
--SS--TTGGG-SS-STT--
--SS--TTGGG-SS--TT--
--TT--TTGGG-SS-STT--
--SS--TTTTT-S--GGG--
--TT-STTTTT-S---TT--
--SS--TTGGG-SS--TT--
--SS-STTGGG-SS-SSS--
--SS--TTGGG-----SS--
--SS--TTGGG--S--TT--
--SS-STTTTT-SS--TT--
--SS--TTGGG-SS--SS--
--SS--TTTTT-SS--SS--
--SS--TTTTT-SS--SS--
--SS--TTTTT-SS--TT--
--SS--TTTTT-SS--TT--
--SS--TTGGG-SS--TT--
--SS--TTGGG-SS--SS--
--SS--TTGGG-SS--SS--
--SS--TTTTT-S---TT--
--SS--TTTTT-SS--TT--
--SS--TTGGGSSS--TT--
--SS--HHHHT-SS--TT--
--SS--HHHHTSSS--TT--
--SS--TTTTT-SS--TT--
--SS--TTGGG-SS--TT--
--SS-STTGGG-SS--SS--
--SS--TTGGG-SS--TT--
--SS-STTGGG-SS--TT--
--SS-SHHHHH-S---SS--
--SS-SHHHHH-----SS--
--TT-STTGGG-----SS--
--SS-STTTTT--S--SS--
--SS--TTGGG-S---SS--
--SS-SHHHHS-S---SS--
--SS--TTGGG-S---TT--
--SS--TTGGG-SS--TT--
--SS--TTGGG-S--STT--
--SS--TTGGG-SS-STT--
--SS--TTGGG--S--TT--
--SS--TTGGG-----TT--
--SS--HHHHS-----TT--
--SS--TTGGG-SS--TT--
--TT-STTGGG-SS--TT--
--TT--HHHHH-SS--TT--
--TT-STTTTT--S--TT--
--TT-STTTTT-SS-STT--
--TT-STTGGG-SS--TT--
--SS-SHHHHH--S--TT--
--TT-STTTTT-SS--TT--
--TT-STTTTT-SS-SSS--
--TT-STTTTT--S-TTS--
--TT-STTGGG-S---TT--
--SS-STTGGG-SS-STT--
--SS-STTTTT-SS-GGG--
--TT-STTTTT-SS-TTT--
--SS-STTTTT--S-TTT--
--SS--TTTTT-SS-TTT--
--SS-STTTTT-SS-TTT--
--SS--TTTTT--S-TTT--
--SS--TTTTT--S-TTT--
--TT--TTTTT--S-TTT--
--SS-STTTTT--S-TTT--
--SS--TTTTT--S-TTT--
--SS--TTGGG--S-TTT--
--SS-STTTTT--S-TTT--
--TT--TTTTT-SS-TTT--
--SS-STTTTT-SS-TTT--
--SS-STTTTT--S-TTT--
--SS-STTTTS--S-TTT--
--SS--TTGGG-SS-TTT--
--SS-STTTTT-SS-TTT--
--SS-STTTTT-SS-TTT--
--SS-STTTTT--S-TTS--
--SS--TTTTT-SS-TTT--
--SS--TTTTT-SS-TTT--
--SS--TTGGG-SS-SSS--
--TT-STTTTT-SS-SSS--
--SS-STTTTT--S-TTS--
--SS-STTGGG--S-TTT--
--SS-STTTTT--S-TTS--
--SS-STTTTT--S-TTS--
--SS--TTTTT--S-SSS--
--SS--TTTTT--S-TTT--
--TT-STTTTT--S-TTS--
--SS-STTTTT-SS-TTS--
--SS--TTTTT--S-TTT--
--SS--TTTTT-SS-SSS--
--SS-STTTTT-SS-SSS--
--TT-SSSTTT-SS-TTS--
--TT-STTTTT--S-TTT--
--TT-SSSTTT-SS-TTS--
--SS--TTTTS--S-TTT--
--SS--TTTTT--S-TTT--
--SS-SSSGGG-SS-TTT--
--TT-STTTTT--S-TTS--
--TT--TTTTS-SS-TTT--
--SS-STTTTT--S-TTT--
--SS--TTTTT-SS-TTT--
--SS--TTTTT--S-TTT--
--SS-STTTTT--S-TTT--
--SS-STTTTT-SS-TTT--
--SS--TTTTT--S-TTT--
--SS--TTTTT--S-TTT--
--SS--TTTTT--S-TTT--
--SS--TTTTTS-S-TTT--
--SS--TTTTT-SS-SSS--
--TT-STTTTT--S-TTT--
--SS--TTTTT-SS-TTS--
--SS--TTTTT-SS-TTT--
--SS--TTTTT--S-TTT--
--SS--TTGGG-SS-TTT--
--SS-STTTTTS-S-TTT--
--SS-SSSTTT-SS-TTT--
--SS--TTTTT-SS-TTT--
--SS--TTTTT--S-TTT--
--SS-STTTTT--S-TTT--
--TT-STTGGG--S-TTT--
--TT-STTGGG-SS-TTT--
--SS-STTTTT--S-TTT--
--SS-SSSTTT-SS-TTT--
--SS-SSSTTT--S-TTT--
--SS-STTTTT-SS-TTT--
--SS-SSSTTT-SS-TTT--
--SS-SSSTTT-SS-TTT--
--SS-STTTTS-SS-TTT--
--SS-SSSTTTSSS-TTT--
--SS--TTTTT--S-TTT--
--SS-STTTTT--S-SSS--
--SS-STTTTT--S-TTT--
--SS-STTTTT--S-TTT--
--SS-STTTTT-SS-TTT--
--SS--TTTTT--S-TTT--
--SS--SSTTSSSS-TTT--
--SS-STTTTT-SS-TTT--
--SS-SSSTTT--S-TTT--
--SS-STTTTT-SS-TTT--
--SS-SSSTTT--S-TTT--
--SS-SSSTTT--S-TTT--
--SS-SSSTTT--S-TTS--
--SS-SSSTTT--S-TTT--
--SS-STTTTT--S-TTT--
--SS-SSSTTT--S-TTT--
--SS-SSSTTT--S-TTT--
--SS-SSSTTT--S-TTT--
--SS-SSSTTT--S-TTT--
--SS-SSSTTT--S-TTT--
--SS-SSSTTT--S-TTT--
--SS-SSSTTT--S-TTT--
--SS-SSSTTT-SS-SSS--
--SS-SSSTTTS-S-TTT--
--SS-SSSTTT-SS-TTT--
--SS-SSSTTS-SS-TTT--
--SS-SSSTTS-SS-TTT--
--SS-SSSTTT-SS-TTT--
--SS-SSSTTT-SS-TTT--
--SS-SSSTTT--S-TTT--
--SS-SSSTTT-SS-TTT--
--SS-SSSTTT-SS-TTT--
--SS-SSSTTT-SS-TTT--
--SS-SSSTTT-SS-TTS--
--SS-SSSTTT-SS-TTT--
--SS-SSSTTT-SS-TTT--
--SS-SSSTTT-SS-TTT--
--SS-SSSTTT-SS-TTT--
--SS--SSTTT--S-TTT--
--SS-STTTTT-SS-TTT--
--SS-SSSTTT--S-TTT--
--SS--SSTTT-SS-TTT--
--SS-SSSTTT-SS-TTT--
--SS-STTTTT-SS-TTT--
--SS--TTTTT-SS-TTT--
--SS--TTGGG-SS-TTS--
--SS--TTTTT--S-TTT--
--SS--TTTTT-SS-TTT--
--SS--TTTTT--S-TTT--
--SS--TTGGG-SS-TTT--
--SS--TTTTT--S-TTT--
--SS--TTTTT-SS-TTT--
--SS-STTGGG-SS-TTT--
--SS--TTTTT--S-TTT--
--SS--TTTTT-SS-TTT--
--SS--TTGGG--S-TTT--
--SS--TTGGG-SS-TTT--
--SS--TTGGG-SS-TTT--
--SS--TTGGG--S-TTT--
--SS--TTGGG-SS-TTT--
--SS--TTTSS-SS-TTT--
--SS--TTSSS-SS-TTT--
--SS--TTTSS-SS-TTT--
--SS--TTTTT-SS-TTT--
--SS--TTGGG--S-TTS--
--SS--TTGGG--S--SS--
--SS--TTTTT-SS-SSS--
--SS--TTGGG-SS-SSS--
--SS--TTGGG-SS-SSS--
--SS--TTTTT--S-SSS--
--SS-STTTTT--S-TTT--
--SS--TTTTT-SS-TTT--
--SS-STTTTT-SS-TTT--
--SS--TTGGG-SS-TTT--
--SS--TTGGG-SS-TTT--
--SS--TTTTT-SS-TTT--
--SS--TTTTT--S-TTT--
--SS-STTGGG-SS-TTT--
--SS--TTTTT--S-TTT--
--SS--TTTTT-SS-TTT--
--SS--TTTTT--S-TTT--
--SS--TTTTTSS--TTT--
--SS--TTGGG-SS-TTT--
--SS--TTTTT-SS-TTT--
--SS--TTGGG-SS-TTT--
--SS--TTGGG-S--TTT--
--SS--TTGGG-SS-TTT--
--SS--TTGGG-SS-TTT--
--SS--TTGGG-S--TTT--
--SS--TTGGG--S-TTT--
--SS--TTGGG--S-TTT--
--SS--TTGGG--S-TTT--
--SS--TTGGG-SS-TTT--
--SS--TTGGG-SS-TTT--
--SS--TTGGG-SS-TTS--
--SS--TTGGG-SS-TTT--
--SS--TTGGG-SS-TTT--
--SS--TTGGG-SS-TTT--
--TT--TTTTTSSS-TTT--
--SS-STTGGG-SS-TTT--
--SS--TTGGG-SS-TTT--
--SS--TTTTT-SS-TTT--
--SS-STTGGG--S-TTT--
--SS--TTGGG--S-TTT--
--SS-STTTTT-SS-TTT--
--SS-STTTTT-SS-TTT--
--SS-STTTTS-SS-TTT--
--SS--TTTTT-SS-TTT--
--SS--TTTTT-SS-TTT--
--SS--TTGGG-SS-TTT--
--SS--TTGGG-SS-TTT--
--SS--TTTTTSSS-TTT--
--SS--TTGGG-SS-TTT--
--SS--TTGGG-SS-TTT--
--SS--TTGGG-SS-TTT--
--SS--TTGGG-SS-TTT--
--SS--TTGGG--S-TTT--
--SS--TTGGG-SS-TTT--
--SS--HHHHH-SS-TTT--
--SS--TTTTT-SS-TTT--
--SS--TGGGT-SS-TTT--
--SS--TTTTT-SS-TTT--
--SS--TTGGG-SS-TTT--
--SS--TTTTT-SS-TTT--
--SS--TTGGG-SS-TTT--
--SS--TTTTT--S-TTT--
--SS--TGGGT-SS-TTT--
--SS--HHHHSSSS-TTT--
--SS--TTTTT-SS-TTT--
--SS--HHHHT-SS-TTT--
--SS--TTTTTSSS-TTT--
--SS--TTTTT-SS-TTT--
--SS--TTTTTSSS-TTT--
--SS--TTTTSSSS-TTT--
--SS--HHHHH-SS-TTT--
--SS--HHHHHSSS-TTT--
--SS-SHHHHHSSS-TTT--
--SS--HHHHHSSS-TTT--
--SS--HHHHTSSS-TTT--
--SS--TTTTTSSS-TTT--
--SS--HHHHHSSS-TTT--
--SS--TTTTS-SS-TTT--
--SS--TTGGG-SS-TTT--
--SS--SHHHHSSS-TTT--
--SS--HHHHHSSS-TTT--
--SS--HHHHHSSS-TTT--
--SS--TTTTTSSS-TTT--
--SS--HHHHTSSS-TTT--
--SS--TTTTTSSS-TTT--
--SS--HHHHHSSS-TTT--
--SS--HHHHHSSS-TTT--
--SS--HHHHTSSS-TTT--
--SS--HHHHTSSS-TTT--
--SS--HHHHTSSS-TTT--
--SS--HHHHHSSS-TTT--
--SS--HHHHHSSS-TTT--
--SS--TTTTTSSS-TTT--
--SS--HHHHTSSS-TTT--
--SS--TTTTTSSS-TTT--
--SS--TGGGTSSS-TTT--
--SS--HHHHT-SS-TTT--
--SS--TTGGGSSS-TTT--
--SS--HHHHHSSS-TTT--
--SS--HHHHHSS--TTT--
--SS--TGGGSSSS-GGG--
--SS-STTGGG-SS-TTT--
--SS--HHHHHSSS-TTT--
--SS--HHHHHSSS-TTT--
--SS--SGGGG-S--TTT--
--SS--TTTTTSSS-TTT--
--SS--TTTTTSSS-TTT--
--SS--TTGGGSSS-TTT--
--SS--HHHHTSSS-TTT--
--SS--TTTTTSSS-TTT--
--SS--TTTTTSSS-TTT--
--SS--TTGGGSSS-TTT--
--SS--TTTTTSSS-TTT--
--SS--HHHHHSSS-TTT--
--SS-SHHHHHSSS-TTT--
--TT-SHHHHTSSS-TTT--
--SS--HHHHHSSS-TTT--
-TTT--TTGGGSSS-TTT--
-TTT--HHHHH-SS-TTT--
-TTT--HHHHH-SS-TTT--
--SS-STGGGT-SS-TTT--
-TTT-STTTTTSSS-TTT--
-TTT-STTTTT-SS-TTT--
--SS-SHHHHH-SS-TTT--
--TT-SHHHHH-SS-TTT--
--SS--TTTTT-SS-TTT--
--TT-STTTTT-SS-TTT--
--SS--TTTTT-SS-TTT--
--SS-STTTTT-SS-TTT--
--TT-STTTTT-SS-TTT--
--TT-STTTTT-SS-TTT--
--TT-STTGGG-SS-TTT--
--SS-SHHHHH-SS-TTT--
--TT-STGGGT-SS-TTT--
--TT-SHHHHH-SS-TTT--
--SS--TTTTTSSS-TTT--
--TT-SSHHHH-SS-TTT--
--SS-SSHHHH-SS-TTT--
--SS-SSGGGT-SS-TTT--
--SS--TGGGT-SS-TTT--
--SS-SHHHHH-SS-TTT--
--SS-STTTTT-SS-TTT--
--TT--GGGGT-SS-TTT--
--TT--HHHHH-SS-TTT--
--SS--GGGGT-SS-TTT--
--TT-SGGGGT-SS-TTT--
--SS--GGGGT-SS-TTT--
--SS--THHHHSSS-TTT--
--SS-SGGGGT-SS-TTT--
--SS--GGGGT-SS-TTTT-
--SS--SHHHH-SS-HHHH-
--SS--GGGGT-SS-HHHH-
--SS--THHHH-SS-TTTT-
--SS--GGGGT-SS-HHHH-
--SS--GGGGT-SS-HHHH-
--TT--GGGGT-SS-HHHH-
--SS--GGGGT-SS-HHHH-
--SS--GGGGT-SS-HHHH-
--SS--GGGGT-SS-HHHH-
--SS--THHHH-SS-TTTT-
--SS-SGGGGT-SS-TTTT-
--TT--GGGGT-SS-HHHH-
--SS--SHHHH-SS-HHHH-
--SS--GGGGT-SS-TTTT-
--SS--GGGGT-SS-HHHH-
--SS--GGGGT-SS-HHHH-
--SS--GGGGT-SS-TTTT-
--SS--GGGGT-SS-TTTT-
--SS--GGGGT-SS-STTT-
--SS--GGGGT-SS--SS--
--SS--GGGGT-SS--SS--
--SS--GGGGT-SS-SSS--
--SS--GGGGT--S-SSTT-
--TT--GGGGT--S--SS--
--SS--GGGGT--S--TTT-
--SS--THHHH--S--SS--
--SS--GGGGT--S--SS--
--SS--GGGGT--S--TTT-
--SS--THHHH--S--TTT-
--TT-SHHHHH--S--TTT-
--SS--THHHH-SS-TTTT-
--SS--HHHHH-SS--TTT-
--SS--HHHHH-SS--TTT-
--SS--GGGGT-SS-TTTT-
--SS--TTTTT-SS--TTT-
--SS-SHHHHH-SS-STTT-
--SS--HHHHHSSS-TTTT-
--TT-STTTTT-SS-TTTT-
--SS--HHHHH-SS-TTTT-
--TT-SHHHHHSSS--TTT-
--SS--THHHH-SS--TTT-
--TT-SGGGGT-SS--TTT-
--TT-STHHHH-SS--TTT-
--TT-SGGGGT-SS-STTT-
--SS-SGGGGT-SS--STT-
--TT-SHHHHH-SS--TT--
--TT-STTGGG-SS--TT--
--SS--HHHHH-SS--TTT-
--TT-SGGGGT-SS--TTT-
--SS-SHHHHH-SS--TTT-
--SS-SHHHHH-SS--TTT-
--SS-SSHHHH-SS-STTT-
--SS--SGGGT-SS--TTT-
--TT-STTGGG-SS--TTT-
--SS-SHHHHH-SS--TTT-
--TT--HHHHH-SS--TTT-
--TT-STHHHH-SS--SS--
--SS--HHHHH-SS--TTT-
--SS--HHHHH-SS--TTT-
--SS-SHHHHH-SS-STTT-
--SS-SHHHHH-S---SS--
--SS--HHHHH-S---TTT-
--SS-SSHHHH-SS--TTT-
--SS--HHHHH-SS--TTT-
--SS--SHHHH-SS--SS--
--SS--TTTTT-SS--TTT-
--TT-SHHHHH-SS--SS--
--TT-SGGGTT-SS--TTT-
--SS-SHHHHH-SS-STTT-
--SS-SHHHHH-SS--TTT-
--TT-SHHHHH-SS--TTT-
--SS-SHHHHHSSS--TTT-
--SS-SHHHHH-SS--TTT-
--SS--HHHHH-SS--TTT-
--SS-SHHHHH-SS--TTT-
--SS-SHHHHH-SS-STTT-
--TT--HHHHH-S---TTT-
--SS--TTTTT----TTTT-
--SS--TGGGT-S---TTT-
--SS-SHHHHH-SS--TTT-
--SS-SHHHHH-SS-STTT-
--SS-SGGGGT-SS--TTT-
--SS-STTTTT-SS--TTT-
--SS-SHHHHH-SS--TTT-
--TT-SHHHHH-SS-STTT-
--SS-SHHHHS-SS--TTT-
--SS-SGGGSS-SS-STTT-
--SS-SHHHHS-S--STTT-
--TT-SGGGTSSS---TTT-
--SS-SGGGTS-SS--TTT-
--TTSSGGGTSSSS--TTT-
--SS-SGGGTSSSS--TTT-
--TT-SGGGTSSSS-STTT-
--SS-SHHHHSSSS--TTT-
--SS-SGGGSS-S--STTT-
--TT-SHHHHSSSS--TTT-
--SS-SGGGTSSSS--TTT-
--SS-SHHHHS-SS--TTT-
--SS-STTTSS-SS--TTT-
--SSSSTTTSS-SS--TTT-
--TT-SHHHHSSSS--SS--
--TT-SGGGTS-SS-TTTT-
--TTSSHHHHS-SS--TTT-
--TT-SGGGTS-SS--TTT-
--SS-SGGGTSSSS--SS--
--SSSSGGGSS-SS--TTT-
--SS-SHHHHSSSS--TTT-
--SS-SHHHHS-S---SS--
--SS-SHHHHSSSS-STTT-
--TTSSGGGTSSSS--TTT-
--SS-SGGGTS-S---TTT-
--SS-SGGGTS-SS-STTT-
--SS-SHHHHS-SS-STTT-
--SSSSGGGSS-SS-STTT-
--SSSSHHHHSSSS-STTT-
--TT-SGGGSS-SS-STTT-
--SS-TTTTTSSSS--SS--
--SSSSHHHHSSSS-TTTT-
--SS-SHHHHS-SS--TTT-
--SS-SHHHHSSSS--TTT-
--SS-SGGGSS-SS--TTT-
--SS-SHHHHSSSS--TTT-
--SS-SHHHHS-SS--TTT-
--SS-SHHHHSSSS--TTT-
--SS-SSTTTS-SS--TTT-
--SS-SGGGTSSSS--TTT-
--TT-SHHHHSSSS--TTT-
--TT-SGGGTSSS--TTTT-
--SS-SGGGTSSSS-STTT-
--TT-SGGGTS-SS-STTT-
--SS-SGGGTSSSS--TTT-
--SS-SGGGTS-SS--TTT-
--TTSSGGGTS-SS--TTT-
--SS-STTTSSSS---TTT-
--TT-SHHHHSSS---TTT-
--SS-SHHHHSSSS--TTT-
--TT-SHHHHSSSS-STTT-
--SS-SHHHHSSSS--TTT-
--TT-SGGGTS-SS-STTT-
--TT-STTTSS-SS-SSS--
--SS-SGGGTSSSS--TTT-
--TT-THHHHSSSS--TTT-
--TT-GGGTSSSS---TTT-
--TT-STTTSS-S---TTT-
--TTSSGGGTS-SS--TTT-
--TT-SGGGTS-S--STTT-
--TT-SHHHHSSSS--TTT-
--TT-SGGGSSSSS--TTT-
--SS-SHHHHSSSS--SS--
--SS-SGGGTSSS---TTT-
--TT-SGGGTSSS---TT--
--TT-SGGGTSSS---GGG-
--TT-SHHHHS-S--SGGG-
--SS-SHHHHS-S---GGG-
--TT-STTTSS-----GGG-
--SS-SHHHHSSS---STT-
--TT-STTTSSSS--SSS--
--TT-STTSSS-SS-SGGG-
--TT-STTTSS-SS--STT-
--TT-SGGGSSSS---SS--
--TT-STTTSS-SS--STT-
--TT-STTTSS-S---STT-
--TT-STTSSS-SS--STT-
--TT-STTTSS-S---TT--
--SSSSTTTTT-S---TT--
--TT-STTTTT-SS--TT--
--SS-STTTTT-SS-SGGG-
--SS-STTTSS-SS--TT--
--TT-STTTSS-SS--TT--
--TT-STTTSS-SS--SS--
--TT-STTTTT-SS--TTT-
--SS-STTTTT-SS--GGG-
--TT-STTTSS--S--GGG-
--SS-STTTTT-SS--GGG-
--SSSSTTTTT-SS--GGG-
--TT-STTSSS--S--GGG-
--SS-STTTTT--S--GGG-
--SS-STTSSS--S--TTT-
--SS-STTSSS--S--TTT-
--SS-STTSSS--S--TTT-
--SS-STTTTT--S--TTT-
--SS-STTTTT-SS-STTT-
--SS-STTTSS-----TTT-
--SS-STTTSS--S--TTT-
--SS-STTTSS-----TTT-
--TT-STTTSS----STTT-
--SS-STTTSS-----TTT-
--SS-STTTSS--S--TTT-
--SS-STTTSS--S--TTT-
--SS-STTTSS--S--TTT-
--SS-STTTSS--S-STTT-
--SS-STTTSS-----TTT-
--SS-STTTSS-----TTT-
--SS-STTTSS--S--TTT-
--SS-STTTSS--S--TTT-
--SSSSTTTSS--S--SS--
--TT-STTSSS--S--SS--
--SS-STTTTT-----SS--
--SS-STTTSS--S--SS--
--SS-GGGTSS--S--SS--
--SS-STTTSS-----SS--
--SS-STTTTT--S--SS--
--SS-STTTTT-SS--SS--
--SS-HHHHHH--S--SS--
--SS-STTTTT--S--SS--
--SS-STGGGT-SS--SS--
--TT-SHHHHH-S---SS--
--TT-STTTTT--S--GGG-
--SS-SHHHHT-----TT--
--TT-SHHHHT--S--TT--
--SSSGGGTTT-----GGG-
--SSSSTTTTT-----TTT-
--SS-SIIIII-----GGG-
--SSSSHHHHTS-S--GGG-
--SS-SHHHHTS-S--GGG-
--SSSSIIIIIS----TTT-
--SSSSHHHHTS-S--TTT-
--SSSHHHHHT-S---TTT-
--SS-HHHHTT-SS-STTT-
--SS-HHHHTT-SS-STTT-
--SS-SHHHHHSSS-STTT-
--SS-HHHHHH-SS-STTT-
--SS-HHHHHS-SS--TTT-
--SS-SHHHHS-SS--TTT-
--SS-STTTTT-SS--TTT-
--SS-STTGGG-SS--TTT-
--SS-STTGGG-SS--TTT-
--SS-STTGGG-SS--TTT-
--SS-STTTTS-SS--GGG-
--TT-STTGGG-SS--TTT-
--TT-SHHHHT-SS--TTT-
--SS-STTGGG-SS--TTT-
--SS-STTTTT-SS--TTT-
--SS-STTGGG-SS--TTT-
--TT-STTGGG-SS--TTT-
--SS-STTGGG-SS-SSTT-
--SS-SHHHHH-SS--GGG-
--SS-SHHHHH-SS--TTT-
--SS-STTGGG-SS-STT--
--SS-SHHHHT-SS--TTT-
--SS-STTTTT-SS--SS--
--TT-STTGGG-SS--GGG-
--SS-STTTTT-SS--GGG-
--SS-STTTSS-SS--TTT-
--SS-SHHHHHSSS--TTT-
--TT--TTGGG-SS--TTT-
--TT-STTGGG-SS--TTT-
--SS-STTGGG-SS--TTT-
--SS-STTGGG-SS--TTT-
--SS-STTTTT-SS--TTT-
--TT--TTTTT--S--GGG-
--SS-STTTTT-SS--TTT-
--SS--TTGGG-SS--TTT-
--SS-SHHHHH-SS--TTT-
--SS-SHHHHH-SS--GGG-
--SS-SHHHHH-SS--GGG-
--SSSSHHHHH-SS--TTT-
--TT-STTTTT-SS--TTT-
--SS-STTGGG-SS--TTT-
--SS-STTGGG-SS--GGG-
--SS-STTTTT-SS--TTT-
--TT-SHHHHT-SS--TTT-
--SS-HHHHHH-SS--GGG-
--SS-SHHHHT-SS--TTT-
--SS-HHHHTT-SS--TTT-
--SS-HHHHTT-SS--TTT-
--SS-SHHHHT-SS--TTT-
--SS--TTTTT-SS--TTT-
--SS--TTTTT-SS--TTT-
--SS-STTGGG-SS--TTT-
--SS-HHHHTT-SS--TTT-
--SS-HHHHHT-SS--GGG-
--SS-STTGGG-SS--TTT-
--SS-STTGGG-SS--TTT-
--SS--TTTTT-SS--GGG-
--TT-SHHHHT-SS--TTT-
--TT-STGGGT-SS--GGG-
--SS-STTGGG-SS---TT-
--SS-STTGGGSSS---TT-
--SS-STTGGG-SS---TT-
--TT-STTGGG-SS------
--SS-STTTTT-SS---TT-
--SS-STTGGG-SS------
--SS-STTGGG-SS------
--TT-STTGGG-SS---TT-
--TT-STTGGG-SS---TT-
--SS-STTTTT-SS---TT-
--SS-SHHHHH-S-------
--SS-STTTTT-SS------
--SS-STTTTT-SS---TT-
--SS-STTTTT-SS---TT-
--TT-STTTTT-SS---S--
--SS-STTGGG-SS--TT--
--SS-STTGGG-SS---TT-
--TT-HHHHHS-SS-S-TT-
--SS-STTGGG-SS-S-S--
--TT-STTTTT-SS-TTS--
--SS-STTGGG-SS-TTTT-
--SS-STTGGG-SS---TT-
--SS-STTGGG-SS------
--SS-STTGGG-SS-TTTT-
--TT-STTGGG-SS------
--SS-STTGGG-SS-S-S--
--SS-STTGGG-SS---S--
--TT-STTGGG-SS--GGG-
--TT-STTGGG-SS-S-S--
--TT-STTGGGSSS---S--
--TT-STTGGG-SS------
--TT-STTGGG-SS------
--TT-STTGGG-SS-S----
--SS-STTGGG-SS-S----
--SS-SHHHHH-SS------
--TT-STTTTT-SS------
--SS-STTGGG-SS------
--SS-HHHHTS-SS------
--SS-HHHHTT-SS-S-S--
--SS-HHHHTT-SS-S----
--SS-STTGGG-SS-S----
--SS-STTTTTSSS---S--
--TT-HHHHTS-SS------
--TT-HHHHTT-SS---S--
--TT-STTTTS-SS---S--
--SS-STTGGG-SS---S--
--SS-STTTTS-SS-S-S--
--SS-STTGGG-SS------
--SS-STTGGG-SS------
--SS-STTGGG-SS------
--SS-STTGGG-SS------
--SS-STTGGG-SS-S-S--
--SS-STTGGGSSS-S-S--
--SS-STTGGGSSS-S-S--
--SS-STTTTTSSS-S-S--
--SS-STTGGG-SS---S--
--SS-STTTTT-SS---S--
--SS-STTGGG-SS-S-S--
--SS-STTTTT-SS---S--
--SS-STTGGG-SS-S-S--
--SS-STTGGG-SS-S----
--SS-STTGGG-SS-S-S--
--SS-SSSSSS-SS-S-S--
--SS-STTTTT-SS---S--
--SS-STTGGG-SS------
--SS-STTGGG-SS------
--SS-STTGGG-SS---S--
--SS-STTGGG-SS------
--SS-STTGGG-SS-S----
--SS-STTTTT-SS-S-S--
--SS-STTTTT-SS---S--
--SS-STTGGG-SS------
--SS-STTGGG-SS---S--
--SS-STTTTS-SS---S--
--SS-STTGGG-SS---S--
--SS-SHHHHH-SS-S----
--SS-STTGGG-SS-S----
--SS-STTGGG-SS-S----
--SS-STTGGG-SS-S----
--SS-STTGGG-SS-S----
--SS-STTGGG-SS------
--SS-SHHHHT-SS------
--SS-STTGGG-SS------
--SSSSTTGGG-SS-SS---
--SS-STTGGG-SS-S----
--SS-STTGGG-SS------
--SS-STTTTT-SS------
--SS-STTGGG-SS------
--SS-STGGGS-SS------
--SS-STTTTT-SS------
--SS-STTGGG-SS------
--SS-STTGGG-SS------
--SS-STTGGG-SS------
--SS-STTGGG-SS------
--SS-STTTTT-SS------
--SS-STTGGG-SS------
--SS-STTTTS-SS------
--SS-STTGGG-SS--S---
--SS-STTGGG-SS------
--SS-STTTTS-SS-SS---
--SS-STTTTT-SS--S---
--SS-STTTTT-SS--S---
--SS-STTGGG-SS--S---
--SS-STTGGG-SS-S----
--SS-STTTTT-SS-S----
--SS-STTTTT-SS--S---
--SS-STTTTT-SS-SS---
--SS-STTTTS-SS-SS---
--SS-STTGGG-SS-S----
--SS-STTTTT-SS--S---
--SS-STTGGG-SS------
--SS-STTTTT-SS------
--SS-STTTTT-SS-S----
--SS-STTGGG-SS-S----
--SS-STTTTT-SS-SS---
--SS-STTGGG-SS------
--SS-STTTTS-SS--S---
--SS-STTTTT-SS------
--SS-STTGGG-SS------
--SS-STTTTT-SS------
--SS-STTTTT-SS------
--SS-STTGGG-SS------
--SS-STTGGG-SS------
--SS-STTTTS-SS------
--SS-STTTTT-SS------
--SS-STTTTT-SS------
--SS-STTTTT-SS------
--SS-STTGGG-SS------
--SS-SHHHHH-SS------
--SS-STTGGG-SS------
--SS-STTTTT-SS-S----
--SS-STTGGG-SS------
--SS-STTGGG-SS-S----
--SS-STTGGG-SS-S----
--SS-SHHHHT-SS--S---
--SS-STTGGG-SS------
--SSSSTTGGG-SS------
--TT-STTTTS-SS------
--SS-STTTTT-SS-S----
--SS-STTTTT-SS------
--SS-STTGGG-SS------
--SS-STTGGG-SS------
--SS-STTGGG-SS------
--SS-STTGGG-SS------
--SS-STTGGG-SS------
--SS-STTGGG-SS-S----
--SS-STTGGG-SS-S----
--SS--TTGGG-SS-S----
--SS-STTGGG-SS------
--SS-STTGGG-SS------
--SS-STTGGG-SS------
--SS-STTGGG-SS------
--SS-STTTTT-SS------
--SS-STTGGG-SS------
--SS-STTGGG-SS------
--SS-STTGGG-SS------
--SS-SHHHHTSSS------
--SS-SHHHHS-SS------
--SS-SHHHHT-SS------
--SS-STTTTT-SS------
--TT-STTGGG-SS------
--TT-STTTTT-SS------
--SS-STTGGG-SS------
--SS-STTGGG-SS------
--SS-HHHHTT-SS------
--SS-STTGGG-SS------
--SS-STGGGT-SS------
--SSSSHHHHH-SS------
--SS-HHHHHH-SS------
--SS-STTTTT-SS------
--SS-HHHHTT-SS------
--TT-HHHHTT-SS------
--SS-SHHHHHSSS------
--TT-SHHHHH-SS------
--SS--TTTTS-SS------
--SS-STTGGG-SS------
--SS-STGGGT-SS------
--TT-STTTTT-SS------
--TT-SHHHHH-S-------
--SS-STTTTT-S-------
--SS-SHHHHH-S-------
--TT-SHHHHH-SS------
--SS-SHHHHH-S-------
--SS-SHHHHH---------
--SS-HHHHTT-SS------
--SS--TTTTT-SS------
--SS-SHHHHH-SS------
--TT-STTTTT-SS------
--SS--TTGGGSSS------
--TT-SHHHHHSSS------
--SS-STTGGG-SS------
--TT-STTTTTSSS------
--SS-STTTTT-SS------
--TT-SHHHHH-SS------
--SS-SHHHHH-SS------
--TT-SHHHHH-SS------
--SS-STTTTT-SS------
--SS-STTTTT-SS-S----
--SS-STTTTT-SS------
--TT-STTTTT-S-------
--SS-STTTTT-SS------
--TT-SHHHHH-SS------
--TT-SHHHHH-SS------
--SS-SHHHHH-SS---S--
--SS-SHHHHH-SS------
--SS-STTTTT-SS---S--
--TT-SHHHHH-S-------
--SS-STTTTT-S-------
--SS-STTTTT-SS--SS--
--TT-STTTTT-SS---S--
--TT-STTTTT-SS---S--
--TT-STTTTT-SS---S--
--SS-STGGGT-SS--SS--
--SS-STTGGG-SS--SS--
--SS-STTTTT--S---S--
--SS-SHHHHH--S---S--
--SS-STGGGT--S---S--
--SS-SSHHHH--S------
--SS-SHHHHH--S-S----
--SS-STTTTT--S---S--
--SS-STTTTT--S---S--
--SS-STTTTT--S-S-S--
--SS-STTTTT--S-S-S--
--SS-STTTTT--S-S-S--
--SS-STTTTT-SS-S-S--
--SS-STTTTT--S---S--
--SS-STTTTT--S-S-S--
--SS-STTTTT--S-S-S--
--SS-STTGGG-SS-S-S--
--SS-STTGGG--S---S--
--SS-STTTTT--S---S--
--SS-SHHHHH-SS---S--
--SS-STGGGT-SS---S--
--SS-SHHHHH-SS---S--
--TT-SHHHHH--S---S--
--SS-SHHHHH-SS---S--
--SS-STTGGG-SS---S--
--SS-STTTTT-SS---S--
--SS-SHHHHH-SS---S--
--SS-SHHHHH-SS---S--
--SS-STTTTT-SS--SS--
--TT-SHHHHH-SS---S--
--SS-STTTTT-SS-S----
--SS-SSHHHH-SS------
--SS--HHHHH-SS---S--
--SS-SHHHHH--S---S--
--SS-SHHHHH-SS---S--
--SS-STGGGS-SS---S--
--TT-SHHHHH-SS---S--
--TT-SHHHHH-SS---S--
--TT-STTGGG-SS--SS--
--TT-STTTTT--S--SS--
--TT-STTGGG-SS---S--
--TT-STTTTT--S---S--
--SS-SHHHHH-SS---S--
--SS-SHHHHH-SS---S--
--TT-STTTTT--S------
--TT-SSHHHH--S-S----
--TT-STTTTT--S--SS--
--TT-STTTTT-SS--SS--
--TT-SHHHHH-SS-SSS--
--TT-SHHHHH-SS-SSS--
--TT-SSGGGT-SS-SSS--
--TT-SSHHHH-SS-SSS--
--TT-SHHHHH-SS-SSS--
--SS-STTGGG-SS-SSS--
--TT-STTTTT-SS-S-S--
--TT-SHHHHH-SS-SSS--
--SS-SHHHHH-SS-SS---
--TT-SHHHHH-SS-S-S--
--TT-SHHHHH-SS-S-S--
--SS-SHHHHH-SS-S-S--
--TT-SSHHHH-SS-S-S--
--TT-SHHHHHSSS-S-S--
--TT-SHHHHH-SS-S-S--
--SS-SHHHHHSSS-SSS--
--TT-SHHHHHSSS-S-S--
--TT-SSGGGT-SS-S-S--
--SS--HHHHH-SS-S-S--
--TT-STTTTT-SS-S-S--
--TT-STGGGT-SS-SSS--
--TT-SHHHHH-SS-S-S--
--TT-SHHHHH-SS-S-S--
--TT-SSGGGT-SS-S-S--
--TTSSHHHHH-SS-SSS--
--SSSSSHHHHSSS---S--
--SS-SHHHHH-SS-S-S--
--TTSSSTTTS-SS---S--
--TT-SHHHHH-SS---S--
--TT-STTGGG-SS------
--SS-STTTTT-SS---S--
--SS-SHHHHH-SS-SSS--
--TT-STTTTT-SS------
--TT-STTTTT-SS-S----
--TTSSHHHHH-SS-S-S--
--TT-STTTTT-SS-S-S--
--SS--TTGGG-SS-S-S--
--SS-SHHHHH-SS-S----
--TT-SHHHHH-SS-S-S--
--SSSSHHHHH-SS---S--
--TT-STTTTT-SS-S----
--TT-STTGGG-SS-S----
--SS-STTTTT---------
--TT-STTGGG-SS-S----
--SS-SSHHHH--S-S----
--TT-SHHHHH---------
--SS-STTTTT---------
--SS--TTTTT---------
--SS-SSGGGT-S-------
--SS-SHHHHHSSS------
--TT-SHHHHH-SS------
--TT-SSHHHH-S-------
--TT-STTGGG-SS---S--
--TT-SHHHHS-SS--SS--
--TT-STTTSSSSS------
--SSSSSGGGSSSS--S---
--TT-SHHHHTSSS------
--TT-SHHHHHSSS------
--SS-STTTTTSSSSS----
--TT-STTTTTSSS-SS---
--TT-SSTTTS-SS-SS---
--TT-SHHHHHSSS-STT--
--TT-STTTTTSSSSSS---
--TT-SSHHHHSSS-SS---
--TT-STTTTSSSS------
--TT-SHHHHT-SS--S---
--SS-SSHHHH-SS--S---
--SS-SSGGGT-SS--S---
--SS-SHHHHT-SS--S---
--SS-SHHHHH-SS--S---
--SS-SHHHHH-SS--S---
--TT-STTTTT-SS--S---
--TT-STTTTS-SS--S---
--SS-SHHHHH-SS--S---
--SS-SHHHHH-SS--S---
--SS-STGGGT-SS--S---
--SS-STTTTS-SS--TT--
--SS-SSGGGS-SS--S---
--SS-STTTTT-SS--S---
--SSSSSGGGT-SS--S---
--SS-STTTTT-SS--S---
--TT-SHHHHH-SS--S---
--SS-STTTTT-SS------
--TT-SSGGGT-SS------
--TT-SSSTTT-SS------
--SSSSSHHHH-SS------
--TT-SSGGGT-SS------
--SS-STGGGT-SS------
--SS-SHHHHSSS-------
--SSSSGGGTS-S-------
--SS-SHHHHSSS-------
--SS-SHHHHSSSS------
--SSSSHHHHS-SS------
--SSSSHHHHTSSS------
--SSSSHHHHS-SS------
--SSSSHHHHSSSS------
--SSSSHHHHSSSS------
--TT-SHHHHSSSS---S--
--SS-SHHHHSSSS------
--TT-SHHHHTSSS---S--
--TT-SHHHHSSSS---S--
--TT-SHHHHSSSS------
--TT-SHHHHSSSS------
--SSSSHHHHTSS-------
--SS-SHHHHSSS-------
-GGG-SGGGTS-S-------
--TTSSHHHHS-S-------
--TT-SHHHHS-S-------
--TT-SHHHHS-S-------
--TT-SSHHHH-SS------
--TT-SHHHHH-S-------
--TT-SHHHHH-S-------
--SSSSHHHHH-S-------
--TT-SHHHHH-S-------
--TT-STTGGG-SS------
--SS-SSGGGT-SS------
--SS-STTTTT-SS------
--SS-STTTTT-S-------
--SS-SHHHHH-SS------
--SSSSHHHHH-SS------
--SS-SSHHHH-S-------
--SS--TTGGG-S----S--
--SS-STTTTT-S-------
--SSSSSGGGT-S--S----
--TT-STTTTT-S----S--
--TT-SSGGGT-S----S--
--TT-STTTTT-S--S-S--
--TT-STTTTT-S-------
--SSSSHHHHH-S----S--
--SS-SSGGGT-S----S--
--SS-SSHHHH-S----S--
--TT-SSGGGT-S----S--
--SS-SSHHHH-S----S--
--SS-SHHHHH-S----S--
--SS-SSSTTT-S-------
--SS-SSHHHH-S----S--
--TT-SHHHHH-S----S--
--SS-SSHHHH-S----S--
--TT-SSHHHHSS----S--
--TT-SSHHHHSS-------
--TT-SHHHHH-S----S--
--TT-SSHHHH-S----S--
--TTSTTGGGT-S----S--
--TTSSSHHHH-S-------
--TTSSSHHHHSS-------
--TT-STTTTT-S-------
--TT-TTHHHHSSS------
--TT-STTTTTSS----S--
--TT-STTTTTSS-------
--TT--TTTTTSS-------
--TT-STTTTTSS----S--
--TT-SHHHHT-S----S--
--TT-STTGGGSS----S--
--TT-SHHHHT-S----S--
--TT-SSGGGG-S--S-S--
--TT-STTTTSSS----S--
--TT-SHHHHTSS--S-S--
--TT-SHHHHTSS----S--
--TT-SSTTTSSS----S--
--TT-SSHHHHSS----S--
--TT-SHHHHHSS----S--
--TT-SSHHHHSS----S--
--TT-SSHHHHSS----S--
--TT-SSHHHHSS----S--
--TT-SSHHHHSS----S--
--TT-STGGGTSS-------
--TT-SSSTTTSS-------
--TT-SSHHHHSS-------
--TT-SSHHHHSS-------
--TT-STTGGGSS-S--S--
--TT-STTGGGSS----S--
--TT-SSSTTSSS-------
--TT-SHHHHSSS----S--
--TT--TTTTTSS----S--
--TT-STTTTTSS-------
--TT-STTTTTSS-S--S--
--TT-STTTTTSS----S--
--TT--TTTTTSS----S--
--TT--TTTTTSS----S--
--TT--TTTTSSS----S--
--TT-STTTTTSS-------
--TT-STTTTTSS-S--S--
--TT-STTTTTSS-S--S--
--TT-STTTTTSS-------
--TT-STTTTTSS-S--S--
--TT-STTTTSSS-S--S--
--TT-STTTTTSS-S--S--
--TT-SSSTTTSS-S--S--
--TT--SHHHHSS----S--
--TT-STTTTTSS-S--S--
--TT-STTTTTSS-S--S--
--TT-STTTTTSS-S--S--
--TT-STTTTTSS-S--S--
--TT-STTTTSSS-S--S--
--TT--TTTTTSS-S--S--
--TT-STTTTTSS-S--S--
--TT-STTTTTSS----S--
--TT-STTTTTSS-S-----
--TT--TTTTTSS----S--
--TT-SSHHHHSS-S-----
--TT-STTTTTSS-------
--TT--TTTTTSS-------
--TT-STTTTTSS-------
--TT-STTTTTSS-------
--TT-STTTTTSS-------
--SS--TTGGGSS-------
--TT--TTTTTSS-S-----
--TT-STTTTTSS-------
--TT--TTTTTSS-------
--TT-STTTTTSS-------
--TT-STTTTTSS-------
--TT-STTTTTSS----S--
--TT-STTTTTSS----S--
--TT-STTTTTSS----S--
--TT-SSHHHHSS-S-----
--TT--TTTTTSS-S-----
--TT-STTGGGSS--S-S--
--TT--HHHHHSS-S--S--
--TT-STTGGG-S----S--
--TT-SSSTTTSS-S--S--
--TT-SHHHHHSS----S--
--TT-STTGGGSS----S--
--TT-STTGGGSS-SS-S--
--TT-STTGGGSS-S--S--
--TT-STTGGGSS----S--
--TT-STTGGGSS----S--
--TT-STTTTTSS----S--
--TT-STTTTSSS-S--S--
--TT-STTGGGSS----S--
--SS-STTGGGSS-S--S--
--TT-STTGGGSS----S--
--TT-STTGGGSS----S--
--TT-STTGGGSS-S--S--
--SS-STTGGGSS----S--
--SS-STTTTTSS----S--
--SS-SHHHHHSS----S--
--TT--HHHHHSS-SS-S--
--SS--HHHHHSS----S--
--SS-SHHHHHSS-S--S--
--TT--TTGGGSS-S--S--
--SS-STTTTTSS-S--S--
--SS--HHHHTSS-S--S--
--TT-SHHHHHSS-S--S--
--SS--HHHHHSS----S--
--SS--TTTTTTT-S--S--
--SS--TTGGGSS----S--
--TT-SSGGGG-S-S--S--
--TT-SSGGGTSS-S--S--
--SS-STTGGGSSSSS-S--
--SS-STTGGGSS-SS-S--
--SS--SSTTTSS-SS-S--
--TT-SSHHHHSS-S--S--
--SS-SHHHHHSS-SS-S--
--SS-STTTTTSSS---S--
--SS-STTGGG-S-SS-S--
--SS-STTGGG-S----S--
--SS-STTTTT---S--S--
--SS--TTGGG-S-SS-S--
--SS--TTGGG-S-S--S--
--SS--TTGGG---S--S--
--SS--TTGGG---SS-S--
--TT--TTGGG-SSSS-S--
--SS--TTGGGSSSSS-S--
--SS--TTTTTSSSSS-S--
--SS--TTGGGSSSS--S--
--SS--HHHHTSSSSS-S--
--SS--TTGGGSSSSS-S--
--SS--HHHHHSSSSS-S--
--TT-STTGGGSSSS--S--
--SS--TTTTTSSSSS-S--
--SSS-HHHHTSSSSS-S--
--SS-SSGGGSSS-SS-S--
--TTSSSGGGSSS-S--S--
--TTSSSTTTTSSSSS-S--
--SS-SSSTTSSSSS--S--
--SS-SSSGGGSS-S--S--
--TT-SSSGGGSSSSS-S--
--SS-SSSGGG-SSSS-S--
--SS-SSSGGGSSSSS----
--SSSSSGGGTSSSSS-S--
--SSSSSSTTSSSSSS-S--
--SSSSSTTTSSSSSS-S--
--SS-SSHHHHSSSSS-S--
--TT-SSSTTTSSSSS-S--
--SS-SSTTTSSSSSS-S--
--SS-SSHHHHSSSSS-S--
--TTSSSTTTSSSSSS-S--
--SS-SSHHHHSSSSS-S--
--TT-SSSTTTSSSSS-S--
--SSSSSTTTSSSSSS-S--
--SSSSSHHHHSSSSS-S--
--SSSSSGGGSSSSSS-S--
--SS-SSGGGSSSSSS-S--
--SS-SSSGGGSSSSS-S--
--SS-SSSGGGSSSSS-S--
--SS-SSSGGGSSSSS-S--
--SS-SSSGGGSSSSS-S--
--TT-SSSGGGSS-SS-S--
--SS-SSSGGGSSSSS-S--
--SS-SSSGGGSSSSS-S--
--SS-SSSGGGSSSSS-S--
--SS--SGGGTSS-SS-S--
--SS-SSHHHHSS-SS-S--
--SSSSSSTTTSSSSS-S--
--SS-SSSGGGSSSSS-S--
--SS-SSSGGGSSSSS-S--
--SS-SSSGGGSSSSS-S--
--SS-SSSTTSSS-SS-S--
--TT-SSSGGGSS--S-S--
--SS-SSSGGG-S--S-S--
--SS-SSSTTT-S--S-S--
--SS-SSSGGGSS--S-S--
--SS-SSSGGGSS--S-S--
--TT-SSTTTT-S--S-S--
--TT-SSSSTT-S--S-S--
--SS-SSSGGG-S--S-S--
--SS-SSSGGGSS-SS-S--
--SS-SSSTTTSS-SS-S--
--SSSSSHHHHSS-SS-S--
--SS-SSSGGG-S-SS-S--
--SS-SSSGGGSS-S--S--
--SS-SSHHHHSS-SS-S--
--SS-SSHHHHSS-SS-S--
--SS-SSGGGTSS--S----
--TT-SSSTTTSS--S----
--SS-SSGGGSSS--S----
--TT-SSGGGTSS--S----
--TT-SSHHHHSS--S-S--
--TT-SSHHHHSS--S-S--
--TT-SSHHHHSS--S-S--
--TT-SSHHHHSS--S----
--TT-SSHHHHSS--S----
--TT-SSHHHHSS--S-S--
--TT-SSHHHHSS----S--
--TT-SSHHHHSS----S--
--TT-SSHHHHSS--S----
--TT-SSHHHHSS----S--
--TT-SSHHHHSS--S-S--
--SS-SSHHHHSS----S--
--SSSSSHHHHSS----S--
--SSSSSHHHH-S----S--
--SS-SSSTTTSS----S--
--SS-SSSTTTSS----S--
--SS-SSSTTTSS----S--
--SSSSSSGGGSS----S--
--SSSSSTTTTSS-------
--SS-SSSGGGSS----S--
--SSSSSTTTT-S----S--
--SS-SSTGGG-S----S--
--SS-SSSGGG-S--S-S--
--SS-SSHHHHSS----S--
--SSSSSSTTTSS----S--
--SS-SSSGGGSS----S--
--SS-SSTTTTSS----S--
--SS--SHHHHSS----S--
--SS-SSHHHHSS----S--
--SS--SHHHHSSS---S--
--SS--SSSSSSS----S--
--SS-SSSGGGSS-------
--SS--SSTTT-SS------
--SS--SSGGG-S-------
--SS--SSTTTSS-------
--SS--SSGGGSS-------
--SS--SSSTT-S-------
--SS-SSSSTT-S-------
--SS-SSSSSSSS-------
--SS-SSSSTTSS-------
--SS--SSSTTSS-------
--SS-SSSSSSSS-------
--SS-SSSSTT-S-------
--SS-SSSSTTSS-------
--SS-SSSTTSSS-------
--SS-SSSGGGSS-------
--TT-SSSTTTSS-------
--SS-SSSTTTSS-------
--TT-SSSTTTSS-------
--SS-SSSTTTSS-------
--SS-SSSTTTSS-------
--SS--SSTTT-SS------
--SS-SSSTTTSS-------
--SS-SSSTTTSS-------
--SS--SSTTTSS-------
--SS--SSTTT-S-------
--SS--SSGGGSS-------
--SS-SSSTTTSS-------
--SS--SSTTT-S-------
--SS--SSTTTSS-------
--SS-SSSTTT-S-------
--SS--SSGGGSS-------
--TT-SSSTTT-S-------
--TT--SSTTTSS-------
--SS--SSTTT-S-------
--SS--SSTTTSS-------
--SS--SSSTT-S-------
--SS--SSGGG-S-------
--SS--SSTTT-S-------
--SS-SSSTTT-S-------
--SS-SSSTTT-S-------
--SS-SSSTTT-S-------
--SS--SSTTTSS-------
--SS-SSSTTTSS-------
--SS-SSSTTTSS-------
--SS--SSTTT-S-------
--SS-SSSTTT-S-------
--SS--SSTTT-S-------
--SS--SSTTT-S-------
--SS-SSSTTTSS-------
--SS-SSSGGGSS-------
--SS--SSTTT-S-------
--SS-SSSTTT-S-------
--SS-SSSTTT-S-------
--SS-SSSTTT-S-------
--SS--SSTTTSSS------
--SS-SSSTTT-SS------
--SS-SSSSTT-SS------
--SS-SSSGGG-SS------
--SS--SSTTT-S-------
--SS-SSSGGG-SS------
--SS--SSSSSSSS------
--SS-SSSSTTSSS------
--SS-SSSSTTSSS------
--SS--SSSTTSS-------
--SS-SSSSTTSSS------
--SS-SSSSTTSS-------
--TT-SSS-TTSS-------
--TT-SSS--S-SS------
--SS-SSSSTT-S-------
--SS-SSSSTT-S-------
--SS-SSSSTT-S-------
--SS-SSSSTT-S-------
--SS-SSSSTT-S-------
--SS-SSSSSS-S-------
--SS-SSSSTT-S-------
--SS-SSSSSS-S-------
--SS-SSSSSSSSS------
--SS--SSSSSSS-------
--SS-SSSSSSSS-------
--SS-SSSSSSSS-------
--SS-SSSSTT-SS------
--SSSSSSSSS-SS------
--SSSSSSSSSSS-------
--SSSSSSSSSSSS------
--SSSSSSSSSSSS------
--SS-SSSSSSSS-------
--SSSSSSSSS-SS------
--SS-SSSSSSSSS------
--SSSSSSSTTSSS------
--SSSSSSSSS-S-------
--SSSSSSS-SSS-------
--SS-SSSSTTSS-------
--SS-SSSSTT-S-------
--SSSSSSSTT-S-------
--TTSSSSSSS-S-------
--SSSSSSS-SSSS------
--SSSSSSSSSSS-------
--SSSSSSS-S-S-------
--SS-SSSS-SSS-------
--SSSSSSS-SSSS------
--SSSSSSSTTSSS------
--SSSSSSSTT-SS------
--SS-SSSSTTSSS------
--SSSSSSSTTSSS------
--SSSSSSSSSSSS------
--SS-SSSGGGSSS------
--SSSSSSSSSSSS------
--SS-SSSSTTSSS------
--SS-SSSSTT-SS------
--SSSSSSSTT-SS------
--SS-SSSSTT-S-------
--SSSSSSSTTSSS------
--SSSSSSSSSSSS------
--SS-SSSSTT-SS------
--SSSSSSSTT-SS------
--SSSSSSSTT-SS------
--SS-SSSSTT-SS------
--SSSSSSGGG-SS------
--SS-SSSTTSSSS------
--SS-SSSGGGSSS------
--SS-SSSTTS-SS------
--SS-SSSGGGSSS------
--SSSSSSGGGSSS------
--SS-SSSGGG-SS------
--SS-SSSGGGSSS------
--TT-SSSGGG-SS------
--SS-SSSGGGSSS------
--TT-SSSSTTSSS------
--TT-SSSSTTSSS------
--SS-SSSGGG-SS------
--TT-SSSGGG-SS------
--TT-SSSTTT-SS------
--SS-SSSGGG-SS------
--TT-SSSGGG-SS------
--SS-SSS-TT-SS------
--SS-SSSGGG-SS------
--SSS-SSGGG-SS------
--TTS-SSSTT-SS------
--TT--SSGGG-SS------
--SSS-SSGGG-SS------
--SSS-SSSTTSSS------
--TTSTTT-TT-SS------
--SSSSSSGGG-SS------
--TTSSSS-TT-SS------
--TTSSSS--S-SS------
--SSS-SSGGG-SS------
--TT-SSS--S-SS------
--TTSSSSTTS-SS------
--SSS-SS-TT-SS------
--TTSSSSGGG-S-------
--SSSSSSGGG-SS------
--TTSSSSGGG-SS------
--SSSSSSSTTSS-------
--SSSSSSGGG-S-------
--SSSSSSGGGSSS------
--TTSSSSGGG-SS------
--TTSSSSGGG-SS------
--SSSSSSGGG-S-------
--SSS-SSTTT-SS------
--SSS-SSGGG-S-------
--TTSSSSSSS-S-------
--SSSSSSGGG-SS------
--TTSSSSGGG-S-------
--SSSSSSTTS-S-------
--SSSSSSGGG-S-------
--SSSSSSGGGSS-------
--TTSSSSTTS-S-------
--SSSSSSSSS-S-------
--TTSTTTTTT-S-------
--TTSSSSSTT-S-------
--TTSTTTGGG-S-------
--SSSSSSGGG-S-------
--SSSSSSGGG-S-------
--TTSSSSTTS-S-------
--SSS-SSGGG-S-------
--SSSTTTGGG-S-------
--TTSSSSGGG-SS------
--SSSTTTGGG-SS------
--TTS-SSTTTSS-------
--TT--SSTTTSS-------
--TTSSSSSSSSS-------
--SSSSSSSTT-S-------
--TTSTTTTTSSS-------
--SSSSSSGGGSS-------
--TTSSSSTTS-S-------
--SS-SSSTTSSS-------
--SSSSSSGGG-S-------
--SSSSSSGGG-S-------
--SSS-SSTTTS--------
--SSSSSSTTTSS-------
--SSSSSSTTTSS-------
--SSSTTTGGG-S-------
--SS-TTTGGG-S-------
--SSSSSSTTT-S-------
--SS-SSSTTTSS-------
--SS-TTTGGG-S-------
--SSSTTTTTS-S-------
--SS--SSGGGSS-------
--SS-TTTGGGSS-------
--SSSTTTTTTSS-------
--SSSTTSTTTSS-------
--SS-TTTTTT-S-------
--SSSTTTGGG-S-------
--SSSTTTTTT-S-------
--SS-TTTTTS-S-------
--SS-TTTGGG-S-------
--SS-TTTGGG-S-------
--SS-TTTTTT-S-------
--SSSSSSTTT-S-------
--SS-SSSSTT-S-------
--SSSTTTTTT-S-------
--SS-TTTTTS-S-------
--SS-TTTGGG-S-------
--SSSSSSGGG-S-------
--SSSTTTGGG-S-------
--SSSTTTTTT-S-------
--SSSSSSTTS-S-------
--TTSSSSTTT-S-------
--SSSSSSTTT-S-------
--TTSSSSTTTSS-------
--TTSSSSTTS-S-------
--SSSTTTTTS-S-------
--SSSSSSTTT-S-------
--SSSSSSTTT-S-------
--SSS-SSTTT-S-------
--SSS-SSTTS-S-------
--SS--SSSTT-S-------
--TTSSSSTTT-S-------
--TTSTTSTTT-S-------
--SSS-SSTTT-S-------
--SSSSSSGGG-S-------
--SS-TTTGGGSS-------
--SS-TTTSSS-S-------
--SS-TTTTTT-S-------
--SS-TTTGGG-S-------
--SS-TTSGGGSS-------
--SSS-SSGGGSS-------
--SS--SSGGG-S-------
--SS--SSGGG-S-------
-TTT--SSGGG-S-------
-TTT--SSSTT-S-------
-TTT--SSGGGSS-------
-TTT-TTTGGG-S-------
-TTT--SSGGG-S-------
-TTT--SSGGG-S-------
-TTT-SSSGGG-S-------
-TTT-SSSGGG-S-------
-TTT-SSSGGG-S-------
-TTTS-SSGGG-S-------
-GGG--SSGGG-S-------
-TTT-SSS-TT-S-------
-TTT-SSS-TT-S-------
-TTTS-SS-TT-S-------
-GGG-SSS-TT-S-------
-GGG-SSS-TT-S-------
--TT--SS-TT-S-------
-GGG-SSS-TT-S-------
-GGG-SSSSTT-S-------
--TT-SSSSSS-S-------
--TT-SSS-TT-S-------
--TT-SSS-TT-S-------
--SS-SSSSSSSS-------
--TT-TTS-TTS--------
--TT-SSS-SS-S-------
--TT-TTT-TT----S----
--TT-SSS-TT-S-------
--TTSTTS-TTSS-S-----
--TT-TTSSTTSS-------
--TT-TTS-TTSS-------
--TT-SSS-TTSS-S-----
--TT-SSS-TTS--------
--TT-SSTTTT----S----
--TT-SSS-TT-S--S----
--SS-SSSSTT-S--S----
--TT-SSTTTT-S-------
--TT-SSTTTSSS-------
--TT-TTTSTTSS-------
--TTSSSSSTT-S-------
--TT-SSTTTTSS-------
--TT-SSTTTTSS-------
--TT-TTSSTTSS-------
--SS-TTTTTT-S-------
--TT-SSTTTT-S-------
--TTSSSTTTT-S-------
--TT-SSTTTT-S-------
--TTSSSTTTT-S-------
--TTSSSTTTTSS--S----
--TT-SSTTTT-S-------
--TT-SSTTTTSS-------
--TT-SSTTTT-S-------
--TT-SSTTSS-S-------
--SS-SSTTTTSS--S----
--TT-SSTTTTSS--S----
--TT-SSTTTT-S--S----
--TT-SSTTTTSS--S----
--TT-SSTTTTSS--S----
--TT-SSSSTTSS-------
--TT-SSTTTTSS--S----
--TT-SSTTTT-S--S----
--TT-SSTTTTSS--S----
--TT-SSTTTT-S--S----
--TT-SSTTTTSS--S----
--TT-TTTTTTSS--S----
--TT-SSSSTTSS--S----
--TT-SSTTTT-S--S----
--TT-SSTTTT-S--S----
--TT-SSTTTTSS--S----
--TT-SSTTTTSS--S----
--TT-SSTTTT-S--S----
--TT-SSTTTTSS-------
--TT-SSTTTT-S--S----
--TT-SSTTTTSS--S----
--TTSSSTTTTSS--S----
--TT-SSTTTT-S--S----
--TT-SSTTTT-S-------
--TT-SSTTTTSS--S----
--TT-SSTTTTSS-------
--TT-SSTTTT-S-------
--TT-SSTTTT-S--S----
--TT-SSTTTTSS--S----
--TT-SSTTTTSS--S----
--TT-SSTTTT-S--S----
--TT-SSTTTTSS--S----
--TT-SSTTTT-S--S----
--TT-SSTTTTSS--S----
--TT-SSTTTT-S--S----
--TT-SSTT-S-S--S----
--TT-SSTTTT-S--S----
--TT-SSTTTTSS--S----
--TT-SSTTTT-S-------
--TT-SSTTTT-S-------
--TT-SSTTTTSS-------
--TT-SSTTTT-S-------
--TT-SSTT-SSS--S----
--TT-SSTTTTSS--S----
--TT-SSTTTT-S--S----
--TT-SSTTTTSS--S----
--TT-SSTTTTSS--S----
--TT-SSTTTT-S--S----
--TT-SSTTTTSS--S----
--TT-SSTTTT-S-------
--TT-SSTTTT-S-------
--TT-SSTTTT-S-------
--TT-SSTTTT-S-------
--TT-SSTTTTSS--S----
--TT-SSTTTT-S--S----
--TT-SSTTSSSS--S----
--TT-SSTTTT-S--S----
--TT-SSTTTT-S--S----
--TT-SSTTTT-S--S----
--TT-SSTTTTSS--S----
--TT-SSTTTT-S--S----
--TT-SSTTTT-S--S----
--TT-SSTTTTSS--S----
--TT-SSTTTTSS--S----
--TT-SSTTTTSS--S----
--TT-SSTTSS-S--S----
--SS-SSTTTT-S--S----
--TT-SSTTTT-S--S----
--TT-SSTTTTSS--S----
--TT-SSTTTTSS--S----
--TT-SSTTTT-S--S----
--TT-SSTTTT-S-------
--TT-SSTTTTSS-------
--TT-SSTTTTSS-------
--TT-SSTTTTSS-S-----
--TT-SSTTTTSS-------
--TT-SSTTTTSS-SS----
--TT-SSTTTTSS--S----
--TT-SSTTTT-S--S----
--TT-SSTTTT-S-------
--TT-SSTTTTSS-------
--TT-SSTTTT-S-SS----
--TT-SSTTTTSS--S----
--TT-SSTTSSSS-S-----
--SS-SSTTTT-S-SS----
--TT-SSTTTT-S-SS----
--TT-SSSSTT-S--S----
--TT-SSSSTT-S-SS----
--TT-SSTTTT-S--S----
--TT-SSTTTT-S-------
--TT-SSSSTTSS--S----
--TT-SSTTTTSS--S----
--TT-SSTTTTSS-------
--TT-SSTTTTSS--S----
--TT-SSTTSSSS-------
--TT-SSTTTTSS-------
--TT-SSTTTTSS--S----
--TT-SSTTTTSS-------
--TT-SSTTTT-S-------
--TT-SSTTTTSS-SS----
--TTSSSTT-SSS-------
--TT-SSTTSSSS-SS----
--TT-SSTTTTSS-SS----
--TT-SSTTTTSS-SSS---
--TT-SSTTTTSTTS-----
--TT-SSTTTTSS-SS----
--TT-SSTTTT-S-------
--TT-SSTTTT-S-------
--TT-SSTTTT-S-------
--TT-SSTTTTSS--S----
--TT-SSTTTTSS--S----
--TT-SSTTTT-S-------
--TT-SSTTTTSS-------
--TT-SSTTTT-S-S-----
--TT-SSSSTTSS-------
--TT-SSTTTT-S-------
--TT-SSTTTT-S-------
--TT-SSTTTT-S-------
--TT-SSTTTT-S-------
--TT-SSSSTTSS--S----
--TT-SSTTTT-S--S----
--TT-SSTTTT-S-------
--TT-SSTTTT-S-------
--TT-SSTTTTSS-------
--TT-SSTTTTSS--S----
--TT-SSTTTTSS-------
--TT-SSTTTTSS--S----
--TT-SSTTTTSS-SS----
--TT-SSTTTTSS--S----
--TT-SSTTTTSS--S----
--TT-SSTTTT-S--S----
--TT-SSTTTTSS--S----
--TT-SSTTSSSS--S----
--TT-SSSSTTSS--S----
--TT-SSTTTTSS--S----
--TT-SSTTTT-S--S----
--TT-SSTTTTSS--S----
--TTSSSTTTSSS-------
--TTSSSTTTTSS--S----
--TTSSSSSTT-S--S----
--TT-SSTTTTSS--S----
--TTSTTTTTTSS--S----
--TTSSSSSTT-S--S----
--SSSSSSSTTSS--S----
--TT-SSSSTT-S--S----
--TTSSSSSTT-S--S----
--SSSTTTTTTSS--S----
--TTSSSTTTT-S-SS----
--SSSTTTTTT-S--S----
--SSSTTSSTTSS--S----
--TTSTTTSTT-S--S----
--TTSSSTTTTSS--S----
-GGG-SSTTTT-S-SS----
-GGGSSSTTTTSS-SS----
--TTSTTTTTTSS-SS----
-TTSSTTTTTT-S--S----
-GGGSSSTTTTSS-------
--TTSTTTTTT-S-------
--TTSSTTSTTSS-------
--TTSSSTTTT-S-------
--TT-TT-SSSSS-------
--TTSTT---S-S-------
--TTSSS-----S-------
--SSSSS--SS-S-------
--TT-TTS-TT-S-------
--TT-SSSSTT-S-S-----
--TT-SSTTTT-S-S-----
--TT-SGGGTT-S-------
--TT-SSS-TT---SS----
--SS-SGGGTT-S--S----
--SSSTTTTTT-S-SS----
--TT-TTS-TT-S-SS----
--TT-TTTTTT---SS----
--TTSTTS-TT-S--S----
--TTSTTS-TT-S-S-----
--TTSTTSSTT-S-S-----
--TTSTT--TT---S-----
--TTSTTTTTT-S-S-----
--TTSTT--TT-S-SS----
--TTSTT--TT-S-SS----
--TTSTTS-TT---SS----
---SSTTS-TT---SS----
---SSTTS-TT-S-SS----
--TTSSGGGTT---SS----
----SSSTTSS-S-SS----
----SGGG-SS-SSSS----
----SGGG-TTSSSSS----
----SGGGGTT-S-SS----
----SGGGGTT-S-SS----
---SSTTT-TTSSSSS----
----STTTTTTSSSSS----
----SGGGGTTSSSSS----
----SGGGGTTSS-SS----
----SGGGTTTSSSSS----
----SGGGGSSSSSSS----
----SHHHHTTSSS-S----
-TT-SHHHHTTSSSSS----
-TT-SHHHHTTSSSSS----
-TT-SHHHHTTSSSSS----
--S-SHHHHTTSSSSS----
-TT-SHHHHTTSSSSS----
-TTSSHHHHTTSS-SS----
----SHHHHHTSSSSS----
----STGGGTTSSS-S----
----STGGGTTSSS-S----
---SSHHHHTTSSS-S----
--SSSHHHHTTSSS-S----
--SSSHHHHTTSSS-S----
--SSSHHHHTTSS-SS----
--S-SHHHHTTSSS-S----
--SSSHHHHTTSSS-S----
--SSSTGGGGGSSS-S----
--SSSTTTGGGSSS-S----
----SHHHHTTSSS-S----
---SSHHHHHHSSS------
----SHHHHHTSSS------
----SHHHHTTSSSSS----
----SHHHHTTSS-SS----
---SSHHHHTTSSSS-----
---SSHHHHTTSSS------
----SGGGGGGSSS------
---SSHHHHTTSSS-S----
---SSGGGGTTSSSS-----
---SSGGGTTTSSS------
---SSTTTGGGSSS------
---SSHHHHTTSSS------
---SSTHHHHTSSSS-----
---SSTHHHHTSSSS-----
---SSTHHHHTSSSS-----
---SSTHHHHSSSS------
---SSTHHHHSSSSSS----
----SHHHHHTSS-SS----
---SSTHHHHTSS-SS----
---SSTHHHHTSS-S-----
----STHHHHHSS-SS----
----STHHHHHSSSS-----
---SSTHHHHHSSSS-----
---SSTTHHHHSSSSS----
---SSTTHHHHSSSSS----
---SSGGGGGSSSSSS----
---SSTTHHHHSSSSS----
----SGGGGGTSS-SS----
---SSGGGGGTSSSSS----
----SGGGGGTSSSSS----
---SSTTHHHHSSSSS----
-----THHHHHSSSSS----
---SSTTHHHHSSSSS----
---S-TTHHHHSSSSS----
----STTHHHHSSSSS----
----STTHHHHSSSSS----
----STTHHHHSSSSS----
-----TTHHHHSSSSS----
-----TTHHHHSSSSS----
----SGGGGTSSSSSS----
----STTHHHHSSSSS----
----STTHHHHSSSSS----
----STTHHHHSSSSS----
-----GGGGGTSSSSS----
----SGGGGGTSSSSS----
----SGGGGGSSSSSS----
-----GGGGGSSSSSS----
----SGGGGGSSSSSS----
---SSGGGGGTSSSSS----
----STTHHHHSSSSS----
---SSGGGGTTSSSSS----
-----TTHHHHSSSSS----
-----GGGGGTSSSSS----
-----STHHHHSSSSS----
----SGGGGGTSSSSS----
---SSGGGGGTSSSSS----
---S-GGGGGTSSSSS----
---S-GGGGGTSSSS-----
---SSTTHHHH-SS------
---S-GGGGGT-SS------
----SSGGGGTSS-------
----SSTHHHHSS-------
----STTHHHHSS-S-----
---SSGGGGGTSS-------
----SGGGGGTSS-------
----STTHHHHSS-------
----SGGGGGGSS-------
---SSGGGGGS-S-------
---SSGGGGGT-S-------
---SSGGGGGT-SS------
---SSGGGGGT-SS------
---SSGGGGGTSS-S-----
----SGGGGGSSSS------
---SSTTHHHHSS-S-----
---SSGGGGGTSS-S-----
---SSGGGGGTSS-S-----
---SSGGGGGTSS-------
---SSGGGGGSSS-S-----
---SSGGGGGSSS-S-----
---SSGGGGGTSS--S----
---SSGGGGGTSS--S----
---SSGGGGGGSS-SS----
---SSGGGGGSSS-------
---SSGGGGGTSS-S-----
---SSGGGGGSSS-------
---SSGGGGGSSS--S----
---SSGGGGGTSS-S-----
---SSGGGGGTSS-------
---SSGGGGGTSS-S-----
---SSGGGGGTSS-------
---SSGGGGGGSS-------
---SSTTHHHHSS-------
---SSGGGGGS-S-------
---SSGGGGGTSS-------
---SSSGGGGGSS-------
---SSSTTGGG-S--S----
---SSGGGGGTSS-------
---SSGGGGGTSS--S----
---SSGGGGGGSS-------
---SSGGGTTT-SSS-----
---SSGGGGGGSS-SS----
---SSGGGGTTSS--S----
---SSGGGGGGSS-S-----
---S-GGGGGGSS-------
---SSGGGGGGSSSS-----
---SSTT-GGGSS-SS----
---SSSS--TTSS-S-----
---SSGGGGGGSSSS-----
---SSTT-GGGSSSS-----
---SSTT-GGGSSSS-----
---SSGGGGGGSS-S-----
---SSTT-GGGSS-S-----
---SSSTTSTTSS-SS----
---SSSTTSTTSSSSS----
---SSGGGGGGSS-S-----
---SSGGGGGGSSSSS----
---SSGGGGGGSS-------
---SSGGGGGGSSSSS----
---SSGGGSTTSSSS-----
---SSGGGSTTSSSS-----
---SSTT-GGGSS-S-----
---SSGGGGGGSSS------
---SSGGGGGGSS-SS----
---SSGGGGGGSSS------
---SSGGGGGGSSSS-----
---SSGGGGGGSSSSS----
---SSGGGGGGSSSS-----
---SSGGGGGGSSSS-----
---SSGGGGGGSSSS-----
---SSSTTGGGSSSS-----
---SSSTTGGGSSSSS----
---SSGGGGGGSSSSS----
---SSGGGSTTSSSSS----
---SSGGGSTTSSSS-----
---SSGGGGGGSSSS-----
---SSGGGGGGSSS------
---SSGGGGGGSSS------
---SSGGGGGGSSSS-----
---SSSTTGGGSSSS-----
---SSGGGGGGSSSS-----
---SSGGGGGGSSSS-----
---SSGGGGGGSS-S-----
---SSGGGGGGSSSS-----
---SSSTTGGGSSSS-----
---SSGGGGGGSSSS-----
---SSGGGGGGSS-SS----
---SSGGGGGGSS-S-----
---SSGGGGGGSS-SS----
---SSGGGGGGSSSS-----
---SSTT-GGGSSSS-----
---SSTTGGGGSS-S-----
---S-SGGGGTSS-S-----
---SSGGGGGGSSSS-----
---SSGGGGGGSSS------
---SSGGGGGGSSS------
---SSGGGGGGSSSS-----
---SSSTTGGGSSSS-----
---SSGGGGGGSSS------
---SSGGGGGGSSS-S----
---SSTT-GGGSSSSS----
---SSTT--TTSSS------
---SSGGGGGGSSS------
---SSTT-GGGSS-S-----
---SSTT-GGGSS-S-----
---SSGGGSTTSSS------
---SSGGGGGGSSSSS----
---SSGGGGGGSS-SS----
---SSGGGGGGSSS------
---S-GGGGGGSS-S-----
---SSGGGGGGSS-------
---SSSTTGGGSS-S-----
---SSSTTGGGSSS------
---S-GGGGGGSSS------
---S-GGGGGGSSS------
---SSGGGGGGSS-S-----
---SSGGGGGGSS-S-----
---SSGGGGGGSSSS-----
---SSGGGGGGSSS-S----
---SSGGGSTTSSSSS----
---SSSTTGGGSS-S-----
---SSGGGGGGSSS------
---SSTT-GGGSS-SS----
---SSTTSGGGSSS------
---SSTTGGGTSSS------
---SSTTGGGSSS-------
---SSTTGGGTSS-------
---SSTTGGGGSSSS-----
---SSTTGGGGSSSSS----
---SSTTGGGTSSSSS----
---SSTTGGGTSSSSS----
---SSTTGGGTSSSS-----
---SSTTGGGGSSSSS----
---SSGGGGGGSSSS-----
---SSTTGGGGSSSS-----
---SSGGGGGGSSS------
---SSTTSGGGSSS------
---SSGGGGGGSSSS-----
---SSSSGGGGSSSS-----
---SSTTGGGGSSSS-----
---SSTTGGGGSSSS-----
---SSTT-TTTSS-S-----
---SSGGGGGGSSSS-----
---SSTT-GGGSSSS-----
---SSTT-TTTSSSS-----
---SSTTSTTTSSS------
---SSTTSTTTSSS------
---SSTTGGGTSSS------
---SSTTGGGTSSS------
---SSTTGGGTSSSS-----
---SSTTGGGTSSSS-----
---SSTT-TTSSS-S-----
---SSTTGGGTSSSS-----
----STTGGGTSSS------
----STTSTTTSSSS-----
---SSTTGGGTSSS------
---SSTTHHHHSSSS-----
---SSTTGGGTSSSS-----
---SSTTHHHHSS-------
---SSTTGGGTSS-------
----STTGGGTSS-------
---SSGGGGGTSS-S-----
---SSGGGTTTSS-S-----
---SSGGGGGSSS-S-----
---SSGGGTTTSS-S-----
---SSGGGTTSSS-S-----
---SSGGGGGGSS-S-----
---SSGGGGGGSS-S-----
---SSGGGGGGSS-S-----
---S-GGGGGGSS-------
---SSGGGGGGSS-------
---SSGGGGGGSSS------
---SSGGGGGGSS-------
---SSGGGGGGSSS------
---SSTTGGGTSSS------
---SSTTGGGTSS-------
---SSTTGGGGSS-------
---SSGGGGGGSS-------
---SSTTHHHHSS-------
---SSTTGGGGSSS------
---SSTTGGGGSSS------
---SSTTGGGTSSS------
---SSTTSGGGSSS------
---SSTTGGGSSSS------
---SSTTGGGGSSS------
---SSGGGGGGSSS------
---SSTTGGGGSS-S-----
---SSTTGGGGSSS------
---SSTTGGGGSSS------
---SSTTGGGGSSS------
---SSTTGGGGSSS------
---SSTTGGGGSSS------
---SSTTGGGTSSS------
---SSTTGGGGSSS------
---SSTTGGGGSSS------
---SSGGGGGGSSS------
---SSGGGGGGSSS------
---SSTTGGGGSSS------
---SSTTGGGGSSS------
---SSTTGGGGSSS------
---SSTTGGGGSSS------
---SSGGGGGGSSS------
---SSGGGGGTSSS------
---SSTTGGGTSS-------
---SSTTGGGTSSS------
---SSTTGGGTSS-------
---SSGGGGGGSSS------
---SSTTGGGGSSSS-----
---SSTTGGGGSSSS-----
---SSTTGGGGSSSS-----
---SSTTGGGTSSS------
---SSTTGGGGSSSS-----
---SSTTGGGGSSS------
---SSTTGGGGSSS------
---SSSS-GGGSSS------
---SSSS-TTTSSS------
---SSTT-GGGSSS------
---SSSS-GGGSSS------
---SSSS-GGGSSS------
---SSS--TTSSSS------
---SSSS-GGGSSS------
---SSTTGGGGSSS------
---SSTT-GGGSSS------
---SSSS-GGGSSS------
---SSTT-GGGSSS------
---SSTT-TTSSSS------
---SSTT-GGGSSS------
---SSTT-GGGSSS------
---SSSS-GGGSSS------
---SSSS-GGGSSS------
---SSTT-GGGSSS------
---SSSS-GGGSSS------
---SSTT-GGGSSS------
---SSSS-GGGSSS------
---SSTT-GGGSSS------
---SSTT-GGGSSS------
---SSTT-TTSSSS------
---SSTT-GGGSSSS-----
---SSTT-GGGSSS------
---SSTT-GGGSSS------
---SSTT-GGGSSS------
---SSSS-GGGSSS------
---SSTT-TTSSSS------
---SSTT-GGGSSS------
---SSTT-TTTSSS------
---SSTT-SSSSSS---S--
---SSTTGGGGSSS------
---SSSS-GGGSSS------
---SSSS-GGGSSS---S--
---SSSS-GGGSSS------
---SSTTGGGGSSS------
---SSTTGGGGSSS------
---SSTT-GGGSSS------
---SSSS-GGGSSS------
---SSTT-GGGSSSS-----
---SSTT-TTTSSS------
---SSSS-GGGSSS---S--
---SSTT-GGGSSS------
---SSTT-TTSSSS---S--
---SSSS-GGGSSS---S--
---SSSS-TTTSSS------
---SSTT-GGGSSS------
---SSTT-GGGSSS------
---SSSS-GGGSSSS-----
---SSTT--TTSSS------
---SSTT--TTSSS------
---SSTT-GGGSSS------
---SSSS--SSSSS------
---SSTT--SSSSS------
---SSTT--SSSSS------
---SSTT--TTSSS---S--
---SSSS-GGGSSS---S--
---SSSS-GGGSSS------
---SSSS-GGGSSS---S--
---SSSS-GGGSSS------
---SSTT-GGGSSS------
---SSTTTTSSSSS------
---SSTT-TTSSSS------
---SSTT-TTTSSS------
---SSTTGGGGSSS---S--
---SSTTGGGGSSS------
---SSSS-GGGSSS------
---SSSS-GGGSSS------
---SSSS-GGGSSS------
---SSSS-GGGSSS------
---SSSS-GGGSSS------
---SSSS-GGGSSS------
---SSTTGGGSSSS------
---SSTTGGGGSSS------
---SSTTGGGSSSSS--S--
---SSTTGGGGSSS---S--
---SSTTGGGS-SS---S--
---SSTT-STTSSSS--S--
---SSSS-TTSSSS---S--
---SSSS-GGGSSSS--S--
---SSTTGGGTSSS---S--
---SSSS-GGGSSSS--S--
---SSSS-TTTSSSS-----
---SSSS-TTTSSSS--S--
---SSSS-GGGSSSS-----
---SSTT-GGGSSS------
---SSS--TTTSSSS-----
---SSS--TTTSSSS-----
---SSSS-GGGSSSS-----
---SSSS-TTSSSSS-----
---SSSS-GGGSSSS-----
---SSSS-TTTSSSS-----
---SSTT-GGGSSSS-----
---SSTTGGGGSSSS-----
---SSTTGGGGSSS------
---SSTTGGGGSSS------
---SSTTGGGGSSS------
---SSTTGGGGSSS------
---SSTT-TTSSSSS-----
---SSSS-GGGSSS------
---SSTT-GGGSSSS-----
---SSSS-GGGSSSS-----
---SSSS-TTTSSS------
---SSSS-GGGSSS------
---SSSS-TTTSSS------
---SSSS-TTSSSS------
---SSSS-GGGSSSS-----
---SSSS-GGGSSS------
---SSSS-GGGSSS------
---SSSS-GGGSSS------
---SSSS-GGGSSS------
---SSS--GGGSSS------
---SSSS-GGGSSS------
---SSSS-GGGSSS------
---SSSS-GGGSSS------
---SSSS-GGGSSS------
---SSSS-GGGSSS------
---SSSS-GGGSSS------
---SSSS-GGGSSS------
---SSSS-GGGSSS------
---SSSS-TTTSSS------
---SSSS-GGGSSS------
---SSS--GGGSSS------
---SSTT-TTSSSS------
---SSSS-GGGSSS------
---SSSS-GGGSSS------
---SSSS-GGGSSS------
---SSSS-GGGSSS------
---SSSS-GGGSSS------
---SSSS-GGGSSS------
---SSSS-GGGSSS------
---SSSS-GGGSSS------
---SSSS-GGGSSS------
---SSSS-GGGSSS------
---SSTT-GGGSSS------
---SSSS-GGGSSS------
---SSSS-TTSSSS------
---SSSS-GGGSSS------
---SSSS-GGGSSS------
---SSSS-GGGSSS------
---SSSS-GGGSSS------
---SSSS-GGGSSS------
---SSSS-TTSSSS------
---SSSS-GGGSSS------
---SSSS-GGGSSS------
---SSTT-TTTSSS------
---SSSSGGGGSSS------
---SSSS-GGGSSS------
---SSTT-GGGSSS------
----SSS-TTSSSS------
---SSTT-GGGSSS------
---SSSS-GGGSSS------
----SSS-GGGSSS------
----SSS-GGGSSS------
---SSSS-GGGSSS------
---SSSS-GGGSTT------
---SSSS-GGGSSS------
---SSTT-TTSSSS------
---SSTT-GGGSSS------
---SSSS-GGG-SS------
---SSSS-GGGSSS------
---SSGGGGGGSSS------
---SSGGGGGTSSS------
---SSGGGGGGSSS------
---SSGGGGGG-SS------
--SS-GGGGGG-SS------
---SSGGGGGGSSS------
---SSTTHHHH-SS------
---SSGGGGGG-SS------
---SSGGGTTT-SS------
---SSGGGGGT-SS------
---SSGGGGGG-SS------
---SSGGGGGGSSS------
---SSTTGGGTSSS------
---SSTTGGGTSSS------
---SSGGGGGTSS-------
---SSSGGGGTSS-------
---SSTTGGGTSS-------
--SSSGGGGGTSSS------
---SSTTHHHHSS-------
---SSGGGTTTSS-------
---SSTTHHHH-S-------
---SSSGGGGTSSS------
---SSGGGGGTSS-------
---SSTTTGGGSS-------
---SSTHHHHS-S-------
---SSHHHHHT-S-------
---SSGGGTTTSS-------
---SSTTTTTS-S-------
---SSTTTGGG-S-------
---SSTTTGGG-S-------
---SSGGGGGG-S-------
---SSTTGGGS-S-------
---SSTTGGGT-S-------
--SS-GGGGGG-S-------
---SSGGGGGS-S-------
---SSGGGTTTSS-------
--SS-GGGTTTSS-------
---SSGGGTTTSS-------
--SSSGGGTTTSS-------
--SSSGGGTTTSS-------
--SSSGGGTTTSSS------
--SSSGGGGGGSS-------
--SS-GGGGGGSS-------
---SSGGGTTTSSS------
--SSSGGGGGGSS-------
--SSSGGGGGGSS-------
--SS-GGGGGGSS-------
--SS-GGGTTSSS-------
---SSGGGTTTSS-------
--SSSGGGTTSSS-------
--SS-GGGTTTSS-------
--SS-GGGTTTSSS------
--SS-GGGTTTSSS------
--SS-GGGGGGSS-------
--SSSGGGTTTSS-------
--SSSGGGGGTSS-------
--SSSGGGGGTSS-------
--SS-GGGTTTSS-------
--SS-GGGTTTSS-------
--SSSGGGGGG-S-------
--SSSGGGGGG-S-------
--SSSGGGGGG-S-------
---SSGGGGGGSS-------
---SSGGGGGGSSS------
--SS-GGGTTT-S-------
--SS-GGGTTTSS-------
---SSGGGTTTSS-------
---SSGGGTTTSS-------
---SSGGGTTTSS-------
---SSSTTTTSSSSS-----
---SSGGGTTTSS----S--
---S-GGGGGTSS-------
---SSGGGGGTSS-------
---SSGGGGGT-S-------
---SSGGGGGTSS-------
---SSGGGGGTSS-------
--SSSGGGGGSSS-------
---SSGGGGGTSS-------
--SSSGGGGGTSS-------
---SSGGGGGTSS-------
---SSGGGGGTSS-------
---SSGGGGGGSS-------
---SSTT-TTTSS-------
---SSTT-GGGSS-------
---SSTT-GGGSS-------
---SSSS-TTTSS-------
---SSSS-GGGSS-------
---SSTT-GGGSS-------
---SSSS-TTTSS-------
---SSSS-TTSSS-------
---SSTT-GGGSS-------
---SSTTGGGT-SS------
---SSTTGGGTSS-------
---SSTTGGGGSS-------
---SSTT-TTTSSS------
---SSSS-TTTSS-------
---SSSS-TTTSS-------
---SSSS-TTSSS-------
---SSSS-GGGSS-------
--SSSSS-GGGSS-------
---SSSS-TTTSS-------
---SSSS-GGGSS-------
---SSSS-TTSSS-------
---SSTT-TTTSS-------
---SSSS-TTTSS-------
---SSTT-TTTSS-------
---SSTT-TTTSS-------
---S-SS--TTSS-------
---S-SS-GGGSSS------
---S-STTGGGSSS------
---S-STTGGGSS-------
---S-STTSSSSSS------
---S-GGGGGGSSS------
---S-STTTTTSS-------
---S-STTTTTSS-------
---S-STTTTSSSS------
---S-STTTTTSS-------
---S-GGGTTTSS-------
---S-STTGGGSS-------
---S-STTTTTSS-------
---S-TT-TTT-S-------
---S-GGGGGG-S-------
---S-GGGTTTSS-------
---S-GGGGGGSS-------
---S-GGGTTTSS-------
---S-TT-TTTSS-------
---SSGGGGGGSS-------
---S-GGGGGGSS-------
---S-TT-GGGSS-------
---S-GGGGGGSS-S-----
---S-GGGTTTSS-------
---S-GGGGGGSSS------
---SSSGGGGGSS-------
---S-GGGGGGSSS-S----
---S-GGGGGGSS-------
---S-STTGGGSS-------
---S-GGGTTTSSS------
---S-GGGTTSSS-S-----
---S-TTTGGGSSS------
---S-GGGGGGSS--S----
---S-GGGGGGSSS-S----
---S-GGGGGGSSS------
---S-TTTGGGSS-------
---S-GGGGGGSSS-S----
---S-GGGTTTSSS------
---S-GGGTTTSS-------
---S-GGGGGGSTT------
---S-GGGGGGSSS------
---S-GGGGGGSTT------
---S-SSSTTSSS-------
---S-GGGSTTSS-------
---S-GGGGGGSTT------
---S-GGGGGGSS-------
---S-GGGGGGSS-------
---S-STTGGGSTT------
---S-GGGGGGSTT------
---S-GGGTTTSS-------
---S-GGGTTSSS-------
---S-GGGGGGSS-------
---S-GGGTTTSS-------
---S-GGGGGGSS-------
---S-STTTTTSS-------
---S-GGGGGGSS--S----
---S-GGGSTTSS-------
---S-GGGTTSSS-------
---S-GGGGGGSS-S-----
---S-GGGGGGSS-S-----
---S-GGGTTSSS-------
---S-GGGGGGSS-------
---S-GGGTTSSS-------
---S-GGGTTTSS-------
---S-GGGSSSSS-------
---S-GGGTTTSS-------
---S-GGGGGGSS-------
---S-GGGSTTSS-------
---S-GGGTTTSS-------
---S-GGGSSSSS-------
---S-GGGTTTSS-------
---S-GGGTTSSS-------
---S-GGGGGGSS-------
---S-GGGSSSSS-------
---S-GGGTTTSS-------
---S-GGGSSSSS-------
---S-GGGSSSSS-------
---S-GGGTTSSS-------
---S-GGGTTTSS-------
---S-GGGTTSSS-------
---SSGGGSSSSS-------
---S-GGGSSSSS-------
---S-GGGTTSSS-------
---SSGGGTTTSS-------
---SSGGGTTTSS-------
---SSGGGTTSSS-------
---SSGGGTTTSS-------
---SSGGGTTSSS-------
---S-GGGTTSSS-------
---SSGGGTTTSS-------
---S-GGGSSSSS-S-----
---SSGGGTTTSS-------
---SSGGGTTSSS-------
---SSGGGTTTSS-S-----
---SSGGGTTSSS-------
---SSGGGTTSSS-------
---SSGGGTTTSS-------
---SSGGGTTTSS-S-----
---SSGGGTTSSS-------
---S-GGGTTSSS-------
---S-GGGTTSSS-------
---S-GGGTTTSS-------
---S-GGGTTSSS-------
---S-GGGTTSSS-------
---S-GGGTTTSS-------
---S-GGGSSSSS-------
-----GGGTTT-S-------
---S-GGGTTS-S-------
---S-GGGTTTSS-------
-----GGGTTTSS-------
-----GGGTTTSS-------
-----GGGTTTSS-------
----SSTTTTTSS-------
----SGGGTTTSS-------
---SSGGGTTTSS-S-----
----SGGGTTTSS-------
----SGGGTTT-S-------
---S-GGGTTT-S-------
---S-STTTTTS--------
---SSTT-TTS-S-------
-----GGGTTT-S-------
----SGGGTTT-S-------
---SSGGGGGT-S-------
----SGGGGGT-S-------
----SGGGGGT---------
----SGGGGGT-S-------
----SGGGGGT---------
-----GGGGGT---------
-----GGGGGT-S-------
----SGGGGGT-S-------
---SSGGGGGS-S-------
---SSGGGGGS-S-------
---SSGGGTTS-S-------
---SSGGGTTSSS-------
---SSGGGSSSSS-------
---SSGGGTTS-S-------
---SSGGGGGS-S-------
-----GGGTTS-S-------
---SSGGGGGS-S-------
----SGGGGGT-S-------
----SGGGGGT-S----S--
----SGGGGGS------S--
---SSGGGGGS-S----S--
---SSTTGGGT---------
----STTTTTS---------
---SSTTGGGT---S-----
---SSTTHHHH---------
---SSHHHHTT---------
----STTHHHH------S--
---SSTHHHHT---S--S--
---SSTTHHHH------S--
----SHHHHHH------S--
-TT-STTHHHH------S--
-TT-STTGGGT------S--
----STTHHHH------S--
-TT-STTGGGT------S--
----SSGGGGT------S--
-TT-SGGGGGT------S--
-TT-STTHHHH------S--
-TTSSTTGGGT------S--
---SSTTHHHH------S--
---SSTTGGGS-S----S--
---SSTTGGGT------S--
---SSTTGGGT------S--
---SSTTHHHH---S--S--
--SSSGGGGGG------S--
--SSSTTTTTS---S-----
--SSSGGGGTS------S--
--SSSGGGGTS---S--S--
--SSSGGGGTS-S----S--
--SSSGGGGTS------S--
---SSTHHHHT---S--S--
---SSGGGTTT---------
--SSSGGGSTT---S--S--
--SSSGGGGTT---SS-S--
---SSGGGGTS---------
---SSGGGGTS------S--
---SSGGGGTS---SS-S--
----STGGGTS------S--
----STGGGTS------S--
----STTHHHH---S--S--
----STTHHHH------S--
-----HHHHHS-S----S--
----SGGGGTS------S--
-----SGGGGT------S--
----SSGGGTS-S----S--
----SGGGTTS-S----S--
----STTHHHH------S--
----SGGGGGS------S--
---SSTTHHHH-S----S--
----SGGGGGT------S--
----SGGGTTS------S--
---SSHHHHHH------S--
----SHHHHTT---S--S--
---SSHHHHHH---S--S--
---SSHHHHTT---S--S--
---SSHHHHHH---S--S--
---SSHHHHHH---S--S--
--SSSHHHHTT---------
---SSGGGGGS---S-----
---SSGGGGGG---S--S--
---SSTTTTTS------S--
---SSHHHHHH---S--S--
--SSSGGGGGT------S--
---SSGGGGGS---------
---SSSGGGGT---------
---SSGGGGTS---------
---SSHHHHTS---------
----STTTTTS---------
----SGGGGTS------S--
---SSSHHHHS---------
---SSHHHHHS---------
----STTTTTS---------
----SHHHHH----------
---SSHHHHHS---------
---SSGGGTTS---------
---SSHHHHH--S-------
---SSHHHHHS---------
----SHHHHHS---------
---SSHHHHHS---------
---SSTTTTTS---------
---SSTTTTTS---------
---SSHHHHH----------
---SSHHHHHS---------
---SSHHHHH----------
---SSHHHHHS---------
---SSHHHHHS-S-------
---SSGGGGTS------S--
---SSHHHHH--S-------
----SHHHHHS---------
---SSHHHHHS---------
---SSTTTTTS------S--
---SSGGGGTS---------
---SSHHHHHS------S--
---SSTHHHHS------S--
----SHHHHHS------S--
---SSHHHHHS-S-------
---SSHHHHHS-S-------
----SHHHHHS-S----S--
---SSHHHHHS-S----S--
---SSTHHHHS-S----S--
---SSTHHHHS------S--
---SSHHHHHS------S--
---SSHHHHHS------S--
---SSHHHHHS------S--
---SSHHHHHS-S-------
---SSHHHHHS-S----S--
----SHHHHHS------S--
---SSHHHHHS------S--
----STHHHHS------S--
---SSHHHHHS------S--
---SSTHHHHS------S--
---SSHHHHHS------S--
----SGGGGTS---------
----SGGGGTS------S--
---SSTHHHHS------S--
---SSSHHHHS------S--
---SSHHHHHS------S--
---SSHHHHH-------S--
----STTTTT--S----S--
----SHHHHHS------S--
---SSHHHHH-------S--
--SSSTTTTTS------S--
--SSSHHHHH-------S--
--SSSHHHHH-------S--
---SSHHHHH----S-----
----SHHHHH----------
--SSSHHHHH----S--S--
--S-SHHHHH----S-----
----SHHHHH----------
----STTTTT----S-----
--SSSHHHHH--S-------
----SHHHHH----S--S--
--SSSGGGGT-------S--
--SSSTTTTTS---S--S--
----STTTTT--S----S--
--S-SHHHHH----S--S--
--S-SHHHHH-------S--
--S-STTTTT----S--S--
--SSSHHHHHS------S--
--SSSHHHHHS------S--
--SSSTTTTT-------S--
--SSSHHHHH-------S--
--SSSTTTTTS---S--S--
--SSSTTTTTS---------
--SSSTTTTTS---------
--SSSTTTTT----S-----
--SSSHHHHHS---------
--SSSTTTTTS---------
--SSSTTTTTS-S-S-----
--SSSTTTTTS-S-S--S--
--SSSTTTTTS---S--S--
--S-STGGGTS---S-----
--SSSTTTTTS---------
--S-STTTTTS------S--
--SSSTTHHHH---SS-S--
--S-STTTTTS---S-----
--S-STTHHHH---S-----
--S-STTHHHH---S-----
--S-STTTTTS------S--
--SSSTTTTTS---S-----
--S-STTTTTS---S--S--
--SSSTTTTT-------S--
--S-STTTTTS---S--S--
--S-SHHHHHS------S--
--SSSGGGGTS---S-----
--S-SHHHHHS---S--S--
--SSSHHHHHS---S--S--
--SSSHHHHHS---S--S--
--SSSHHHHHS------S--
--SSSTTTTTS---S--S--
--SSSHHHHHS---S--S--
--SSSHHHHSS---S--S--
--SSSTTTTTS---S--S--
--SSSHHHHHS---S--S--
--S-STTTTTS---S--S--
--SSSHHHHHS---------
--SSSHHHHHS---------
--SSSTHHHHS---S-----
--S-STTTTTS---------
--S-STTTTT----S-----
--SSSTTTTT----S-----
--SSSTTTTT----S-----
--SSSGGGGT----S-----
--S-STTTTTS---------
--SSSHHHHH----------
--SSSGGGGT----S-----
--SSSTGGGT-------S--
--SSSHHHHHS---S-----
--SSSHHHHHS---------
--SSSTTTTT----S-----
--SSSGGGGT----S--S--
--S-STTTTTS---S-----
--SSSTTTTT----------
--SSSTTTTTS---S-----
--SSSTGGGT----S-----
--SSSTGGGT----S-----
--S-STGGGT----S-----
--SSSTTTTT----S-----
--SSSGGGGTS---S-----
--SSSTTTTT----S-----
--SSSTTTTTS---S-----
---SSHHHHH--S-SS----
--SSSHHHHH----SS----
--S-SGGGGT----S-----
---SSHHHHH----S-----
--SSSHHHHH----SS----
--SSSTTTTT----S-----
--SSSTTTTTS---S-----
--SSSHHHHHS---S-----
--SSSTGGGTS---S-----
--SSSTTTTTS---S--S--
--SSSTTTTTS---S--S--
--S-STGGGT----S-----
--S-STTTTT----S-----
--SSSTTTTTS---S--S--
---SSHHHHH----S-----
--S-SGGGGT----S-----
--SSSTGGGT----S-----
--S-STTTTT----S-----
--S-STTTTTS---------
--S-STTTTT----------
--SSSTGGGT----------
----STTTTT----S-----
----SHHHHHS---S-----
--S-STGGGTS---S-----
--SSSHHHHHS---S-----
--SSSTTTTTS---S-----
--SSSHHHHHS---------
--SSSTTTTTS---------
--S-STTTTTS---------
---SSHHHHHS---S-----
--S-SGGGGT----S-----
--SSSHHHHH----------
--SSSHHHHH----------
--S-SHHHHH----------
--S-SHHHHH--S-------
--S-SHHHHHS---------
--SSSHHHHHS---------
--SSSTTTTTS---------
--SSSTTTTTS---------
--SSSTTTTTS---------
--S-SHHHHHS---------
--S-SHHHHHS-S-------
---SSHHHHHS-S-------
---SSHHHHHS-S-------
--S-STTTTTS-S-------
--SSSTTTTTS-S-------
--SSSTTTTT----------
----SHHHHHS---------
---SSHHHHH----------
--S-STTTTT----------
---SSHHHHH----------
---SSHHHHSS---------
---SSHHHHHS---------
--S-SGGGGT----------
----SHHHHHS---------
--SSSTTTTT----------
---SSGGGTTS---------
---SSGGGGTS---------
--SSSGGGGTS---------
---SSTHHHHS---------
---SSTHHHH--S-------
--S-SHHHHH----S-----
---SSHHHHHS---------
---SSHHHHH----------
---SSGGGGTS-S-------
----SGGGGT----------
---SSTHHHH----------
---SSGGGGT----------
-TTSSGGGGT----------
---SSTHHHH----------
-TTSSTHHHHS---------
---SSGGGGT----------
----STTTTTS---------
---SSGGGGTS---------
---SSGGGGS----------
---SSHHHHTS---------
--SSSHHHHT----------
---SSTTTTT----------
---SSGGGGS--S-------
--SSSHHHHS----------
---SSHHHHT----S-----
--SSSHHHHSS---S-----
---SSSGGGSS-S-S-----
-----TTGGGS---S-----
---SSTGGGGS---S-----
---SSSGGGSSS--S-----
---SSTTGGGS---S-----
----STTGGGS---S-----
--SSSTTGGGS---S-----
--SSSTTGGGS---S--S--
---SSHHHHTS---S-----
----SGGGGSS-S-S-----
---SSGGGGSS---S-----
---SSGGGGSS---S-----
---SSGGGGSSSS-S-----
---SSGGGGSSSS-S-----
---SSHHHHSSS--S-----
---SSSHHHHS---S-----
----STTTTTSSS-S-----
----SGGGGTSSS-S-----
----SGGGGSS-S-S-----
---SSHHHHHS---S-----
---SSGGGGTS---S-----
---SSGGGGSS---S-----
----SGGGGT--S-S-----
---SSSGGGTS-S-S-----
----SGGGGTS-S-S-----
-TTSSGGGGTS---S-----
--SSSTTTTT----S-----
----SGGGGTS---S-----
----SHHHHHS---S-----
----STTTTTS---S-----
--S-SGGGGTS---S-----
--S-STTTTTS-S-S-----
--SSSTTTTTS---S-----
--SSSTGGGTS---S-----
---SSGGGGS--S-S-----
---SSGGGGSS-S-S-----
----SGGGGG--S-------
---SSHHHHHS---S-----
---SSGGGGSS-S-S-----
--SSSTHHHH----------
---SSGGGGG----S-----
---SSTHHHHS---S-----
---SSGGGGTS---------
--SSSTHHHHS-S-------
----SGGGTSS-S-------
---SSTHHHHS---S-----
---SSGGGGGS-S-------
----SHHHHS----S-----
----SHHHHTTT--------
----SGGGGSS-S-------
---SSHHHHTSS--S-----
---SSGGGGGS---S-----
---SSGGGGGS---S-----
---SSTTGGGSS--S-----
--SSSGGGGTS---S-----
--SSSGGGGGS---S-----
--SSSGGGGSS---S-----
---SSGGGGSS---S-----
---SSHHHHTS---S-----
---SSGGGGGS---S-----
---SSHHHHTS---S-----
---SSHHHHTS---S-----
---SSGGGGTS---S-----
----SHHHHHS---S-----
----STHHHHS---------
---SSTHHHHS-S-------
---SSGGGGTS-S-------
---SSTHHHHS-S-S-----
---SSTHHHHS---------
---SSTHHHHS-S-S-----
----STHHHHTT--------
----STHHHHS---S-----
----SHHHHHS-S-S-----
----SHHHHHS-S-S-----
----SGGGGTS-S-S-----
---SSTHHHH--S-------
----SHHHHH--S-------
----STTTTS--S-------
----STTTTT--S-------
---SSTTGGG--S-------
----SHHHHH--S-------
--SSSHHHHH--S-------
--SSSTTGGG----------
--SSSTTTTT----------
-TTSSTTTTT--S-------
--SSSTTTTT----------
-TTSSTGGGS----------
--SSSTTGGG----------
--SSSTTTTT----------
-TTSSTTGGG----------
-TTSSTTTTT----------
--SSSTTGGG----------
--S-STTGGG----------
--S-SHHHHT----------
--SSSHHHHH----------
--SSSTTTTT----------
--SSSGGGSS----------
--SSSHHHHH----------
----SHHHHH----------
--SSSSHHHHS---------
--SSSTGGGTS---S-----
--SSSSHHHHS---------
--SSSTTTTT----S-----
--SSSTTTTT----------
--S-STTGGG----S-----
--SSSTTGGG----S-----
--SSSHHHHS----------
--SSSSHHHH----S-----
--SSSHHHHTSS--S-----
--SSSTTTTTSS--------
--SSSHHHHT-S--S-----
--SSSHHHHT-S--S-----
---SSHHHHTSS--S-----
---SSHHHHTSS--------
---SSHHHHHSS--S-----
---SSTHHHHSS--------
-TTSSHHHHHSS--S-----
--SSSHHHHTSSS-S--S--
--SSSTTTTT-S--S--S--
--SSSHHHHHSS--S--S--
--SSSTTTTTSS--S--S--
--SSSHHHHHSS-----S--
--SSSHHHHT----S--S--
--SSSTTGGG----S--S--
---SSHHHHH----S--S--
---SSHHHHT-S--S--S--
---SSHHHHH----S--S--
---SSHHHHT----S--S--
--SSSHHHHTSS-----S--
--SSSGGGGGSS--------
--SS-HHHHHSS--------
--SS-HHHHSSS--------
---SSHHHHHSS--------
---SSGGGGGSS--------
---SSTTGGGSSS----S--
--SSSTTGGGSS--------
--SSSSSGGGSS-----S--
---SSTTGGGSSS-S--S--
---SSTTGGGSS--S--S--
---SSTTGGGSS--S--S--
---SSGGGGGSS--S--S--
---SSTTTT-SS--S--S--
----STTGGGSSS-S--S--
----STTGGGSS--S--S--
----SGGGGGSS--SS-S--
----STTTT-SS-----S--
---SSGGGGSSS-----S--
----STTSTTSS--S-----
----STTGGGSS--S--S--
---SSGGGGGSS--SS-S--
---SSGGGGSS---S--S--
---SSGGGSSSS--S--S--
---SSTTSTTSS--S--S--
---SSGGGTSSS--S--S--
---SSHHHHTSS--S--S--
---SSTHHHHS------S--
---SSHHHHSSS-----S--
---SSHHHHHS------S--
---SSHHHHS-------S--
---SSGGGTS-------S--
---SSHHHHH-------S--
---SSHHHHHS------S--
---SSHHHHT-------S--
---SSHHHHS-------S--
--S-SHHHHT----------
--SSSHHHHS-------S--
---SSHHHHS-------S--
----SHHHHH-------S--
---SSHHHHS-------S--
---SSHHHHT----S-----
---SSGGGGS-------S--
---SSHHHHT-------S--
---SSHHHHT----S--S--
---SSGGGGT----S--S--
----SHHHHT-------S--
---SSTTGGG-------S--
---SSHHHHT-S--S--S--
----STTGGG-------S--
---SSHHHHS----S-----
---SSHHHHH----------
----STTGGG----S--S--
---SSHHHHH-------S--
---SSTTGGG-------S--
---SSHHHHH----------
---SSTGGGG-------S--
---SSHHHHH-------S--
---SSHHHHT----------
---SSHHHHS----S--S--
---SSHHHHH----S-----
---SSHHHHT-S--S--S--
---SSHHHHT-S--S--S--
---SSHHHHHSS--S-----
---SSHHHHH----S--S--
---SSHHHHT-S--S-----
---SSHHHHT-S--S-----
---SSHHHHH----S--S--
---SSTGGGTSS--S--S--
--SSSHHHHS-S--S-----
---SSHHHHHSS--S-----
---SSTTGGGSS--S--S--
---SSHHHHHSS--S--S--
---SSHHHHTSS-----S--
---SSHHHHTSS-----S--
---SSTTGGGSS--------
---SSSGGGSSS-----S--
---SSGGGGTSS-----S--
---SSHHHHH-S-----S--
---SSHHHHH-S-----S--
---SSHHHHT-S-----S--
---SSHHHHH-S-----S--
---SSHHHHT-S-----S--
---SSHHHHH-S--------
--SSSTTGGG-TT-------
---S-HHHHTSS--------
---SSGGGGTSS--------
---SSHHHHTSS--------
---SSTTTTT-S--------
---SSTTGGG-S--------
--S--HHHHHSS--------
--SSSHHHHH-S--------
--SSSHHHHHSS--------
--SSSTTGGGSS--------
--SSSHHHHHSS--------
--SSSHHHHHSS--------
--SSSHHHHTSS--------
--SSSTTGGGSS--------
--SSSHHHHHSS--------
--SSSHHHHHSS--------
--SSSHHHHTSS--------
--SSSHHHHHSS--------
--SSSHHHHHSS--------
--SSSHHHHHSS--------
--SSSHHHHTSS-----TT-
--SSSHHHHHSS-----TT-
--SSSHHHHHSS-----TT-
--SSSHHHHHSS-----TT-
--SSSHHHHTSS-----TT-
--SSSHHHHHSS-----TT-
--SSSTTGGGSS-----TT-
--SSSTTGGGSS--------
--SSSTTGGGSS-----TT-
--SSSTTTTTSS--------
--SSSHHHHH-S-----TT-
--SSSHHHHHSS-----TT-
--SSSTTTTTSS--------
--SSSHHHHTSS-----TT-
--SSSHHHHTSS-----TT-
--SSSTTGGGSS-----TT-
--SSSTTTTTSS--------
--SSSTTGGGSS-----TT-
--SSSHHHHTSS-----TT-
--SSSHHHHTSS-----TT-
--SSSHHHHTSS-----TT-
--SSSHHHHHSS-----TT-
--SSSTTGGGSS-----TT-
--SSSHHHHHSS-----TT-
--SSSTGGGTSS-----TT-
--SSSHHHHT-S-----TT-
--SSSHHHHTSS-----TT-
--SSSHHHHTSS-----TT-
--SSSHHHHTSS-----TT-
--SSSHHHHTSS-----TT-
--SSSHHHHTSS-----TT-
--SSSHHHHHSS-----TT-
--SSSHHHHHSS-----TT-
--SSSHHHHT-S-----TT-
--SSSHHHHHSS-----TT-
--SSSHHHHTSS--------
--SSSTTTTTSS--------
--SSSHHHHTSS-----TT-
--SSSTTTTTSS-----TT-
--SSSHHHHTSS-----TT-
--SSSGGGGGSS-----TT-
--SSSHHHHTSS-----TT-
--SSSHHHHTSS-----TT-
--SSSHHHHTSS-----TT-
--SSSHHHHTSS-----TT-
--SSSHHHHTSS-----TT-
--SSSTTTTTSS-----TT-
--SSSTTGGGSS-----TT-
--SSSTTGGGSS-----TT-
--SSSTTGGGSS--------
--SSSTTGGGSS-----TT-
--SSSTTTTTSS-----TT-
--SSSTTGGGSS-----TT-
--SSSTGGGGSS-----TT-
--SSSTTTTTSS--------
--SSSTTGGGSS--------
--SSSHHHHTSS--------
--SSSHHHHHSS--------
--SSSHHHHTSS--------
--SSSHHHHHSS--------
--SSSHHHHHSS--------
--SSSTTGGGSS--------
--SSSTTGGG-S--------
--SSSTTGGGSS--------
--SSSHHHHH-S--------
--SSSHHHHHSS--------
--SSSHHHHSSS--------
--SSSHHHHTSS--------
--SSSTTGGGSS-----TT-
--SSSTTTTTSS-----TT-
--SSSHHHHTSS-----TT-
--SSSHHHHTSS-----TT-
--SSSHHHHSSS-----TT-
--SSSHHHHHSS-----TT-
--SSSHHHHTSS-----TT-
--SSSHHHHHSS-----TT-
--S-STTGGG-S-----TT-
--SSSHHHHH-S-----TT-
--SSSHHHHTSS-----TT-
--SSSHHHHTSS-----TT-
--SSSTTGGGSS--------
--SSSTTGGGSS-----TT-
--SSSTTGGGSS--------
--SSSHHHHTSS-----TT-
--SSSHHHHHSS-----TT-
--SSSTTGGGSS-----TT-
--SSSHHHHT-S-----TT-
--SSSTTGGGSS-----TT-
--SSSHHHHHSS-----TT-
--S-STTGGGSS-----TT-
--SSSTTTTTSS-----TT-
--SSSTTGGGSS-----TT-
--SSSTTTTTSS-----TT-
--SSSTTGGGSS-----TT-
--SSSTTTTTSS-----TT-
--SSSTTTTTSS-----TT-
--SSSTTGGGSS-----TT-
--SSSTTTTTSS-----TT-
--SSSTTGGGSS-----TT-
--SSSTTGGG-S-----TT-
--SSSTTTTTSS-----TT-
--SSSTTGGGSS-----TT-
--SSSTTGGG-S-----TT-
--SSSTTGGGSS-----TT-
--SSSTTGGGSS-----TT-
--S-STTTTSSS-----TT-
--S-STTGGGSS-----TT-
--SSSTTGGGSS-----TT-
--S-STTTTTSS-----TT-
--S-STTGGGSS-----TT-
--S-STTGGGSS-----TT-
--S-STTGGGSS-----TT-
----STTGGGSS-----TT-
---SSTTGGGTT-----TT-
----STTGGGSS-----TT-
--SSSTTGGGSS-----TT-
--S-STTGGGSS-----TT-
--S-STTGGGSS-----TT-
--S-STTGGG-S-----TT-
--S-STTTTTSS-----TT-
----STTTTTSS-----TT-
--S-STTTTTSS-----TT-
--S-STTGGGSS-----TT-
--SSSTTGGGSS-----TT-
--SSSTTTTTSS-----TT-
--SSSTTTTTSS-----TT-
--SSSTTGGGSS--------
--SSSTTTTTSS-----TT-
--SSSTTTTTSS-----TT-
--S-STTTTTSS-----TT-
--SSSTTTTTSS-----TT-
--S-STTTTTSS-----TT-
--SSSTTTTTSS-----TT-
--SSSTTGGGSS-----TT-
--SSSTTTTTSS-----TT-
--SSSTTGGGSS-----TT-
--SSSTTTTTSS-----TT-
--SSSTTGGGSS-----TT-
--SSSTTTTTTT-----TT-
--SSSTTGGGTT-----TT-
--S-STTGGGSS-----TT-
--SSSTTGGGSS-----TT-
--SSSTTTTTSS-----TT-
--SSSTTGGGSS-----TT-
--SSSTTGGGSS-----TT-
--S-STTTTTSS-----TT-
--S-STTTTTSS-----TT-
--S-STTGGGSS-----TT-
--SSSTTTTSSS-----TT-
--SSSHHHHHSS-----TT-
--S-STTTTTSS-----TT-
--SSSTTGGGTT-----TT-
--S-STTGGGTT-----TT-
--SSSTTTTTSS-----TT-
--S-STTGGGTT--------
--S-STTGGGSS-----TT-
--SSSTTTTTSS--------
--SSSTTTTTTTS----TT-
----STTGGGSSS----TT-
--SSSTTGGGTT-----TT-
--SSSTTTTTTTS----TT-
--SSSTTTTTTT--------
--SSSTTTTTSS-----TT-
---SSTTGGGSS--------
--SSSTTGGGTT-----TT-
--SSSTTGGGTT-----TT-
--SSSTTGGGSSS----TT-
--SSSTTTTTTT-----TT-
--S-STTGGGTT-----TT-
--SSSTTGGGTT-----TT-
--SSSTTGGGSTT----TT-
--SSSTTGGGTT-----TT-
--SSSHHHHTTT-----TT-
---SSHHHHTTT-----TT-
--SSSHHHHTTT-----TT-
--SSSHHHHHTT-----TT-
--SSSTTGGGTT-----TT-
--S-STTGGGTTS----TT-
--SSSTTGGGTT-----TT-
--SSSTTGGGTT-----TT-
--SSSTTGGGTT-----TT-
--SSSTTGGGTT-----TT-
---SSTTGGGSS-----TT-
--S-STTGGGTT-----TT-
--SSSTTGGGTTS----TT-
---SSHHHHHTT-----TT-
--SSSTTGGGTT-----TT-
--SSSTTGGGTT-----TT-
--SSSTTGGGSS-----TT-
---SSTTGGGTT-----TT-
--SSSTTGGGSS-----TT-
--SSSTTGGGTTS----TT-
--SSSTTGGGSS-----TT-
--SSSTTTTTTT-----TT-
--SSSTTGGGTT-----TT-
--SSSTTGGGTT-----TT-
--SSSTTTTTTTS----TT-
--SSSTTTTTTT-----TT-
--S-STTGGGSS-----TT-
--S-STTGGGTT-----TT-
--SSSTTTTTTT-----TT-
--SSSTTGGGTT-----TT-
--SSSTTGGGSS-----TT-
--SSSTTGGGSS-----TT-
--SSSTTGGGSS-----TT-
--SSSTTGGGTT-----TT-
--SSSTTGGGTT-----TT-
--S-STTGGGTT-----TT-
--SSSTTGGGSS-----TT-
--SSSTTGGGTT-----TT-
--SSSTTTTTSS-----TT-
----STTGGGTTS----TT-
--SSSTTGGGTT-----TT-
--SSSTTGGGTTT----TT-
--SSSTTGGGSS-----TT-
--SSSTTGGGTT-----TT-
--SSSTTGGGSS-----TT-
----STTGGGSS-----TT-
---SSTTGGGTT-----TT-
--SSSTTGGGTT-----TT-
----STTGGGTT-----TT-
---SSTTTTTSSS----TT-
--SSSTTTTTTT-----TT-
---SSTTGGGTT-----TT-
--S-STTGGGTTT----TT-
--SSSTTGGGTTT----TT-
---SSHHHHTTT-----TT-
--SSSTTGGGTT-----TT-
--SSSHHHHHTT-----TT-
--SSSTTTTTSS-----TT-
--SSSHHHHHTT-----TT-
--SSSHHHHTTT-----TT-
--SSSHHHHTTT-----TT-
---SSTTGGGTT-----TT-
--SSSTTGGGSS-----TT-
--SSSTTGGGTT--------
--SSSHHHHTTT-----TT-
--S-STTGGGSSS----S--
--SSSTTGGGTT-----TT-
---SSTTGGGTT-----TT-
--SSSTTGGGTT-----TT-
--S-SHHHHTSS-----TT-
--SSSHHHHHTT-----TT-
--SSSHHHHTTTT----TT-
--SSSHHHHTTT-----TT-
--SSSTTGGGTT-----TT-
---SSTTGGGSS-----TT-
--SSSTTGGGSS-----TT-
--SSSTTTTTTT--------
---SSTTTTTTT-----TT-
--SSSTTGGGTT-----TT-
--SSSTTGGGSS-----TT-
--SSSTTGGGSS--------
---SSTTGGGTTS----TT-
--SSSHHHHTTT-----TT-
--SSSHHHHHSS--------
--SSSHHHHTSS-----TT-
--SSSHHHHTSS-----TT-
--SSSHHHHTSS-----TT-
--SSSHHHHHSS-----TT-
--SSSHHHHTSS-----TT-
--S-SHHHHTSS-----TT-
--SSSTTGGGSS-----TT-
--SSSHHHHTSS-----TT-
--SSSHHHHTSS-----TT-
--SSSTTGGGSS-----TT-
--SSSHHHHTSS-----TT-
--SSSHHHHTSS-----TT-
--SSSHHHHHSS-----TT-
--SSSHHHHSSS-----TT-
--SSSHHHHTSS-----TT-
--SSSTTGGGSS-----TT-
--SSSHHHHTSS-----TT-
--SSSHHHHTSS-----TT-
--SSSHHHHTSS-----TT-
--SSSTTGGGSS-----TT-
--SSSHHHHTSS-----TT-
--SSSHHHHTSS-----TT-
--SSSTTGGGSS-----TT-
--SSSHHHHTSS-----TT-
--SSSHHHHTSS-----TT-
--SSSHHHHTSS-----TT-
--SSSHHHHTSS--------
--SSSHHHHTSS-----TT-
--SSSHHHHTSS-----TT-
--SSSTTTTTSS-----TT-
--SSSHHHHTSS-----TT-
--SSSHHHHTSS-----TT-
--SSSHHHHTSS-----TT-
--SSSHHHHTSS-----TT-
--SSSHHHHTSS-----TT-
--SSSHHHHTSS-----TT-
--SSSHHHHTSS-----TT-
--SSSTTGGGSS-----TT-
--SSSTTTSSSS-----TT-
--SSSTTTTTSS-----TT-
--SSSHHHHHSS--------
--SSSHHHHH-S-----TT-
--SSSTTGGGSS-----TT-
--SSSHHHHHSS-----TT-
--S-STTTTTSS-----TT-
--S-STTTTTSS-----TT-
--SSSTTTTTSS-----TT-
--SSSTTGGGSS-----TT-
--SSSTTGGGSS-----TT-
--SSSTTGGGSS-----TT-
--S-STTGGGSS-----TT-
--SSSTTGGG-S-----TT-
--SSSHHHHHSS-----TT-
--SSSTTTTT-S-----TT-
--SSSTTGGGSS-----TT-
--SSSHHHHHSS-----TT-
--SSSHHHHT-S-----TT-
--SSSHHHHT-S-----TT-
--SSSHHHHT-S-----TT-
--SSSHHHHT-S-----TT-
--SSSTTGGG-S-----TT-
--SSSTTTTTSS--------
--SSSTTGGGSS-----TT-
--SSSHHHHTSS-----TT-
--SSSHHHHTSS-----TT-
--SSSTTGGGSS-----TT-
--SSSTTTTTSS-----TT-
--SSSHHHHHSS-----TT-
--SSSTTGGGSS-----TT-
--SSSTTGGGSS-----S--
--SSSHHHHTSS--------
--SSSTTGGGSS--------
--SSSHHHHT-S-----TT-
---SSHHHHTSS--------
--S-STTGGGSS-----TT-
--SSSTTTTTSS-----TT-
--SSSHHHHHSS-----TT-
--SSSTTGGGSS-----TT-
---SSHHHHHSS-----TT-
---SSHHHHSSTT----TT-
--SSSSHHHHSS-----TT-
--SSSHHHHHSS-----TT-
--SS-HHHHTSS-----TT-
--SSSHHHHT-S-----TT-
--SSSHHHHSSS-----TT-
--SSSHHHHT-S-----TT-
---SSHHHHT-S-----TT-
--SSSHHHHHSS-----TT-
--SSSTTTTTSS-----TT-
--SSSTTTSSSS-----TT-
--SSSHHHHHSS-----TT-
--SSSTTGGGSS-----TT-
--SSSHHHHHSS-----TT-
---SSHHHHHSS-----TT-
--SSSHHHHHSS-----TT-
--SSSHHHHHSS-----TT-
--SSSTTTTTSS-----TT-
--SSSHHHHTSS-----TT-
--SSSTTTTTSS-----TT-
--SSSHHHHTSS--------
--SSSTTGGGSS--------
--SSSHHHHTSS--------
--SSSHHHHTSS-----TT-
--SSSTTTTTSS-----TT-
--SSSTTGGGSS-----TT-
--SSSHHHHHSS-----TT-
--SSSHHHHT-S-----TT-
--SSSTTTTT-S-----TT-
--SSSHHHHT-S-----TT-
--SSSHHHHT-S--------
--SSSTTTTT-S-----TT-
--SSSHHHHS-S-----TT-
--SSSTTGGGSS-----TT-
--SSSHHHHT-S-----TT-
--SSSHHHHT-S-----TT-
--SSSHHHHT-S-----TT-
--SSSHHHHTSS-----TT-
--SSSHHHHHSS-----TT-
--SSSHHHHHSS-----TT-
--SSSHHHHT-S-----TT-
--SSSTTGGG-S--------
-TTSSHHHHHSS-----TT-
--SSSHHHHHSS--------
--SSSTTGGG-S--------
--SSSTTGGGSS-----TT-
--SSSTTGGGSS-----TT-
--SSSTTGGGSS-----TT-
--SSSTTTTTSS-----TT-
--SSSTTTTTSS-----TT-
--SSSTTGGGSS-----TT-
--SSSHHHHTSS--------
--SSSTGGGGSS-----TT-
--SSSTTGGGSS-----TT-
--SSSTTGGGSS-----TT-
--SSSTTGGG-S-----TT-
--SSSTTTTTSS-----TT-
--SSSTTTTTSS-----TT-
--SSSHHHHTSS-----TT-
--SSSHHHHTSS-----TT-
--SSSHHHHTSS-----TT-
--SSSHHHHHSS-----TT-
--SSSHHHHHSS-----TT-
--SSSTTGGGSS-----TT-
--SSSHHHHH-S-----TT-
--SSSTTGGG-S-----TT-
--SSSTTTTTSS-----TT-
--SSSHHHHHSS-----TT-
--SSSHHHHH-S-----TT-
--SSSHHHHHSS-----TT-
--SSSHHHHHSS-----TT-
--SSSTTTTT-S-----TT-
--SSSTTGGG-S-----TT-
--SSSHHHHH-S-----TT-
--SSSTTTTTSS-----TT-
--SSSTTGGGSS-----TT-
--SSSTTGGGSS-----TT-
--SSSTTTTTSS-----TT-
--SSSHHHHHSS--------
--SSSHHHHHSS--------
--SSSTTGGG-S-----TT-
--SSSHHHHTSS-----TT-
--SSSHHHHHSS-----TT-
--SSSTTTTTSS-----TT-
--SSSTTGGGSS-----TT-
--SSSTTTTTSS-----TT-
--SSSTTTTTSS-----TT-
--SSSHHHHTSS-----TT-
--SSSHHHHT-S-----TT-
--SSSHHHHTSS-----TT-
--SSSTTGGGSS-----TT-
--SSSTTGGGSS-----TT-
--SSSTTGGGSS-----TT-
--SSSHHHHSSS-----TT-
--SSSHHHHHSS-----TT-
--SSSTTGGGSS-----TT-
--SSSTGGGGSS-----TT-
--SSSHHHHTSS-----TT-
--SSSHHHHTSS-----TT-
--SSSTTGGGSS-----TT-
--SSSHHHHTSS-----TT-
--SSSTTTTTSS-----TT-
--SSSHHHHHSS-----TT-
--SSSTTGGGSS-----TT-
--SSSTTGGGSS-----TT-
--SSSTTGGGSS-----TT-
--SSSTTGGGSS-----TT-
--SSSSGGGTSS-----TT-
--SSSTTGGGSS-----TT-
--SSSHHHHTSS-----TT-
--SSSHHHHTSS-----TT-
--SSSTTTTTSS-----TT-
--SSSHHHHTSS-----TT-
--SSSHHHHTSS-----TT-
-TTSSTTTTTSS--------
--SSSTTGGGSS-----TT-
--SSSTGGGSSS-----TT-
--SSSTTGGGSS-----TT-
--SSSTTTTSSS--------
--SSSHHHHTSS--------
--SSSHHHHTSS--------
--S-STTGGGSS--------
--SSSTTTTTSS--------
--SSSHHHHTSS--------
--SSSTTGGGSS--------
--SSSTTTTTSS--------
--SSSTTTTTSS--------
--SSSHHHHTSS--------
--SSSHHHHHSS--------
--SSSHHHHTSS--------
--SSSTTTTTSS-----TT-
--SSSHHHHHSS-----TT-
--SSSHHHHHSS-----TT-
--SSSTTTTTSS-----TT-
--SSSHHHHH-S-----TT-
--SSSHHHHT-S-----TT-
--SSSTTTTTSS-----TT-
--SSSHHHHT-S-----TT-
--SSSHHHHHSS-----TT-
--SSSHHHHHSS-----TT-
--SSSHHHHHSS-----TT-
--SSSHHHHT-S-----TT-
--S-STTTTT-S-----TT-
--SSSTTGGGSS-----TT-
--S-STTTTTSS-----TT-
--SSSTTTTT-S-----TT-
--SSSHHHHH-S-----TT-
--SSSHHHHSSS-----TT-
--SSSHHHHTSS-----TT-
--SSSHHHHHSS-----TT-
--SSSHHHHHSS-----TT-
--SSSHHHHH-S-----TT-
--SSSHHHHHSS--------
--SSSHHHHHSS-----TT-
--SSSHHHHH-S-----TT-
--SSSHHHHHSS-----TT-
--SSSHHHHTSS-----TT-
--SSSHHHHTSS-----TT-
--SSSHHHHH-S-----TT-
--S-STGGGT-S-----TT-
--SSSTTGGGSS-----TT-
--SSSTTGGG-S-----TT-
--SSSTTGGGSS-----TT-
--SSSTTGGG-S-----TT-
--SSSTTGGGSS-----TT-
--SSSTTGGG-S-----TT-
--SSSTTGGG-S-----TT-
--SSSTTGGGSS-----TT-
--SSSHHHHT-S-----TT-
--SSSHHHHT-S-----TT-
--SSSTTTTTSS-----TT-
--SSSTTGGGSS--------
--SSSTTGGGSS--------
--SSSTTGGGSS--------
--SSSTTGGGSS--------
--SSSTTTTTSS--------
--SSSHHHHHSS--------
--SSSHHHHHSS--------
--SSSHHHHTSS--------
--SSSHHHHTSS--------
--SSSHHHHSSS--------
--SSSGGGGGSS--------
--SSSTTGGGSS--------
--SSSTTGGG-S--------
--SSSHHHHHSS--------
--SSSTTTTTSS--------
--SSSTTTTTSS--------
--SSSHHHHHSS--------
--SSSHHHHTSS--------
--SSSTTGGGSS--------
--SSSTTGGGSS--------
--SSSHHHHTSS--------
--SSSHHHHTSS--------
--SSSGGGTTSS--------
--SSSGGGTT-S--------
--SSSTTGGGSS--------
--SSSGGGTT-S--------
--SSSGGGTT-S--------
--S-STTTTTSS--------
--SSSTTGGGSS--------
--SSSTTGGGSS--------
--SSSTTGGG-S--------
--SSSTTGGGSS--------
--S-STTGGGSS-----TT-
--SSSHHHHH-S-----TT-
--SSSHHHHH-S-----TT-
--SSSHHHHT-S-----TT-
--SSSHHHHTSS-----TT-
--SSSTTTTTSS-----TT-
--SSSTTTTT-S-----TT-
--SSSHHHHS-S-----TT-
--SSSHHHHHSS-----TT-
--SSSTTGGGSS-----TT-
--SSSHHHHTSS--------
--SSSHHHHHSS--------
--SSSTTGGGSS--------
--SSSTTGGGSS--------
--S-STTGGGSS--------
--SSSTTGGGSS--------
--SSSTTGGGSS--------
--S-STTGGGSS--------
--SSSHHHHTSS--------
--S-STTGGGSS--------
--SSSTTGGGSS--------
--S-STTGGGSS--------
--S-STTGGGSS--------
--S-STTGGGSS--------
--SSSTTGGGSS--------
--SSSTTTTTSSTT------
--SSSTTGGGSS--------
--SSSTTGGGSS--------
--SSSTTGGGSS--------
--SSSTTGGGSSTT------
--SSSTTGGGSS--------
--SSSTTGGGSS--------
--SSSTTGGGSS--------
--SSSHHHHTSS--------
--SSSTTGGGSS--------
--SSSTTGGGSS--------
--S-STTGGGSS--------
--SSSTTGGGSS--------
--SSSTTTTTSS--------
--SSSTTTTTSS--------
--S-STTGGGSS--------
--SSSTTGGGSS--------
--SSSGGGTTSS--------
--SSSHHHHTSSTT------
--SSSTTGGGSS--------
--SSSTTGGGSS--------
--SSSTTGGGSSTT------
--SSSTTGGGSSTT------
---SSTTGGGSS--------
--SSSGGGTTSS--------
--SSSTTTTTSS--------
--SSSGGGTTSS--------
--SSSHHHHTSS--------
--SSSHHHHSSS--------
--SSSTGGGGSS--------
--SSSGGGTTSS--------
--SSSTGGGGSS--------
--SSSTTGGGSS--------
--S-STTTTSSSTT------
----STTGGGSSTT------
--SSSTTGGGSS--------
--SSSTTGGGSS--------
--S-STTGGGSS--------
--SSSTTGGGSS--------
--S-STTGGGSS--------
--S-STTGGGSS--------
--S-STTGGGSS--------
--S-STTGGGSSTT------
--S-STTTTTSS--------
--S-STTGGGSS--------
--S-STTGGGSS--------
--SSSTTGGGSS--------
--SSSTTGGGSS--------
--SSSTTGGGSS--------
--SSSTTGGGSS--------
--SSSTTGGGTT--------
--SSSTTGGGSS--------
--SSSTTGGGTT--------
--SSSTTGGGSS--------
--SSSTTGGGSS--------
--SSSTTGGGTT--------
--S-STTGGGSS--------
--SSSTTTTTSS--------
--SSSTTGGGSS--------
--SSSTTGGGSS--------
--S-STTGGGSS--------
--S-SHHHHTSS--------
--S-STTGGGSS--------
--SSSTTGGGSS--S-----
--S-STTGGGSS--------
--SSSTTGGGSS--------
--SSSTTGGGSS--------
--SSSTTGGGTT--------
--S-STTTTTSS--------
--SSSTTGGGSS--------
--SSSTTGGGTT--------
--S-STTGGGTT--------
--S-STTGGGTT--------
--SSSTTGGGSS--------
--SSSHHHHHTT--------
--SSSTTGGGSS--------
--SSSTTGGGTT--------
--SSSHHHHTSS--------
--SSSHHHHTSS--------
--SSSTTGGGSS--------
--SSSHHHHHSS--------
--SSSHHHHTSS--------
--SSSHHHHTSS--------
--SSSHHHHTSS--------
--S-STTGGGSS--------
--S-STTGGGSS--------
--S-STTGGGSS--------
--SSSHHHHTSS--------
--SSSTTGGGSS--------
--SSSTTGGGSS--------
--SSSHHHHHSS--------
--SSSHHHHTSS--------
--SSSTTGGGSS--------
--SSSHHHHTSS--------
--S-STTGGGSS--------
--SSSHHHHHSS--------
--SSSHHHHHSS--------
--SSSHHHHHSS--------
--SSSHHHHHSS--------
--SSSHHHHSSS--------
--SSSHHHHHSS--------
--SSSHHHHTSS--------
--SSSHHHHT-S--------
--SSSTTGGG-S--------
--SSSHHHHHSS--------
--SSSHHHHHSS--------
--SSSTTGGGSTT-------
--SSSHHHHHSS--------
--SSSHHHHTSSTT------
--SSSHHHHTSS--------
--SSSTTTTSSS--------
--SSSHHHHTSS--------
-TT-STTTTTSS--------
--SSSTTTTTSS--------
--SSSTTTTSSS--------
--SSSTTTTTSS--------
--SSSTTGGGSS--------
--SSSTTGGGSS--------
--SSSHHHHTSS--SS----
--SSSHHHHTSS--S-----
--SSSTTTTTSS--------
--SSSHHHHTSS--------
--S-SHHHHHSS--------
--SSSTTGGG-S--------
--SSSTTGGG-S--------
--SSSHHHHHSS--------
-GGGSHHHHHSS--------
--TTSHHHHTSS-----TT-
--TTSHHHHSSS-----TT-
-TTSSHHHHHSS-----TT-
-GGGSHHHHT-S-----TT-
-GGGSHHHHTSS-----TT-
-GGGSTTGGGSS-----TT-
--SSSHHHHHSS-----TT-
--SSSHHHHT-S--------
--SSSHHHHT-S-----TT-
--SSSHHHHT-S-----TT-
---SSHHHHSSS-----TT-
--SSSHHHHHSS-----S--
--SSSHHHHTSS-----TT-
--SSSHHHHT-S-----TT-
--TTSTTGGG-S-----TT-
--TTSGGGTSSS--S--TT-
--TTSTHHHHSSS-S--S--
--SSSGGGGTSSS-S--TT-
--TT-HHHHTSSS----TT-
--TT-HHHHTSSS-S--TT-
--TT-HHHHHSSS-S--TT-
--TTSTTGGGSSS-S--TT-
--TT-HHHHHSS--S--TT-
--TT-HHHHTSS--S--TT-
--TT-HHHHHSS--SS-S--
--TT-HHHHT-S-----S--
---S-HHHHH-S-----S--
---SSHHHHSSS--S--S--
---SSTHHHHSS-----S--
---SSHHHHH-S--S--S--
---SSGGGGG-S--S--S--
---SSGGGGTS---S--S--
---SSTTTTT-------S--
---SSHHHHTS------S--
----SHHHHTS---S--S--
---SSHHHHHS---S--TT-
---SSGGGGS-S-----S--
---SSHHHHH-S--S--S--
---SSHHHHT-S--S--S--
---SSHHHHT----S--S--
---SSHHHHT----S--S--
---SSHHHHT----S--TT-
---SSHHHHHSS--S--S--
---SSTTGGG-S--S--S--
---SSHHHHSSS--S--S--
---SSHHHHTSS--S--S--
---SSGGGTS-S--S--S--
---SSHHHHT-S--S--S--
---SSHHHHH-SS-S--S--
----STTGGG-S--S--S--
---SSTTTTT----S--S--
---SSHHHHT----S--S--
---SSHHHHT----S--S--
---SSTTGGG----S--S--
----STGGGT----S--S--
----STTGGG----S--S--
----STTGGG----S--S--
---SSHHHHH----S--S--
---SSHHHHH----S--S--
----SHHHHT----S--S--
----SHHHHT----S--S--
---SSHHHHHS------S--
---SSHHHHT----S--TT-
---SSHHHHHS---S--S--
---SSHHHHHS---SS-S--
----STTGGGS---TTTTT-
---SSHHHHHS---SS-S--
-TTSSHHHHHS---TT-S--
---SSHHHHHS---TT-S--
---SSHHHHHS---TT-S--
---SSHHHHHS---TT-S--
---SSTTTTTS---TT-S--
---SSTHHHHS---TTGGG-
---SSHHHHHS---TT-S--
---SSTTTTTS---SS-S--
---SSHHHHHS---TT-S--
----STTTTTS---S--S--
---SSHHHHHS---SS-S--
-TTSSHHHHHS---SS-S--
--SSSHHHHHS---SS-S--
-TTSSHHHHHS---SS-S--
-TTSSHHHHHS---S--S--
---SSHHHHTS---S--S--
-TTSSHHHHHS---S--S--
--SSSHHHHTS---S--S--
--S-SHHHHSS---S--S--
-TTSSHHHHTS------S--
--SSSHHHHHS---S--S--
--SSSHHHHHS---S--S--
-TTSSTTGGGS------S--
-TTSSTTGGGS---S--S--
--SSSTTGGGS------S--
--SSSHHHHHS------S--
--SSSHHHHHS------S--
--SSSHHHHHS------S--
--SSSHHHHTS------S--
--SSSTTGGGS------S--
--SSSTTTTTS------TT-
---SSHHHHHS------TT-
--SSSTHHHHS------TT-
---SSTTGGGS------TT-
--SSSHHHHHS------TT-
--SSSHHHHSS------TT-
--SSSHHHHHS------TT-
--SSSHHHHHS------TT-
--SSSHHHHHS------TT-
--S-SGGGGTS------TT-
----SHHHHHS---S--TT-
--S-STTGGGS------S--
--SSSHHHHHS---S--TT-
--SSSHHHHSS---S--S--
---SSHHHHHS---S--TT-
--SSSHHHHHS---S--TT-
---SSHHHHHS------S--
--SSSHHHHHS------S--
---SSHHHHHS------S--
--SSSHHHHHS------TT-
--SSSGGGTSS------S--
--SSSHHHHTSS-----S--
---SSHHHHTS------TT-
---SSHHHHTS------S--
--SSSTTTTSS------TT-
-TT-STTGGGS------TT-
--SSSTTGGG-------S--
--SSSHHHHHS------S--
--SSSTTTTSS------TT-
--S-STTGGG-------TT-
--SSSTTGGG----S--S--
--SSSTTGGGS------S--
--S-STTTTSS------S--
--S-STTGGGS------TT-
--SSSTTGGG-------S--
--SSSTTGGG-------TT-
--SSSHHHHTS------TT-
--SSSTTGGGS---S--TT-
--SSSTTGGGS------S--
--SSSTTGGGS---S--TT-
--SSSTGGGTS------TT-
--SSSTTGGGS------TT-
-TT-STTGGG-------S--
-TT-STTGGGS------TT-
-TT-STGGGGS------TT-
-TTSSSGGGTS------TT-
--SSSTTGGGS------TT-
-TT-STGGGGS------TT-
--S-STTGGGSS-----TT-
--S-SHHHHTS---S--S--
--S-STTGGGS------TT-
--S-STTGGGS---S--TT-
--S-STTGGGS------TT-
----SHHHHTS---S--TT-
----STTGGG----S--TT-
---SSTTGGGS---SS-TT-
----STTGGG----S--TT-
-TT-STTGGG----S--TT-
----STTGGGS---S--S--
----STTGGGS---S--TT-
-TT-STTGGGS---S--TT-
--S-STTGGG----S--TT-
-TT-STTGGG----S--TT-
----STTTTTS------S--
--SSSGGGGSS---S--TT-
-TT-SGGGGT-------TT-
--SSSTTTTTS---S--S--
--SSSTTGGGS---S--S--
--SSSHHHHHS------S--
--S-STTGGG-------S--
--SSSHHHHHS---S--S--
--SSSHHHHTS------S--
--SSSHHHHHS------S--
--SSSTTGGGS---S--S--
--SSSTTGGGS---S--S--
--SSSTGGGTS------S--
--SSSTTGGGS------S--
--SSSTTTTTS------S--
--SSSTTTTTS------S--
--SSSTGGGTS---S--S--
--SSSHHHHHS---S--S--
--SSSTHHHHS---S--S--
--S-SHHHHHS---S--S--
--SSSGGGGSS------S--
--SSSHHHHTS------TT-
--SSSSGGGSS------TT-
-TTSSSHHHHS---S--TT-
--SSSTTTTTS---S--TT-
--SSSTTGGGS------TT-
--S-STTGGGS------TT-
--S-STTGGG-------TT-
--SSSGGGGG-------TT-
--SSSTTGGGS---S--TT-
--SSSTTGGG-------TT-
--SSSTTGGG----S--TT-
--SSSTTTTT----S--TT-
--S-SGGGTT-------TT-
--SSSTTTTT----S-----
--SSSTTTTT----S--TT-
--SSSTT-SS----S--S--
--SSSTTTTT----S--TT-
--SSSTTTTT----S--S--
--SSSGGGTTS------S--
--S-SGGGTT----S--S--
--SSSTTTTT-------S--
--SSSGGGTT----------
--SSSGGGTT-------S--
--S-STTSTT----------
--S-STTTTT-------S--
--SSSTTTTT-------S--
-TTSSTTTTTS---S-SS--
-TTSSTTTTT----S-SS--
--SSSGGGTT----S-TT--
--SSSTTTTT----S-TT--
--SSSTTTTT----S-TT--
--S-STTTTTS---S-TT--
--SSSTTTTTS---S-SS--
--SSSSGGGTS---S-SS--
--SSSTTGGG----S-SS--
--SSSTTTTTS---S-SS--
--SSSTTGGG----S-SS--
--S-STTGGG----S--S--
--SSSTGGGG----S-SS--
--SSSTTTTTS---S--S--
--SSSTTGGGS---S--S--
--SSSTTGGGS---S--S--
--SSSTTGGGS---S--S--
--SSSTTGGG----S--S--
--SSSTTGGGS---S--S--
--TTSTTGGGS---S--S--
--SSSGGGGG----S--S--
-TTSSGGGGG----S--TT-
---SSHHHHTS---S--S--
---SSGGGTT----S--S--
----SHHHHTS---S--TT-
----STGGGSS---S--S--
---SSTTGGGS------S--
--SSSTTGGG-------S--
--SSSTTGGGS---S--S--
--SSSTTGGGS---S--S--
--SSSTGGGGS------S--
--SSSHHHHHS------S--
--SSSTTGGGS------S--
--SSSTTGGG-------TT-
--SSSHHHHTS------S--
--SSSTTGGGS---S--S--
---SSGGGTT----S--TT-
----STTTTT----S--S--
--S-STTTSSS---S--TT-
--SSSTTTTTS---S--TT-
----STTTTT----S--TT-
--S-STTTTTS---S--S--
-TT-STTTTT----S--TT-
--S-SGGGTTS------TT-
--S-STTTSSS---S--TT-
--S-SGGGTTS---S--TT-
----STTTTTS---S--TT-
-TT-STTTTTS---S--TT-
-TT-SGGGTT----S--TT-
-TT-STTTTTS---SS-S--
-TTSSGGGTT----SS-S--
-TTSSTTTTTS---SS-S--
--SSSTTTTTS---S--S--
-TT-STTTSSS------S--
-TTSSGGGTT----S--S--
-TTSSGGGTT----S--S--
-TTSSGGGTT----S--S--
-TTSSGGGTT----SS-S--
--S-STTTTTS---SS-S--
-TTSSGGGTT----SS-S--
-TTSSGGGSSS---SS-S--
--TTSGGGTTS---SS-S--
--SSSGGGTTS----S-S--
--TTSTTSTTS---SS-S--
-GGGSGGGTTS--SSS-S--
-GGGSGGGTTS---SS-S--
-GGGSGGGTTS---SS-S--
-GGGSGGG-SS---SS-S--
-GGGSTTS-SS---S--S--
-GGGSGGGTTS---SS-S--
-GGGSTTSTTS---S--S--
-GGGSTTTTTS---SS-S--
-GGGSGGGTTS---SS-S--
-GGGSGGGTTS---S--S--
-GGGSTTTTTS---SS-S--
-GGGSTTTTTS---SS-S--
-GGGSGGGTTS---SS-S--
-GGGSTTS-SS---SS-S--
-GGGSGGGTTS---S--S--
-GGGSGGGTTS---S--S--
-GGGSGGGSSS---S--S--
-TTSSTTTTT----SS-S--
-GGGSGGGTTS---S--S--
-GGGSTTSTTS---SS-S--
-GGGSGGGTT----SS-S--
-GGGSGGGTTS---SS-S--
-GGGSGGGTTS---SS-S--
-GGGSTTSSSS---SS-S--
-GGGSGGGSSS---SS-S--
-GGGSGGG-SS---SS-S--
-GGGSGGG-SS---SS-S--
-GGGSGGG-SS---SS-S--
-GGGSGGG-SS---SS-S--
-GGGSTTS-SS---SS-S--
-GGGSGGG-SS---S--S--
-GGGSGGGSSS--SS--S--
--TTSGGGTTS---S--S--
--TTSGGGTTS---S--S--
--TTSGGG-SS---SS-S--
--TTSTTS-SS---S--S--
-GGGSGGGTTS---S--S--
--TTSGGGTTS---SS-S--
--TTSGGGTTS---SS-S--
-TTSSGGG-SS---SS-S--
-GGGSGGG-SS---SS-S--
-GGGSGGG-SS---SS-S--
-GGGSGGG-SS---S--S--
-GGGSGGG-SS---SS-S--
-GGGSGGGTTS---SS-S--
-GGGSGGGTTS---S--S--
-GGGSGGGTTS---SS-S--
--TTSGGGTTS---S--S--
--S-STTTTTS---S--S--
--SSSTTTTT----SS-S--
--SSSTTTTT----SS-S--
--SSSGGGSSS---S--S--
--SSSTTTTTS---S--S--
--SSSTTTTTS---S--S--
--SSSGGGTTS---S--S--
--SSSTTTSSS---S--S--
--SSSTTTSSS---S--S--
--SSSTTTSSS---S--S--
--SSSGGGSSS---S--S--
--SSSTTTSSS---S--S--
--SSSTT-SSS---S--S--
--SSSTTTSSS---S--S--
--SSSGGGSSS---S--S--
--SSSTTTSSS---S--S--
--SSSTTTTTS---S--S--
--SSSTTTTTS--SS--S--
--SSSTTTTTS---S--S--
--SSSTTTSSS---S--S--
--SSSTTTTTS---S--S--
--SSSTTTSSS---S--S--
--SSSTTTSSS---S--TT-
-TTSSGGGTTS---S--TT-
-TT-STTTTTS---S--TT-
--SSSGGGSSS---S--TT-
--SSSGGGSSS---S--S--
--SSSGGGTTS---S--S--
--SSSTTTTTS---S--S--
--SSSGGGTTS---S--TT-
--SSSTTTTTS---S--S--
--SSSTTTTT---SS--S--
-TTSSGGGTTS---S--S--
-TT-SGGGTTS---S--S--
--SSSGGGTTS---S--S--
--SSSTTTTTS---S--S--
--S-SGGGTTS---S--S--
--SSSTTTTTS---S--S--
--SSSGGGSSS---SS-S--
--SSSGGGTTS---SS-S--
--SSSTTTTTS---S--TT-
--SSSGGGTTS---S--TT-
--SSSGGGTTS---S--S--
--SSSTTTTTS---S--S--
--SSSTTTTTS---S--S--
--SSSGGGSSS---S--S--
--SSSTTTTTS---S--S--
--S-STTTTTS---SS-S--
--S-STTTTTS---S--S--
--S-STTTTTS---S--S--
--S-STTTTTS---S--S--
--S-STTTTTS---S--S--
--S-STTTTTS---S--TT-
--S-STTTTTS---S--TT-
--S-STTTTTS---S--TT-
--S-STTTTTS---S--S--
--S-STTGGGS---S--S--
--S-STTGGGS---S--S--
--S-STGGGGS---S--S--
--S-STTGGGS---S--S--
--S-STTTTTS---S--S--
--S-STTTTTS---S--S--
--S-STTTTTS---S--S--
--S-STTGGGS---S--S--
--S-STTGGGS---S--TT-
--S-STTGGGS---S--TT-
--S-STTGGGS---S--S--
--S-STTTTSS---S--S--
--SSSTTGGGS---S--S--
--S-STTTTSS---S--S--
--S-STTTTTS---S--S--
--S-STTGGGS---S--S--
--S-STTGGGS---S--S--
--S-STTGGGS---S--S--
--S-STTGGGS---S--TT-
--S-STTTTTS--SS--TT-
--S-STTGGGS---S--TT-
--S-STTGGGS---S--TT-
--SSSTTGGGS---S--S--
--S-STTGGGS--SS--TT-
--S-STTTTTS---S--TT-
-TT-STTGGGS--SS--TT-
-TT-STTGGGS---S--TT-
-TT-STTGGGS--SS--TT-
-TT-STTGGGS---S--TT-
-TT-STTGGGS---S--TT-
--S-STGGGGS---S--TT-
--S-STTTTSS---S--TT-
--S-STTGGGS---S--S--
--S-STTGGGS---S-----
--S-STTGGGS---S-----
--S-STTGGGS---S-----
--S-STTGGGS---S-----
--S-STTGGGS---S-----
--S-STTGGGS---S-----
--S-STGGGGS---S-----
--S-STTGGGS---S-----
--S-STTTTTS--SS-----
--S-STTGGGS---S-----
--SSSTTGGGS---S-----
--SSSTTTTTS---S-----
--S-SGGGTTS---S-----
--SSSTTTTTS---S-----
--SSSTTTTTS--SS-----
--SSSTTTTTS---S-----
--SSSTTTTTS---S-----
--SSSTTTTTS---S-----
--S-STTTTTS---S-----
--SSSTT-TTS---S-----
--S-STTGGGS---S-----
--S-STTGGGS---S-----
--S-STGGGGS---S-----
--S-STTGGGS---S-----
--SSSTTGGGS---S-----
--SSSTTTTSS---S-----
--SSSTTGGGS---S-----
--SSSTTTTTS---S-----
--SSSTT-TTS---S-----
--SSSTTTTTS---S-----
--S-STTTTTS---S-----
-TTTSTT-TTS---S-----
--S-STT-TTS---S-----
--S-STTGGGS---S-----
-TT-STTTSSS---S-----
--SSSTTTTTS---S-----
--SSSSS-TTS---S--S--
--S-STT-TTS---S-----
--SSSTTTTTS---SS----
--SSSTTTTSS---SS----
--S-STTGGGS---S-----
--S-STTGGGS--SS-----
--S-STTGGGS---S-----
----STTGGGS--SS-----
--S-STTGGGS--SS-----
--S-STTTTTS---S-----
--SSSTTGGGS---S-----
--SSSTTGGG----S-----
--SSSTTTTTS---S-----
--SSSTTTTTS---S-----
--SSSHHHHSS---S-----
--SSSTTGGGS---S-----
--SSSTTTTTS---S-----
--S-STTTTSS--S------
--SSSTTGGG----S-----
--SSSGGGGT----------
--SSSSGGGT----------
--S-STTGGGS--SSS----
--S-STTTTSS--SS-----
--SSSTTTTTS---SS----
--SSSTTTTTS---S-----
--SSSTTTTTS---S-----
--SSSTTTTTS---S-----
--S-STTGGGS---S-----
--SSSTTTTSS---S--S--
--SSSTTGGGS---S--S--
--S-STTTTTS---S--S--
--SSSTTTTTS---S--S--
--S-STTTTSS--SS--S--
--S-STTGGGS---SS-S--
--S-STTGGGS---SS-S--
--SSSTTGGGS---SS-S--
--SSSTTGGGS--SS--S--
--SSSGGGGG----S--S--
--SSSGGGGT---SS--S--
--S-STTTTT---SS--S--
--S-STTTTSS--SS--S--
--S-STTTTTS---S--S--
--SSSSGGGTS---S--S--
--SSSTTTTTS---S--S--
--SSSTTTTTS---SS-S--
--SSSTTTTTS---S--S--
--SSSTTTTTS--SS--S--
--SSSGGGGSS--SS--S--
--S-SGGGGTS---S--S--
--SSSTGGGTS--SS--S--
--SSSTTTTTS---SS----
--SSSTGGGTS---S-----
--S-STTTTTS--SS-----
--SSSTTTTTS---TT----
--SSSTGGGGS--SSS-S--
--SSSTTTTTS------S--
--S-STTTTTS---TTSS--
--SSSTTTTTS---TT-S--
--SSSTTTTTS---TT-S--
--SSSTTTTTS------S--
--SSSTTGGGS---SS-S--
--S-STTTTSS---SS-S--
--SSSGGGGTS----S-S--
--SSSTGGGTS---TT-S--
--SSSTGGGTS---TT-S--
--SSSTGGGTS---TT-S--
--SSSGGGGTS---TT-S--
--SSSTTTTTS---TT-S--
--SSSTGGGTS---TTSS--
--SSSTGGGTS---TT----
--SSSTTGGGS----S-S--
--SSSTTTTTS---SS-S--
-TTSSTTTTTS---SS-S--
--SSSTGGGTS---SS-S--
--S-SSHHHHS---TT-S--
---SSGGGGTS---TT-S--
---SSGGGGG----TT-S--
--SSSTTTTTS---TT-S--
----STTTTT----SS-S--
-TTSSTGGGTS---SS-S--
-TTSSTTGGG----SS-S--
-TT-STTGGGS---SS-S--
-TT-STTGGGS---TT-S--
-TTSSTTTTTS---SS-S--
-TTTSTTGGGS---TT-S--
-TTSSTGGGGS---TT-S--
-TT-STGGGGS---TT-S--
--SSSTGGGTS---SS-S--
--SSSGGGGSS---TT-S--
---SSTTGGGS---TT-S--
--SSSTTGGGS---TT----
--SSSTTTTSS---TT----
--SSSTTGGGS---TT-S--
--SSSTTTTTS---TT----
--SSSTTGGGS---TT----
--SSSTTTTTS---TT-S--
--S-STGGGG----TT----
--SSSHHHHTS---TT-S--
--SSSGGGGTS---TT-S--
--SSSTGGGTS---TT-S--
--SSSTTTTSS---TT----
--SSSTTTTTS---TT----
--SSSHHHHSS---TT----
-TTSSTTTTTS---TT----
-TT-STTTTTS---TT-S--
--S-STTGGGS---TT-S--
-TT-STTTTTS---TT----
-TT-STTTTTS---TT-S--
--SSSTTTTS----SS-S--
--SSSGGGGTS---SSSS--
--SSSTTTTTS---TT-S--
--SSSSGGGTS---TT-S--
--S-SGGGGTS---TT-S--
---SSGGGGTS---TT-S--
--SSSGGGGTS---SS-S--
---SSSGGGTS---SS-S--
--SSSGGGGSS---SS-S--
--SSSGGGGTS---TT-S--
--SSSSHHHHS---SS-S--
--SSSTTGGGS---SS-S--
--SSSTTGGGS---TT-S--
--SSSTTGGGS---SS-S--
--SSSTTGGGS---SS-S--
--SSSTTGGG----SS-S--
--SSSHHHHTS---TT-S--
--SSSTTGGGS---TT-S--
--SSSTTTTSS--SSS-S--
--SSSTTGGGS---TT-S--
--SSSTTTTTS---SS-S--
--SSSTTGGGS---TT-S--
--SSSTTGGGS---TT-S--
--SSSTTGGGS---TT-S--
--SSSSSTTT----TT-S--
--SSSHHHHTS---SS-S--
--SSSTTTTTS---SS----
--SSSTTTTSS---SSSS--
--S-STTTTTS---SSSS--
--SSSGGGTTS---SS-S--
--SSSTTTTTS---SS-S--
--SSSTTTTTS---TTSS--
--SSSTTTTTS---SS-S--
--SSSTTTTT----SSSS--
--SSSGGGSSS---SSSS--
--SSSTTTSSS---SSSS--
--SSSTTTSS----SSSS--
-TTTSHHHHHS---SSSS--
-TTTSHHHHSS---SS-S--
-TTTSHHHHTS---SSSS--
-TTTSHHHHTS---SSSS--
-TTTSHHHHTS---SSSS--
-TTTSHHHHTS---SSSS--
-TTTSTTTTSS---SS-S--
-TTTSTTGGGS---SSSS--
-TTTSTTGGGS---SSSS--
-TTTSTTTTTS---SSSS--
-TTTSTTGGGS---SSSS--
-TTTSHHHHTS---TT-S--
-TTTSHHHHTS---TTSS--
-TTTSTTTTTS---TTSS--
-TTTSTTGGGS---SSSS--
-TTTSHHHHTS---SSSS--
-TTTSTTGGGS---SSSS--
-TTTSTTTTTS---SSSS--
-TTTSHHHHTS---SSSS--
-TTTSHHHHTS---SSSS--
-TTTSHHHHTS---SSSS--
-TTSSTTTTTS---SSSS--
-TTTSHHHHTS---SSSS--
-TTTSHHHHTS---SSSS--
--SSSHHHHTS---TT-S--
-TTTSTTGGGS---SS-S--
-TTTSHHHHHS---SSSS--
-TTSSTTGGGS---SS-S--
-TTTSHHHHHS---SSSS--
-TTTSHHHHTS---SSSS--
-TTTSHHHHTS---SSSS--
-TTTSHHHHTS---TTSS--
-TTTSTTGGGS---SSSS--
-TTTSTTGGGS---SSSS--
-TTTSHHHHTS---TTSS--
-TTTSHHHHTS---SSSS--
-TTTSHHHHTS---SSSS--
-TTTSHHHHTS---SSSS--
-TTTSHHHHTS---SSSS--
-TTTSTTGGGS---SSSS--
-TTTSTTGGGS---TTSS--
-TTTSHHHHTS---SSSS--
-TTTSTTGGGS---SSSS--
-TTTSHHHHTS---SSSS--
--SSSTTGGGS---SSSS--
-TTTSHHHHTS---SSSS--
-TTTSTTGGGS---SSSS--
-TTTSTTTTSS---SSSS--
-TTTSHHHHTS---SSSS--
--SSSHHHHTS---SSSS--
--SSSTTGGGS---SSSS--
--SSSTTGGG----SSSS--
--SSSHHHHTS---SSSS--
--SSSTTGGGS---SSSS--
--S-STTGGGS---TTSS--
--SSSTTTTTS---SSSS--
--S-STTGGGS---SSSS--
--SSSTTGGG----SSSS--
--SSSTGGGS----SSSS--
--S-STTTTTS---SSSS--
-TT-STGGGTS---SSSS--
--S-SHHHHSS---SSSS--
--S-STTTTSS---SSSS--
-TTSSSGGGTS---SSSS--
--S-STTTTSS---SSSS--
--SSSTTGGGS---SSSS--
-TTSSSGGGSS---SS-S--
--SSSTTGGGS---SSSS--
--SSSTTGGG----SSSS--
--SSSGGGTT----SSSS--
--SSSTTTTT----SSSS--
--S-STTTTT----SSSS--
--SSSTTTTT----TTSS--
--SSSGGGTT----TTSS--
--S-STTGGG----SSSS--
-TTSSTGGGS----SSSS--
--S-SHHHHT----SSSS--
--S-STTGGG----SSSS--
--SSSTTTTTS---SSSS--
--S-STTGGG----SS-S--
-TT-STTGGG----TTSS--
--S-STTTTTS---SSSS--
--S-STTGGG----SSSS--
--S-STTGGGS---SSS---
-TT-STTGGGS---SSSS--
-TT-STTTTTS---SSSS--
--S-STTTTTS---SSSS--
-TT-STGGGGS---SS-S--
-TT-SSGGGTS---TTSS--
-TT-STTGGGS---TT-S--
-TTSSHHHHHS---SSSS--
-TT-SSHHHHS---SS-S--
--SSSHHHHTT---TTSS--
--SSSTTGGGS---TTSS--
--SSSHHHHTS---SS-S--
--SSSHHHHHS---TTSS--
--S-STTTTTS---SSSS--
----SHHHHHS---SSSS--
--SSSHHHHHS---SS-S--
--SSSTTGGGS---SSSS--
--SSSHHHHHS---SSSS--
--S-SSHHHHTT--SS-S--
--S-SSHHHHS---TT-S--
-TT-STHHHHTT--SS-S--
-TT-SHHHHHTT--TT-S--
--SSSTHHHHTT--TT-S--
-TT-SHHHHHTT--TT-S--
-TT-STHHHHTT--SS-S--
-TT-SHHHHHS---TT-S--
--SSSTHHHHTT--TT-S--
--SSSTHHHHTT--TTSS--
--S-SHHHHHS---TT-S--
--S-SGGGTTTT--TT-S--
-TTSSHHHHTTT--SS-S--
-TT-SHHHHTTT--TT-S--
-TT-STHHHHTT--SS-S--
----SHHHHHTT--TT-S--
-TT-STHHHHTT--TT-S--
-TT-SHHHHHTT--TT-S--
--S-SHHHHHTT--SS-S--
-TT-SSHHHHTT--TT-S--
-TT-SSHHHHTT--TT-S--
--S-SGGGTTTT--SS----
-TTSSGGGTTTT--SS-S--
--SSSGGGTTTT--SS-S--
--S-SHHHHTTT--SS-S--
-TTSSTHHHHTT--SS-S--
-TT-SGGGTTTT--TT-S--
-TT-STHHHHTT--TT-S--
-TT-SSHHHHTT--TT-S--
-TTSSSHHHHTT--SS-S--
-TT-STHHHHTT--TT-S--
-TT-STHHHHTT--SS-S--
-TT-STTTTTS---TT-S--
-TT-STHHHHTT--SSSS--
-TT-STHHHHTT--SSSS--
-TT-SHHHHHTT--SS-S--
-TT-STHHHHTT--SS-S--
-TT-SGGGTTTT--SSSS--
-TTSSGGGTTTT--SSSS--
---SSGGGTTTT--SSSS--
--SSSHHHHTTT--SSSS--
----SHHHHTTT--TTSS--
-TT-STHHHHS---TTSS--
-TT-SGGGTTTT--SSSS--
-TT-SHHHHTTT--TT-S--
-TT-SGGGTTTT--TTSS--
--S-SHHHHHTT--SSSS--
---SSGGGTTTT--SS-S--
-TT-SHHHHHTT--TT-S--
-TT-SGGGTSS---TT-S--
-TTSSGGGTTTT--TT-S--
-TTSSSTTTTTT--TT-S--
-TTSSGGGTTTT--TT-S--
----SGGGTTTT--SS-S--
--SSSGGGTTTT--SS-S--
--S-SGGGTTTT--SS-S--
---SSGGGTTTT--TT-S--
----SHHHHTTT--SSS---
---SSHHHHTTT--SS-S--
-TTSSHHHHTTT--TT-S--
---SSHHHHTTT--TTSS--
---SSGGGTTTT--TT-S--
-GGGSGGGTTTT--TT-S--
--SSSTHHHHTT--TTSS--
-TTSSGGGTTTT--SSSS--
-GGGSHHHHTTT--SSSS--
-TTSSHHHHTTT--TT-S--
-TTSSHHHHTTT--TTSS--
-TTSSHHHHTTT--TTSS--
---SSHHHHTTT--TTSS--
-TTSSHHHHTTT--TT-S--
---SSHHHHTTT--TTSS--
-TT-SHHHHTTT--TT-S--
-TTSSHHHHTTT--TTSS--
--SSSHHHHTTT--TT-S--
---SSGGGTTTT--TT-S--
-TTSSHHHHTTT--TT-S--
---SSHHHHTTT--TTSS--
--SSSHHHHTTT--SS-S--
--S-SHHHHTTT--TTSS--
-TTSSHHHHHTT--TTSS--
---SSHHHHHTT--TTSS--
--S-SHHHHHTT--SS-S--
-TTSSHHHHHTT--SS-S--
-TTSSHHHHHTT--TTSS--
----SHHHHHTT--SSSS--
---SSHHHHHTT--TT-S--
---SSHHHHHTT--SSSS--
----SHHHHHTT--SS-S--
-TTSSHHHHHHT--TT-S--
----SHHHHHTT--TT-S--
-TT-SHHHHHTT--SSSS--
-TTSSHHHHHTT--TT-S--
--S-SHHHHHHT--SS-S--
-TT-SHHHHHTT--TT-S--
--SSSHHHHHTT--SS-S--
-TT-SHHHHHTT--SS-S--
-TTSSHHHHHTT--SSSS--
-TT-SHHHHHTT--SS-S--
-TTSSHHHHHTT--TT-S--
-TT-SHHHHHHT--SS-S--
-TT-SHHHHHTT--TT-S--
--SSSHHHHHTT--SSSS--
-TTSSHHHHHTT--TT-S--
--SSSHHHHHTT--TT-S--
---SSHHHHHTT--TT-S--
----SHHHHHTT--TT-S--
-TT-SHHHHHTT--TTSS--
--SSSHHHHHTT--TT-S--
---SSHHHHHTT--SSSS--
-TTSSHHHHHTT--TT-S--
-TT-SHHHHHTT--TT-S--
-TTSSTHHHHTT--TT-S--
-TTSSHHHHHTT--SSSS--
---SSHHHHHTT--SSSS--
----SHHHHHTT--SSSS--
---SSHHHHHTT--SSSS--
-TT-SHHHHHTT--SSSS--
-TT-SHHHHHTT--SSSS--
-TT-SHHHHHTT--SSSS--
-TT-SHHHHHTT--SSSS--
----SHHHHHTT--SSSS--
----SHHHHHTT--TTSS--
-TT-SHHHHHHT--TTSS--
---SSHHHHHTT--SSSS--
-TT-SHHHHHTT--SSSS--
-TTSSHHHHHTT--SSSS--
---SSHHHHHTT--SSSS--
---SSHHHHHTT--SSSS--
---SSHHHHHTT--SSSS--
----SHHHHHTT--SSSS--
----SHHHHHTT--SSSS--
----SHHHHHTT--SS-S--
----SHHHHHTT--TTSS--
---SSHHHHHTT--TTSS--
-TT-SHHHHHTT--SSSS--
-TT-SHHHHHTT--SSSS--
-TT-SHHHHHTT--SS-S--
-TTSSHHHHHTT--TT-S--
-TT-SHHHHHTT--SSSS--
-TTSSHHHHHTT--SS-S--
-TTSSHHHHHHT--TT-S--
-TT-SHHHHHHT--SS-S--
-TTSSHHHHHTT--SS-S--
-TT-SHHHHHTT--TT-S--
-TT-SHHHHHTT--TT-S--
---SSHHHHHTT--TT-S--
-TT-SHHHHHHT--TTSS--
----SHHHHHTT--TT-S--
----SHHHHHHT--TTSS--
-TT-SHHHHHTT--SS-S--
-TT-SHHHHHTT--TT-S--
----SHHHHHTT--TTSS--
-TTSSHHHHHTT--TT-S--
-TTSSHHHHHTT--TT-S--
-TT-SHHHHHTT--SS-S--
-TT-SHHHHHTT--SS-S--
-TT-SHHHHHTT--SS-S--
-TTSSHHHHHTT--TT-S--
----SHHHHHTT--TT-S--
-TTSSHHHHHTT--SS-S--
-TT-SHHHHHHT--TT-S--
-TT-SHHHHHTT--SSSS--
-TT-SHHHHHTT--TT-S--
-TTSSHHHHHTT--TTSS--
-TT-SHHHHHTT--TTSS--
--S-SHHHHHTT--TTSS--
-TTSSHHHHHTT--TTSS--
----SHHHHTTT--TTSS--
-TT-SHHHHHHT--SS-S--
-TT-SHHHHHTT--SSSS--
----SHHHHHTT--TTSS--
-TTSSHHHHHTT--SSSS--
-TT-SHHHHHTT--TT-S--
-TTSSHHHHHTT--TTSS--
-TT-SHHHHHTT--TT-S--
-TTSSHHHHHTT--TTSS--
-TT-SHHHHHTT--SS-S--
-TT-SHHHHHTT--TTSS--
-TT-SHHHHHTT--TT-S--
-TT-SHHHHTTT--TT-S--
-TTSSHHHHTTT--TTSS--
-TTSSHHHHTTT--TTSS--
-TTSSHHHHTTT--TTSS--
-TTSSHHHHHTT--TTSS--
--SSSHHHHHHT--TTSS--
-TTSSHHHHHTT--TTSS--
-TTSSHHHHHTT--TTSS--
--SSSHHHHTTT--TTSS--
--SSSHHHHHTT--TTSS--
--SSSHHHHTTT--TTSS--
--SSSHHHHHTT--TTSS--
--SSSHHHHHTT--TT-S--
--SSSHHHHTTT--TTSS--
-TTSSHHHHHTT--TTSS--
--SSSHHHHHTT--TTSS--
--SSSHHHHHTT--TTSS--
--SSSHHHHHTT--TT-S--
--SSSHHHHHHT--TTSS--
--SSSHHHHHTT--TTSS--
--SSSHHHHHTT--SS-S--
--SSSHHHHHTT--TTSS--
--SSSHHHHHTT--SSSS--
--SSSHHHHHTT--TT-S--
-TTSSHHHHHTT--SSSS--
----SHHHHHTT--TT-S--
-TTSSHHHHHTT--TT-S--
--SSSHHHHHTT--TT-S--
--SSSHHHHHTT--TTSS--
--SSSHHHHHHT--TT-S--
--SSSHHHHTTT--TT-S--
-TTSSHHHHHHT--TT-S--
--SSSHHHHHHT--TT-S--
--SSSHHHHHHT--SS-S--
--SSSHHHHTTT--TTSS--
--SSSHHHHHTT--TTSS--
--SSSHHHHHTT--TTSS--
-TTSSHHHHHHT--TTSS--
--SSSHHHHHTT--TT-S--
--SSSHHHHHTT--TT-S--
--SSSHHHHHTT--TTSS--
--SSSHHHHHTT--TT-S--
-TTSSHHHHTTT--TTSS--
--SSSHHHHHTT--TT-S--
--SSSHHHHHTT--TT-S--
--SSSHHHHHHT--TT-S--
--SSSHHHHHHT--TT-S--
--SSSHHHHHTT--TT-S--
--SSSHHHHHTT--TTSS--
-TTSSHHHHHHT--TT-S--
-TTSSHHHHHHT--TT-S--
--SSSHHHHHTT--TT-S--
--SSSHHHHHTT--TT-S--
-TTSSHHHHHHT--TTSS--
-TTSSHHHHHTT--TT-S--
-TTSSHHHHHTT--TTSS--
--SSSHHHHHTT--TTSS--
-TTSSHHHHHHT--SSSS--
-TTSSHHHHHTT--TTSS--
-TTSSHHHHHTT--SSSS--
--SSSHHHHHTT--TT-S--
-TTSSHHHHTTT--TT-S--
--SSSHHHHHHT--SS-S--
--SSSHHHHHHT--SS-S--
-TTSSHHHHTTT--SS-S--
-TTSSHHHHHHT--SS-S--
--S-SHHHHHHT--SS-S--
-TT-SHHHHHTT--SS-S--
-TTSSHHHHHHT--SS-S--
-TT-SHHHHHTT--SS-S--
-TT-SHHHHHTT--SS-S--
-TT-SHHHHHTT--SS-S--
-TT-SHHHHHTT--SS----
-TT-SHHHHHTT--SS-S--
-TTSSHHHHHTT--SS----
-TTSSHHHHHHT--SS-S--
-TT-SHHHHHTT--SS----
-TT-SHHHHHTT--SS----
-TT-SHHHHHTT--SS----
-TT-SHHHHHTT--SS----
----SHHHHTTT--SS----
----SHHHHHTT--SS----
----SHHHHTTT--SS----
-TT-SHHHHHTT--SS-S--
----SHHHHHTT--SS----
--S-SHHHHHTT--SS----
----SHHHHHTT--SS----
-TT-SHHHHHTT--SS-S--
----SHHHHHTT--SS-S--
----SHHHHHTT--TT-S--
-TT-SHHHHHTT--SS-S--
----SHHHHHTT--SS----
-TT-SHHHHHTT--SS----
----SHHHHHTT--SS-S--
-TT-SHHHHHTT--SS----
----SHHHHHTT--SS-S--
-TT-SHHHHHTT--SS----
--S-SHHHHHTT--SS----
-TTSSHHHHHTT--SS----
--SSSHHHHHTT--SS-S--
--S-SHHHHHTT--SS----
-TT-SHHHHHTT--SS-S--
-TT-SHHHHHTT--SS----
-TT-SHHHHHTT--SS-S--
-TT-SHHHHHTT--SS-S--
--S-SHHHHHTT--SS----
-TT-SHHHHHTT--SS----
--S-SHHHHTTT--SS----
-TT-SHHHHHTT--SS-S--
-TT-SHHHHTTT--SS-S--
-TT-SHHHHHTT--SS----
-TT-SHHHHHTT--SS----
-TT-SHHHHHTT--SS----
-TT-SHHHHHTT--SS-S--
-TTSSHHHHHTT--SS----
-TTSSHHHHHHT--SS-S--
-TT-SHHHHHTT--SS-S--
-TT-SHHHHHTT--SS-S--
-TT-SHHHHHHT--SS-S--
--S-SHHHHHTT--SS-S--
-TT-SHHHHHTT--SS----
-TTSSHHHHHTT--SS-S--
-TTSSHHHHHTT--SS-S--
-TT-SHHHHHTT--SS-S--
-TTSSHHHHHHT--SS-S--
-TTSSHHHHHTT--SS-S--
-TTSSHHHHHTT--SS-S--
-TT-SHHHHHTT--SS-S--
--S-SHHHHHTT--SS-S--
--S-SHHHHHTT--SS-S--
-TT-SHHHHHTT--SS-S--
-TT-SHHHHTTT--SS-S--
-TT-SHHHHHTT--SS-S--
--S-SHHHHHTT--SS-S--
--SSSHHHHHTT--SS-S--
--S-SHHHHHTT--SS-S--
-TT-SHHHHHTT--SS-S--
-TT-SHHHHHTT--SS-S--
-TT-SHHHHHTT--SS-S--
--S-SHHHHHTT--SS-S--
-TTSSHHHHHTT--SS-S--
-TT-SHHHHHTT--SS-S--
--S-SHHHHHTT--SS-S--
--S-SHHHHHTT--SS-S--
--SSSHHHHHTT--SS-S--
--SSSHHHHHTT--SS-S--
-TTSSHHHHHTT--SS-S--
-TT-SHHHHHTT--SS-S--
-TT-SHHHHHHT--SS-S--
-TT-SHHHHHTT--SS-S--
-TT-SHHHHHTT--SS-S--
-TT-SHHHHHTT--SS-S--
-TT-SHHHHHHT--SS-S--
-TT-SHHHHHTT--SS----
-TTSSHHHHHTT--SS-S--
-TTSSHHHHHTT--SS----
-TT-SHHHHHTT--SS-S--
-TT-SHHHHHTT--SS-S--
--SSSHHHHHTT--SS-S--
-TTTSHHHHHHT--SS-S--
-TT-SHHHHHTT--SS-S--
-TT-SHHHHHTT--SS-S--
-TT-SHHHHHHT--SS----
-TTSSHHHHHTT--SS-S--
-TT-SHHHHHTT--SS-S--
-TT-SHHHHHTT--SS-S--
-TTSSHHHHHTT--SS-S--
--SSSHHHHHTT--SS-S--
-TTSSHHHHHTT--SS-S--
-TT-SHHHHHTT--TT-S--
-TT-SHHHHHHT--TT-S--
-TT-SHHHHHTT--SS-S--
-TTSSHHHHHTT--TT-S--
--SSSHHHHHTT--SS----
-TTSSHHHHHHT--TT-S--
-TTSSHHHHHTT--TT-S--
-TTSSHHHHHTT--TT-S--
-TTSSHHHHHTT--TT-S--
--SSSHHHHHTT--SS-S--
-TTSSHHHHHTT--SS-S--
-TTSSHHHHHTT--SS-S--
--SSSHHHHHTT--TT-S--
--SSSHHHHHTT--SS-S--
--SSSHHHHHHT--TT-S--
-TT-SHHHHHTT--TT-S--
--SSSHHHHHTT--TT-S--
--SSSHHHHHTT--TT-S--
--SSSHHHHHHT--TT-S--
-TTSSHHHHHTT--TT-S--
--SSSHHHHHTT--TT-S--
-TTSSHHHHHTT--TT-S--
--SSSHHHHHTT--TT-S--
-TTSSHHHHHTT--TT-S--
--SSSHHHHHTT--SS-S--
-TT-SHHHHHTT--SS-S--
----SHHHHHTT--TT----
-TTSSHHHHHTT--TT-S--
-TT-SHHHHHTT--TT----
-TT-SHHHHHTT--TT-S--
-TT-SHHHHHTT--TT-S--
----SHHHHHTT--TT-S--
-TT-SHHHHHTT--TT-S--
-TT-SHHHHTTT--SS-S--
-TT-SHHHHHTT--TT-S--
-TTSSHHHHHTT--TT-S--
-TT-SHHHHHTT--TT-S--
-TTSSHHHHHTT--TT-S--
-TT-SHHHHHTT--TT-S--
-TTSSHHHHHTT--TT-S--
-TT-SHHHHHTT--SS-S--
-TT-SHHHHHHT--SS-S--
-TT-SHHHHHTT--SS-S--
-TT-SHHHHHTT--SS----
-TTSSHHHHHTT--SS----
--S-SHHHHHTT--SS-S--
-TT-SHHHHHTT--SS-S--
--S-SHHHHHTT--SS----
-TT-SHHHHHTT--SS-S--
-TT-SHHHHHHT--SS-S--
-TT-SHHHHHHT--SS----
--S-SHHHHHTT--SS----
-TT-SHHHHHTT--SS----
-TT-SHHHHTTT--SS-S--
-TT-SHHHHHTT--TT-S--
-TT-SHHHHHTT--TT-S--
-TT-SHHHHHTT--TT-S--
-TT-SHHHHHTT--TT-S--
-TT-SHHHHHTT--TT-S--
--S-SHHHHTTT--TT-S--
--S-SHHHHHTT--TT-S--
-TTSSHHHHHTT--SS-S--
-TT-SHHHHHTT--SS-S--
-TT-SHHHHHTT--TT----
-TTSSHHHHHTT--TT-S--
-TT-SHHHHHHT--SS-S--
-TT-SHHHHHTT--TT-S--
-TT-SHHHHHHT--SS----
-TT-SHHHHHTT--SS----
--S-SHHHHHTT--SS----
--S-SHHHHHTT--SS----
-TT-SHHHHHTT--SS----
--S-SHHHHTTT--SS----
--SSSHHHHHTT--SS----
----SHHHHHTT--SS----
--S-SHHHHHTT--SS----
--S-SHHHHHTT--SS----
--S-SHHHHHTT--SS----
--SSSHHHHTTT--SS----
---SSHHHHHTT--SS----
---SSHHHHHTT--SS-S--
--S-SHHHHHHT--SS----
--SSSHHHHHTT--SS-S--
-TTSSHHHHHTT--SS----
--SSSHHHHTTT--SS----
-TTSSHHHHHTT--SS-S--
-TTSSHHHHTTT--SS-S--
--SSSHHHHHTT--SS----
-TTSSHHHHHTT--TT----
-TT-SHHHHHTT--SS----
-TT-SHHHHTTT--SS----
--S-SHHHHHTT--TT-S--
-TT-SHHHHHTT--SS----
--SSSHHHHHTT--SS----
-TTSSHHHHHTT--SS----
-TT-SHHHHHTT--SS----
-TTSSHHHHHTT--SS----
-TT-SHHHHHHT--SS----
--S-SHHHHHTT--SS----
-TT-SHHHHHTT--SS----
-TTSSHHHHHTT--SS----
-TT-SHHHHHTT--SS----
-TTSSHHHHHTT--TT----
-TT-SHHHHHTT--SS----
-TT-SHHHHHTT--SS----
-TT-SHHHHHTT--SS----
-TT-SHHHHHHT--TT-S--
-TT-SHHHHHTT--SS----
-TT-SHHHHHTT--SS----
-TTSSHHHHHTT--SS-S--
-TT-SHHHHHTT--SS-S--
-TT-SHHHHHTT--SS-S--
-TT-SHHHHTTT--TT----
-TT-SHHHHHTT--TT-S--
-TT-SHHHHHTT--SS-S--
-TT-SHHHHHTT--TT-S--
-TT-SHHHHHTT--TT-S--
-TT-SHHHHHTT--SS----
-TT-SHHHHHTT--TT-S--
-TT-SHHHHTTT--TT-S--
-TT-SHHHHHTT--TT-S--
-TT-SHHHHHTT--TT-S--
-TT-SHHHHHHT--TT-S--
-TT-SHHHHHTT--TT-S--
-TT-SHHHHHTT--TT-S--
-TT-SHHHHHTT--TT-S--
-TT-SHHHHHTT--SS----
--S-SHHHHHTT--TT-S--
-TT-SHHHHHTT--SS-S--
-TT-SHHHHHTT--TT-S--
-TT-SHHHHHTT--SS----
-TT-SHHHHHTT--SS----
-TT-SHHHHHTT--SS----
-TT-SHHHHHTT--SS-S--
-TT-SHHHHHTT--SS----
-TT-SHHHHHTT--SS----
-TT-SHHHHHTT--SS----
-TTSSHHHHHTT--SS----
-TT-SHHHHHTT--TT----
-TT-SHHHHHTT--SS----
-TT-SHHHHHTT--SS----
-TT-SHHHHHTT--SS----
-TT-SHHHHHTT--TT-S--
--S-SHHHHHHT--SS----
-TT-SHHHHHTT--SS----
-TT-SHHHHHTT--SS----
-TT-SHHHHHTT--SS----
-TT-SHHHHHHT--SS----
-TT-SHHHHHTT--SS----
--S-SHHHHHTT--SS----
-TT-SHHHHHTT--SS----
-TT-SHHHHTTT--SS----
-TT-SHHHHTTT--SS----
-TT-SHHHHHTT--SS----
-TT-SHHHHHTT--SS----
-TT-SHHHHHTT--SS----
-TT-SHHHHHTT--SS----
-TTSSHHHHTTT--SS----
-TT-SHHHHHTT--SS----
-TT-SHHHHHTT--SS----
-TT-SHHHHHTT--SS-S--
-TT-SHHHHHTT--SS-S--
-TT-SHHHHHTT--SS----
-TT-SHHHHHTT--SS----
-TT-SHHHHHTT--SS----
-TT-SHHHHHTT--SS----
-TT-SHHHHHTT--SS----
-TT-SHHHHTTT--SS----
-TT-SHHHHHTT--SS----
-TT-SHHHHHTT--SS----
-TT-SHHHHHHT--SS----
-TT-SHHHHHTT--SS-S--
----SHHHHHTT--TT----
-TT-SHHHHHHT--TT----
-TT-SHHHHHTT--TT----
-TT-SHHHHTTT--TT-S--
-TT-SHHHHHTT--TT-S--
-TT-SHHHHHTT--SS-S--
-TT-SHHHHHTT--TT-S--
-TTSSHHHHHTT--TT-S--
-TT-SHHHHHTT--SS-S--
-TT-SHHHHHTT--TT-S--
----SHHHHHTT--TT-S--
----SHHHHHTT--TT-S--
-TT-SHHHHHTT--TT-S--
-TT-SHHHHHTT--TT-S--
----SHHHHHTT--TT-S--
--S-SHHHHHTT--SS-S--
-TTSSHHHHHTT--TT-S--
-TT-SHHHHHHT--TT-S--
-TT-SHHHHHTT--SS-S--
-TT-SHHHHHTT--SS-S--
-TT-SHHHHHTT--TT-S--
-TT-SHHHHHTT--TT-S--
----SHHHHHTT--TT-S--
--S-SHHHHHTT--TT-S--
-TT-SHHHHHTT--TT-S--
-TT-SHHHHHTT--TT-S--
-TT-SHHHHHTT--TT-S--
-TT-SHHHHHHT--TT-S--
-TT-SHHHHHHT--TT-S--
--S-SHHHHHTT--TT-S--
-TT-SHHHHHTT--TT-S--
-TT-SHHHHHTT--SS-S--
-TT-SHHHHTTT--TT-S--
----SHHHHHTT--TT-S--
-TT-SHHHHHTT--TT-S--
-TT-SHHHHTTT--TT-S--
----SHHHHHTT--TT-S--
-TT-SHHHHHTT--SS-S--
--S-SHHHHHTT--TT-S--
--S-SHHHHHTT--TT-S--
----SHHHHHHT--TT-S--
-TT-SHHHHHHT--TT-S--
-TT-SHHHHHTT--TT----
-TT-SHHHHHTT--TT----
--S-SHHHHHTT--TT----
-TTSSHHHHHTT--TT-S--
-TT-SHHHHHTT--TT----
-TTSSHHHHHTT--TT----
-TT-SHHHHHTT--SS-S--
-TT-SHHHHHTT--TT-S--
-TT-SHHHHHTT--TT-S--
-TT-SHHHHHTT--TT-S--
-TTSSHHHHHTT--TT-S--
-TT-SHHHHHTT--TT-S--
-TT-SHHHHHHT--TT-S--
-TT-SHHHHHTT--TT-S--
-TT-SHHHHHTT--TT-S--
-TT-SHHHHHTT--TT-S--
-TT-SHHHHHTT--TT-S--
-TT-SHHHHHTT--SS----
-TT-SHHHHHTT--TT-S--
--S-SHHHHHTT--TT-S--
-TT-SHHHHHTT--TT-S--
-TT-SSHHHHHT--TT----
-TT-SHHHHHTT--TT----
-TT-SHHHHHTT--TT----
-TT-SHHHHHTT--TT----
-TT-SHHHHHTT--TT----
-TT-SHHHHHTT--SS----
--S-SHHHHHTT--TT-S--
-TT-SHHHHHTT--SS-S--
----SHHHHHTT--TT-S--
-TT-SHHHHHTT--TT-S--
-TT-SHHHHHTT--TT-S--
-TTSSHHHHHTT--TT----
-TT-SHHHHHTT--TT-S--
-TT-SHHHHHTT--TT-S--
-TT-SHHHHHTT--TT-S--
-TT-SHHHHHTT--SS-S--
-TT-SHHHHHTT--TT-S--
-TT-SHHHHHTT--TT-S--
-TT-STHHHHTT--TT-S--
-TT-SGGGGTTT--SS-S--
-TT-SHHHHHTT--TT-S--
-TT-SHHHHHTT--TT-S--
-TT-SHHHHHTT--SS-S--
-TTSSHHHHHTT--TT-S--
-TT-SHHHHHTT--TT-S--
-TT-SHHHHHTT--TT-S--
-TT-SHHHHHTT--SS-S--
-TT-SHHHHHTT--TT-S--
-TT-SHHHHHTT--TT-S--
-TT-SHHHHHTT--TT-S--
-TT-SHHHHHTT--TT-S--
-TT-SHHHHHTT--SS-S--
--SSSHHHHHTT--SS-S--
-TT-SHHHHTTT--SS-S--
-TT-SHHHHHTT--TT-S--
-TT-SHHHHHTT--SS-S--
-TT-SHHHHHTT--SS-S--
-TT-SHHHHHTT--TT-S--
-TT-SHHHHHTT--TT-S--
-TT-SHHHHHTT--TT-S--
-TTSSHHHHHTT--TT----
-TT-SSHHHHTT--TT----
-TT-SHHHHHTT--TT----
-TT-SHHHHHTT--TT-S--
-TT-SHHHHHTT--TT-S--
-TT-SHHHHHTT--TT-S--
-TT-SHHHHHTT--TT-S--
-TT-SHHHHHTT--TT----
--S-SHHHHHTT--TT-S--
-TT-SHHHHHTT--TT----
-TT-SHHHHHTT--TT----
-TT-SHHHHHTT--TT----
--S-SHHHHTTT--TT----
-TT-SHHHHHTT--TT----
----SHHHHHTT--TT----
--S-SHHHHHTT--TT----
-TTSSHHHHHTT--SS----
-TT-SHHHHTTT--SS----
-TT-SHHHHHTT--TT----
-TT-SHHHHHTT--TT----
-TT-SHHHHHTT--SSS---
-TT-SHHHHTTT--TT-S--
-TT-SHHHHHTT--TT-S--
-TT-SHHHHHTT--TT-S--
-TT-SHHHHHTT--SS----
-TT-SHHHHHTT--TT----
-TT-SHHHHHTT--TT----
-TT-SHHHHHHT--TT----
-TT-SHHHHHHT--SS----
-TT-SHHHHTTT--TT----
-TT-SHHHHHTT--SS----
-TT-SHHHHHTT--TT----
-TT-SHHHHHTT--TT----
-TT-SHHHHHTT--SS----
--S-SHHHHHHT--SS----
-TT-SHHHHTTT--SS----
-TT-SHHHHHTT--TT----
-TT-SHHHHHTT--SS----
-TT-SHHHHHHT--SS----
-TT-SHHHHHTT--TT-S--
-TT-SHHHHHTT--TT-S--
--S-SHHHHHTT--TT-S--
-TT-SHHHHHTT--TTSS--
-TT-SHHHHHTT--TTSS--
-TT-SHHHHHTT--TT-S--
-TT-SHHHHHTT--TT-S--
-TT-SHHHHHTT--TT-S--
--SSSHHHHHTT--TT-S--
--S-SHHHHHTT--TT-S--
-TT-SHHHHTTT--TT-S--
-TT-SHHHHTTT--TT-S--
-TT-SHHHHTTT--TT-S--
-TT-SHHHHHTT--TT----
-TT-SHHHHHTT--SS----
-TT-SHHHHHTT--TT-S--
-TT-SHHHHHTT--SS-S--
-TT-SHHHHHTT--TT-S--
--S-SHHHHHTT--SS-S--
-TT-SHHHHHTT--TT-S--
-TT-SHHHHHTT--TT-S--
-TT-SHHHHHTT--TT-S--
-TT-SHHHHHTT--TT----
-TT-SHHHHHTT--TT-S--
-TT-SHHHHHTT--SS-S--
-TT-SHHHHHTT--SS----
-TT-SHHHHHTT--TT----
-TT-SHHHHHTT--TT----
--S-SHHHHTTT--SS----
-TT-SHHHHHTT--TT----
-TT-SHHHHHTT--TT----
-TT-SHHHHHTT--TT----
-TT-SHHHHHTT--TT----
-TT-SHHHHHTT--TT----
-TT-SHHHHHTT--TT----
-TTSSHHHHHTT--TT----
-TT-SHHHHHTT--TT----
-TT-SHHHHHHT--TT----
-TT-SHHHHHTT--TT----
--SSSHHHHHTT--TT----
-TTSSHHHHHTT--TT-TT-
-TT-SHHHHTTT--TT----
-TT-SHHHHHTT--SS-TT-
-TT-STHHHHTT--SS----
-TT-SHHHHHTT--GGGS--
-TTSSHHHHTTT--SS----
-TT-SHHHHTTT--TT----
-TT-SHHHHHTT--TT----
-TTSSHHHHTTT--TT----
-TT-SHHHHHHT--TT-S--
-TT-SHHHHHTT--TT-S--
--S-SHHHHHTT--TT-S--
--S-SHHHHHTT--SS-S--
-TT-SHHHHHTT--TT-S--
--SSSHHHHHTT--TT-S--
--SSSHHHHTTT--TT-S--
--SSSHHHHTTT--TT-S--
--SSSHHHHHTT--TT----
--SSSHHHHHHT--TT----
--SSSHHHHHTT--TT----
--SSSHHHHTTT--TTT---
--SSSHHHHHTT--SS-S--
--SSSHHHHHTT--TTSS--
--SSSHHHHHTT--TTT---
--SSSHHHHHTT--TTT---
--SSSHHHHHTT--TTT---
--SSSHHHHHTT--TTT---
--SSSHHHHHTT--TT----
--SSSHHHHHTT--TT----
--SSSHHHHHTT--SS-S--
--SSSHHHHHTT--TT----
--SSSHHHHHTT--TT----
--SSSHHHHHTT--TT----
--SSSHHHHHTT--TTT---
--SSSHHHHHTT--TTT---
--SSSHHHHHTT--TT----
--SSSHHHHHTT--TTT---
--SSSHHHHHTT--TTT---
--SSSHHHHHTT--TTT---
--SSSHHHHHTT--TTT---
--SSSHHHHHTT--TTT---
--SSSHHHHTTT--TTT---
--SSSHHHHHTT--SS----
--SSSHHHHHTT--TT----
--SSSHHHHHTT--TTT---
--SSSHHHHHTT--TTT---
--SSSHHHHHTT--SS----
--SSSHHHHHTT--SS----
--SSSHHHHHTT--TT----
--SSSHHHHHTT--TT----
--SSSHHHHHHT--TTT---
--SSSHHHHHTT--SS----
--SSSHHHHHTT--SS----
--SSSHHHHHTT--SS----
--SSSHHHHHTT--SS----
--SSSHHHHHTT--SS----
--SSSHHHHHTT--SS----
--SSSHHHHHTT--SS----
--SSSHHHHHTT--SS----
--SSSHHHHHTT--SS----
--SSSHHHHTTT--SS----
--SSSHHHHHTT--TTT---
--SSSHHHHHTT--TTT---
--SSSHHHHHTT--TT----
--SSSHHHHHTT--SS----
--SSSTHHHHTT--SS----
--SSSHHHHTTT--SS----
--SSSHHHHHTT--SS----
--SSSHHHHHTT--TT----
--SSSHHHHHTT--SS----
--SSSHHHHHTT--SS----
--SSSHHHHHTT--SS----
--SSSHHHHHTT--SS----
--SSSHHHHHHT--SSS---
--SSSHHHHHTT--TTS---
--SSSHHHHHTT--TT----
--SSSHHHHHTT--TTT---
--SSSHHHHHTT--TT-S--
-TTSSHHHHTTT--SS----
--SSSHHHHHTT--TTS---
--SSSHHHHHTT--SSS---
--SSSHHHHHTT--SSS---
--SSSHHHHHTT--TTTS--
--SSSHHHHHTT--TTT---
--SSSHHHHHTT--SSS---
--SSSHHHHHTT--TTS---
--SSSHHHHHTT--TT----
--SSSHHHHHTT--TT----
--SSSHHHHHTT--SSS---
--SSSHHHHHTT--SSSS--
--SSSHHHHHTT--SSSS--
--SSSHHHHHTT--SS-S--
--SSSHHHHHTT--SS----
--SSSHHHHHTT--SS----
--SSSHHHHHTT--SS----
--SSSHHHHHTT--SS----
--SSSHHHHHTT--SS----
--SSSHHHHHTT--SS----
--SSSHHHHHTT--SSS---
--SSSHHHHHTT--SS----
--SSSHHHHTTT--SS----
--SSSHHHHHTT--SS----
--SSSHHHHHHT--SSS---
--SSSHHHHHTT--SS----
--SSSHHHHHTT--SS----
--SSSHHHHHTT--SS----
--SSSHHHHHTT--SS----
--SSSHHHHHTT--SS----
--SSSHHHHHTT--SS----
--SSSHHHHHTT--SS----
--SSSHHHHHTT--SS----
--SSSHHHHHTT--SS----
--SSSTHHHHTT--SSS---
--SSSHHHHHTT--SS----
--SSSHHHHHTT--SS----
--SSSTHHHHTT--SS----
--SSSHHHHHTT--SSS---
--SSSHHHHHTT--SSS---
--SSSHHHHHTT--SSS---
--SSSHHHHHTT--SSS---
--SSSHHHHHTT--TTS---
--SSSHHHHHTT--SSS---
--SSSHHHHHTT--SSS---
--SSSHHHHHTT--SSS---
--SSSHHHHHTT--SSS---
--SSSHHHHHTT--SSS---
--SSSHHHHHTT--TTS---
--SSSHHHHHTT--SSS---
--SSSHHHHHTT--SSS---
--SSSHHHHHTT--SSS---
--SSSTHHHHTT--SSS---
--SSSHHHHHTT--SSS---
--SSSHHHHHTT--SSS---
--SSSHHHHHHT--SSS---
--SSSTHHHHTT--SSS---
--SSSHHHHHTT--SSS---
--SSSHHHHHTT--SSS---
--SSSHHHHHTT--SSS---
--SSSHHHHHTT--SSS---
--SSSHHHHHTT--SSS---
--SSSHHHHHTT--TTS---
--SSSHHHHHTT--SSS---
--SSSHHHHHTT--SSS---
--SSSHHHHHTT--SSS---
--SSSHHHHHTT--SSS---
--SSSHHHHHTT--SSS---
--SSSHHHHHTT--SSS---
--SSSHHHHHHT--TTS---
--SSSHHHHHTT--SSS---
--SSSHHHHHTT--SSS---
--SSSHHHHHTT--SSS---
--SSSHHHHHTT--SSS---
--SSSHHHHHTT--SSS---
--SSSHHHHTTT--SSS---
--SSSTHHHHTT--SSS---
--SSSHHHHHTT--SSS---
--SSSHHHHHTT--SSS---
--SSSHHHHHTT--SSS---
--SSSHHHHHTT--SS----
--SSSHHHHHTT--SS----
--SSSHHHHHTT--SS----
--SSSHHHHHTT--SS----
--SSSHHHHHTT--SS----
--SSSHHHHHTT--SS----
--SSSHHHHHTT--SS----
--SSSHHHHHTT--SS----
--SSSHHHHHTT--SS----
--SSSHHHHHTT--SS----
---SSHHHHHTT--SSS---
--SSSSHHHHTT--SSS---
--SSSTHHHHTT--SSS---
--SSSHHHHHTT--SSS---
--SSSHHHHHTT--SSS---
--SSSHHHHHTT--SSS---
--SSSHHHHHHT--SSS---
--SSSHHHHHTT--SSS---
--SSSHHHHHTT--SSS---
--SSSHHHHHTT--SSS---
--SSSHHHHHTT--SSS---
--SSSHHHHHTT--TTS---
--SSSHHHHHTT--SSS---
--SSSHHHHHHT--SSS---
--SSSHHHHHTT--SSS---
--SSSHHHHHTT--SSS---
--SSSHHHHHTT--SSS---
--SSSHHHHHHT--SSS---
--SSSHHHHHTT--SSS---
--SSSHHHHHTT--SSS---
--SSSHHHHHTT--SSS---
--SSSHHHHHHT--SSS---
--SSSHHHHHTT--SSS---
--SSSHHHHHTT--SSS---
--SSSHHHHHTT--SS----
--SSSHHHHHTT--SSS---
--SSSHHHHHTT--SSS---
--SSSHHHHHHT--SSS---
--SSSHHHHHTT--SS----
--SSSHHHHHTT--SSS---
--SSSHHHHHTT--SS----
--SSSHHHHHTT--SS----
--SSSHHHHHTT--SS----
--SSSHHHHHTT--SS----
--SSSHHHHHTT--SSS---
--SSSHHHHHTT--SS----
--SSSHHHHHTT--SSS---
--SSSHHHHHHT--SSS---
--SSSHHHHHHT--SSS---
--SSSHHHHHHT--SS----
--SSSHHHHHTT--SSS---
--SSSHHHHHTT--SSS---
--SSSHHHHHHT--SSS---
--SSSHHHHHTT--SSS---
--SSSHHHHHTT--SSS---
--SSSHHHHHTT--SSS---
--SSSHHHHHHT--SSS---
--SSSHHHHHTT--SSS---
--SSSHHHHHTT--TT----
--SSSHHHHHHT--SS----
--SSSHHHHHHT--SS----
--SSSHHHHHTT--SS----
--SSSHHHHHTT--SS----
--SSSHHHHHHT--SS----
--SSSHHHHHTT--SSS---
--SSSHHHHHTT--SS----
--SSSHHHHHTT--SS----
--SSSHHHHHTT--SSS---
--SSSHHHHHTT--SS----
--SSSHHHHHTT--SS----
--SSSHHHHHTT--SS----
--SSSHHHHHTT--SS----
--SSSHHHHHTT--SS----
--SSSHHHHHTT--SS----
--SSSHHHHHTT--SS----
--SSSHHHHHTT--SS----
--SSSHHHHHTT--SS----
--SSSHHHHHTT--TT----
--SSSHHHHHTT--SS----
--SSSHHHHHHT--SS----
--SSSHHHHHHT--SS----
--SSSHHHHHTT--SS----
--SSSHHHHHTT--SS----
--SSSHHHHHTT--SS----
--SSSHHHHHHT--SS----
--SSSHHHHHTT--SS----
--SSSHHHHHTT--SS----
--SSSHHHHHTT--SS----
--SSSHHHHHTT--SS----
--SSSHHHHHTT--SS----
--SSSHHHHHTT--SS----
--SSSHHHHHTT--SS----
-TTSSHHHHHHT--SS----
--SSSHHHHHTT--SS----
--SSSHHHHHHT--SS----
--SSSHHHHHTT--SS----
--SSSHHHHHHT--SS----
--S-SHHHHHHT--SSS---
--SSSHHHHHH---TT----
--SSSHHHHHHT--SS----
--SSSHHHHHHT--SS----
--SSSHHHHHTT--TTS---
--SSSHHHHHTT--TTS---
--SSSHHHHHTT--SSS---
--SSSHHHHHTT--TTS---
--SSSHHHHHHT--SSS---
--SSSHHHHHTT--TTS---
--SSSHHHHHTT--TTS---
--SSSHHHHHTT--TTS---
--SSSHHHHHTT--TTS---
--SSSHHHHHTT--TTS---
--SSSHHHHHHT--SS----
--SSSHHHHHTT--SSS---
--SSSHHHHHHT--SS----
--SSSHHHHHTT--SS----
--S-SHHHHHTT--SS----
--SSSHHHHHTT--SS----
--SSSHHHHHTT--SS----
--SSSHHHHHHT--SS----
--SSSHHHHHTT--SS----
--SSSHHHHHHT--SS----
--SSSHHHHHTT--SS----
--SSSHHHHHHT--SS----
--SSSHHHHTTT--SS----
--SSSHHHHHTT--SS----
--SSSHHHHHHT--TT----
--SSSHHHHHTT--TTS---
-TTSSHHHHHTT--SSS---
--SSSHHHHHTT--TT----
--SSSHHHHHTT--SSS---
--SSSHHHHHTT--SS----
--SSSHHHHHHT--SS----
--SSSHHHHHTT--SS----
--SSSHHHHHTT--SSS---
--SSSHHHHHTT--SS----
--SS-HHHHHTT--SS----
--SSSHHHHHTT--SS----
--SSSHHHHHTT--SS----
--SSSHHHHHTT--SS----
--SSSHHHHHHT--SS----
--SS-HHHHHTT--SS----
--SSSTHHHHTT--SS----
--SSSHHHHHTT--SS----
--SSSHHHHHTT--SS----
--SSSTHHHHTT--SSS---
--SSSTHHHHTT--SS----
--SS-HHHHHTT--SS----
--SS-HHHHHTT--SSS---
--SSSHHHHHTT--SSS---
--SSSHHHHHTT--SSS---
--SSSHHHHHTT--SSS---
--SSSHHHHHHT--SS----
--SSSHHHHHTT--SSS---
--SSSHHHHHTT--SSS---
--SSSHHHHHH---SSS---
--SSSHHHHHTT--SS----
--SSSHHHHHHT--SSS---
--SSSHHHHHTT--SSS---
--SSSHHHHHTT--SS----
--SSSHHHHHTT--SS----
--SSSTHHHHTT--SS----
--SSSHHHHHTT--TT----
--SSSHHHHHTT--SS----
--SSSHHHHHTT--SS----
--SSSHHHHHTT--SSS---
--SSSHHHHHTT--SS----
--SSSHHHHHTT--SS----
--SSSHHHHHTT--SS----
--SSSHHHHHTT--SS----
--SSSHHHHHTT--SS----
--SSSHHHHHTT--SS----
--SSSHHHHTTT--SS----
--SSSHHHHHTT--SS----
--SSSTHHHHTT--SS----
--SSSHHHHHTT--SS----
--SSSHHHHHTT--SS----
--SSSHHHHHTT--SS----
--SSSHHHHHTT--SS----
--SSSHHHHHTT--SS----
--SSSHHHHHHT--SS----
--SSSHHHHHHT--SS----
--SSSHHHHHTT--TT----
--SSSHHHHHHT--SS----
--SSSHHHHHTT--SS----
--SSSHHHHHTT--SS----
--SSSHHHHHTT--SS----
--SSSHHHHHTT--SS----
--SSSHHHHHTT--SS----
--SSSHHHHHTT--SS----
--SSSHHHHHTT--SS----
--SSSHHHHHTT--SS----
--SSSHHHHHTT--SS----
--SSSHHHHHTT--SS----
--SSSHHHHHTT--SS----
--SSSHHHHHTT--SS----
--SSSHHHHHTT--SS----
---SSHHHHHTT--SS----
--SSSHHHHHTT--SS----
--SSSTHHHHTT--SS----
--SSSTHHHHTT--SS----
--SSSHHHHHTT--SS----
--SSSHHHHHTT--TT----
--SSSHHHHTTT--SS----
--SSSHHHHHTT--SS----
--SSSHHHHHTT--SS----
--SSSHHHHHTT--SS----
--SSSHHHHTTT--SS----
--SSSHHHHHTT--SS----
--SSSHHHHHTT--SS----
--SSSHHHHHTT--SS----
--SSSHHHHHTT--SS----
--SSSHHHHHTT--SS----
--SSSHHHHHTT--SS----
--SSSHHHHHTT--SS----
--SSSHHHHHTT--SS----
--SSSHHHHHTT--SS----
--SSSHHHHHTT--SS----
--SSSHHHHTTT--SS----
--SSSHHHHHTT--SS----
--SSSHHHHHTT--SS----
--SSSHHHHHTT--SS----
--SSSHHHHHHT--SS----
--SSSHHHHHHT--SS----
--SSSHHHHHTT--SS----
--SSSHHHHHTT--SS----
--SSSHHHHHTT--SSS---
--SSSHHHHHTT--SSS---
--SSSHHHHHTT--SSS---
--SSSHHHHHTT--SSS---
--SSSHHHHTTT--SSS---
--SSSHHHHHHT--SS----
--SSSHHHHHTT--SS----
--SSSHHHHHTT--SS----
--SSSHHHHHTT--SS----
--SSSHHHHHTT--SS----
--SSSHHHHHHT--SS----
--SSSHHHHHHT--SS----
--SSSHHHHHTT--TT----
--SSSHHHHHTT--SS----
--SSSHHHHHTT--SS----
--SSSHHHHTTT--SS----
--SSSHHHHTTT--SS----
--SSSHHHHTTT--SS----
--SSSHHHHTTT--SS----
--SSSTHHHHTT--SS----
--SSSHHHHHTT--SS----
--SSSHHHHTTT--SSS---
--SSSHHHHTTT--SS----
--SSSHHHHTTT--SSS---
--SSSHHHHHTT--SS----
--SSSHHHHHTT--SS----
--SSSHHHHHTT--SSS---
--SSSHHHHHTT--SS----
--SSSHHHHHTT--SS----
--SSSHHHHHTT--SS----
--SSSHHHHHTT--SS----
--SSSHHHHHTT--SS----
--SSSHHHHHTT--SS----
--SSSHHHHHTT--SS----
--SSSHHHHHHT--SS----
--SSSHHHHTTT--SS----
--SSSHHHHTTT--SS----
--SSSHHHHHTT--SS----
--SSSHHHHHTT--SS----
--SSSHHHHHTT--SS----
--SSSHHHHHHT--SS----
--SSSHHHHHTT--SS----
--SSSHHHHHTT--SS----
--SSSHHHHHTT--SS----
--SSSHHHHHTT--SS----
--SSSHHHHHTT--SS----
--SSSHHHHHTT--SS----
--SSSHHHHHTT--SS----
--SSSHHHHHTT--SS----
--SSSHHHHHTT--SS----
--SSSHHHHHTT--SS----
--SSSHHHHHTT--SS----
--SSSHHHHTTT--SS----
--SSSHHHHHTT--SS----
--SSSHHHHHTT--SS----
--SSSHHHHHTT--SS----
--SSSHHHHHTT--SS----
--SSSHHHHHTT--SS----
--SSSHHHHHTT--SS----
--SSSHHHHTTT--SS----
--SSSHHHHHTT--SS----
--SSSHHHHHTT--SS----
--SSSHHHHHTT--SS----
--SSSHHHHHTT--SS----
--SSSHHHHHTT--SS----
--SSSHHHHHTT--SS----
--SSSHHHHHTT--SS----
--SSSHHHHHTT--SS----
--SSSHHHHHTT--TT----
--SSSHHHHHHT--SS----
--SSSHHHHTTT--SS----
--SSSHHHHHTT--SS----
--SSSHHHHHTT--SS----
--SSSHHHHHTT--SS----
--SSSHHHHHTT--SS----
--SSSHHHHHTT--SS----
--SSSHHHHHTT--SS----
--SSSHHHHHTT--SS----
--SSSHHHHHTT--SS----
--SSSHHHHHTT--SS----
--SSSHHHHHTT--SS----
--SSSHHHHHTT--SS----
--SSSHHHHHTT--SS----
--SSSHHHHHTT--SS----
--SSSHHHHHTT--SS----
--SSSHHHHHTT--SS----
--SSSHHHHHTT--SS----
--SSSHHHHHTT--SS----
--SSSHHHHHTT--SS----
--SSSHHHHHTT--SS----
--SS-HHHHHTT--SS----
--SSSHHHHHTT--SS----
--SSSHHHHHTT--SS----
--SSSHHHHHHT--SS----
--SSSHHHHHTT--SS----
--SSSHHHHHHT--SS----
--SSSHHHHHTT--SS----
--SSSHHHHHTT--SS----
--SSSHHHHHTT--SS----
--SSSHHHHHTT--SS----
--SSSHHHHHTT--SS----
--SSSHHHHHTT--SS----
--SSSHHHHHTT--SS----
--SSSHHHHHTT--SS----
--SSSHHHHHTT--SS----
--SSSHHHHHTT--SS----
--SSSHHHHHTT--SS----
--SSSHHHHHTT--SS----
--SSSHHHHHTT--TT----
--SSSHHHHHTT--SS----
--SSSHHHHHTT--SS----
--SSSHHHHHTT--SS----
--SSSHHHHHTT--SS----
--SSSHHHHHTT--SS----
--SSSHHHHHTT--TT----
--SSSHHHHHTT--SS----
--SSSTHHHHTT--SS----
--SSSTHHHHTT--SSS---
--SSSHHHHHTT--TTS---
--SSSHHHHHTT--SS----
--SSSHHHHHTT--SS----
--SSSHHHHHTT--SS----
--SSSHHHHHTT--SS----
--SSSHHHHTTT--SS----
--SSSHHHHHTT--SS----
--SSSHHHHHTT--SS----
--SSSHHHHHTT--SS----
--SSSHHHHHTT--SS----
--SSSHHHHHTT--SS----
--SSSHHHHHTT--SS----
--SSSHHHHHTT--SS----
--SSSHHHHHTT--SS----
--SSSHHHHHTT--SS----
--SSSHHHHHTT--SS----
--SSSHHHHHHT--SSS---
--SSSHHHHHTT--SS----
--SSSHHHHHTT--SS----
--SSSHHHHHTT--SS----
--SSSHHHHHTT--SS----
--SSSHHHHHTT--SS----
--SSSHHHHHTT--SS----
--SSSHHHHHTT--SSS---
--SSSHHHHTTT--SSS---
--SSSHHHHHTT--SS----
--SSSHHHHHTT--SS----
--SSSHHHHHHT--SSS---
--SSSHHHHHTT--SS----
--SSSHHHHHTT--SS----
--SSSHHHHHTT--SSS---
--SSSHHHHHTT--SS----
-TTSSHHHHHTT--SSS---
---SSHHHHHTT--SSS---
-TTSSTHHHHTT--SSS---
--SSSHHHHHTT--SSS---
--SSSTTTTTTT--SS----
--SSSHHHHHTT--SS----
--SSSHHHHHTT--SS----
--SSSTHHHHTT--SS----
--SSSHHHHHTT--SSS---
--SSSTHHHHTT--SSS---
--SSSHHHHHTT--SSS---
--SSSHHHHHTT--SSS---
--SSSHHHHHTT--SSS---
--SSSHHHHHTT--SSS---
--SSSHHHHHTT--SSS---
--SSSHHHHHTT--SS----
--SSSHHHHHTT--SSS---
--SSSTHHHHTT--SSS---
--SSSTHHHHTT--SSS---
---SSTHHHHTT--SSS---
--SSSHHHHHTT--SS----
--SSSHHHHHTT--SSS---
--SSSHHHHHTT--SSS---
---SSHHHHHTT--SSS---
---SSHHHHHTT--SSS---
--SSSHHHHHTT--SS----
--SS-HHHHHTT--SS----
--SSSHHHHHTT--SSS---
--SSSHHHHHTT--SSS---
-TTSSHHHHHTT--SSS---
--SSSHHHHHTT--SS----
--SSSHHHHHTT--SS----
--SSSHHHHHTT--SS----
--SSSHHHHHTT--SS----
--SSSTHHHHTT--SS----
--SSSHHHHTTT--SS----
--SSSHHHHHHT--SS----
--SSSHHHHHTT--SS----
--SSSTHHHHTT--SS----
---SSHHHHHTT--SS----
---SSTHHHHTT--SS----
---SSTHHHHTT--SS----
--SSSTHHHHTT--SSS---
--SSSHHHHTTT--SS----
--SSSHHHHHTT--SS----
--SSSHHHHHTT--SS----
---SSHHHHTTT--SS----
--SSSHHHHHHT--SS----
--SSSTHHHHTT--SS----
-TTSSHHHHHTT--SS----
--SSSTHHHHTT--SS----
--SSSGGGGGGT--SS----
--SSSTHHHHTT--SSS---
---SSTHHHHTT--SS----
--SSSTHHHHTT--SS----
--SSSTHHHHTT--SS----
--SS-HHHHHTT--SSS---
--SS-HHHHHTT--SS----
--SSSHHHHHTT--SS----
--SSSHHHHHTT--SS----
--SSSHHHHHTT--SS----
--SSSHHHHHTT--SS----
--SSSHHHHHTT--SS----
--SSSHHHHHTT--SSS---
--SSSHHHHHTT--SS----
--SSSHHHHHTT--SS----
--SSSHHHHHTT--SS----
--SSSTTTTTTT--SS----
--SSSTTTTTTT--SS----
--SSSTTTGGGT--SS----
--SSSTTTTTTT--SS----
--SSSTTTTTTT--SS----
--SSSHHHHHTT--SS----
--SSSHHHHHTT--SSS---
--SSSHHHHHTT--SS----
-TTSSHHHHHTT--SS----
--SSSHHHHTTT--SS----
--SSSHHHHHTT--SS----
--SSSHHHHHTT--SSS---
--SSSHHHHHTT--SS----
--SSSHHHHHTT--SS----
--SSSHHHHHTT--SSS---
--SSSHHHHHTT--SSS---
--SSSHHHHHTT--SS----
--SSSHHHHHTT--SSS---
--SSSHHHHHTT--SS----
--SSSHHHHHTT--SSS---
--SSSHHHHHTT--SS----
--SSSHHHHHTT--SS----
--SSSHHHHHTT--SS----
--SSSHHHHHTT--SSS---
--SSSHHHHHTT--SSS---
--SSSHHHHHTT--SS----
--SSSHHHHHTT--SSS---
--SSSHHHHHTT--SS----
--SSSHHHHHTT--SSS---
--SSSHHHHHTT--SS----
--SSSHHHHHTT--SSS---
--SSSHHHHHTT--SSS---
--SSSHHHHHTT--SSS---
--SSSHHHHHTT--SS----
--SSSHHHHHTT--SSS---
--SSSHHHHHTT--SSS---
--SSSHHHHTTT--SS----
--SSSHHHHHTT--SS----
--SSSHHHHHTT--SSS---
--SSSTHHHHTT--SS----
--SSSTHHHHTT--SSS---
--SSSHHHHHTT--SSS---
--SSSTHHHHTT--SSS---
--SSSTHHHHTT--SS----
--SSSTHHHHTT--SS----
--SSSHHHHHTT--SS----
--SSSHHHHHHT--SS----
--SSSHHHHHTT--SS----
--SSSTHHHHTT--SS----
--SSSHHHHHTT--SS----
--SSSHHHHHTT--SS----
--SSSHHHHHTT--SS----
--SSSHHHHHTT--SSS---
--SSSTHHHHTT--SS----
--SSSHHHHHTT--SSS---
--SSSTHHHHTT--SS----
--SSSHHHHHTT--SS----
--SSSHHHHHTT--SS----
--SSSHHHHHTT--SSS---
--SSSHHHHHTT--SS----
--SSSHHHHHTT--SS----
--SSSHHHHHTT--SS----
--SSSHHHHHTT--SS----
--SSSHHHHHTT--SS----
--SSSHHHHHHT--SS----
--SSSHHHHHTT--SS----
--SSSHHHHHTT--SS----
--SSSHHHHHTT--SS----
--SSSHHHHHTT--SS----
--SSSHHHHHTT--SS----
-TTSSHHHHTT---SS----
--SSSTTTTTS---SS----
--SSSHHHHTT---SS----
--SSSHHHHTT---SS----
--SSSHHHHTT---SSS---
--SSSHHHHTTT--SSS---
--SSSHHHHHTT--SS----
--SSSHHHHTT---SS----
--SSSHHHHHH---SS----
--SSSHHHHHTT--SS----
--SSSTTGGGS---SSS---
--SSSTTGGGTT--SSS---
--SSSTTTTTS---SS----
--SSSHHHHHHT--SS----
--SSSTTGGGS---SS----
--SSSTTGGGS---SS----
--SSSHHHHTT---SS----
--SSSTTGGGTT--SS----
--SSSTTGGGS---SS----
--SSSHHHHHTT--SS----
--SSSHHHHTTT--SS----
--SSSHHHHHHT--SS----
--SSSHHHHHHT--SS----
--SSSHHHHHH---SS----
--SSSHHHHTT---SS----
--SSSHHHHTT---SS----
--SSSHHHHTT---SS----
--SSSHHHHHT---SS----
--SSSHHHHHTT--SS----
--SSSHHHHHT---SSS---
--SSSHHHHHTT--SS----
--SSSHHHHHH---SS----
--SSSHHHHHTT--SSS---
--SSSHHHHHTT-TTSS---
--SSSHHHHHHT--SSS---
--SSSHHHHHHT--SS----
--SSSTHHHHTT--SSS---
--SSSTHHHHTT--SSS---
--SSSHHHHHTT--SSS---
--SSSHHHHHTT--SS----
--SSSHHHHHTT--SS----
--SSSHHHHHTT--SS----
--SS-HHHHHTT--SSS---
--SSSHHHHTTT--SS----
--SSSHHHHHTT--SSS---
--SSSHHHHHTT--SS----
--SSSHHHHHTT--SS----
--SSSHHHHHTT--SSS---
--SSSHHHHHTT--SS----
--SSSHHHHHTT--SS----
--SSSHHHHHTT--SS----
--SSSHHHHHTT--SSS---
--SSSHHHHHTT--SS----
--SSSHHHHTTT--SS----
--SSSHHHHHHT--SS----
-TTTSHHHHHTT--SS----
--SSSHHHHHTT--SS----
--SSSHHHHHTT--SSS---
--SSSHHHHHTT--SS----
--SSSTHHHHTT--SS----
--SSSHHHHHTT--SS----
--SSSHHHHHTT--SS----
--SSSHHHHTTT--SS----
--SSSHHHHHTT--SSS---
--SSSHHHHHTT--SSS---
--SSSHHHHHTT--SS----
--SSSHHHHHTT--SSS---
--SSSHHHHHTT--SSS---
--SSSHHHHHHT--SSS---
--SSSHHHHHHT--SS----
--SSSHHHHHTT--TT----
--SSSHHHHTTT--SSS---
--SSSHHHHHTT--SSS---
--SSSHHHHHTT--SS----
--SSSTHHHHTT--SS----
--SSSHHHHHTT--SSS---
--SSSHHHHHHT--SSS---
--SSSTHHHHTT--SSS---
--SSSTHHHHTT--SS----
--SSSGGGTTTT--SS----
--SSSHHHHHHT--SS----
---SSTHHHHHT--SS----
--SSSTHHHHTT--SS----
--SSSGGGTTTT--SS----
--SSSTHHHHTT--SS----
---SSHHHHTTT--SSS---
---SSHHHHHHT--SS----
---SSHHHHHTT--SS----
---SSTHHHHTT--SSS---
--SSSHHHHHTT--SS----
--SSSHHHHHTT--SS----
--SSSTHHHHTT--SSS---
--SSSHHHHHTT--SSS---
--SSSTHHHHTT--SSS---
--SSSHHHHHTT--SS----
--SSSHHHHHTT--SSS---
--SSSHHHHHTT--SS----
--SSSHHHHTTT--SSS---
--SSSHHHHHTT--SS----
--SSSHHHHHTT--SS----
--SSSHHHHHTT--SSS---
--SSSTHHHHTT--SSS---
--SSSHHHHHHT--SS----
--SSSTHHHHTT--SS----
--SSSHHHHHTT--SS----
-TTSSHHHHHTT--SSS---
--SSSTHHHHTT--SSS---
-TTSSTHHHHTT--SS----
-TTSSHHHHHTT--SS----
---SSHHHHHTT--SS----
---SSTHHHHTT--SSS---
--SSSTHHHHTT--SS----
--SSSTHHHHTT--SS----
--SSSTHHHHHT--SS----
--SSSHHHHHTT--SS----
--SSSHHHHHTT--SS----
---SSHHHHTTT--SS----
--SSSHHHHHTT--SS----
--SSSHHHHTTT--SS----
--SSSHHHHTTT--SSS---
--SSSHHHHHTT--SSS---
--SSSHHHHHTT--SS----
--SSSHHHHHTT--SS----
--SSSTHHHHTT--SSS---
--SSSTHHHHTT--SS----
--SSSTHHHHTT--SS----
--SSSTTTTTTT--SS----
--SSSTHHHHTT--SS----
--SSSHHHHHTT--SSS---
--SSSHHHHHTT--SS----
--SSSTHHHHTT--SSS---
--SSSTHHHHTT--SSS---
--SSSTHHHHTT--SS----
-TTSSHHHHHTT--SS----
--SS-HHHHHHT--SSS---
--SSSTHHHHTT--SS----
--SSSHHHHHTT--SSS---
--SSSTHHHHTT--SSS---
---SSTHHHHTT--SSS---
--SSSHHHHHTT--SS----
--SSSTHHHHTT--SSS---
--SSSHHHHHTT--SSS---
--SSSHHHHTTT--SSS---
--SSSHHHHHTT--SSS---
--SSSHHHHHTT--SSS---
--SSSHHHHHTT--SSS---
--SSSHHHHHTT--SSS---
--SSSHHHHHTT--SSS---
--SSSHHHHTTT--SSS---
--SSSTHHHHTT--SSS---
--SSSHHHHHTT--SSS---
--SSSHHHHHHT--SSS---
--SSSHHHHTTT--SSS---
--SSSHHHHHTT--SSS---
--SSSHHHHHTT--SS----
--SSSHHHHHTT--SSS---
--SSSHHHHHTT--SSS---
--SSSTHHHHTT--SSS---
--SSSHHHHHTT--SS----
--SSSHHHHHTT--SSS---
--SSSHHHHHTT--SSS---
--SSSHHHHHTT--SSS---
--SSSHHHHHTT--SSS---
--SSSHHHHHTT--SSS---
--SSSHHHHHTT--SSS---
--SSSHHHHHTT--SS----
--SSSHHHHHTT--SSS---
--SSSHHHHHTT--SSS---
--SSSHHHHHTT--SSS---
--SSSHHHHHTT--SSS---
--SSSHHHHHTT--SSS---
--SSSHHHHHTT--SS----
--SSSHHHHHTT--SSS---
--SSSHHHHHTT--SS----
--SSSHHHHHTT--SSS---
--SSSHHHHHTT--SS----
--SSSHHHHHTT--SSS---
--SSSHHHHHTT--SSS---
--SSSHHHHHTT--SSS---
--SS-HHHHHTT--SSS---
--SSSTTTGGGT--SSS---
--SSSHHHHHTT--SSS---
--SSSHHHHHTT--SSS---
--SSSTTTTTTT--SSS---
--SSSHHHHHTT--SSS---
--SSSHHHHHTT--SS----
--SSSHHHHHTT--SS----
--SSSHHHHHTT--SSS---
--SSSHHHHHTT--SSS---
--SSSHHHHHTT--SSS---
--SSSHHHHHTT--SSS---
--SSSHHHHHTT--SS----
--SSSHHHHHTT--SSS---
--SSSHHHHHTT--SSS---
--SSSHHHHHTT--SSS---
--SSSHHHHHTT--SSS---
--SSSTHHHHTT--SS----
--SSSHHHHHTT--SS----
--SSSTHHHHTT--SSS---
--SSSHHHHHTT--SSS---
--SSSHHHHHTT--SS----
--SSSHHHHTTT--SSS---
--SSSHHHHHTT--SSS---
--SSSHHHHHTT--SS----
--SSSHHHHHTT--SS----
--SSSHHHHHTT--SS----
--SSSHHHHHHT--SS----
--SSSHHHHHTT--SSS---
--SSSHHHHHTT--SSS---
--SSSTHHHHTT--SSS---
--SSSTHHHHTT--SS----
--SSSHHHHHTT--SSS---
--SSSTHHHHTT--SSS---
--SSSHHHHHHT--SSS---
--SSSHHHHHTT--SS----
--SSSHHHHTTT--SS----
--SSSTHHHHTT--SS----
--SSSHHHHHTT--SSS---
--SSSTTTGGGT--SS----
--SSSTHHHHTT--SS----
--SSSGGGTTTT--SS----
--SSSHHHHHTT--SSS---
---SSTHHHHTT--SS----
--SSSHHHHHTT--SS----
--SSSTHHHHTT--SS----
---SSTHHHHTT--SS----
---SSHHHHHTT--SS----
--SSSHHHHHTT--SSS---
--SSSHHHHHTT--SSS---
--SSSHHHHHHT--SS----
--SSSHHHHHTT--SS----
--SSSHHHHHTT--TT----
--SSSHHHHHTT--SS----
--SSSHHHHHTT--SS----
--SSSHHHHHTT--SS----
--SSSHHHHHHT--SS----
--SSSHHHHHTT--SS----
--SSSHHHHHTT--TT----
--SSSHHHHTTT--TT----
--SSSHHHHTTT--SS----
--SSSHHHHHTT--SS----
--SSSHHHHHHT--SS----
--SSSHHHHHTT--TT----
--SSSHHHHHTT--SS----
--SSSHHHHHTT--TT----
--SSSHHHHHTT--TT----
--SSSHHHHHTT--SS----
--SSSHHHHHTT--SS----
--SSSHHHHHTT--SSS---
--SSSTTTGGGT--SSS---
--SSSTHHHHTT--SSS---
--SSSHHHHHTT--SS----
--SSSHHHHHTT--SSS---
--SSSHHHHHTT--SS----
--SSSHHHHHTT--SS----
--SSSHHHHHTT--TT----
--SSSHHHHHTT--SS----
--SSSHHHHHTT--SS----
--SSSHHHHHTT--TT----
--SSSHHHHHTT--SS----
--SSSHHHHHTT--SSS---
--SSSHHHHTTT--SS----
--SSSHHHHHHT--TT----
--SSSHHHHHTT--SS----
--SSSHHHHHTT--SS----
--SSSHHHHTTT--SS----
--SSSHHHHHTT--SSS---
--SSSHHHHHTT--SS----
--SSSHHHHHTT--SSS---
--SSSHHHHHTT--TTS---
--SSSHHHHHTT--SSS---
--SSSHHHHHTT--TT----
--SSSHHHHHTT--SSS---
--SSSHHHHHHT--SSS---
--SSSHHHHHHT--SS----
--SSSHHHHHTT--SSS---
--SSSHHHHHTT--SS----
--SSSHHHHHTT--SSS---
--SSSHHHHTTT--SSS---
--SSSHHHHHTT--SSS---
--SSSHHHHHTT--SSS---
--SSSHHHHHHT--SSS---
--SSSHHHHHHT--SSS---
--SSSHHHHHTT--SSS---
--SS-HHHHHTT--SSS---
--SSSHHHHHTT--SSS---
--SSSHHHHHTT--SS----
--SSSHHHHHHT--SSS---
--SSSHHHHHTT--SSS---
--SS-HHHHHTT--SSS---
--SSSHHHHHTT--SS----
--SSSHHHHHTT--SSS---
--SS-HHHHHTT--SSS---
--SSSHHHHHTT--SS----
--SSSHHHHHTT--SSS---
--SSSHHHHHTT--SSS---
--SSSHHHHHHT--SSS---
--SSSHHHHHTT--SSS---
--SSSHHHHHTT--SSS---
--SSSHHHHHTT--TT----
--SSSHHHHHTT--SSS---
--SSSHHHHHTT--SS----
--SSSHHHHHTT--SSS---
--SSSHHHHHTT--SSS---
--SSSHHHHHHT--SSS---
--SSSHHHHHHT--SSS---
--SSSHHHHHTT--SSS---
--SSSHHHHHHT--SSS---
--SSSHHHHHTT--SS----
--SSSHHHHHTT--SSS---
--SSSHHHHHTT--SSS---
--SSSHHHHHTT--SSS---
--SSSHHHHHTT--SSS---
--SSSHHHHHTT--SSS---
--SSSHHHHHTT--SSS---
--SSSHHHHTTT--SS----
--SSSHHHHHTT--TTS---
--SS-HHHHTTT--SS----
--SS-HHHHHTT--SSS---
--SSSHHHHHTT--SSS---
--SSSHHHHHTT--SS----
--SSSHHHHHTT--SSS---
--SSSHHHHHTT--SS----
--SSSHHHHHTT--SSS---
--SSSHHHHHTT--SS----
--SS-HHHHTTT--SS----
--SSSHHHHHTT--SSS---
--SSSHHHHHTT--SSS---
--SSSHHHHHTT--SSS---
--SSSHHHHHTT--SS----
--SSSHHHHHTT--SS----
--TTSHHHHHTT--SS----
--TT-HHHHHTT--SS----
--SSSHHHHHTT--SSS---
--SSSHHHHHTT--SSS---
--SSSHHHHHHT--SS----
--TTSHHHHHTT--SS----
--SS-HHHHTTT--TT----
--SS-HHHHTTT--SS----
--SSSHHHHHTT--SS----
--SSSHHHHHTT--SSS---
--TTSHHHHTTT--SS----
--SSSHHHHHTT--TT----
--SSSHHHHHTT--SS----
--SSSHHHHHTT--TT----
--TT-HHHHHTT--SS----
--SSSHHHHHTT--SS----
--SSSHHHHHTT--TT----
--SS-HHHHTTT--TT----
--SS-HHHHHTT--TT----
--SSSHHHHHTT--SS----
--SSSHHHHHTT--SS----
--SSSHHHHHTT--SSS---
--SSSHHHHHTT--SSS---
--SSSHHHHHTT--SSS---
--SSSHHHHHTT--SSS---
--SSSHHHHHTT--SSS---
--SSSHHHHHTT--TTS---
--SSSHHHHHTT--SS----
--SSSHHHHHTT--SSS---
--SSSHHHHHTT--SS----
--SSSHHHHHTT--SS----
--SSSHHHHHTT--SSS---
--SSSHHHHHTT--TTS---
--SSSHHHHHTT--TT----
--SSSHHHHTTT--TT----
--SSSHHHHHTT--TT----
--SSSHHHHHTT--TT----
--SSSHHHHHTT--TT----
--SSSHHHHHTT--TT----
--SSSHHHHHTT--SS----
--SSSHHHHHTT--SS----
--SSSHHHHTTT--SS----
--SSSHHHHHHT--TT----
--SSSHHHHHTT--TT----
--SS-HHHHTTT--TT----
--SSSHHHHHTT--TT----
--SS-HHHHHTT--TT----
--SSSHHHHHTT--SS----
--TTSHHHHHTT--SS----
--SSSHHHHHTT--SS----
--SSSHHHHHTT--SS----
--TTSHHHHHTT--SS----
--SSSTTTTTTT--SS----
--SSSHHHHHTT--SS----
--SSSHHHHHTT--SS----
--SSSHHHHHTT--SS----
-TTTSHHHHHTT--SS----
-TTTSHHHHHTT--TT----
-TTTSHHHHHTT--TT----
-TTTSHHHHHTT--TT----
--TTSHHHHHTT--TT----
-TTTSHHHHHTT--TT----
-TTTSHHHHHTT--TT----
-TTTSHHHHHTT--TT----
-TTTSHHHHHTT--SS----
-TTTSHHHHHTT--TT----
-TTTSHHHHHHT--TTS---
-TTTSHHHHHTT--TT----
-TTTSHHHHHTT--TT----
-TTTSHHHHHTT--TT----
-TTTSHHHHHTT--TT----
-TTTSHHHHHHT--TT----
-TTTSHHHHHTT--TT----
-TTTSHHHHHTT--TTS---
-TTTSHHHHHTT--TTS---
-TTTSHHHHHTT--TT----
-TTTSHHHHHTT--TT----
-TTTSHHHHHTT--TT----
-TTTSHHHHHHT--TT----
-TTTSHHHHHTT--TT----
-TTTSHHHHHTT--TT----
-TTTSHHHHHTT--TT----
-TTSSHHHHHTT--TT----
-TTSSHHHHHTT--TTS---
-TTTSHHHHHTT--TTS---
-TTSSHHHHHTT--TTS---
-TTTSHHHHHTT--TTS---
-TTTSHHHHHTT--TTS---
-TTTSHHHHTTT--GGG---
-TTTSHHHHHTT--GGG---
-TTTSHHHHHTT--SSS---
-TTTSHHHHHTT--TTS---
-TTTSHHHHHTT--TT----
-TTTSHHHHTTT--TT----
-TTTSHHHHHTT--TT-S--
-TTTSHHHHHTT--TTS---
-TTTSHHHHHTT--TTSS--
-TTTSHHHHHTT--TT-S--
-TTTSHHHHHTT--TT-S--
-TTTSHHHHHTT--TT----
-TTTSHHHHHTT--TTS---
-TTTSHHHHHHT--TTTS--
-TTTSHHHHHTT--TTS---
-TTTSHHHHHTT--TT----
-TTTSHHHHHHT--TTS---
-TTTSHHHHHTT--TT-S--
-TTTSHHHHHTT--TTTS--
-TTTSHHHHHTT--TT-S--
-TTTSHHHHHHT--TT-S--
-TTTSHHHHHTT--TT----
-TTTSHHHHHTT--TT-S--
-TTTSHHHHHTT--TT-S--
-TTTSHHHHHTT--TTS---
-TTTSHHHHHTT--TTS---
-TTTSHHHHHTT--TT----
-TTTSHHHHHTT--TT----
-TTTSHHHHHTT--TT----
-TTTSHHHHHTT--TTS---
-TTTSHHHHHTT--TT----
-TTTSHHHHHTT--TTS---
-TTTSHHHHHTT--TT----
-TTTSHHHHHTT--TT----
-TTTSHHHHHTT--TT----
-TTTSHHHHHHT--TT----
-TTTSHHHHHTT--GGG---
-TTTSHHHHHTT--GGG---
-TTTSHHHHHTT--GGGTT-
--SSSHHHHHTT--GGGTT-
-TTTSHHHHHHT--GGGTT-
-TTTSHHHHHTT--GGGTT-
-TTTSHHHHHTT--STTTT-
-TTTSHHHHHTT--GGG---
-TTTSHHHHHTT--HHHHT-
-TTTSHHHHHTT--TTTTT-
-TTTSHHHHHTT--GGG---
-TTTSHHHHHTT--GGGTT-
-TTTSHHHHHTT--HHHHT-
-TTSSHHHHHTT--TTTTT-
-TTT-HHHHHTT--TTSTT-
-TTSSHHHHHHT--GGGTT-
-TTTSHHHHHTT--TTTTT-
-TTSSHHHHTTT--TTS---
-TTTSHHHHHHT--TTSTT-
-TTTSHHHHHTT--TTSTT-
-TTTSHHHHHTT--TTTTT-
-TTS-HHHHHTT--TTSTT-
-TTTSHHHHHTT--TTSTT-
-TTT-HHHHHTT--TT-TT-
-TTTSHHHHHHT--TTTTT-
-TTTSHHHHHTT--TT-TT-
-TTTSHHHHHTT--TTSTT-
-TTTSHHHHTTT--TTTTT-
-TTT-HHHHTTT--TTTTT-
-TTTSHHHHHTT--TTTS--
-TTTSHHHHHTT--TT-S--
-TTT-HHHHHTT--TTTTT-
-TTTSHHHHTTT--TTTTT-
-TTTSHHHHHTT--TTTTT-
-TTTSHHHHHHT--TTTTT-
--SSSHHHHHTT--TTTTT-
-TTTSHHHHHTT--TTTS--
-TTTSHHHHHTT--TTGGG-
-TTTSHHHHHTT--TTTTT-
-TTT-HHHHHTT--TTTS--
-TTTSHHHHHTT--TTTTT-
-TTTSHHHHTTT--TTTTT-
-TTT-HHHHTTT--HHHHT-
-TTT-HHHHTTT--TTTTT-
-TTT-HHHHTTT--TTTTT-
-TTTSHHHHHTT--TTTTT-
-TTTSHHHHHTT--TTTS--
-TTT-HHHHTTT--TTTTT-
-TTT-HHHHHTT--HHHHT-
-TTTSHHHHHTT--TTTS--
-TTT-HHHHTTT--TTTTT-
-TTT-HHHHHTT--TTTTT-
-TTTSHHHHHTT--TTTTT-
-TTT-HHHHHTT--GGGTT-
-TTTSHHHHHTT--TTTS--
-TTT-HHHHTTT--GGGTT-
-TTTSHHHHHTT--GGGTT-
-TTT-HHHHHTT--GGGTT-
-TTTSHHHHHTT--TTTTT-
-TTTSHHHHHTT--GGGTT-
-TTTSHHHHHTT--TTTTT-
-TTS-HHHHHTT--TTTS--
-TTTSHHHHTTT--GGGTT-
-TTT-HHHHTTT--TTTTT-
-TTTSHHHHHTT--GGGS--
-TTTSHHHHHTT--GGGTT-
-TTTSHHHHHTT--GGGTT-
-TTTSHHHHHTT--GGGTT-
-TTTSHHHHHHT--GGG---
-TTTSHHHHHTT--TTTS--
-TTT-HHHHHTT--GGGT--
-TTTSHHHHHTT--TTTT--
-TTTSHHHHHTT--GGGS--
-TTTSHHHHHTT--HHHH--
-TTTSHHHHHHT--HHHH--
-TTTSHHHHHTT--TTTS--
-TTSSHHHHHTT--TTTS--
-TTTSHHHHHTT--TTTS--
-TTTSHHHHHTT--TTSS--
-TTTSHHHHHTT--SSS---
-TTSSHHHHHTT--TTSS--
-GGG-HHHHHTT--SSSS--
-GGG-HHHHHTT--TTTS--
-TTSSHHHHHTT--TTTS--
-TTTSHHHHHTT--TTTS--
-GGGSHHHHHTT--TTSS--
-TTTSHHHHHTT--TTS---
-TTTSHHHHHTT--TTSS--
-TTTSHHHHHTT--TT-S--
-TTTSHHHHHTT--TT----
-TTTSHHHHHTT--TTT---
-TTS-HHHHHTT--TTS---
-TTTSHHHHHTT--SSS---
-TTTSHHHHHTT--TTT---
-TTTSHHHHHTT--TT----
-TTTSHHHHHTT--TTT---
-TTTSHHHHHTT--TTS---
-TTTSHHHHHTT--GGG---
-TTTSHHHHHTT--TTS---
-TTTSHHHHHTT--TTT---
-TTTSHHHHHTT--TTT---
-TTTSHHHHHTT--TTT---
-TTTSHHHHHTT--TTT---
-TTTSHHHHHTT--TT----
-TTTSHHHHHTT--TTS---
-TTTSHHHHHTT--TT----
-TTTSHHHHHTT--TT----
-TTTSHHHHHHT--TTS---
-TTTSHHHHHTT--TTS---
-TTTSHHHHHHT--SSS---
-TTTSHHHHHTT--TT----
-TTTSHHHHHTT--SSS---
-TTTSHHHHHTT--SS----
-TTTSHHHHHHT--SS----
-TTTSHHHHHTT--SSS---
-TTTSHHHHHTT--SSS---
-TTTSHHHHTTT--SSS---
-TTTSHHHHHTT--SSS---
-TTTSHHHHHTT--SS----
-TTTSHHHHTTT--SSS---
-TTTSHHHHHTT--SSS---
-TTTSHHHHHTT--TTS---
-TTTSHHHHHTT--TTS---
-TTTSHHHHTTT--SSS---
-GGGSHHHHHTT--SSS---
-TTTSHHHHHTT--SSS---
-TTTSHHHHHTT--SS----
-TTTSHHHHHTT--SS----
-TTTSHHHHHTT--SSS---
-TTTSHHHHHTT--SSS---
-TTTSHHHHHTT--SSS---
-TTTSHHHHHHT--SSS---
-TTTSHHHHHTT--SS----
-TTTSHHHHHTT--SSS---
-TTTSHHHHHTT--SS----
-TTTSHHHHTTT--SS----
-TTTSHHHHHTT--SSS---
-TTTSHHHHHTT--SSS---
-TTTSHHHHHTT--SSS---
-TTTSHHHHHTT--SSS---
-TTTSHHHHHTT--SS----
-TTTSHHHHTTT--SS----
-TTTSHHHHHTT--SS----
-TTSSHHHHHTT--SS----
-TTTSHHHHHTT--SSS---
-TTTSHHHHHHT--SS----
-TTTSHHHHTTT--SSS---
-TTS-HHHHHTT--SSS---
-TTTSHHHHHTT--SSS---
-TTTSHHHHHTT--SSS---
-TTTSHHHHHTT--SSS---
-TTTSHHHHHTT--SSS---
-TTTSHHHHHTT--SSS---
-TTTSHHHHHHT--SSS---
-TTTSHHHHHTT--SSS---
-TTTSHHHHHTT--TTS---
-GGGSHHHHHTT--SSS---
-TTTSHHHHHTT--SSS---
-TTTSHHHHHTT--SSS---
-TTTSHHHHHTT--TTS---
-TTSSHHHHHTT--SSS---
-TTTSHHHHHTT--SSS---
-TTTSHHHHHTT--SSS---
-TTTSHHHHHTT--SSS---
-TTTSHHHHHTT--SSS---
-TTTSHHHHHTT--SSS---
-TTTSHHHHHTT--SS----
-TTTSHHHHHTT--TTS---
-TTTSHHHHHTT--SSS---
-TTTSHHHHHTT--SSS---
-TTTSHHHHHTT--TTS---
-TTTSHHHHHTT--SSS---
--SSSHHHHHTT--SSS---
--SSSHHHHHTT--SSS---
-TTTSHHHHHTT--SSS---
-TTTSHHHHHHT--SSS---
-TTTSHHHHHTT--SSS---
-TTTSHHHHTTT--TTS---
-TTTSHHHHHHT--SSS---
-TTTSHHHHHTT--SS----
-TTTSHHHHHTT--SSS---
-TTTSHHHHTTT--SSS---
-TTTSHHHHHTT--SS----
-TTTSHHHHHTT--SS----
-TTSSHHHHHTT--SSS---
-TTSSHHHHTTT--SS----
-TTTSHHHHTTT--TTS---
-TTTSHHHHHTT--SS----
-TTTSHHHHTTT--SS----
-TTTSHHHHHTT--SS----
-TTTSHHHHTTT--SSS---
-TTTSHHHHHTT--SSS---
-TTTSHHHHHTT--TTS---
-TTSSHHHHHTT--SSS---
-TTTSHHHHTTT--SSS---
-TTSSHHHHHTT--SSS---
-GGGSHHHHHTT--SSS---
-TTTSHHHHHTT--SSS---
-TTT-HHHHHTT--SSS---
-TTTSHHHHHTT--SSS---
-TTTSHHHHHTT--SSS---
-TTTSHHHHHTT--SSS---
-TTTSHHHHHTT--SSS---
-TTTSHHHHHTT--SSS---
-TTTSHHHHHTT--SSS---
-TTT-HHHHHTT--TTS---
-TTTSHHHHHHT--SSS---
-TTTSHHHHHTT--SSS---
-TTTSHHHHHTT--TT----
-TTTSHHHHHTT--SSS---
-TTTSHHHHHTT--SSS---
-TTTSHHHHHTT--SSS---
-TTTSHHHHHTT--TTS---
-TTTSHHHHHTT--SSS---
-TTTSHHHHHTT--SSS---
-TTTSHHHHHTT--TTS---
-TTTSHHHHHTT--SSS---
-TTTSHHHHTTT--SSS---
-TTTSHHHHHTT--SSS---
-TTTSHHHHHTT--TTS---
-GGGSHHHHHTT--SSS---
-TTTSHHHHHTT--TTS---
-TTTSHHHHHTT--SSS---
-GGG-HHHHHTT--SSS---
-TTT-HHHHHTT--SSS---
-GGG-HHHHHTT--SSS---
-TTT-HHHHHTT--SSS---
-TTSSHHHHHTT--SSS---
-GGG-HHHHHTT--SSS---
-GGG-HHHHHTT--SSS---
-GGG-HHHHHTT--TTS---
-TTSSHHHHHTT--SSS---
-TTSSHHHHHTT--TTS---
-GGGSHHHHHTT--SSS---
-GGGSHHHHHTT--SSS---
-TTS-HHHHHTT--TTS---
-TTTSHHHHHTT--TTS---
-TTTSHHHHHTT--SSS---
-GGG-HHHHHTT--SSS---
-TTTSHHHHHTT--SSS---
-GGGSHHHHHTT--TTS---
-GGGSHHHHHTT--TTS---
-TTT-HHHHHTT--SSS---
-TTTSHHHHHTT--TTS---
--SSSHHHHHTT--SSS---
-TTTSHHHHHTT--SSS---
-TTTSHHHHHTT--SSS---
-TTTSHHHHHTT--TTS---
-TTTSHHHHHTT--TTS---
-TTTSHHHHHTT--SS----
-TTTSHHHHTTT--SSS---
-TTTSHHHHHTT--SSS---
-TTTSHHHHHTT--TTS---
-TTTSHHHHHTT--SSS---
-TTT-HHHHHTT--SSS---
-TTTSHHHHHTT--TTS---
-TTTSHHHHHTT--TTS---
-TTTSHHHHHTT--SSS---
-GGGSHHHHHTT--SSS---
-TTTSHHHHHTT--SSS---
-TTT-HHHHHTT--TTS---
-TTTSHHHHHTT--TTT---
-TTTSHHHHHTT--TTS---
-GGG-HHHHHTT--TTT---
-TTSSHHHHHTT--SS----
-TTTSHHHHHTT--SSS---
-TTTSHHHHHTT--SSS---
-TTS-HHHHHTT--TTS---
-TTTSHHHHHTT--SSS---
-TTTSHHHHTTT--SSS---
-TTTSHHHHTTT--TT----
-TTT-HHHHHTT--SSS---
-TTT-HHHHHTT--SSS---
-TTT-HHHHHTT--SSS---
-TTT-HHHHTTT--SSS---
-TTT-HHHHTTT--SSS---
-GGG-HHHHTTT--TT----
-GGG-HHHHTTT--TTS---
-GGG-HHHHTTT--TTS---
-GGGSHHHHHTT--SSS---
-GGGSHHHHHTT--SS----
-GGGSHHHHHTT--SSS---
-GGG-HHHHHTT--SSS---
-TTTSHHHHTTT--SSS---
-GGG-HHHHTTT--SSS---
-TTT-HHHHTTT--SSS---
-TTS-HHHHHTT--SSS---
-GGG-HHHHHTT--SSS---
-TTT-HHHHHTT--SSS---
-TTS-HHHHHTT--SSS---
-TTS-HHHHHTT--SSS---
-GGG-HHHHTTT--SSS---
-TTTSHHHHHTT--SS----
-TTTSHHHHHTT--SSS---
-TTTSHHHHHTT--SSS---
-GGGSHHHHTTT--SSS---
-GGGSHHHHHTT--SS----
-TTTSHHHHHHT--SSS---
-GGGSHHHHHTT--SSS---
-TTT-HHHHHTT--SSS---
-TTT-HHHHHHT--SSS---
-TTTSHHHHHTT--SSS---
-TTS-HHHHHTT--SSS---
-TTT-HHHHHTT--SSS---
-GGG-HHHHHTT--SSS---
-TTT-HHHHHTT--SSS---
-GGGSHHHHHTT--SSS---
-GGGSHHHHHTT--SSS---
-GGGSHHHHHTT--SSS---
-TTTSHHHHTTT--SSS---
-GGGSHHHHHTT--SSS---
-TTTSHHHHHTT--SSS---
-TTTSHHHHHTT--SSS---
-TTTSHHHHHTT--SSS---
-GGG-HHHHHTT--SS----
-GGG-HHHHHTT--SSS---
-TTT-HHHHHTT--SS----
-TTTSHHHHHTT--SSS---
-TTTSHHHHHTT--SS----
-TTTSHHHHHTT--SSS---
-TTTSHHHHHTT--SSS---
-TTTSHHHHHTT--SSS---
-TTTSHHHHHTT--SSS---
-TTTSHHHHHTT--SS----
-TTTSHHHHHTT--SSS---
-GGGSHHHHHTT--SSS---
-TTTSHHHHHTT--TTS---
-TTTSHHHHHTT--TT----
-TTTSHHHHHTT--SS----
-TTTSHHHHHTT--TT----
-TTTSHHHHHTT--TT----
-TTTSHHHHHTT--TT----
-TTTSHHHHHTT--SSS---
-TTTSHHHHHTT--SSS---
-TTTSHHHHHTT--TT----
-TTTSHHHHHTT--SS----
-TTTSHHHHHTT--TT----
-TTTSHHHHHTT--TT----
-TTTSHHHHTTT--TTT---
-TTTSHHHHHTT--TTS---
-TTTSHHHHHTT--SS----
-TTTSHHHHTTT--SS----
-TTTSHHHHTTT--TT----
-TTTSHHHHTTT--SSS---
-TTTSHHHHHHT--SSS---
-TTTSHHHHHTT--SSS---
-TTTSHHHHHTT--TT----
-TTTSHHHHHTT--SSS---
-TTTSHHHHHTT--SSS---
-TTTSHHHHHTT--SSS---
-TTTSHHHHHTT--SSS---
-TTTSHHHHHTT--SSS---
-TTTSHHHHHTT--SS----
-TTTSHHHHTTT--SS----
-TTTSHHHHHTT--TT----
-TTTSHHHHHTT--SSS---
-TTTSHHHHHTT--SSS---
-TTTSHHHHTTT--SSS---
-TTTSHHHHHTT--SS----
-TTTSHHHHHTT--SS----
-TTTSHHHHHTT--SS----
--SSSHHHHHTT--SS----
-TTTSHHHHHTT--SS----
-TTTSHHHHTTT--SS----
-TTTSHHHHHTT--TT----
-TTTSHHHHHTT--SS----
--SSSHHHHHTT--TT----
-TTTSHHHHHTT--TT----
--SSSHHHHHTT--TT----
-TTTSHHHHHTT--TT----
-TTTSHHHHTTT--TT----
-TTTSHHHHHTT--SS----
-TTTSHHHHHTT--TT----
-TTSSHHHHHTT--TT----
-TTTSHHHHHTT--TT-S--
-TTTSHHHHHTT--TT-S--
--SSSHHHHHHT--SSSS--
-TTTSHHHHHHT--TT-S--
-TTTSHHHHHTT--TTSS--
-TTTSHHHHHTT--TTSS--
-TTTSHHHHHTT--TTSS--
-TTTSHHHHHTT--TTS---
-TTTSHHHHTTT--TTTS--
-TTTSHHHHTTT--TTT---
-TTTSHHHHTTT--TTT---
-TTTSHHHHTTT--TTT---
-TTTSHHHHHTT--TTTS--
-TTTSHHHHTTT--TTTS--
-TTSSHHHHTTT--TTTS--
-TTTSHHHHTTT--TTTS--
-TTTSHHHHHTT--TTTS--
-TTTSHHHHHTT--TTT---
-TTTSHHHHTTT--TTTS--
-TTTSHHHHHTT--TTTS--
-TTTSHHHHHTT--TTTS--
-TTTSHHHHHTT--TTTS--
-TTTSHHHHHTT--TTSS--
-TTTSHHHHHTT--SSSS--
-TTTSHHHHHTT--SSSS--
-TTTSHHHHHTT--TTTS--
-TTTSHHHHHTT--TTSS--
-TTTSHHHHHTT--TTSS--
-TTTSHHHHHHT--GGGS--
--SSSHHHHHTT--SSSS--
-TTTSHHHHHTT--TTTS--
-TTTSHHHHHTT--TTTS--
-GGGSHHHHHTT--TTTS--
-TTTSHHHHHTT--TTTS--
-TTTSHHHHTTT--TTTS--
-TTTSHHHHHTT--GGGS--
-TTTSHHHHHTT--TTTS--
-TTTSHHHHHTT--TTTS--
-TTTSHHHHHTT--TTTS--
-TTTSHHHHHTT--TTTS--
-TTTSHHHHHTT--SSSS--
-TTSSHHHHHTT--TTTS--
-TTTSHHHHHTT--TTTS--
-TTTSHHHHHTT--TTTS--
-TTTSHHHHHTT--TTTS--
-TTTSHHHHHTT--TTTS--
-TTTSHHHHHTT--TTSS--
-TTSSHHHHHTT--TTTS--
-TTTSHHHHHTT--TTTS--
-TTTSHHHHHTT--TTTS--
-TTTSTTTTTTT--TTSS--
-TTSSHHHHHTT--TTT---
-GGGSHHHHHHT--TTT---
-GGGSHHHHHTT--TTT---
-TTTSHHHHHTT--GGG---
-TTTSHHHHHTT--TTT---
-TTTSHHHHTTT--TTT---
-TTTSHHHHHTT--TTT---
-TTTSHHHHTTT--TTS---
-GGGSHHHHHTT--TTT---
-TTTSHHHHHTT--GGG---
-TTTSHHHHHTT--TTT---
-TTSSHHHHHTT--TTT---
-GGGSHHHHHTT--GGG---
-TTTSHHHHHTT--TTT---
-TTTSHHHHHTT--GGG---
-TTSSHHHHHTT--GGG---
-TTTSHHHHHTT--TTT---
-TTTSHHHHHTT--GGG---
-TTTSHHHHTTT--GGG---
-GGGSHHHHHTT--GGG---
-TTSSHHHHHTT--TTT---
-TTTSHHHHHTT--TTT---
-TTTSHHHHHTT--GGG---
-TTSSHHHHTTT--GGG---
-TTTSHHHHHTT--TTT---
-TTTSHHHHTTT--TTT---
-TTTSHHHHHTT--TTT---
-TTTSHHHHHTT--GGG---
-TTTSHHHHHTT--TTT---
-TTTSHHHHTTT--GGGS--
-GGGSHHHHHTT--TTT---
-TTTSHHHHTTT--GGG---
-TTTSHHHHTTT--GGGS--
-TTTSHHHHHTT--GGG---
-TTTSHHHHHHT--GGG---
-TTTSHHHHTTT--GGG---
-TTSSHHHHHTT--GGG---
-TTTSHHHHHTT--TTTS--
-TTTSHHHHHTT--TTTS--
-TTTSHHHHTTT--TTTS--
-TTSSHHHHHTT--TTTS--
-TTTSHHHHHTT--GGG---
-TTTSHHHHHTT--TTT---
-TTTSHHHHTTT--TTT---
-GGGSHHHHHTT--GGGS--
-TTTSHHHHHTT--TTTS--
-TTTSHHHHTTT--GGGS--
-TTTSHHHHHTT--GGG---
-TTTSHHHHTTT--TTS---
-TTTSHHHHHTT--TTTS--
--TTSHHHHHTT--GGG---
-TTSSHHHHHTT--TTTS--
-TTTSHHHHHTT--TTTS--
-GGGSHHHHHTT--GGG---
-GGGSHHHHTTT--GGGS--
-TTTSHHHHHTT--TTT---
-TTTSHHHHHTT--GGGS--
-TTTSHHHHHTT--GGGS--
-TTTSHHHHTTT--GGG---
-TTTSHHHHHHT--GGGS--
-TTTSHHHHHTT--TTTS--
-TTTSHHHHHHT--TTT---
-TTTSHHHHHTT--TTSS--
-TTTSHHHHHTT--GGG---
-TTTSHHHHHTT--GGG---
-TTTSHHHHHTT--GGG---
-TTSSHHHHHTT--GGG---
-TTTSHHHHHTT--GGG---
-TTTSHHHHHTT--GGGS--
-TTTSHHHHHTT--GGG---
-TTSSHHHHHTT--TTTS--
-GGGSHHHHHTT--TTTS--
-GGGSHHHHHTT--GGGS--
-TTTSHHHHHTT--TTTS--
-TTTSHHHHTTT--GGGS--
-TTTSHHHHHTT--TTTS--
-TTTSHHHHTTT--GGG---
-TTTSHHHHTTT--SSS---
-TTTSHHHHHTT--SSSS--
-TTTSHHHHTTT--TTTS--
-TTTSHHHHTTT--GGGS--
-TTTSHHHHHTT--TTTS--
-TTTSHHHHHTT--TTTS--
-TTTSHHHHHTT--TTS---
-TTTSHHHHHTT--TTSS--
-TTTSHHHHHTT--TTTS--
-TTTSHHHHHTT--TTTS--
-GGGSHHHHHTT--TTTS--
-GGGSHHHHHTT--TTTS--
-TTTSHHHHHTT--GGGS--
-GGGSHHHHHTT--TTTS--
-TTTSHHHHHTT--TTSS--
-TTTSHHHHHTT--TTTS--
-GGGSHHHHHHT--TTTS--
-TTTSHHHHHTT--TTTS--
-TTTSHHHHHTT--TTT---
-GGGSHHHHHTT--TTTS--
-TTTSHHHHHTT--TTTS--
-GGGSHHHHHTT--TTTS--
-GGGSHHHHHTT--TTT---
-GGGSHHHHHTT--TTTS--
-GGGSHHHHHTT--TTT---
-TTSSHHHHHTT--TTTS--
-GGGSHHHHHTT--TTTS--
-GGGSHHHHHTT--TTTS--
-TTTSHHHHHTT--TTTS--
--SSSHHHHHTT--TTTS--
-TTTSHHHHTTT--TTTS--
-TTTSHHHHHTT--TTTS--
-GGGSHHHHHTT--TTTS--
-TTTSHHHHHTT--TTTS--
-TTTSHHHHTTT--TTTS--
-TTTSHHHHHTT--TTTS--
-TTTSHHHHTTT--TTT---
-GGGSHHHHTTT--TTTS--
-TTTSHHHHHTT--GGGS--
-GGGSHHHHHTT--TTTS--
-GGGSHHHHHTT--TTTS--
-TTTSHHHHHTT--TTTS--
-GGGSHHHHHTT--TTTS--
-TTTSHHHHTTT--TTTS--
-GGGSHHHHHTT--TTTS--
-GGGSHHHHHTT--TTTS--
-GGGSHHHHHTT--TTTS--
-GGGSHHHHHTT--TTTS--
-GGGSHHHHHTT--TTTS--
-GGGSHHHHHTT--TTTS--
-GGGSHHHHHTT--TTTS--
-GGGSHHHHHTT--TTTS--
-TTTSHHHHHTT--GGG---
-GGGSHHHHHTT--GGG---
-TTTSHHHHHTT--TTT---
-GGGSHHHHTTT--TTT---
-GGGSHHHHHTT--TTT---
-TTTSHHHHHTT--TTT---
-TTTSHHHHTTT--TTTS--
-TTTSHHHHTTT--GGG---
-TTTSHHHHTTT--TTT---
-TTSSHHHHHTT--TTT---
-TTTSHHHHHTT--TTT---
-TTTSHHHHHTT--TTT---
-TTTSHHHHTTT--TTT---
-TTTSHHHHHTT--TTT---
-TTTSHHHHTTT--TTT---
-GGGSHHHHTTT--TTT---
-TTSSHHHHHTT--TTT---
-GGGSHHHHHTT--TTTS--
-TTTSHHHHHTT--TTT---
-TTTSHHHHTTT--TTT---
-TTTSHHHHHTT--TTT---
-TTTSHHHHHTT--TTT---
-GGGSHHHHTTT--TTT---
-GGGSHHHHTTT--TTT---
-GGGSHHHHTTT--TTT---
-GGGSHHHHTTT--GGG---
-GGGSHHHHTTT--TTS---
-GGGSHHHHTTT--TTT---
-TTSSHHHHHTT--TTT---
-GGGSHHHHTTT--TTT---
-TTTSHHHHHTT--TTS---
-TTSSHHHHHTT--TTT---
-TTTSHHHHHTT--TTT---
-TTTSHHHHHTT--TTT---
-TTTSHHHHHTT--TTT---
-GGGSHHHHHTT--TTT---
-GGGSHHHHHTT--TTT---
-GGGSHHHHHTT--TTT---
-TTSSHHHHTTT--TTT---
-TTSSHHHHTTT--TTT---
-TTTSHHHHTTT--TTT---
-TTSSHHHHTTT--TTTS--
-TTTSHHHHHTT--TTT---
-TTSSHHHHHTT--TTT---
-TTSSHHHHHTT--TTTS--
-TTTSHHHHHTT--TTTS--
-GGGSHHHHHTT--GGG---
-TTTSHHHHHTT--GGG---
-TTTSHHHHTTT--TTS---
-TTTSHHHHHTT--TTT---
-GGGSHHHHTTT--TTT---
-TTTSHHHHTTT--TTT---
-TTTSHHHHHTT--GGG---
-TTTSHHHHTTT--TTT---
-GGGSHHHHHTT--TTT---
-TTTSHHHHHTT--SSSS--
-TTTSHHHHTTT--TTTS--
-TTTSHHHHHTT--TTT---
-TTTSTTTTTTT--TTT---
-TTTSHHHHHTT--GGG---
-TTSSHHHHTTT--TTTS--
-TTTSHHHHTTT--TTT---
-TTTSHHHHHTT--GGG---
-TTTSHHHHTTT--TTT---
-TTTSHHHHTTT--TTT---
-TTTSHHHHHTT--TTT---
-TTTSHHHHHTT--GGG---
-TTTSHHHHTTT--TTT---
-TTTSHHHHTTT--TTT---
-TTTSHHHHTTT--GGG---
-TTTSHHHHTTT--GGG---
-TTTSHHHHTTT--TTT---
-GGGSHHHHHTT--GGG---
-TTTSHHHHHTT--TTS---
-TTTSHHHHTTT--TTT---
-TTTSHHHHHTT--TTT---
-TTTSHHHHHTT--GGG---
-TTTSHHHHHTT--GGG---
-TTTSHHHHHTT--TTS---
-TTTSHHHHTTT--TTT---
-TTTSHHHHHTT--TTTS--
-TTTSHHHHTTT--TTT---
-TTSSHHHHTTT--TTT---
-TTTSHHHHHTT--GGG---
-GGGSHHHHTTT--GGG---
-TTTSHHHHTTT--TTTS--
-TTTSHHHHHTT--TTTS--
-TTSSHHHHHTT--GGG---
-TTSSHHHHHTT--GGGS--
-TTTSHHHHHTT--TTSS--
-TTTSHHHHTTT--TTTS--
-TTTSHHHHTTT--GGG---
-TTTSTTTTTTT--GGG---
-TTTSHHHHHTT--TTT---
-TTTSHHHHHTT--GGG---
-TTTSHHHHHTT--GGGS--
-TTTSHHHHHHT--GGGS--
-TTTSHHHHHTT--GGGS--
-TTTSHHHHHTT--TTSS--
-TTTSHHHHTTT--TTTS--
-TTTSHHHHTTT--TTSS--
-TTSSHHHHHTT--TTTS--
-TTTSHHHHHTT--TTTS--
-TTTSHHHHHTT--TTTS--
-TTTSHHHHTTT--TTTS--
-TTTSHHHHHTT--GGGS--
-TTSSHHHHTTT--GGGS--
-TTTSHHHHTTT--GGGS--
-TTTSHHHHTTT--GGGS--
-TTTSHHHHTTT--TTTS--
-TTTSHHHHHTT--TTTS--
-TTTSHHHHHTT--TTTS--
-TTSSHHHHHTT--TTTS--
-TTTSHHHHTTT--TTSS--
-TTTSHHHHHTT--TTSS--
-TTTSHHHHHTT--TTTS--
-TTSSHHHHTTT--TTTS--
-TTTSHHHHHTT--TTTS--
-TTSSHHHHTTT--TTTS--
-TTTSHHHHHTT--TTTS--
-TTSSHHHHHTT--GGGS--
-TTSSHHHHHTT--GGGS--
-GGGSHHHHHTT--TTTS--
-TTTSHHHHTTT--SSSS--
-TTTSHHHHTTT--GGGS--
-TTTSHHHHTTT--TTTS--
-TTTSHHHHHTT--TTSS--
-TTTSHHHHTTT--TTTS--
-TTTSHHHHHTT--TTTS--
-TTTSHHHHHTT--TTTS--
-TTTSHHHHTTT--TTT---
-GGGSHHHHHTT--TTT---
-TTTSHHHHHTT--TTT---
-TTTSHHHHHTT--TTT---
-TTTSHHHHTTT--TTT---
-TTTSHHHHTTT--TTT---
-TTTSHHHHTTT--TTT---
-GGGSHHHHTTT--TTT---
-TTTSHHHHHTT--TTT---
-TTTSHHHHHTT--TTT---
-TTTSHHHHHTT--TTT---
-TTSSTTTTTTT--TTT---
-GGGSHHHHHTT--TTT---
-TTTSHHHHTTT--TTT---
-TTTSHHHHHTT--TTT---
-TTTSHHHHHTT--TTT---
-TTSSHHHHHTT--TTT---
-TTTSHHHHHTT--TTT---
-TTTSHHHHHTT--TTT---
-GGGSHHHHHTT--TTT---
--SSSHHHHHTT--TTT---
-TTTSHHHHTTT--TTS---
-TTTSHHHHTTT--TTT---
-TTSSHHHHHTT--GGG---
-TTTSHHHHHTT--TTT---
-TTTSHHHHHTT--TTT---
-TTTSHHHHHTT--TTT---
-TTTSHHHHHTT--TTT---
-TTTSHHHHTTT--TTT---
-TTTSHHHHTTT--TTT---
-TTTSHHHHTTT--TTT---
-TTTSHHHHTTT--TTTS--
-TTTSHHHHHTT--GGG---
-TTTSHHHHHTT--GGGS--
-TTTSHHHHHTT--TTTS--
-TTTSHHHHHTT--GGG---
-GGGSTTTTTTT--GGGS--
-TTTSHHHHHTT--TTTS--
-TTTSHHHHHTT--TTT---
-TTSSHHHHHTT--TTS---
-TTSSHHHHHTT--GGGS--
-TTTSHHHHHTT--TTT---
-TTSSHHHHHTT--TTT---
--TTSHHHHTTT--GGG---
-TTTSHHHHTTT--TTT---
-TTTSHHHHHTT--TTT---
-GGGSHHHHHTT--TTTS--
-GGGSHHHHHTT--TTTS--
-TTSSHHHHHTT--TTTS--
-TTTSHHHHHTT--TTTS--
-TTTSHHHHHTT--SGGG--
-TTTSHHHHHTT--TTT---
-TTTSHHHHHTT--TTTS--
-TTTSHHHHHTT--TTTS--
-TTTSHHHHHTT--TTTT--
-TTTSHHHHHTT--TTTS--
-GGGSHHHHHTT--TTTS--
-TTTSHHHHHTT--SSTT--
-TTTSHHHHHTT--TTSS--
-GGGSHHHHTTT--TTTT--
-GGGSHHHHHTT--SSTT--
-TTTSHHHHHTT--SSTT--
-TTTSHHHHHTT--SSSS--
-TTTSHHHHTTT--SSSS--
-TTTSHHHHHTT--SSTT--
-TTTSHHHHHTT--TTSS--
-TTTSHHHHTTT--SSSS--
-GGGSHHHHHTT--TTTT--
-TTTSHHHHHTT--SSTT--
-TTSSHHHHTTT--SSTT--
-GGGSHHHHTTT--SSSS--
--TTSHHHHHTT--SSSS--
-GGGSHHHHHTT--SSTT--
-TTTSHHHHTTT--SSTT--
-GGGSHHHHHTT--SSSS--
-TTTSHHHHTTT--SSTT--
-TTTSHHHHHTT--SSTT--
-TTTSHHHHHTT--SSTT--
-GGGSHHHHHTT--SSTT--
-GGGSHHHHHTT--TTTT--
-TTTSHHHHTTT--SSTT--
-TTTSHHHHHTT--TTTT--
-GGGSHHHHHTT--TTTT--
-TTTSHHHHTTT--SSTT--
-TTTSHHHHHTT--SSTT--
-TTTSHHHHHTT--SSTT--
-TTTSHHHHHTT--SSTT--
-TTTSHHHHHTT--TTTT--
-GGGSHHHHHTT--TTTT--
-TTTSHHHHHTT--SSTT--
-TTTSHHHHHTT--SSSS--
-TTTSHHHHHTT--SSTT--
-TTTSHHHHHTT--SSTT--
-TTTSHHHHTTT--SSTT--
-TTTSHHHHTTT--SSTT--
-TTTSHHHHHTT--TTSS--
-TTTSHHHHHTT--SSTT--
-TTTSHHHHHTT--SSTT--
-TTTSHHHHHTT--SSTT--
-TTTSHHHHHTT--TTTT--
-TTTSHHHHHTT--SSTT--
-TTTSHHHHHTT--TTTT--
-GGGSHHHHHTT--TTTT--
-TTTSHHHHHTT--TTTT--
-TTTSHHHHHTT--SSTT--
-TTTSHHHHHTT--SSTT--
-TTTSHHHHHTT--SSTT--
-GGGSHHHHHTT--SSSS--
-GGGSHHHHHTT--SSTT--
-GGGSHHHHHTT--SSTT--
-GGGSHHHHHTT--SSTT--
-GGGSHHHHHTT--SSTT--
-GGGSHHHHHTT--SSTT--
-GGGSHHHHHTT--SSTT--
-GGGSHHHHHTT--SSTT--
-GGGSHHHHHTT--SSTT--
-GGGSHHHHHTT--SSTT--
-GGGSHHHHHTT--TTTS--
-GGGSHHHHHTT--SSTT--
-GGGSHHHHHTT--TTTT--
-TTTSHHHHTTT--TTTS--
-TTTSHHHHHTT--TTTT--
-TTTSHHHHHTT--SSTT--
-TTTSHHHHHTT--SSTT--
-TTTSHHHHHTT--SSTT--
-TTTSHHHHHTT--TTTT--
-GGGSHHHHHTT--SSSS--
-GGGSHHHHHTT--TTTT--
--TTSHHHHTTT--TTTT--
-GGGSHHHHHTT--SSTT--
-GGGSHHHHHTT--SSSS--
-TTTSHHHHHTT--TTTS--
-TTTSHHHHHTT--SSS---
-TTTSHHHHHTT--SSSS--
-TTTSHHHHHTT--SSTT--
-TTTSHHHHHTT--SSTT--
-TTTSHHHHHTT--SSTT--
-TTTSHHHHHTT--TTTT--
-TTTSHHHHHHT--SSTT--
-TTTSHHHHTTT--SSTT--
-TTTSHHHHHTT--TTTT--
-TTTSHHHHHHT--SSTT--
-TTTSHHHHHTT--SSTT--
-TTTSHHHHTTT--TTTT--
-TTTSHHHHTTT--TTTT--
-TTTSHHHHHTT--TTTT--
-TTTSHHHHHTT--TTTT--
-TTTSHHHHHTT--TTTT--
-TTTSHHHHHTT--TT-S--
-TTTSHHHHHTT--TTTT--
-TTTSHHHHHTT--TT-S--
-TTTSHHHHHTT--TTTT--
-TTTSHHHHHTT--TTTT--
-TTTSHHHHHTT--TTTT--
-TTTSHHHHHTT--TTTT--
-TTTSHHHHHTT--TT-S--
-TTTSHHHHHTT--TTTT--
-TTTSHHHHTTT--TTSS--
-TTTSHHHHHTT--TTS---
-TTTSHHHHHTT--TTS---
-TTTSHHHHHTT--TTS---
-TTTSHHHHHTT--TT----
-TTTSHHHHHHT--TTS---
-TTTSHHHHHTT--GGG---
-TTTSHHHHHTT--TTS---
-TTTSHHHHHHT--TTS---
-TTTSHHHHHTT--TTS---
-TTSSHHHHHTT--TT----
-TTTSHHHHHTT--TT----
-TTTSHHHHHTT--TTS---
-TTTSHHHHHTT--TT----
-TTTSHHHHHTT--TT----
-TTTSHHHHHTT--TT----
-TTTSHHHHHTT--TT----
-TTTSHHHHHTT--TT----
-TTTSHHHHHTT--TT----
-TTTSHHHHHTT--TT----
-TTTSHHHHHTT--TTS---
-TTSSHHHHHTT--TT----
-TTTSHHHHHTT--TT----
-TTTSHHHHHTT--TTS---
-TTTSHHHHHTT--TTS---
-TTSSHHHHHHT--TT----
-TTTSHHHHHTT--TT----
-TTTSHHHHHTT--TTS---
-TTTSHHHHHHT--TTS---
-TTTSHHHHHTT--TTS---
-TTTSHHHHHTT--TTS---
-TTTSHHHHHHT--TTS---
-GGGSHHHHHHT--TTS---
-TTTSHHHHHTT--GGG---
-TTTSHHHHHTT--TTS---
-TTTSHHHHHTT--GGG---
-TTTSHHHHHTT--TTS---
-TTTSHHHHTTT--TTS---
-TTTSHHHHHTT--SS----
-TTTSHHHHHTT--SS----
-TTTSHHHHHTT--GGG---
-TTTSHHHHHTT--TTS---
-TTTSHHHHHTT--TTS---
-TTSSHHHHHTT--TTS---
-TTTSHHHHHTT--TTS---
-TTTSHHHHHTT--TTS---
-TTSSHHHHHTT--TTSS--
-TTTSHHHHHTT--TTS---
-TTTSHHHHHTT--SS-S--
-TTTSHHHHHTT--TT----
-TTTSHHHHHHT--TT----
-TTTSHHHHHTT--TTSS--
-TTTSHHHHHTT--TT----
-TTTSHHHHHTT--TT----
-TTTSHHHHHTT--TTSS--
-TTTSHHHHHHT--TTS---
-TTTSHHHHHTT--TT----
-TTSSHHHHTTT--TTS---
-TTTSHHHHHTT--TT-S--
-TTTSHHHHHTT--TTS---
-TTTSHHHHHTT--SSS---
-TTTSHHHHHTT--TT----
-TTTSHHHHHTT--TT----
-TTTSHHHHHTT--TT----
-TTTSHHHHHTT--SS----
-TTTSHHHHHTT--TTT---
-TTTSHHHHHTT--TTS---
-TTTSHHHHHTT--TTS---
-TTTSHHHHHTT--TTS---
-TTTSHHHHHTT--TTT---
-TTTSHHHHHTT--TTS---
-TTTSHHHHHTT--TTS---
-TTTSHHHHHTT--TTS---
-TTTSHHHHHTT--TTT---
-TTTSHHHHHTT--TTT---
-TTTSHHHHHTT--TTT---
--SSSHHHHHHT--TTT---
-TTTSHHHHHTT--TTS---
-TTTSHHHHHTT--TTT---
-TTTSHHHHHTT--TTTS--
-TTTSHHHHHTT--TTT---
-TTTSHHHHHTT--TTT---
-TTTSHHHHHTT--TTT---
-TTTSHHHHHTT--TTT---
-TTTSHHHHHTT--TTTS--
-TTTSHHHHHTT--TTT---
-TTTSHHHHHTT--TTT---
-TTTSHHHHHTT--TTTS--
-TTTSHHHHHTT--TTTS--
-TTTSHHHHHTT--TTTS--
-TTTSHHHHHTT--TTT---
-TTTSHHHHHTT--TTT---
-TTTSHHHHHTT--TTTS--
-TTTSHHHHHTT--TTT---
-TTTSHHHHHTT--TTT---
-TTTSHHHHHTT--TTT---
--SSSHHHHHTT--TTT---
-TTTSHHHHHTT--TTS---
-TTTSHHHHHTT--TTT---
-TTTSHHHHTTT--GGG---
-TTTSHHHHHTT--TTT---
-TTTSHHHHHTT--TTT---
-TTTSHHHHHTT--TTT---
-TTTSHHHHHTT--TTT---
-TTTSHHHHHTT--TTT---
-TTTSHHHHHTT--TTT---
-TTTSHHHHHTT--TTT---
-TTTSHHHHHTT--TTT---
-TTTSHHHHHTT--TTT---
-TTTSHHHHHTT--TTT---
-TTTSHHHHHTT--TTT---
-TTTSHHHHHHT--TTT---
-TTTSHHHHHTT--TTT---
-TTTSHHHHHTT--GGG---
-TTTSHHHHHTT--TTS---
-TTTSHHHHHTT--GGG---
-TTTSHHHHHTT--TTT---
-TTTSHHHHHTT--TTT---
-TTTSHHHHHTT--GGG---
-GGGSHHHHTTT--GGG---
-TTTSHHHHHTT--STT---
-TTTSHHHHHTT--GGGTT-
-TTTSHHHHHTT--GGGTT-
-TTTSHHHHTTT--GGGTT-
-TTTSHHHHHHT--TTS---
-TTTSHHHHHTT--TTS---
-TTTSHHHHHTT--TTS---
-TTTSHHHHHTT--TTS---
-TTTSHHHHHTT--TTT---
-TTTSHHHHHTT--TTTTT-
-TTTSHHHHHTT--TTTTT-
-TTTSHHHHHTT--TTTTT-
-TTTSHHHHHTT--TTTS--
-TTTSHHHHHTT--TTTTT-
-TTTSHHHHHTT--TTTS--
-TTTSHHHHHTT--TTTTT-
-TTTSHHHHHHT--TTGGG-
-TTTSHHHHHTT--TTTS--
-TTTSHHHHHTT--TTTS--
-TTTSHHHHHTT--TTS---
-TTTSTTTTTTT--TTT---
-TTTSHHHHHTT--TTT---
-TTTSHHHHHTT--TTT---
-TTTSHHHHHTT--TTS---
-TTTSHHHHHTT--TTS---
-TTTSHHHHTTT--TTTTT-
-TTTSHHHHHTT--TTSS--
-TTTSHHHHHTT--TTTTT-
-TTTSHHHHHTT--TTSS--
-TTTSHHHHHTT--TTTTT-
-TTTSHHHHHTT--TTTTT-
-TTTSHHHHTTT--TTTTT-
-TTTSHHHHHTT--TTTTT-
-TTTSHHHHHTT--TTTS--
-TTTSHHHHHTT--TTTTT-
-TTTSHHHHHTT--TTTTT-
-TTTSHHHHHTT--TTTTT-
-TTTSHHHHHTT--TTTS--
-TTTSHHHHHTT--TTTTT-
-TTTSHHHHHTT--TTTTT-
-TTTSHHHHHTT--TTTTT-
-TTTSHHHHHTT--TTTS--
-TTTSHHHHHTT--TTTS--
-TTTSHHHHHTT--TTTS--
-TTTSHHHHHTT--TTTS--
-TTTSHHHHHTT--TTTS--
-TTTSHHHHHTT--TTTS--
-TTTSHHHHHTT--TTTS--
-TTTSHHHHHTT--TTTS--
-TTTSHHHHHTT--TTTS--
-TTTSHHHHHHT--TTTS--
-TTTSHHHHHTT--TTTS--
-TTTSHHHHHTT--TTTTT-
-TTTSHHHHTTT--TTTTT-
-TTTSHHHHHTT--TTTTT-
-TTTSHHHHHTT--TTTTT-
-TTTSHHHHHTT--TTTTT-
-TTTSHHHHTTT--TTTTT-
-TTTSHHHHHTT--TTGGG-
-TTTSHHHHHTT--TTTTT-
-TTTSHHHHHTT--TTTTT-
-TTTSHHHHHTT--TTSS--
-TTTSHHHHHTT--TTTT--
-TTTSHHHHHTT--TTTS--
-TTTSHHHHHTT--TTTS--
-TTTSHHHHHTT--TTTS--
-TTTSHHHHHTT--TTTS--
-TTTSHHHHHTT--TTTS--
-TTTSHHHHHTT--TTTS--
-TTTSHHHHHTT--TTTS--
-TTTSHHHHHTT--TTTTT-
-GGGSHHHHHTT--TTSTT-
-TTTSTTTTTTT--GGGTT-
-TTTSHHHHHTT--GGGTT-
-TTTSHHHHHTT--GGGTT-
-TTTSHHHHHTT--GGGTT-
-TTTSHHHHHTT--TTTTT-
-TTTSHHHHTTT--HHHHT-
-TTTSHHHHHTT--TTTTT-
-TTTSHHHHHTT--HHHHT-
-TTTSHHHHHTT--TTTTT-
-TTTSHHHHTTT--GGGTT-
-TTTSHHHHTTT--TTTTT-
-TTTSHHHHTTT--TTTTT-
-TTTSHHHHHTT--GGGTT-
-TTTSHHHHTTT--GGGTT-
-TTTSHHHHHTT--TTTTT-
-TTTSHHHHHTT--GGGTT-
-TTTSHHHHHTT--GGGTT-
-TTTSHHHHHTT--TTTS--
-TTSSHHHHHTT--HHHH--
-TTTSHHHHTTT--HHHHT-
-TTTSHHHHHTT--GGGTT-
-TTTSHHHHHHT--TTSS--
-TTTSHHHHHTT--GGGS--
-TTTSHHHHHTT--TTSS--
-TTTSHHHHHHT--GGGS--
-TTTSHHHHHTT--TTSS--
-TTTSHHHHHTT--GGGS--
-TTTSHHHHHTT--TTSS--
-TTTSHHHHHTT--TT-S--
-TTTSHHHHHTT--TTSS--
-TTTSHHHHHTT--GGGS--
-GGGSHHHHHTT--GGGS--
-TTSSHHHHHTT---GGG--
-TTTSHHHHHTT--GGGG--
-TTTSHHHHHTT--TTTS--
-TTTSHHHHHTT--GGGS--
-TTTSHHHHHTT--HHHH--
-TTTSHHHHHTT--TTTS--
-TTSSHHHHHTT--GGGS--
-TTTSHHHHHTT--TTTT--
-TTTSHHHHHTT--GGGS--
-TTTSHHHHHTT--GGGS--
-TTTSHHHHTTT--TTTS--
-TTTSHHHHHTT--TTTT--
-TTTSHHHHHTT--TTTS--
-TTTSHHHHHTT--TTTS--
-TTTSHHHHTTT--GGGS--
-TTTSHHHHHTT--GGGS--
-TTTSHHHHHTT--GGGT--
-TTTSHHHHHTT--GGGT--
-TTTSHHHHHTT--GGGT--
-TTTSHHHHHTT--GGGG--
-TTSSHHHHHTT--TTTT--
-TTTSHHHHHTT--TTTT--
-TTTSHHHHHTT--TTTT--
-TTTSHHHHHTT--TTTT--
-TTTSHHHHTTT--HHHH--
-TTTSHHHHHTT--HHHH--
-TTSSHHHHHTT--HHHH--
-TTSSTTTTTTT--TTTS--
-TTTSHHHHHTT--HHHH--
-TTTSHHHHHTT--TTTS--
-TTTSHHHHHTT--HHHH--
-TTTSHHHHHTT--TTTS--
-TTTSHHHHHTT--HHHH--
-TTTSHHHHHT---HHHH--
-TTTSHHHHHTT--HHHH--
-TTTSHHHHHTT--HHHHT-
--SSSHHHHHTT--HHHH--
--TTSHHHHHTT--HHHH--
-TTTSHHHHHTT--HHHHT-
-TTTSHHHHHTT--HHHH--
-TTTSHHHHTTT--HHHH--
-TTSSHHHHHTT--HHHH--
-TTTSHHHHHTT--HHHH--
-TTTSHHHHHTT--HHHH--
-TTTSHHHHHTT--GGGT--
-TTTSHHHHHTT--GGGT--
-TTTSHHHHHTT--HHHH--
-TTTSHHHHHTT--HHHH--
-TTTSHHHHHTT--HHHH--
-TTTSHHHHTTT--GGGT--
-TTTSHHHHHTT--HHHH--
-TTTSHHHHHTT--HHHH--
-TTTSHHHHHTT--GGGT--
-TTTSHHHHHTT--HHHH--
-TTTSHHHHHTT--GGGT--
-TTTSHHHHTTT--GGGT--
-TTTSHHHHHTT--HHHH--
-TTTSHHHHHTT--HHHH--
-TTTSHHHHHTT--GGGT--
-TTTSHHHHHTT--GGGT--
-TTTSHHHHHTT--HHHH--
-TTTSTTTGGGT--HHHH--
-TTTSHHHHTTT--GGGT--
-TTTSHHHHHTT--HHHH--
-TTTSHHHHHTT--HHHH--
-TTTSHHHHHTT--GGGT--
-TTTSHHHHHTT--HHHH--
-TTTSHHHHHTT--GGGT--
-TTTSHHHHHTT--GGGT--
-TTTSHHHHHTT--HHHH--
-TTTSHHHHHTT--HHHH--
-TTTSHHHHHTT--GGGT--
-TTTSHHHHHTT--GGGT--
-TTTSHHHHHTT--HHHH--
-TTTSHHHHHTT--HHHH--
-TTTSHHHHHTT--GGGT--
-TTTSHHHHHTT--HHHHT-
-TTTSHHHHHTT--HHHH--
-TTTSHHHHHTT--HHHH--
-TTTSHHHHHTT--HHHH--
-TTTSHHHHHTT--HHHH--
-TTTSHHHHHTT--HHHH--
-TTTSHHHHHTT--HHHH--
-TTTSHHHHTTT--HHHH--
-TTSSHHHHHTT--HHHHT-
-TTTSHHHHHTT--HHHHT-
-TTTSHHHHHTT--HHHHT-
-TTTSHHHHHTT--HHHH--
-TTTSHHHHHTT--HHHHT-
-TTTSHHHHHTT--HHHHT-
-TTTSHHHHHTT--TTGGG-
-GGGSHHHHHTT--TTTTT-
-TTSSHHHHHTT--TGGGT-
-TTSSHHHHHTT--GGGGT-
--TTSHHHHHTT--HHHHH-
--SSSHHHHHHT--HHHHH-
--SSSHHHHHTT--TTTTT-
--SSSHHHHHTT--HHHHH-
--SSSHHHHHTT--HHHHH-
--SSSHHHHHTT--HHHHH-
--SSSHHHHHTT--HHHHT-
--SSSHHHHHTT--HHHHH-
--SSSHHHHHTT--HHHH--
--SSSHHHHHTT--HHHHT-
--SSSHHHHHTT--TTGGG-
--SSSHHHHHHT--HHHHH-
--SSSHHHHTTT--TTTT--
--SSSHHHHHTT--TTGGG-
--SSSHHHHHTT--HHHHH-
--SSSHHHHHTT--TTTTT-
--SSSHHHHHTT--TTTT--
--SSSHHHHHTT--TTTTT-
--SSSHHHHHTT--TTTTT-
--SSSHHHHHTT--HHHHH-
--SSSHHHHHTT--TTGGG-
--SSSHHHHHTT--HHHHH-
--SSSHHHHHTT--HHHH--
--SSSHHHHTTT--HHHHH-
--SSSHHHHHTT--TTTTT-
--SSSHHHHHTT--HHHHH-
--SSSHHHHHTT--HHHHH-
--SSSHHHHTTT--TTTTT-
--SSSHHHHHTT--TGGG--
--SSSHHHHHTT--HHHHT-
--SSSHHHHHHT--HHHHT-
--SSSHHHHHTT--HHHHH-
--TTSHHHHHTT--HHHH--
--SSSHHHHHTT--HHHHT-
--SSSHHHHHTT--TTTT--
--SSSHHHHHHT--HHHHT-
--SSSHHHHHTT--TTGGG-
---SSHHHHHTT--HHHH--
--SSSHHHHHTT--TTGGG-
--SSSHHHHHTT--TTGGG-
--SSSHHHHHTT--HHHH--
---SSHHHHHTT--HHHH--
--SSSHHHHHTT--HHHH--
--SSSHHHHHTT--TTTTT-
--TTSHHHHHTT--HHHH--
--SSSHHHHHTT--HHHH--
---SSHHHHHTT--HHHH--
---SSHHHHHTT--HHHH--
--SSSHHHHHTT--HHHHT-
---SSHHHHHHT--HHHH--
---SSHHHHHTT--HHHHH-
---SSHHHHTTT--HHHHT-
---SSHHHHHTT--HHHHH-
--SSSHHHHHTT--HHHHH-
---SSHHHHHTT--HHHHH-
---SSHHHHHTT--HHHHH-
---SSHHHHHTT--HHHHT-
--SSSHHHHHHT--HHHHH-
---SSHHHHHTT--HHHHH-
---SSHHHHTTT--HHHHT-
---SSHHHHHHT--HHHHH-
---SSHHHHHTT--HHHHH-
---SSHHHHHTT--HHHHH-
--SSSHHHHHTT--HHHHH-
--SSSHHHHHTT--HHHHH-
--SSSHHHHHTT--HHHHH-
--SSSHHHHHTT--HHHHH-
--SSSHHHHTTT--HHHHH-
---SSHHHHHTT--HHHHH-
--SSSHHHHHTT--STTT--
-TTSSHHHHHTT--HHHHT-
---SSHHHHHHT--HHHHH-
--SSSHHHHHTT--TTTTT-
--SSSHHHHHTT--HHHHH-
--SSSHHHHHTT--STTT--
--SSSHHHHHHT--HHHHT-
--SSSHHHHHTT--TTGGG-
-TTSSHHHHHTT--HHHH--
--SSSHHHHHHT--HHHHH-
---SSHHHHHHT--HHHHT-
--SSSHHHHHTT--HHHHH-
--SSSHHHHHTT--HHHHH-
--SSSHHHHHTT--HHHHH-
--SSSHHHHHTT--HHHHT-
--SSSHHHHHTT--HHHHT-
--SSSHHHHHTT--HHHHH-
--SSSHHHHHTT--TTGGG-
--SSSHHHHHHT--TTTTT-
--SSSHHHHHTT--HHHH--
-TTSSHHHHHTT--TTTTT-
---SSHHHHHTT--HHHHH-
--SSSHHHHHTT--HHHHH-
--SSSHHHHHTT--TTGGG-
--SSSHHHHHHT--SHHHH-
--SSSHHHHHTT--HHHHH-
--SSSHHHHHTT--TTTTT-
--SSSHHHHHTT--TGGGT-
--SSSHHHHHTT--HHHHH-
--SSSHHHHHTT--HHHHH-
--SSSHHHHHTT--TTGGG-
--SSSHHHHHTT--HHHHH-
--SSSHHHHHTT--HHHHT-
--SSSHHHHHTT--HHHHT-
--SSSHHHHHTT--HHHHT-
--SSSHHHHHTT--HHHHH-
--SSSHHHHHTT--HHHHT-
--SSSHHHHHTT--HHHHH-
--SSSHHHHHTT--HHHHH-
--SSSHHHHHTT--HHHHH-
--SSSHHHHHTT--HHHHH-
--SSSHHHHHHT--HHHHH-
--SSSHHHHHTT--HHHHH-
--SSSHHHHHTT--HHHHH-
--SSSHHHHHTT--TTTTT-
---SSHHHHHTT--HHHHH-
--SSSHHHHHTT--HHHHH-
--SSSHHHHHTT--HHHHH-
--SSSHHHHHTT--HHHHH-
--SSSHHHHHTT--HHHHH-
--SSSHHHHHTT--HHHHH-
--SSSHHHHHTT--HHHHH-
--SSSHHHHHTT--HHHHH-
--SSSHHHHHTT--HHHHH-
--SSSHHHHHTT--TTTTT-
--SSSHHHHHTT--TTTTT-
--SSSHHHHHTT--TTTTT-
--SSSHHHHHTT--TTTTT-
--SSSHHHHHTT--HHHHT-
--SSSHHHHHTT--HHHHH-
-TTTSHHHHHTT--HHHHH-
-GGGSHHHHHTT--TTTTT-
-TTTSHHHHHTT--HHHHH-
-TTSSHHHHHTT--TTTTT-
-TTSSHHHHHTT--HHHHT-
-TTSSHHHHHTT--TTGGG-
--SSSHHHHHTT--TTTTT-
--SSSHHHHTTT--TTTTT-
--SSSHHHHHTT--TTTTT-
--SSSHHHHHTT--TTTTT-
--SSSHHHHHTT--HHHHH-
--TTSHHHHHTT--HHHHH-
--SSSHHHHHTT--HHHHH-
--SSSHHHHHTT--HHHHH-
--SSSHHHHHTT--TTGGG-
--SSSHHHHTTT--TTTTT-
--SSSHHHHHTT--HHHHT-
--SSSHHHHHTT--TTGGG-
-TTSSHHHHHTT--TTTTT-
--SSSHHHHHTT--TTTTT-
--SSSHHHHHTT--SHHHH-
--SSSHHHHTTT--HHHHH-
--SSSHHHHHTT--TTTTT-
--SSSHHHHHTT--HHHH--
--SSSHHHHHTT--HHHHT-
--SSSHHHHHHT--HHHHH-
--SSSHHHHHTT--TTTT--
--SSSHHHHHTT--HHHH--
--SSSHHHHHTT--HHHHH-
--SSSHHHHHTT--HHHHT-
--SSSHHHHHTT--HHHH--
--SSSHHHHHTT--HHHHH-
--SSSHHHHHTT--HHHH--
--SSSHHHHHTT--HHHHT-
--SSSHHHHHTT--HHHHT-
--SSSHHHHHTT--TTGGG-
--SSSHHHHHHT--TTGGG-
--SSSHHHHHHT--HHHHT-
--SSSHHHHHTT--TTGGG-
--SSSHHHHHTT--HHHHT-
--SSSHHHHHTT--HHHHT-
--SSSHHHHHTT--HHHH--
--SSSHHHHHTT--HHHHT-
--SSSHHHHHHT--HHHHT-
--SSSHHHHHTT--HHHHT-
--SSSHHHHHHT--HHHH--
--SSSHHHHTTT--SHHHH-
--SSSHHHHHTT--HHHHT-
--SSSHHHHTTT--TTTTT-
--SSSHHHHHTT--HHHH--
--SSSHHHHHTT--HHHHH-
--SSSHHHHHTT--TTTTT-
--SSSHHHHHTT--TGGGT-
--SSSHHHHHTT--TTTTT-
--SSSHHHHHTT--TTTTT-
--SSSHHHHHTT--HHHHH-
--SSSHHHHHTT--TTTTT-
--SSSHHHHHTT--TTGGG-
--SSSHHHHHTT--TTTTT-
--SSSHHHHHTT--TTTTT-
--SSSHHHHTTT--TTGGG-
--SSSHHHHHTT--HHHHT-
--SSSHHHHTTT--HHHHH-
--SSSHHHHHTT--HHHHH-
--SSSHHHHHTT--HHHH--
--SSSHHHHTTT--TTTTT-
--SSSHHHHTTT--TTGGG-
--SSSHHHHHTT--HHHHT-
--SSSHHHHHTT--HHHH--
--SSSHHHHHTT--HHHH--
--SSSHHHHHTT--TTGGG-
--SSSHHHHHTT--TTTTT-
--SSSHHHHHTT--HHHHT-
--SSSHHHHHTT--TTTT--
--SSSHHHHHTT--HHHHT-
--SSSHHHHHTT--HHHHT-
--SSSHHHHHTT--TTGGG-
--SSSHHHHHTT--TTGGG-
--SSSHHHHHTT--HHHHT-
--SSSHHHHHHT--TTGGG-
--SSSHHHHHTT--TTGGG-
--SSSHHHHTTT--TTTT--
--SSSHHHHHTT--HHHH--
--SSSHHHHHTT--HHHHT-
--SSSHHHHHHT--HHHH--
--SSSHHHHHTT--TTGGG-
--SSSHHHHHHT--TTGGG-
--SSSHHHHHTT--TTGGG-
--SSSHHHHHTT--TTGGG-
--SSSHHHHHTT--HHHHT-
--SSSHHHHTTT--HHHHT-
--SSSTTTTTTT--HHHH--
--SSSHHHHHTT--TTGGG-
--SSSHHHHHTT--TTTT--
--SSSHHHHHTT--HHHH--
--SSSHHHHHTT--HHHH--
--SSSHHHHHTT--HHHHH-
--SSSHHHHHTT--TTGGG-
--SSSHHHHHTT--HHHHT-
--SSSHHHHHTT--HHHH--
--SSSHHHHHTT--HHHHH-
--SSSHHHHHTT--HHHHH-
--SSSHHHHHTT--TTTTT-
--SSSHHHHTTT--HHHH--
--SSSHHHHHTT--HHHHH-
--SSSHHHHHTT--HHHHH-
--SSSHHHHHTT--TGGGT-
--SSSHHHHTTT--TTTTT-
--SSSHHHHHTT--TTTTT-
--SSSHHHHHTT--TTTTT-
--SSSHHHHHTT--SGGGT-
--SSSHHHHTTT--TTTTT-
--SSSHHHHHTT--TTTTT-
--SSSHHHHTTT--TGGGT-
--SSSHHHHHTT--TTTTT-
--SSSHHHHHTT--TTTTT-
---SSHHHHHTT--TTTTT-
--SSSHHHHTTT--SSTTT-
--SSSHHHHHTT--TTTTT-
--SSSHHHHTTT--HHHHH-
--SSSHHHHHTT--HHHHH-
-TTSSHHHHHTT--TTTTT-
---SSHHHHHTT--TTTTT-
---SSHHHHHTT--TTTTT-
---SSHHHHHTT--HHHHH-
---SSHHHHHTT--HHHHH-
-TTSSHHHHHTT--HHHHH-
---SSHHHHHTT--TTTTT-
---SSHHHHHHT--HHHHH-
--SSSHHHHHHT--HHHHH-
--SSSHHHHHTT--HHHHH-
--SSSHHHHTTT--HHHHH-
--SSSHHHHTTT--TTTTT-
--SSSHHHHTTT--HHHHH-
--SSSHHHHHTT--TTTTT-
--SSSHHHHHHT--HHHHH-
---SSHHHHHTT--TTTTT-
--SSSHHHHHTT--TTTTT-
---SSHHHHHTT--HHHHH-
---SSHHHHHTT--TTTTT-
--SSSHHHHHTT--HHHHH-
--SSSHHHHHTT--HHHHH-
--SSSHHHHHTT--TTTTT-
--SSSHHHHHTT--HHHHH-
---SSHHHHHHT--HHHHH-
--SSSHHHHHTT--TTTTT-
--SSSHHHHHTT--TGGGT-
--SSSHHHHHTT--HHHHH-
--SSSHHHHHHT--TTTTT-
--SSSHHHHHTT--HHHHH-
--SSSHHHHHTT--HHHHH-
--SSSHHHHHTT--TTGGG-
--SSSHHHHHTT--TTTTT-
--SSSHHHHHTT--TTTTT-
--SSSHHHHHTT--HHHHH-
--SSSHHHHHTT--TTGGG-
--SSSHHHHHTT--TTTTT-
--SSSHHHHHTT--HHHH--
--SSSHHHHHTT--TTGGG-
---SSHHHHHHT--HHHHH-
---SSHHHHHTT--HHHHH-
---SSHHHHHTT--TGGGT-
--SSSHHHHHHT--TTGGG-
--SSSHHHHHTT--TTGGG-
---SSHHHHHTT--TTGGG-
--SSSHHHHHTT--HHHH--
--SSSHHHHHTT--THHHH-
--SSSHHHHTTT--STTT--
--SSSHHHHHTT--HHHHT-
--SSSHHHHHTT--TTTTT-
--SSSHHHHHTT--TTGGG-
--SSSHHHHHHT--HHHHT-
--SSSHHHHHTT--HHHHT-
--SSSHHHHHTT--HHHHH-
--SSSHHHHHTT--HHHHT-
--SSSHHHHHTT--TTGGG-
--SSSHHHHHTT--HHHHT-
--SSSHHHHHTT--TTGGG-
--SSSHHHHHTT--TTGGG-
--SSSHHHHHTT--HHHH--
--SSSHHHHHTT--HHHHT-
---SSHHHHHTT--TTGGG-
--SSSHHHHHHT--TTTTT-
-TTSSHHHHHTT--TTGGG-
--SSSHHHHHTT--HHHHT-
--SSSHHHHHHT--HHHH--
--SSSHHHHHTT--HHHHT-
--SSSHHHHHTT--TTGGG-
--SSSHHHHTTT--HHHH--
--SSSHHHHHTT--TTGGG-
--SSSHHHHHTT--HHHH--
--SSSHHHHHTT--TTGGG-
--SSSHHHHHTT--TTGGG-
---SSHHHHTTT--TTGGG-
--SSSHHHHHTT--TTTT--
--SSSHHHHHTT--HHHHH-
--SSSHHHHHTT--SHHHH-
--SSSHHHHHHT--HHHH--
--SSSHHHHHTT--HHHH--
--SSSHHHHHTT--HHHHT-
--SSSHHHHHTT--TTGGG-
--SSSHHHHHTT--TTTS--
--SSSHHHHTTT--TTGGG-
--SSSHHHHHTT--TTGGG-
--SSSHHHHHTT--TTGGG-
--SSSHHHHHTT--TTTT--
--SSSHHHHHTT--TTTT--
--SSSHHHHHHT--TTTT--
--SSSHHHHHTT--TTTT--
--SSSHHHHHTT--SGGG--
--SSSHHHHHTT--GGGT--
--SSSHHHHHTT--GGGT--
--SSSHHHHHTT--GGGT--
--SSSHHHHHTT--HHHH--
--SSSHHHHHHT--HHHH--
--SSSHHHHHHT--GGGT--
--SSSHHHHHTT--HHHH--
--SSSHHHHHTT--GGGT--
--SSSHHHHHTT--GGGT--
--SSSHHHHHHT--HHHH--
--SSSHHHHHTT--HHHH--
-TTSSHHHHHTT--GGGT--
--SSSHHHHHTT--HHHH--
-TTSSHHHHHTT--HHHH--
--SSSHHHHHHT--HHHH--
--SSSHHHHHTT--GGGT--
--SSSHHHHHTT--HHHH--
--SSSHHHHHHT--HHHH--
--SSSHHHHHTT--HHHH--
--SSSHHHHHTT--GGGT--
--SSSHHHHHTT--HHHH--
--SSSHHHHTTT--HHHH--
--SSSHHHHHTT--HHHH--
--SSSHHHHHTT--HHHH--
--SSSHHHHHTT--HHHH--
--SSSHHHHHTT--HHHH--
--SSSHHHHHTT--HHHH--
--SS-HHHHTTT--HHHH--
--SSSHHHHHTT--HHHH--
-TTSSHHHHHHT--HHHH--
-TTSSHHHHHTT--GGGT--
--SSSHHHHHTT--TTTS--
--SSSHHHHHHT--GGGT--
--SSSHHHHHTT--HHHH--
--SSSHHHHHHT--HHHH--
--SSSHHHHHTT--HHHH--
--SSSHHHHHTT--HHHH--
--SSSHHHHTTT--TTTS--
--SSSHHHHHTT--TTTT--
--SSSHHHHHTT--TTTS--
--SSSHHHHHHT--GGGS--
--SSSHHHHHTT--GGG---
-TTSSHHHHHTT--GGGS--
-TTSSHHHHTTT--HHHH--
--SSSHHHHHTT--GGGT--
-TTSSHHHHHTT--TTTT--
--SSSHHHHHTT--SGGG--
--SSSHHHHHTT--TTTT--
--SSSHHHHHHT--TTTT--
--SSSHHHHHTT--TTTT--
--SSSHHHHHHT--HHHH--
--SSSHHHHHTT--HHHH--
--SSSHHHHHTT--HHHH--
--SSSHHHHHHT--TTTT--
--SSSHHHHHTT--TTTT--
--SSSHHHHHTT--TTTT--
--SSSHHHHHTT--HHHH--
--SSSHHHHHTT--TTT---
--SSSHHHHTTT--HHHH--
--SSSHHHHHTT--STTT--
--SSSHHHHHHT--HHHH--
--SSSHHHHHTT--TTTS--
--SSSHHHHHHT--HHHH--
--SSSHHHHHTT--GGGT--
--SSSHHHHTTT--TTTS--
--SSSHHHHHTT--HHHH--
--SSSHHHHTTT--HHHH--
--SSSHHHHHTT--HHHH--
--SSSHHHHHTT--HHHH--
--SSSHHHHTTT--HHHH--
--SSSHHHHHHT--HHHH--
--SSSHHHHHTT--HHHH--
--SSSHHHHHTT--HHHH--
---SSHHHHHHT--HHHH--
--SSSHHHHHTT--TTTT--
---SSHHHHHTT--TTTT--
---SSHHHHHTT--TTTT--
--SSSHHHHHTT--TTTS--
--SSSHHHHHTT--SSTT--
--SSSHHHHHTT--TTTS--
--SSSHHHHHTT--TTTT--
--SSSHHHHHTT--TTTT--
---SSHHHHHTT--HHHH--
--SSSHHHHHTT--HHHH--
---SSHHHHTTT--TTTS--
--SSSHHHHTTT--TTTT--
--SSSHHHHHTT--HHHH--
--SSSHHHHHTT--HHHH--
--SSSHHHHHTT--TTTT--
--SSSHHHHTTT--TTTT--
--SSSHHHHHTT--TTTT--
---SSHHHHHTT--HHHH--
--SSSHHHHHTT--TGGG--
--SSSHHHHHTT--HHHH--
---SSHHHHHHT--TTTT--
--SSSHHHHHTT--HHHH--
-TTSSHHHHTTT--HHHH--
--SSSHHHHHTT--HHHHT-
--SSSHHHHHHT--HHHH--
--SSSHHHHHHT--TTTTT-
--SSSHHHHHTT--HHHH--
--SSSHHHHHTT--TTGGG-
--SSSHHHHHTT--HHHHT-
--SSSHHHHHTT--HHHHT-
--SSSHHHHHTT--HHHH--
--SSSHHHHHTT--HHHH--
--SSSHHHHHTT--HHHH--
--SSSHHHHHTT--HHHH--
--SSSHHHHHTT--TTTT--
--SSSHHHHHTT--HHHH--
--SSSHHHHHTT--HHHH--
--SSSHHHHHTT--HHHH--
---SSHHHHHTT--HHHH--
--SSSHHHHHHT--HHHHT-
--SSSHHHHHTT--HHHH--
--SSSHHHHHTT--HHHH--
--SSSHHHHHTT--HHHH--
--SSSHHHHHTT--HHHH--
--SSSHHHHHTT--HHHHT-
--SSSHHHHHTT--HHHH--
--SSSHHHHHTT--HHHH--
--SSSHHHHHTT--HHHHT-
--TTSHHHHHTT--HHHHT-
--TTSHHHHHTT--HHHHT-
--SSSHHHHTTT--HHHHT-
--SSSHHHHHTT--HHHH--
--TTSHHHHHTT--TTGGG-
--TTSHHHHHTT--HHHHT-
--SSSHHHHHTT--HHHHT-
---SSHHHHHTT--HHHH--
--SSSHHHHHTT--TTGGG-
--SSSHHHHTTT--TTGGG-
---SSHHHHHTT--HHHHT-
---SSHHHHTTT--TTGGG-
---SSHHHHHTT--HHHHT-
---SSHHHHHHT--SHHHH-
-GGGSHHHHHTT--SSTTT-
--SSSHHHHHTT--TTGGG-
--TTSHHHHHTT--HHHHT-
--TTSHHHHHHT--TTTTT-
--TTSHHHHHTT--HHHHH-
--TTSHHHHHTT--HHHH--
--TTSHHHHHTT--TTGGG-
--SSSHHHHHTT--HHHHH-
--SSSHHHHHTT--HHHHH-
--SSSHHHHHTT--TGGGT-
--SSSHHHHHTT--HHHHH-
--SSSHHHHHTT--HHHHH-
--SSSHHHHHTT--HHHHH-
--SSSHHHHHTT--HHHHH-
--SSSHHHHHTT--HHHHT-
--SSSHHHHHTT--HHHHH-
--SSSHHHHHTT--HHHHH-
--SSSHHHHHTT--TTTTT-
--SSSHHHHTTT--SSTTT-
--SSSHHHHHHT--HHHHH-
--SSSHHHHHTT--HHHHH-
--SSSHHHHHTT--HHHHT-
--SSSHHHHHTT--TTTTT-
--SSSHHHHHTT--HHHHH-
--SSSHHHHHTT--TTTTT-
--SSSHHHHTTT--TTTTT-
--SSSHHHHTTT--TTTTT-
--SSSHHHHHTT--TTTTT-
--SSSHHHHHTT--HHHHH-
--SSSHHHHHHT--HHHHH-
--SSSHHHHHHT--HHHHH-
--SSSHHHHHTT--HHHHH-
--SSSHHHHHTT--HHHHH-
--SSSHHHHHTT--HHHHH-
--SSSHHHHHTT--HHHHH-
--SSSHHHHHTT--SGGGT-
--SSSHHHHHHT--TTTTT-
--SSSHHHHHTT--SHHHH-
--SSSHHHHHTT--HHHHT-
--SSSHHHHHTT--TTTTT-
--SSSHHHHHTT--HHHHH-
--SSSHHHHHTT--HHHHT-
--SSSHHHHHTT--TTGGG-
--SSSHHHHHTT--HHHH--
--SSSHHHHHTT--HHHHH-
--SSSHHHHHTT--HHHHT-
--SSSHHHHHTT--TTTTT-
--SSSHHHHHTT--HHHH--
--SSSHHHHHTT--TTGGG-
--SSSHHHHHTT--HHHHH-
--SSSHHHHHTT--HHHH--
--SSSHHHHHTT--TGGGT-
--SSSHHHHHTT--TTGGG-
--SSSHHHHHTT--HHHHH-
--SSSHHHHHTT--TTGGG-
--SSSHHHHHTT--TTTT--
--TTSHHHHHTT--TTGGG-
-GGGSHHHHHTT--HHHHH-
--TTSHHHHHTT--HHHHH-
--SSSHHHHHTT--TTTTT-
--SSSHHHHHTT--HHHHH-
--SSSHHHHHTT--TGGGT-
--SSSHHHHHHT--HHHHH-
--SSSHHHHHTT--TTGGG-
--SSSHHHHHTT--HHHHH-
--SSSHHHHHTT--HHHHT-
--SSSHHHHHTT--HHHH--
--SSSHHHHHTT--GGGT--
--SSSHHHHHTT--TGGGT-
--SSSHHHHHTT--HHHHH-
--SSSHHHHHTT--HHHHH-
--SSSHHHHHTT--TTTTT-
--SSSHHHHHTT--HHHHH-
--SSSHHHHHTT--TTGGG-
--SSSHHHHHTT--HHHHH-
--SSSHHHHHTT--TTGGG-
--SSSHHHHTTT--SSTTT-
--SSSHHHHHTT--TTTTT-
--SSSHHHHHTT--GGGT--
--SSSHHHHHTT--HHHHH-
--SSSHHHHHTT--HHHHH-
--SSSHHHHHTT--HHHHH-
--SSSHHHHTTT--TTTTT-
--SSSHHHHHTT--TTGGG-
--SSSHHHHHTT--HHHHT-
--SSSHHHHHTT--HHHHH-
--SSSHHHHHTT--TTTTT-
--SSSHHHHHTT--HHHHH-
--SSSHHHHHTT--TTTTT-
--TTSHHHHHTT--TTTTT-
--TTSHHHHHTT--HHHHH-
--SSSHHHHHTT--TTTTT-
--SSSHHHHHTT--HHHHH-
--SSSHHHHHTT--TTTTT-
--SSSHHHHHTT--HHHHH-
--SSSHHHHHTT--HHHHH-
--SSSHHHHHTT--HHHHT-
--SSSHHHHHTT--HHHHH-
--SSSHHHHHTT--TGGG--
--SSSHHHHHTT--GGGS--
--SSSHHHHHTT--HHHH--
--SSSHHHHTTT--HHHHT-
--SSSHHHHHTT--TTGGG-
--SSSHHHHHTT--TTGGG-
--SSSHHHHHTT--TTGGG-
--SSSHHHHHTT--HHHHH-
--SSSHHHHHTT--HHHHH-
--SSSHHHHTTT--HHHHH-
-GGGSHHHHHTT--HHHHH-
--TTSHHHHHTT--TTTTT-
--SSSHHHHHTT--HHHHH-
--SSSHHHHHTT--HHHHT-
--SSSHHHHHTT--TTTTT-
--SSSHHHHHTT--HHHHH-
--SSSHHHHHHT--HHHHH-
--SSSHHHHHHT--HHHHH-
--SSSHHHHHTT--HHHH--
--SSSHHHHHTT--HHHH--
--SSSTTTTTTT--HHHHH-
--SSSHHHHHTT--HHHH--
--SSSHHHHHHT--HHHH--
--SSSHHHHHTT--HHHHH-
--SSSHHHHHTT--HHHHT-
--SSSHHHHHHT--HHHHT-
--SSSHHHHHTT--HHHHT-
--SSSHHHHHHT--HHHH--
--SSSHHHHHTT--GGGTT-
--SSSHHHHHTT--HHHHT-
--SSSHHHHHTT--HHHH--
--SSSHHHHHTT--HHHHT-
--SSSHHHHHTT--HHHHT-
--SSSHHHHHTT--HHHH--
--SSSHHHHHTT--HHHHT-
--SSSHHHHHHT--HHHHT-
--SSSHHHHHTT--HHHHT-
--SSSHHHHHTT--HHHH--
--SSSHHHHHTT--HHHH--
--SSSHHHHHTT--HHHH--
--SSSHHHHHTT--HHHH--
--SSSHHHHHTT--HHHHT-
--SSSHHHHHTT--HHHHH-
--SSSHHHHHTT--HHHHT-
-TTSSHHHHHHT--GGGT--
--SSSHHHHHTT--TTTTT-
-TTSSHHHHHHT--HHHHH-
-TTSSHHHHHTT--HHHHH-
--SSSHHHHHHT--TTGGG-
-TTSSHHHHHTT--HHHHH-
--SSSHHHHHTT--TGGGT-
-TTSSHHHHHHT--HHHHH-
--SSSHHHHHTT--TTTTT-
-TTSSHHHHTTT--TTGGG-
-TTSSHHHHHTT--TTTTT-
--SSSHHHHTTT--HHHHH-
--SSSHHHHHTT--HHHHH-
--SSSHHHHTTT--SGGGT-
-TTSSHHHHHTT--TTGGG-
--SSSHHHHTTT--TTTTT-
-TTSSHHHHTTT--HHHHH-
-TTSSHHHHHTT--TTTTT-
-TTSSHHHHHTT--HHHHH-
-TTSSHHHHHHT--TTTTT-
--SSSHHHHHTT--HHHHH-
-TTSSHHHHHTT--HHHHH-
-TTSSHHHHHTT--HHHHH-
-GGGSHHHHHTT--TTTTT-
-GGGSHHHHTTT--HHHHH-
-GGGSHHHHHTT--HHHHH-
-TTSSHHHHHHT--HHHHT-
-TTTSTTTTTTT--HHHHT-
-GGGSHHHHHTT--TTTTT-
-GGGSHHHHHTT--HHHHH-
--TTSHHHHHTT--HHHHH-
--SSSHHHHHTT--HHHHH-
-TTSSHHHHHTT--HHHHT-
--SSSHHHHHTT--HHHHH-
-TTSSHHHHHTT--HHHHH-
--SSSHHHHHTT--HHHHH-
--SSSHHHHTTT--HHHHH-
---SSHHHHHTT--TTTTT-
--SSSHHHHHTT--HHHHH-
-TTSSHHHHHTT--HHHHT-
--SSSHHHHHTT--TTGGG-
---SSHHHHHTT--TTTTT-
---SSHHHHHTT--HHHHH-
--SSSHHHHHTT--HHHHH-
--SSSHHHHHTT--TTTTT-
--SSSHHHHTTT--SGGGT-
---SSHHHHTTT--TTTTT-
---SSHHHHHTT--TTTTT-
--SSSHHHHHTT--TTTTT-
--SSSHHHHTTT--TTGGG-
--SSSHHHHHTT--TTGGG-
---SSHHHHHTT--HHHHH-
---SSHHHHHTT--HHHHH-
--SSSHHHHTTT--TTTS--
-TTSSHHHHTTT--HHHHT-
-TTSSHHHHHTT--TTGGG-
-GGGSHHHHHTT--TTTTT-
-GGGSHHHHHTT--HHHHT-
-GGGSHHHHHTT--HHHHH-
-GGGSHHHHHTT--TTTTT-
-GGGSHHHHHTT--HHHHH-
-GGGSHHHHHTT--HHHHT-
-GGGSHHHHHTT--HHHHH-
-GGGSHHHHHTT--HHHHT-
--TTSHHHHTTT--HHHHH-
--TTSHHHHHTT--HHHH--
-GGGSHHHHHTT--TTTTT-
-GGGSHHHHHTT--HHHH--
-GGGSHHHHHTT--TTGGG-
--SSSHHHHHTT--HHHHH-
-GGGSHHHHTTT--TTTTT-
-GGGSHHHHHTT--HHHHT-
-GGGSHHHHHHT--HHHHH-
-TTTSHHHHTTT--HHHHT-
-TTTSHHHHHTT--TTGGG-
-TTTSHHHHHTT--HHHHT-
-TTTSHHHHHTT--HHHHH-
-TTTSHHHHHTT--TTGGG-
-TTTSHHHHHTT--HHHHT-
-TTTSHHHHHTT--HHHHH-
-TTTSHHHHHTT--TTTTT-
-TTTSHHHHHTT--HHHHH-
-TTTSHHHHHHT--TTTTT-
-TTTSHHHHHTT--HHHHT-
-TTTSHHHHTTT--TTGGG-
-TTTSHHHHHTT--TTGGG-
-GGGSHHHHHTT--TTGGG-
-TTTSHHHHHTT--TTGGG-
-TTTSHHHHHTT--HHHHT-
-TTTSHHHHHTT--TGGGT-
-TTTSHHHHHTT--HHHHH-
-TTTSHHHHTTT--TTTTT-
-TTTSHHHHHTT--HHHHH-
-TTTSHHHHHTT--HHHHT-
-TTTSHHHHHTT--TTTTT-
-GGGSHHHHHTT--TTTT--
-GGGSHHHHHTT--TTTTT-
-TTTSHHHHHTT--GGGGT-
-TTTSTTTTTTT--HHHHH-
-TTTSHHHHHTT--TTTTT-
-TTTSHHHHHTT--HHHHT-
-TTTSHHHHHTT--HHHHT-
-TTTSHHHHHTT--HHHHT-
-TTTSHHHHHTT--TTGGG-
-TTTSHHHHHTT--HHHHH-
-TTTSHHHHHTT--HHHH--
-TTTSHHHHHTT--HHHHT-
-TTTSHHHHTTT--TTTTT-
-TTTSHHHHTTT--HHHHT-
-TTTSHHHHHTT--TTTT--
-TTTSHHHHHTT--HHHHT-
-TTTSHHHHTTT--HHHHH-
-TTTSHHHHTTT--HHHHH-
-TTTSHHHHHTT--HHHHT-
-TTTSHHHHHTT--HHHHH-
-TTTSHHHHHTT--HHHHH-
-TTTSHHHHHTT--HHHHH-
-TTTSHHHHHTT--HHHHH-
-TTTSHHHHHTT--HHHH--
-TTTSHHHHHTT--HHHHT-
-TTTSHHHHTTT--HHHHH-
-TTTSHHHHHTT--HHHHH-
-TTTSHHHHHTT--HHHHT-
-TTTSHHHHHTT--TTTTT-
-TTTSHHHHHTT--SHHHH-
-TTTSHHHHHTT--TTTTT-
-TTTSHHHHHTT--SGGGT-
-TTTSHHHHHHT--HHHHT-
-TTTSHHHHHTT--HHHHH-
-TTTSHHHHHTT--TTTTT-
-TTTSHHHHHTT--HHHHT-
-TTTSHHHHHTT--TTTT--
-TTTSHHHHHTT--SGGG--
-TTTSHHHHHTT--TTGGG-
-TTTSHHHHHTT--HHHHH-
-TTTSHHHHHTT--HHHHT-
-TTTSHHHHHTT--TTTTT-
-TTTSHHHHHTT--HHHHT-
-TTTSHHHHHTT--HHHHT-
-TTTSHHHHTTT--TTTTT-
-TTTSHHHHTTT--HHHHH-
-TTTSHHHHHTT--HHHHH-
-TTTSHHHHHTT--HHHHH-
-TTTSHHHHHTT--HHHHH-
-TTTSHHHHHTT--HHHHH-
-TTTSHHHHHTT--HHHHT-
-TTTSHHHHHTT--TTGGG-
-TTTSHHHHHTT--HHHH--
-TTSSHHHHTTT--HHHH--
-TTTSHHHHHTT--GGGS--
-TTTSHHHHHTT--GGGS--
-TTTSHHHHHTT--GGGS--
-TTTSHHHHHTT--HHHH--
-TTTSHHHHHTT--TTTT--
-TTTSHHHHTTT--HHHH--
-TTTSHHHHHTT--HHHH--
-TTTSHHHHHTT--GGGT--
-TTTSHHHHHTT--TTTT--
-TTTSHHHHHTT--HHHH--
-TTTSHHHHHTT--HHHH--
-TTTSHHHHHTT--HHHH--
-TTTSHHHHHTT--HHHH--
-TTTSHHHHHTT--SGGG--
-TTTSHHHHHTT--TTTT--
-TTTSHHHHHTT--HHHH--
-TTTSHHHHHTT--STTS--
-TTTSHHHHHTT--HHHH--
-TTTSHHHHHTT--GGGT--
-TTTSHHHHTTT--HHHH--
-TTTSHHHHHTT--HHHH--
-TTTSHHHHHTT--HHHH--
-TTTSHHHHHHT--TTTT--
-TTTSHHHHHTT--HHHH--
-TTTSHHHHHTT--HHHH--
-TTTSHHHHHTT--HHHH--
-TTTSHHHHTTT--HHHH--
-GGGSHHHHHTT--HHHH--
-TTTSHHHHHTT--HHHH--
-GGGSHHHHHTT--GGGG--
-TTTSHHHHHTT--STTT--
-TTTSHHHHHHT--HHHH--
-TTTSTTTTTTT--TGGG--
-TTTSHHHHHHT--HHHH--
-TTTSHHHHHTT--HHHH--
-TTTSHHHHHTT--SGGG--
-TTTSHHHHHTT--HHHH--
-TTTSHHHHHTT--TTTT--
-TTTSHHHHHTT--GGGG--
-TTTSHHHHTTT--STTS--
-TTTSHHHHHTT--GGGG--
-TTSSHHHHTTT--TTTT--
-TTTSHHHHHTT--GGGT--
-TTSSHHHHHTT--HHHH--
-GGGSHHHHHTT--TTTT--
-TTTSHHHHHTT--HHHHH-
-TTTSHHHHHTT--HHHHH-
-TTTSHHHHHTT--HHHHT-
-TTTSHHHHHTT--HHHH--
-TTTSHHHHHTT--HHHHH-
-TTTSHHHHHTT--TTTTT-
-TTTSHHHHTTT--TGGGT-
-TTTSHHHHHTT--TGGGT-
-TTTSHHHHHTT--HHHHT-
-TTTSHHHHTTT--HHHHH-
-TTTSHHHHTTT--HHHHT-
-TTTSHHHHHTT--TTTTT-
-GGGSHHHHHTT--HHHH--
-TTTSHHHHHTT--HHHHH-
-TTTSHHHHHTT--HHHHT-
-TTTSHHHHHTT--HHHHH-
-TTTSHHHHTTT--TTTTT-
-TTTSHHHHHTT--HHHHH-
-TTTSHHHHHTT--GGGGT-
-TTTSHHHHHTT--HHHHT-
-TTTSHHHHHTT--HHHH--
-TTTSHHHHHTT--TTGGG-
-TTTSHHHHHTT--TTTTT-
-TTTSHHHHHTT--HHHH--
-TTTSHHHHTTT--HHHHH-
-TTTSHHHHHTT--HHHHH-
-TTTSHHHHHTT--TTTTT-
-TTTSHHHHTTT--HHHHH-
-GGGSHHHHHTT--HHHHT-
-GGGSHHHHHTT--HHHHT-
-TTSSHHHHTTT--HHHHH-
-GGGSHHHHHTT--HHHHH-
-TTTSHHHHHTT--HHHHH-
-TTTSHHHHTTT--HHHHT-
-TTSSHHHHHTT--HHHHH-
-TTTSHHHHHTT--HHHHH-
-TTTSHHHHHTT--HHHHH-
-TTTSHHHHTTT--HHHHH-
-TTSSHHHHHTT--HHHH--
-GGGSHHHHHTT--HHHHH-
-TTTSHHHHHTT--THHHH-
-TTTSHHHHHTT--TTGGG-
-TTTSHHHHHTT--TTGGG-
-TTTSHHHHHTT--HHHHH-
-GGGSHHHHHTT--HHHHH-
-GGGSHHHHHTT--HHHHT-
-TTTSHHHHHTT--SGGG--
-GGGSHHHHHTT---GGGT-
-GGGSHHHHHTT--TTTTT-
-TTTSHHHHHTT--TTGGG-
-TTTSHHHHHTT--TTGGG-
-TTTSHHHHHTT--HHHHH-
-TTTSHHHHHTT--SGGG--
-TTTSHHHHHTT--TGGGT-
-TTTSHHHHHTT--TTTTT-
-TTTSHHHHTTT--TTGGG-
-TTTSHHHHHTT--HHHHT-
-TTTSHHHHHTT--TTGGG-
-TTTSHHHHHHT--HHHHT-
-TTTSHHHHHHT--TTGGG-
-TTTSHHHHTTT--HHHHT-
-TTTSHHHHTTT--TTTTT-
-TTTSHHHHTTT--HHHHT-
-TTTSHHHHTTT--HHHHT-
-TTTSHHHHTTT--TTTT--
-TTTSHHHHTTT---GGGG-
-TTTSHHHHHTT--SSTT--
-TTTSHHHHHTT---GGGG-
-TTTSHHHHTTT--TTGGG-
-TTTSHHHHHTT--TTGGG-
-TTTSHHHHHTT--HHHHH-
-TTTSHHHHHTT--HHHHH-
-TTTSHHHHHTT--HHHHT-
-TTTSHHHHHTT--HHHHT-
-TTTSHHHHTTT--TTGGG-
-TTSSHHHHHTT--TTTTT-
-GGGSHHHHHTT--TTGGG-
-TTTSHHHHHTT--THHHH-
-TTTSHHHHHTT--THHHH-
-TTTSHHHHHTT--HHHH--
-GGGSHHHHHTT--HHHHH-
-TTTSHHHHHTT--HHHHT-
-TTTSHHHHHTT--HHHHT-
-TTTSHHHHHTT--HHHHH-
-TTTSHHHHTTT--TTGGG-
-TTTSHHHHHTT--TTGGG-
-TTTSHHHHHTT--HHHHH-
-TTTSHHHHHTT--TTGGG-
-TTTSHHHHHTT--TTGGG-
-TTTSHHHHHTT--TTTTT-
-TTTSHHHHHTT--TTTTT-
-TTTSHHHHHTT--TTTT--
-TTTSHHHHHTT--HHHHH-
-TTTSHHHHTTT--TTGGG-
-TTTSHHHHHTT--TTGGG-
-TTTSHHHHTTT--TTGGG-
-TTTSHHHHTTT--TTGGG-
-TTTSHHHHHTT--TTTTT-
-TTTSHHHHTTT--TTTT--
-TTTSHHHHHTT--TGGGG-
-TTTSTTTTTTT--TTTTT-
-TTTSHHHHHTT--HHHHT-
-TTTSHHHHHTT--TTGGG-
-TTTSHHHHHTT--TTGGG-
-TTTSHHHHTTT--TGGGG-
-TTTSHHHHTTT--TGGGG-
-TTTSHHHHHTT--TTGGG-
-TTTSHHHHTTT--TTTTT-
-TTTSHHHHTTT--GGGG--
-TTTSHHHHTTT--GGGTT-
-TTTSHHHHTTT--GGGTT-
-GGGSHHHHHTT--GGGS--
-GGGSHHHHHTT--GGGTT-
-TTTSHHHHHTT--HHHHT-
-GGGSHHHHHTT--SGGG--
-GGGSHHHHTTT--TGGGG-
-TTSSHHHHTTT--TGGGG-
-TTTSHHHHTTT--GGGGT-
-GGGSHHHHTTT--TGGGG-
-GGGSHHHHTTT--HHHHT-
-GGGSHHHHTTT--GGGT--
-GGGSHHHHTTT--GGGT--
-GGGSHHHHTTT--GGGT--
-TTTSHHHHTTT--TTTT--
-TTTSHHHHTTT--HHHHT-
-GGGSHHHHHTT--HHHHT-
-TTTSHHHHHHT--TTGGG-
-TTSSHHHHHTT--TTGGG-
-TTSSHHHHHTT--TTTTT-
-GGGSHHHHHTT--TTTT--
-GGGSHHHHHTT--TTGGG-
-GGG-HHHHTTT--TTGGG-
-TTT-HHHHTTT--TTGGG-
-TTTSHHHHHTT--SSGGG-
-TTSSHHHHHTT--TTTTT-
-TTSSHHHHTTT--TTGGG-
-TTTSHHHHHTT--GGGS--
-GGGSHHHHTTT--TTGGG-
-TTTSHHHHHTT--HHHHT-
-TTTSHHHHHTT--HHHHT-
-GGGSHHHHHTT--HHHHT-
-TTTSHHHHHTT--HHHHH-
-TTTSHHHHHTT--HHHHH-
-TTSSHHHHTTT--HHHHH-
-GGGSHHHHHTT--HHHHH-
-GGGSHHHHHTT--TTGGG-
-GGGSHHHHHTT--HHHHH-
-TTTSHHHHHTT--HHHHH-
-GGGSHHHHHTT--HHHHT-
-TTSSHHHHTTT--TTGGG-
-TTTSHHHHHTT--GGGGT-
-GGGSHHHHTTT--TTGGG-
-TTTSHHHHHTT--GGGGT-
-TTTSHHHHHTT--TTGGG-
-GGGSHHHHHTT--TTTTT-
-GGGSHHHHHTT--TTGGG-
-TTTSHHHHHTT--TTGGG-
-TTTSHHHHTTT--GGGG--
-TTSSHHHHHTT--HHHHT-
-TTTSHHHHTTT--GGGGT-
-TTTSHHHHTTT--HHHHT-
-GGGSHHHHHTT--GGGGG-
-GGGSHHHHHTT--TTTTT-
-TTTSHHHHHTT--TTTTT-
-GGGSHHHHHTT--TTTTT-
-GGGSHHHHHTT--GGGGT-
-GGGSHHHHHTT---GGGT-
-TTTSHHHHHTT--GGGGT-
-GGGSHHHHHTT--HHHHH-
-TTTSHHHHHTT--HHHHH-
-GGGSHHHHHTT--HHHHH-
-TTTSHHHHHTT--HHHHT-
-TTTSHHHHHHT--HHHHH-
-GGGSHHHHHTT--HHHHH-
-GGGSHHHHHTT--TTTTT-
-GGGSHHHHHTT--TTGGG-
-TTTSHHHHHTT--HHHH--
-GGGSHHHHHTT--HHHH--
-GGGSHHHHHTT--HHHHT-
-GGGSHHHHHTT--TTGGG-
-GGGSHHHHHTT--TTGGG-
-GGGSHHHHHTT--TTTT--
-GGGSHHHHHTT--TTGGG-
-GGGSHHHHHTT--HHHHT-
-GGGSHHHHHTT--HHHHT-
-TTSSHHHHTTT--HHHHT-
-GGGSHHHHHTT--TTGGG-
-GGGSHHHHTTT--GGGT--
-TTSSHHHHTTT--TTTTT-
-TTTSHHHHHTT--TTGGG-
-GGGSHHHHHTT--HHHHT-
-GGGSHHHHHTT--TTGGG-
-TTSSHHHHTTT--TTTTT-
-TTTSHHHHHTT--SGGGT-
-GGGSHHHHHTT--HHHHH-
-TTTSHHHHHTT--TGGGT-
-GGGSHHHHHTT--TTTTT-
-TTSSHHHHTTT--HHHHH-
-GGGSHHHHHTT--GGGT--
-GGGSHHHHHTT--GGGT--
-GGGSHHHHHTT--GGGS--
-TTSSHHHHHTT--GGGT--
-TTTSHHHHTTT--GGGS--
-TTTSHHHHHTT--GGGT--
-GGGSHHHHHTT--GGGS--
-TTSSHHHHHTT--GGGT--
-GGGSHHHHHTT--GGGT--
-TTTSHHHHTTT--GGGS--
-TTTSHHHHHTT--GGGT--
-GGGSHHHHTTT--GGGT--
-GGGSHHHHHTT--GGGS--
-TTTSHHHHHTT--GGGT--
-GGGSHHHHHTT--GGGG--
-GGGSHHHHHTT--GGGT--
-TTTSHHHHTTT--GGGT--
-TTTSHHHHHTT--HHHHT-
-TTSSHHHHHTT--HHHH--
-GGGSHHHHHTT--GGGT--
-TTTSHHHHTTT--GGGS--
-GGGSHHHHHHT--GGGT--
-TTTSHHHHHTT--GGGT--
-GGGSHHHHHTT--GGGT--
-GGGSHHHHHTT--HHHH--
-GGGSHHHHHTT--GGGT--
-TTTSHHHHHTT--GGGT--
-TTSSHHHHHTT--GGGS--
-TTTSHHHHHTT--GGGT--
-GGGSHHHHHTT--GGGS--
-GGGSHHHHHTT--SGGG--
-GGGSHHHHHTT--SGGG--
-TTTSHHHHHTT--GGGS--
-TTTSHHHHHTT--TTTS--
-TTTSTTTTTTT--GGGT--
-TTTSHHHHHTT--GGGS--
-GGGSHHHHHTT--GGGS--
-GGGSHHHHHTT--GGGG--
-GGGSHHHHHTT--TTTT--
-GGGSHHHHHTT--TTTS--
-GGGSHHHHHTT--TTTS--
-TTSSHHHHHTT--TTTS--
-TTSSHHHHHTT--STTT--
-GGGSHHHHTTT--HHHH--
-TTTSHHHHHTT--GGGT--
-GGGSHHHHHTT--HHHH--
-TTSSHHHHHTT--HHHH--
-GGGSHHHHHTT--HHHH--
-GGGSHHHHHTT--GGGT--
-GGGSHHHHHTT--HHHH--
-GGGSHHHHHTT--GGGT--
-GGGSHHHHHTT--HHHH--
-TTSSHHHHHTT--HHHH--
-GGGSHHHHHTT--GGGT--
-GGGSHHHHHHT--HHHH--
-TTSSHHHHHTT--HHHH--
-TTTSHHHHHTT--GGGG--
-TTTSHHHHHTT--HHHH--
-TTSSHHHHTTT--HHHH--
-TTSSHHHHHTT--SSTT--
-TTSSHHHHTTT--HHHH--
-TTTSHHHHTTT--TTTT--
-GGGSHHHHHTT--HHHH--
-GGGSHHHHHTT--TTTS--
-TTSSHHHHHTT--GGGT--
-TTTSHHHHHHT--HHHH--
-GGGSHHHHHTT--GGGG--
-TTTSHHHHTTT--HHHH--
-TTTSHHHHHTT--HHHH--
-TTTSHHHHHHT--GGGT--
-TTTSHHHHTTT--TTTT--
-TTTSHHHHHTT--TTTT--
-TTTSHHHHTTT--GGGT--
-TTTSHHHHHTT--GGGG--
-TTTSHHHHHTT--GGGG--
-TTTSHHHHHTT--GGGG--
-TTTSHHHHHTT--GGGT--
-GGGSHHHHHTT--HHHH--
-GGGSHHHHHTT--GGGT--
-GGGSHHHHHTT--TTTT--
-TTSSHHHHTTT--GGGT--
-GGGSHHHHHTT--TGGG--
-GGGSHHHHHTT--TTTT--
-GGGSHHHHHTT--HHHH--
-GGGSHHHHHTT--SGGG--
-GGGSHHHHHTT--HHHH--
-GGGSHHHHHTT--TTTT--
-GGGSHHHHHTT--TTTT--
-GGGSHHHHHTT--HHHH--
-GGGSHHHHHTT--HHHH--
-TTTSHHHHHTT--HHHH--
-TTTSHHHHTTT--HHHH--
-TTTSHHHHHTT--HHHH--
-TTTSHHHHHTT--SGGG--
-GGGSHHHHTTT--TTTT--
-TTTSHHHHHTT--GGGG--
-TTTSHHHHHTT--TTTT--
-TTTSHHHHHTT--HHHH--
-TTTSHHHHTTT--HHHH--
-TTTSHHHHHTT--HHHH--
-TTTSHHHHTTT--TTTT--
-TTTSHHHHHTT--STTT--
-TTTSHHHHHTT--HHHH--
-TTTSHHHHHTT--SGGG--
-TTTSHHHHHTT--TTTT--
-TTTSHHHHHTT--HHHH--
-TTTSHHHHHTT--TTTS--
-TTTSHHHHHTT--STTT--
-TTTSHHHHHTT--HHHH--
-TTTSHHHHHTT--TTTT--
-TTTSHHHHTTT--GGGT--
-GGGSHHHHHTT--GGGG--
-TTTSHHHHHHT--STTT--
--SSSHHHHHTT--HHHH--
-GGGSHHHHHTT--TTTT--
-TTTSHHHHHTT--TTTT--
-TTTSHHHHHTT--TTTT--
-GGGSHHHHHTT--TTTT--
-GGGSHHHHHTT--TGGG--
-TTTSHHHHHTT--SGGG--
-TTTSHHHHHTT--TTTT--
-GGGSHHHHHTT--TTTT--
-GGGSHHHHTTT--TTTS--
-GGGSHHHHHTT--HHHH--
-TTTSHHHHHTT--TTTT--
-TTTSHHHHHTT--GGGT--
-TTTSHHHHHTT--SGGG--
-TTTSHHHHHTT--STTT--
-TTTSHHHHHTT--TTTS--
-GGGSHHHHHTT--TTTT--
-TTTSHHHHHTT--HHHH--
-TTTSHHHHHTT--HHHH--
-TTTSHHHHHTT--HHHH--
-GGGSHHHHHTT--HHHH--
-TTTSHHHHHTT--GGGS--
-TTTSHHHHHTT--GGGT--
-TTTSHHHHHTT--GGGG--
-TTTSHHHHHTT--TTTT--
-TTTSHHHHTTT--TTTT--
-GGGSHHHHHTT--GGGG--
-TTTSHHHHHTT--HHHH--
-TTTSHHHHTTT--STTT--
-TTTSHHHHHTT--HHHH--
-TTSSHHHHHTT--TTTT--
-TTTSHHHHHTT--GGGG--
-TTTSHHHHHTT--TTTT--
-TTTSHHHHTTT--HHHH--
-TTTSHHHHHTT--TTTT--
-TTTSHHHHHTT--TTTT--
-TTTSHHHHHTT--GGGG--
-GGGSHHHHHTT--TTTT--
-TTTSHHHHTTT--TTTT--
-TTTSHHHHHTT--HHHH--
-TTTSHHHHHTT--HHHH--
-TTTSHHHHHTT--TTTT--
-GGGSHHHHHTT--TTTT--
-TTTSHHHHHTT--TTTT--
-GGGSHHHHHTT--TTTT--
-GGGSHHHHHTT--HHHH--
-TTTSHHHHHTT--TTTT--
-TTTSHHHHHHT--SGGG--
-TTTSHHHHHTT--GGGG--
-TTSSHHHHHTT--TTTT--
-TTTSHHHHHTT--STTS--
-GGGSHHHHHTT--SGGG--
-GGGSHHHHHTT--GGGG--
-TTTSHHHHTTT--HHHH--
-TTTSHHHHHTT--TTTS--
-GGGSHHHHHTT--TTTT--
-TTTSHHHHHTT--TTTT--
-GGGSHHHHHTT--HHHH--
-TTTSHHHHHTT--TTTT--
-TTTSHHHHHTT--SGGG--
-GGGSHHHHHTT--GGGS--
-TTTSHHHHHTT--SGGG--
-GGGSHHHHHTT--HHHH--
-TTTSHHHHHTT--HHHH--
-TTTSHHHHHTT--TTTT--
-TTTSHHHHTTT--GGGS--
-TTTSHHHHHTT--HHHH--
-TTTSHHHHHTT--TTTT--
-TTTSHHHHHTT--HHHH--
-TTTSHHHHHTT--TTTT--
-GGGSHHHHHTT--TTTT--
-GGGSHHHHHTT--HHHH--
-GGGSHHHHTTT--TTTT--
-GGGSHHHHHTT--TTTT--
-TTTSHHHHHTT--TTTT--
-TTTSHHHHHTT--GGGS--
-TTTSHHHHHTT--HHHH--
-GGGSHHHHHTT--SSTT--
-TTTSHHHHHTT--TTTT--
-TTTSHHHHHTT--SGGG--
-TTTSHHHHHTT--TTTT--
-TTTSHHHHHTT--HHHH--
-TTTSHHHHHTT--TTTT--
-TTTSHHHHHTT--TTTT--
-TTTSHHHHHTT--TTTT--
-TTTSHHHHHTT--HHHH--
-GGGSHHHHHTT--TTTS--
-GGGSHHHHHTT--HHHH--
-GGGSHHHHHTT--TTTT--
-GGGSHHHHHTT--TTTT--
-TTTSHHHHHHT--HHHHT-
-TTTSHHHHHTT--TTTT--
-GGGSHHHHHTT--HHHH--
-GGGSHHHHHTT--HHHHT-
-TTTSHHHHTTT--HHHHT-
-TTTSHHHHHTT--HHHHT-
-TTSSHHHHHHT--HHHH--
-TTTSHHHHHTT--TTGGG-
-TTTSHHHHHTT--HHHHT-
-GGGSHHHHHTT--HHHH--
-GGGSHHHHHHT--HHHH--
-GGGSHHHHHTT--TTTT--
-TTSSHHHHHTT--TTTT--
-GGGSHHHHHTT--HHHH--
-GGGSHHHHHTT--GGGG--
-TTTSHHHHHTT--TTTT--
-GGGSHHHHHTT--HHHH--
-GGGSHHHHHTT--HHHH--
-GGGSHHHHHTT--GGGS--
-TTTSHHHHHTT--TTTT--
-GGGSHHHHHTT--TTTT--
-GGGSHHHHTTT--TGGG--
-GGGSHHHHHTT--TTTT--
-GGGSHHHHTTT--HHHH--
-GGGSHHHHHTT--HHHH--
-TTTSHHHHTTT--TTTT--
-GGGSHHHHHTT--TTTT--
-GGGSHHHHHTT--TTTS--
-GGGSHHHHHTT--TTTT--
-GGGSHHHHHTT--TTTT--
-TTSSHHHHHTT--HHHH--
-GGGSHHHHHTT--TTT---
-GGGSHHHHHTT--TTTS--
-GGGSHHHHHTT--TTT---
-TTTSHHHHHTT--HHHH--
-GGGSHHHHHHT--STTT--
-GGGSHHHHHTT--SGGG--
-TTTSHHHHHTT--HHHH--
-TTSSHHHHHTT--HHHH--
-TTS-HHHHHTT--HHHH--
-TTTSHHHHHTT--SGGG--
-GGGSHHHHHTT--GGGT--
-TTSSHHHHHTT--HHHH--
-GGGSHHHHHTT--HHHH--
-GGGSHHHHTTT--TTTS--
-TTTSHHHHHTT--TTTS--
-GGGSHHHHHTT--HHHH--
-GGGSHHHHHTT--TTTT--
-GGGSHHHHHTT--TTTT--
-TTTSHHHHHTT--TTTT--
-GGGSHHHHHTT--TTTT--
-TTSSHHHHHHT--TTTT--
-TTTSHHHHHTT--TTTT--
-TTTSHHHHHTT--TTTT--
-TTTSHHHHHTT--TTTT--
-GGGSHHHHHTT--HHHH--
-GGGSHHHHHTT--TTTT--
-GGGSHHHHHTT--TTTT--
-GGGSHHHHHTT--GGGG--
-TTTSHHHHHTT--GGGG--
-GGGSHHHHTTT--GGGT--
-GGGSHHHHTTT--HHHH--
-TTTSHHHHHTT--TTTT--
-TTTSHHHHTTT--GGGG--
-TTTSHHHHHTT--TTTS--
-TTTSHHHHTTT--HHHH--
-GGGSHHHHHTT--TTTT--
-GGGSHHHHHTT--TTTT--
-TTSSHHHHTTT--GGGG--
-GGGSHHHHHTT--HHHH--
-GGGSHHHHHTT--TTTT--
-GGGSHHHHHTT--TTTT--
-GGGSHHHHHTT--TTTS--
-GGGSHHHHHTT--TTTS--
-TTTSHHHHHHT--TTSS--
-TTTSHHHHHTT--GGGS--
-GGGSHHHHTTT--TTTT--
-GGGSHHHHHTT--TTSS--
-TTTSHHHHHTT--GGGS--
-GGGSHHHHHTT--TT-S--
-GGGSHHHHHTT--GGGS--
-GGGSHHHHHTT--TTSS--
-GGGSHHHHHTT--TT-S--
-TTTSHHHHHHT--TTSS--
-TTTSHHHHHTT--GGGG--
-TTTSHHHHHTT--GGGG--
-TTTSHHHHHTT--TTTTT-
-TTTSHHHHHTT--TTTS--
-GGGSHHHHHTT--TTT---
-GGGSHHHHHTT--TTT---
-GGGSHHHHHTT--TTTS--
-GGGSHHHHHTT--TTT---
-GGGSHHHHHTT--TTTS--
-GGGSHHHHHTT--TTT---
-GGGSHHHHHTT--TTT---
-GGGSHHHHHTT--TTTS--
-GGGSHHHHHTT--TTTS--
-GGGSHHHHHTT--TTT---
-TTTSHHHHTTT--TTTS--
-TTTSHHHHTTT--TTTS--
-TTTSHHHHHTT--TTT---
-TTTSHHHHHTT--TTT---
-TTTSHHHHHTT--TTT---
-TTTSHHHHHTT--TTTS--
-TTTSHHHHHTT--TTTS--
-GGGSHHHHHTT--TTTT--
-GGGSHHHHHTT--TTT---
-GGGSHHHHHTT--STTS--
-GGGSHHHHHTT--TTTS--
-GGGSHHHHHTT--TTTS--
-TTTSHHHHHHT--TTTS--
-TTTSHHHHHHT--TTTS--
-TTTSHHHHHTT--TTTT--
-TTTSHHHHHTT--HHHH--
-GGGSHHHHHHT--TTTT--
-GGGSHHHHHTT--TTTT--
-GGGSHHHHHTT--TTTT--
-TTTSHHHHHTT--HHHH--
-TTTSHHHHHTT--GGGG--
-TTTSHHHHHTT--TTTS--
-GGGSHHHHTTT--TTTS--
-GGGSHHHHHTT--HHHH--
-GGGSHHHHHTT--TTTS--
-GGGSHHHHHTT--HHHH--
-TTTSHHHHHHT--TTTS--
-GGGSHHHHTTT--TTTS--
-GGGSHHHHHTT--TTTS--
-GGGSHHHHHTT--TTTT--
-GGGSHHHHHTT--TTTT--
-GGGSHHHHHTT--HHHHT-
-GGGSHHHHHTT--TTTT--
-TTTSHHHHHTT--TTTT--
-GGGSHHHHHTT--TTTT--
-TTTSHHHHHTT--TTTT--
-GGGSHHHHHTT--TTTT--
-TTTSHHHHHTT--TTTS--
-GGGSHHHHHTT--TTT---
-TTTSHHHHHTT--TTT---
-TTTSHHHHHTT--TTT---
-TTSSHHHHHTT--STT---
-GGGSHHHHHTT--GGG---
-TTTSHHHHHTT--TTT---
-TTSSHHHHHTT--TTT---
-GGGSHHHHHTT--TTT---
-GGGSHHHHHTT--TTTS--
-GGGSHHHHHTT--TTSS--
-GGGSHHHHHTT--TTTS--
-TTTSHHHHHTT--TTTS--
-GGGSHHHHHTT--TTTS--
-TTTSHHHHHTT--TTTS--
-TTSSHHHHHTT--TTTS--
-GGGSHHHHHTT--TTTS--
-GGGSHHHHHTT--TTTS--
-GGGSHHHHHTT--GGG---
-GGGSHHHHHTT--TTT---
-GGGSHHHHHTT--GGG---
-TTTSHHHHHTT--TTTS--
-TTTSHHHHTTT--TTTS--
-GGGSHHHHHTT--TTTS--
-GGGSHHHHHTT--GGGS--
-GGGSHHHHHTT--TTSS--
-GGGSHHHHHTT--TTT---
-GGGSHHHHHTT--TTTS--
-GGGSHHHHHTT--TTTS--
-TTTSHHHHHTT--TTSS--
-TTSSHHHHHTT--TTTS--
-GGGSHHHHHTT--TTTS--
-GGGSHHHHHTT--TTTS--
-TTTSHHHHHTT--TTT---
-GGGSHHHHHTT--TTT---
-GGGSHHHHHTT--TTT---
-TTTSHHHHHTT--TTT---
-TTTSHHHHHTT--TTT---
-TTTSHHHHHHT--TTT---
-GGGSHHHHHTT--TTT---
-GGGSHHHHHTT--TTT---
-GGGSHHHHHTT--TTT---
-GGGSHHHHHTT--TTT---
-GGGSHHHHHTT--TTT---
-TTTSHHHHHTT--TTT---
-GGGSHHHHHTT--TTT---
-GGGSHHHHHTT--TTT---
-TTTSHHHHHTT--TTT---
-GGGSHHHHTTT--TTT---
-GGGSHHHHHTT--TTT---
-GGGSHHHHHTT--TTTS--
-GGGSHHHHHTT--TTT---
-TTTSHHHHHTT--TTT---
-GGGSHHHHTTT--TTT---
-GGGSHHHHHHT--TTT---
-TTTSHHHHHTT--TTT---
-GGGSHHHHHTT--TTT---
-GGGSHHHHHTT--TTT---
-GGGSHHHHHTT--TTT---
-TTTSHHHHTTT--TTT---
-GGGSHHHHHTT--TTT---
-GGGSHHHHHTT--TTT---
-GGGSHHHHTTT--TTT---
-GGGSHHHHHTT--TTT---
-TTTSHHHHHTT--TTT---
-GGGSHHHHHHT--TTT---
-GGGSHHHHTTT--TTT---
-TTSSHHHHHTT--TTTS--
-TTTSHHHHHTT--GGG---
-TTTSTTHHHHT--TTT---
-TTTSHHHHHTT--TTT---
-TTTSHHHHHTT--TTT---
-GGGSHHHHHTT--TTT---
-TTTSHHHHHTT--TTS---
-GGGSHHHHHTT--TTT---
-TTTSHHHHHTT--TTS---
-GGGSHHHHHTT--TTS---
-TTTSHHHHHTT--TTS---
-TTTSHHHHHTT--TTS---
-TTTSHHHHHTT--TT----
-TTTSHHHHHTT--TTT---
-TTSSHHHHHTT--TTT---
-TTTSHHHHHTT--TTT---
-TTTSHHHHHTT--TTTS--
-GGGSHHHHHTT--TTGGG-
-TTTSHHHHHTT--SGGG--
-TTTSHHHHHTT--TTGGG-
-TTTSHHHHHTT--HHHHT-
-TTTSHHHHHTT--TTGGG-
-TTTSHHHHHTT--HHHHT-
-TTTSHHHHHHT--HHHHH-
-GGGSHHHHHTT--HHHHT-
-TTTSHHHHHTT--HHHH--
-GGGSHHHHHTT--HHHHH-
-GGGSHHHHHTT--HHHHT-
-TTTSHHHHHTT--HHHHT-
-TTTSHHHHHTT--HHHHH-
-TTTSHHHHHTT--HHHH--
-TTTSHHHHTTT--HHHH--
-TTTSHHHHTTT--HHHHH-
-TTTSHHHHTTT--HHHHH-
-TTTSHHHHTTT--HHHHT-
-TTTSHHHHHTT--HHHHT-
-TTTSHHHHTTT--TTGGG-
-TTTSHHHHHTT--HHHHH-
-GGGSHHHHHTT--HHHHH-
-TTTSHHHHTTT--TTGGG-
-GGGSHHHHTTT--HHHHT-
-GGGSHHHHTTT--TTTTT-
-TTTSHHHHTTT--HHHHT-
-TTTSHHHHTTT--HHHHT-
-TTTSHHHHTTT--TTGGG-
-TTTSHHHHTTT--HHHH--
-TTTSHHHHTTT--TTGGG-
-TTTSHHHHTTT--HHHHH-
-TTTSHHHHHTT--HHHHH-
-GGGSHHHHTTT--HHHHT-
-TTTSHHHHTTT--TTTT--
-TTTSHHHHTTT--TTGGG-
-TTTSHHHHHTT--TTTTT-
-TTTSHHHHTTT--HHHHT-
-TTTSHHHHTTT--HHHHH-
-TTTSHHHHTTT--HHHHH-
-TTTSHHHHTTT--HHHHH-
-TTTSHHHHHTT--HHHHT-
-TTTSHHHHTTT--HHHHH-
-TTTSHHHHHTT--HHHHH-
-GGGSHHHHHTT--HHHHH-
-GGGSHHHHHTT--HHHHH-
-TTTSHHHHHT---HHHHH-
-TTTSHHHHTTT--HHHH--
-GGGSHHHHHTT--HHHHH-
-TTTSHHHHHTT--HHHHH-
-GGGSHHHHHTT--HHHHH-
-GGGSHHHHHTT--TTTTT-
-TTTSHHHHHTT--HHHHH-
-TTTSHHHHHTT--HHHH--
-GGGSHHHHHTT--TTGGG-
-TTTSHHHHHTT--HHHHT-
-TTSSHHHHHTT--HHHHH-
-TTTSHHHHHTT--HHHHH-
-TTTSHHHHHTT--TTGGG-
-TTTSHHHHHTT--TTGGG-
-GGGSHHHHHTT--HHHH--
-TTTSHHHHHTT--TTGGG-
-TTTSHHHHHTT--HHHHH-
-TTTSHHHHHTT--TTGGG-
-TTTSHHHHHTT--HHHHH-
-TTTSHHHHHTT--HHHHH-
-TTTSHHHHHHT--HHHHH-
-TTTSHHHHHTT--HHHHH-
-TTTSHHHHHTT--HHHHH-
-GGGSHHHHHTT--HHHHH-
-TTTSHHHHHTT--HHHHT-
-TTTSHHHHHTT--TTTTT-
-TTTSHHHHTTT--GGGGT-
-TTSSHHHHHTT--TTGGG-
-TTTSHHHHTTT--SHHHH-
-TTTSHHHHHTT--THHHH-
-GGGSHHHHHTT--HHHHH-
-GGGSHHHHHTT--TTTTT-
-TTTSHHHHHTT--TTTTT-
-TTTSHHHHHTT--HHHHH-
-GGGSHHHHHTT--HHHH--
-TTTSHHHHHTT--HHHH--
-GGGSHHHHHTT--HHHHH-
-TTTSHHHHHTT--TTTTT-
-TTTSHHHHHTT--HHHHT-
-TTSSHHHHHTT--HHHHT-
-TTTSHHHHHTT--HHHHT-
-TTTSHHHHHTT--TTTTT-
-TTTSHHHHTTT--HHHHT-
-TTSSHHHHHTT--HHHHH-
-TTTSHHHHHTT--HHHHH-
-TTTSHHHHHTT--HHHHH-
-GGGSHHHHHTT--HHHHH-
-TTTSHHHHTTT--HHHHH-
-TTTSHHHHTTT--TTGGG-
-TTTSHHHHTTT--HHHH--
-TTTSHHHHTTT--HHHHH-
-TTTSHHHHHTT--HHHHH-
-GGGSHHHHHTT--GGGG--
-TTTSHHHHTTT--HHHH--
-TTTSHHHHHTT--TTTTT-
-TTTSHHHHTTT--HHHHT-
-TTTSHHHHTTT--HHHHH-
-TTTSHHHHTTT--HHHHT-
-TTTSHHHHHTT--SHHHH-
-TTTSHHHHHTT--HHHHT-
-TTTSHHHHHTT--HHHHT-
-TTTSHHHHHTT--HHHHT-
-TTTSHHHHHTT--HHHHH-
-TTTSHHHHHTT--HHHHH-
-TTTSHHHHTTT--HHHHH-
-TTTSHHHHTTT--TTTTT-
-TTTSHHHHHTT--HHHHT-
-TTTSHHHHHTT--HHHHT-
-TTSSHHHHHTT--HHHHH-
-TTTSHHHHHTT--GGGGT-
-TTTSHHHHTTT--HHHHH-
-TTTSHHHHHTT--GGGGT-
-TTTSHHHHHTT--THHHH-
-GGGSHHHHHTT--TTTTT-
-TTTSHHHHHTT--HHHHH-
-TTTSHHHHHHT--HHHHT-
-TTTSHHHHHTT--HHHHH-
-TTTSHHHHTTT--HHHHH-
-TTTSHHHHHTT--HHHHH-
-TTTSHHHHHTT--HHHHT-
-TTTSHHHHHTT--HHHHH-
-TTTSHHHHHTT--THHHH-
-TTTSHHHHHHT--HHHHH-
-TTTSHHHHHTT--HHHHT-
-TTTSHHHHHTT--HHHHH-
-TTTSHHHHHTT--HHHHH-
-TTTSHHHHHTT--HHHHT-
-TTTSHHHHHTT--HHHHT-
-TTTSHHHHHTT--HHHHH-
-TTTSHHHHHTT--HHHHH-
-TTTSHHHHHTT--HHHHH-
-TTTSHHHHHTT--TTGGG-
-TTTSHHHHHTT--HHHH--
-TTTSHHHHHTT--HHHHT-
-TTTSHHHHHTT--HHHHH-
-TTTSHHHHHTT--HHHHH-
-GGGSHHHHHTT--HHHHH-
-TTTSHHHHHTT--HHHH--
-TTTSHHHHHTT--HHHHT-
-TTSSHHHHHTT--TTTTT-
-TTTSHHHHHTT--HHHHT-
-TTTSHHHHHHT--TTGGG-
-TTTSHHHHHTT--HHHHT-
-TTTSHHHHHTT--HHHHH-
-TTTSHHHHHTT--HHHHT-
-TTTSHHHHHTT--HHHHT-
-TTTSHHHHHTT--HHHHH-
-TTTSHHHHHTT--GGGT--
-TTTSTTTTTTT--HHHH--
-TTTSHHHHHTT--HHHHT-
-TTTSHHHHHTT--HHHH--
-TTTSHHHHHTT--SHHHH-
-TTTSHHHHHTT--GGGGT-
-TTTSHHHHHTT--GGGGT-
-TTTSHHHHHTT--GGGGT-
-GGGSHHHHHTT--TTTTT-
-TTTSHHHHHHT--HHHHH-
-TTTSHHHHHTT--TTGGG-
-TTTSHHHHHTT--TTTTT-
-TTTSHHHHHTT--HHHHH-
-TTTSHHHHTTT--TTTTT-
-TTTSHHHHHTT--HHHHT-
-TTTSHHHHHTT--HHHHT-
-TTTSHHHHHTT--HHHHT-
-TTTSHHHHHTT--TTTTT-
-TTTSHHHHHTT--HHHH--
-TTTSHHHHHTT--HHHHT-
-TTTSHHHHHTT--HHHHT-
-TTTSHHHHTTT--TTGGG-
-TTTSHHHHHTT--HHHHT-
-TTTSHHHHHTT--HHHHT-
-TTTSHHHHHTT--HHHHH-
-TTTSHHHHTTT--HHHHT-
-TTTSHHHHTTT--HHHHT-
-TTTSHHHHHTT--HHHH--
-TTTSHHHHTTT--GGGT--
-TTTSHHHHHTT--GGGS--
-TTTSHHHHHTT--GGGG--
-TTSSHHHHHTT--GGGS--
-TTTSHHHHHTT--GGGG--
-TTTSHHHHHTT--GGGS--
-TTTSHHHHHTT--GGGG--
-TTTSHHHHHTT--GGGS--
-TTTSHHHHHTT--GGGS--
-TTTSHHHHHTT--GGGS--
-TTTSHHHHHTT--GGGG--
-TTTSHHHHHTT--GGGG--
-TTTSHHHHHTT--GGGS--
-TTTSHHHHHTT--GGG---
-TTTSHHHHTTT--TTT---
-TTTSHHHHHTT--SGGG--
-TTTSHHHHHTT--GGGS--
-TTTSHHHHHTT--GGGT--
-TTTSHHHHHTT--HHHH--
-TTTSHHHHHTT--GGGT--
-TTTSHHHHHTT--GGGG--
-TTTSHHHHHTT--HHHH--
-TTTSHHHHTTT--HHHH--
-TTSSHHHHHTT--HHHH--
-TTTSHHHHHTT--TTTS--
-TTTSHHHHHTT--HHHH--
-GGGSHHHHHTT--GGGG--
-TTTSHHHHTTT--HHHH--
-TTTSHHHHHTT--GGGS--
-TTTSHHHHHTT--GGGG--
-TTTSHHHHHTT--HHHH--
-TTTSTTTGGGT--HHHH--
-TTTSHHHHHTT--HHHH--
-TTTSHHHHTTT--GGGG--
-TTTSHHHHHTT--GGGT--
-TTTSHHHHHTT--HHHH--
-TTTSHHHHHTT--GGGT--
-TTTSHHHHHTT--HHHH--
-TTTSHHHHTTT--HHHH--
-TTTSHHHHHTT--GGGT--
-TTSSHHHHHTT--HHHH--
-TTTSHHHHTTT--HHHH--
-TTTSHHHHTTT--GGGT--
-TTTSHHHHHTT--GGGT--
-TTTSHHHHTTT--GGGT--
-TTTSHHHHHTT--GGGT--
-TTTSHHHHHTT--HHHH--
-TTTSHHHHHTT--GGGT--
-TTTSHHHHTTT--GGGT--
-TTTSHHHHHTT--HHHH--
-TTTSHHHHHTT--HHHH--
-TTTSHHHHHTT--HHHH--
-TTTSHHHHHTT--HHHH--
-TTTSHHHHTTT--HHHH--
-TTTSHHHHTTT--HHHH--
-TTTSHHHHHTT--GGGT--
-TTTSHHHHHTT--GGGT--
-TTTSHHHHTTT--HHHH--
-TTTSHHHHHTT--GGGT--
-TTTSHHHHTTT--HHHH--
-TTTSHHHHHTT--HHHH--
-TTTSHHHHTTT--HHHH--
-TTTSHHHHHTT--HHHH--
-TTSSHHHHTTT--HHHH--
-TTTSHHHHTTT--HHHH--
-TTTSHHHHHTT--HHHH--
-TTTSHHHHHTT--GGGT--
-TTTSHHHHTTT--HHHH--
-TTTSHHHHHTT--HHHH--
-TTTSHHHHHTT--HHHH--
-TTTSHHHHHTT--GGGT--
-TTTSHHHHHTT--HHHH--
-TTTSHHHHHTT--HHHH--
-TTTSHHHHHTT--HHHH--
-TTSSHHHHTTT--GGGT--
-TTTSHHHHHTT--HHHH--
-GGGSHHHHTTT--GGGT--
-TTTSHHHHHTT--GGGS--
-TTTSHHHHTTT--GGGT--
-TTTSHHHHHTT--HHHH--
-TTTSHHHHTTT--HHHH--
-TTTSHHHHHTT--HHHH--
-TTTSHHHHHTT--HHHH--
-TTTSHHHHHTT--HHHH--
-TTTSHHHHHTT--HHHH--
-TTSSHHHHHTT--GGGT--
-TTSSHHHHHTT--HHHH--
-TTTSHHHHHTT--HHHH--
-TTTSHHHHTTT--GGGT--
-TTTSHHHHHTT--GGGT--
-TTSSHHHHHTT--HHHH--
-TTTSHHHHHTT--HHHH--
-TTTSHHHHHTT--TTTT--
-TTTSHHHHHTT--GGGS--
-TTTSHHHHTTT--GGGS--
-TTTSHHHHHTT--GGGG--
-TTTSHHHHHTT--GGG---
-TTTSHHHHHTT--HHHH--
-TTTSHHHHHTT--GGGT--
-TTTSHHHHHTT--HHHH--
-TTTSHHHHHTT--GGGT--
-TTTSHHHHHTT--GGGT--
-TTSSHHHHHTT--GGGT--
-TTTSHHHHHTT--GGGT--
-TTSSHHHHHTT--HHHH--
-TTTSHHHHHTT--HHHH--
-TTTSHHHHHTT--HHHH--
-TTTSHHHHHTT--HHHH--
-TTTSHHHHHTT--GGGT--
-TTTSHHHHHTT--GGGT--
-TTTSHHHHHTT--GGGT--
-TTTSHHHHHTT--HHHH--
-TTTSHHHHTTT--HHHH--
-TTTSHHHHHTT--GGGG--
-TTTSHHHHHTT--HHHH--
-TTTSHHHHHTT--HHHH--
-TTTSHHHHHTT--HHHH--
-TTTSHHHHHTT--HHHHT-
-GGGSHHHHHTT--HHHHT-
-TTTSHHHHHTT--HHHHT-
-TTTSHHHHHTT--HHHHT-
-TTTSHHHHTTT--HHHHT-
-TTTSHHHHHTT--HHHHT-
-TTTSHHHHHTT--HHHHT-
-TTTSHHHHHTT--HHHHT-
-TTTSHHHHHTT--HHHHT-
-TTTSHHHHTTT--HHHHH-
-TTTSHHHHHTT--HHHHH-
-TTTSHHHHTTT--TTTTT-
-TTTSHHHHHTT--TTGGG-
-TTTSHHHHHTT--TTTTT-
-TTTSHHHHHTT--HHHHH-
-TTTSHHHHHTT--HHHHH-
-TTTSHHHHHTT--HHHHH-
-TTTSHHHHHTT--HHHHH-
-TTTSHHHHHTT--HHHHT-
-TTTSHHHHTTT--HHHHH-
-TTTSHHHHHTT--HHHHH-
-TTTSHHHHHTT--HHHHH-
-TTTSHHHHHTT--HHHHH-
-GGGSHHHHHTT--HHHHH-
-TTTSHHHHHTT--HHHHH-
-TTTSHHHHHTT--HHHHH-
-TTTSHHHHTTT--HHHHH-
-GGGSHHHHHTT--TTTTT-
-GGGSHHHHTTT--HHHHH-
-GGGSHHHHHTT--HHHHH-
-TTTSHHHHHTT--TTTTT-
-TTTSHHHHTTT--HHHHH-
-TTTSHHHHHTT--TTTTT-
-TTTSHHHHHTT--HHHHH-
-TTTSHHHHHTT--HHHHH-
-TTTSHHHHHTT--HHHHH-
-TTTSHHHHHHT--HHHHT-
-TTTSHHHHTTT--HHHHH-
-TTTSHHHHHTT--HHHHH-
-TTTSHHHHHTT--HHHHH-
-TTTSHHHHHTT--TTGGG-
-TTTSHHHHHHT--HHHHH-
-TTSSHHHHHTT--HHHHH-
-TTTSHHHHHTT--HHHHH-
-TTSSHHHHHHT--HHHHH-
-TTTSHHHHHTT--HHHHH-
-TTTSHHHHTTT--HHHHH-
-TTTSHHHHHTT--HHHHH-
-TTTSHHHHHHT--HHHHH-
-GGGSHHHHHTT--HHHHH-
-TTSSHHHHTTT--HHHHT-
-TTTSHHHHHTT--TTTT--
-TTTSHHHHHTT--TTGGG-
-TTTSHHHHTTT--HHHHT-
-TTTSHHHHHTT--TTTTT-
-TTTSHHHHHTT--TTTTT-
-TTTSHHHHHTT--TTTTT-
-TTSSHHHHHTT--TTTTT-
-TTTSHHHHHTT--TTTTT-
-TTTSHHHHHTT--TTTTT-
-TTTSHHHHHTT--TTTTT-
-TTTSHHHHHTT--TTTTT-
-TTTSHHHHTTT--TTTT--
-TTTSHHHHHTT--TTGGG-
-TTTSHHHHHTT--TTTTT-
-TTTSHHHHHTT--TTGGG-
-TTTSHHHHHTT--TTGGG-
-TTTSHHHHHTT--HHHHT-
-TTTSHHHHHHT--TTTTT-
-TTTSHHHHHTT--HHHHH-
-TTTSHHHHHTT--HHHHT-
-TTTSHHHHHTT--TTGGG-
-TTTSHHHHHTT--TTGGG-
-TTTSHHHHHTT--TTGGG-
-TTTSHHHHHHT--TTGGG-
-TTTSHHHHHHT--HHHHH-
-TTTSHHHHHHT--TTGGG-
-TTTSHHHHHTT--HHHH--
-TTTSHHHHHTT--HHHHH-
-TTTSHHHHHTT--HHHHH-
-TTTSHHHHHTT--TTGGG-
-TTTSHHHHHTT--TTGGG-
-TTTSHHHHHTT--TTTTT-
-TTTSHHHHHTT--HHHHH-
-TTTSHHHHHTT--TTGGG-
-TTTSHHHHHTT--TTGGG-
-TTTSHHHHHTT--TTTTT-
-TTTSHHHHHTT--TTGGG-
-TTTSHHHHTTT--TTGGG-
-TTTSHHHHHTT--HHHHH-
-TTTSHHHHHTT--HHHHT-
-TTTSHHHHHTT--HHHHH-
-TTTSHHHHHTT--TTTTT-
-TTTSHHHHHTT--HHHHT-
-TTTSHHHHHTT--HHHHH-
-TTTSHHHHHTT--HHHHH-
-TTTSHHHHHTT--TTTTT-
-TTTSHHHHHTT--TTTTT-
-TTTSHHHHHTT--TTGGG-
-TTTSHHHHHTT--TTTTT-
-TTTSHHHHHTT--TTGGG-
-TTSSHHHHHTT--TTTTT-
-TTTSHHHHHTT--TTTTT-
-TTTSHHHHHTT--TTTTT-
-TTTSHHHHHTT--TTTTT-
-TTTSHHHHHTT--TTTTT-
-GGGSHHHHHTT--TTTS--
-TTTSHHHHHTT--TTTTT-
-TTTSHHHHHTT--TTTS--
-TTTSHHHHHTT--TTTS--
-TTTSHHHHHTT--TTTS--
-TTTSHHHHHHT--TTTS--
-TTTSHHHHHTT--TTTS--
-TTTSHHHHHTT--TTTS--
-TTTSHHHHHTT--TTTS--
-TTTSHHHHHTT--TTTS--
-TTTSHHHHHTT--TTTS--
-TTTSHHHHHTT--TTSS--
-TTTSHHHHHTT--TTSS--
-TTTSHHHHHHT--TTSS--
-TTTSHHHHHTT--TTSS--
-TTTSHHHHHTT--TTTS--
-TTTSHHHHHTT--TTSS--
-TTTSHHHHHTT--TTTS--
-TTTSHHHHHTT--TTTS--
-TTTSHHHHHTT--TTTS--
-TTTSHHHHHTT--TTTS--
-TTTSHHHHHTT--TTSS--
-TTTSHHHHHTT--TTTS--
-TTTSHHHHHTT--TTSS--
-TTTSHHHHTTT--TTTS--
-TTTSHHHHHTT--TTTS--
-TTTSHHHHTTT--TTTS--
-TTTSHHHHTTT--TTTS--
-TTTSHHHHTTT--TTSS--
-TTTSHHHHHHT--TTTS--
-GGGSHHHHTTT--TTTS--
-TTTSHHHHHTT--SSSS--
-TTTSHHHHHTT--TTTT--
-TTTSHHHHTTT--TTTS--
-TTTSHHHHHTT--TTTS--
-TTTSHHHHHTT--TTTS--
-TTTSHHHHHTT--TTTS--
-TTTSHHHHHTT--TTTS--
-TTTSHHHHHTT--TTTS--
-TTTSHHHHHTT--TTTT--
-TTTSHHHHTTT--TTTS--
-TTT-HHHHTTT--TTTS--
-TTTSHHHHHTT--TTTS--
-TTTSHHHHHTT--TTTS--
-TTTSHHHHHTT--HHHH--
-TTTSHHHHHTT--TTTS--
-TTTSHHHHHTT--TTTS--
-TTTSHHHHHHT--TTTT--
-TTTSHHHHHTT--TTTT--
-TTTSHHHHHTT--HHHH--
-TTTSHHHHHTT--TTTS--
-TTTSHHHHHTT--TTTS--
-TTTSHHHHHTT--TTTT--
-TTTSHHHHHTT--GGGG--
-TTTSHHHHHTT--TTTT--
-TTTSHHHHHHT--TTTT--
-TTTSHHHHHTT--TTTT--
-TTTSHHHHHTT--TTTS--
-TTTSHHHHHTT--TTTT--
-TTTSHHHHHTT--TTTS--
-TTTSHHHHHTT--TTTT--
-TTSSHHHHTTT--TTTS--
-TTTSHHHHHTT--TTTT--
-TTTSHHHHHTT--TTTS--
-TTTSHHHHHTT--STTS--
-TTSSHHHHHTT--TTTS--
-TTTSHHHHHHT--TTTS--
-TTTSHHHHHTT--TTTS--
-TTTSHHHHHTT--TTTS--
-TTTSHHHHHTT--TTTS--
-TTTSHHHHHTT--TTTS--
-TTTSHHHHHTT--TTTS--
-TTTSHHHHHTT--TTTS--
-TTTSHHHHHTT--TTTS--
-TTTSHHHHHTT--TTTT--
-TTTSHHHHHTT--TTTT--
-TTTSHHHHHTT--TTTS--
-TTSSHHHHHTT--TTTT--
-TTTSHHHHHTT--TTTT--
-TTSSHHHHHTT--TTTS--
-TTTSHHHHHTT--TTTS--
-TTTSHHHHHTT--TTTS--
-TTTSHHHHHTT--TTTS--
-TTTSHHHHHTT--TTTS--
-TTTSHHHHHTT--TTTS--
-TTSSHHHHHTT--TTTT--
-TTTSHHHHTTT--GGGS--
-TTTSHHHHHTT--STTT--
-TTTSHHHHHTT--TTTS--
-TTTSHHHHHTT--TTTT--
-TTTSHHHHHTT--TTTS--
-TTTSHHHHHTT--TTTS--
-TTTSHHHHHHT--TTTS--
-TTTSHHHHHTT--TTTS--
-TTTSHHHHHTT--TTTS--
-TTTSHHHHHTT--TTTS--
-TTTSHHHHHTT--TTTT--
-TTTSHHHHHTT--TTTS--
-TTTSHHHHHHT--GGGS--
-TTTSHHHHHTT--TTTT--
-TTTSHHHHHTT--TTTS--
-TTTSHHHHHTT--TTTS--
-TTTSHHHHHTT--HHHH--
-TTTSHHHHHTT--HHHH--
-TTTSHHHHTTT--GGGT--
-TTTSHHHHHTT--HHHH--
-TTTSHHHHHTT--TTTS--
-TTSSHHHHHTT--TTTS--
-TTTSHHHHHTT--TTTS--
-TTTSHHHHTTT--TTTS--
-TTTSHHHHHTT--HHHH--
-TTTSHHHHTTT--HHHH--
-GGGSHHHHTTT--TTTT--
-TTTSHHHHTTT--GGGS--
-TTTSHHHHTTT--TTTS--
-TTTSHHHHTTT--HHHH--
-TTTSHHHHTTT--HHHH--
-TTTSHHHHTTT--TTTS--
-TTTSHHHHHTT--TTTS--
-TTTSTTTTTTT--TTTS--
-TTTSHHHHHTT--TTTT--
-TTTSHHHHHTT--GGGS--
-TTTSHHHHHTT--TTTS--
-TTTSHHHHHTT--HHHH--
-TTTSHHHHHTT--TTTS--
-TTTSHHHHHTT--HHHH--
-TTTSHHHHHTT--TTTT--
-TTTSHHHHHTT--TTTS--
-TTTSHHHHTTT--HHHH--
-TTTSHHHHHTT--TTTS--
-TTTSHHHHHTT--TTTS--
-TTTSHHHHHTT--TTTT--
-TTTSHHHHHTT--TTTT--
-TTSSHHHHHTT--TTTT--
-TTTSHHHHHTT--TTTS--
-TTTSHHHHHTT--TTSS--
-TTTSHHHHHTT--TTSS--
-TTTSHHHHTTT--TTTS--
-TTTSHHHHTTT--TTTS--
-TTTSHHHHHTT--TTTS--
-TTTSHHHHHTT--TTTS--
-TTTSHHHHHTT--TTSS--
-TTTSHHHHHTT--TTSS--
-GGGSHHHHHTT--TTTS--
-TTTSHHHHTTT--TTSS--
-TTTSHHHHTTT--TTTS--
-TTTSHHHHTTT--TTSS--
-TTTSHHHHHTT--TTTS--
-TTTSHHHHHTT--TTTS--
-TTTSHHHHHTT--TTT---
-TTTSHHHHHTT--TTS---
-TTTSHHHHHTT--TTS---
-TTTSHHHHHHT--TTTS--
-TTTSHHHHHTT--TTSS--
-TTTSHHHHHTT--TTTS--
-TTTSHHHHHTT--TTTS--
-TTTSHHHHHTT--TTTT--
-TTTSHHHHHTT--TTTT--
-TTTSHHHHHTT--TTTS--
-TTTSHHHHHTT--TTT---
-TTTSHHHHHTT--TTTS--
-TTTSHHHHHTT--TTTS--
-TTTSHHHHHTT--TTTT--
-TTTSHHHHHTT--TTTS--
-TTTSHHHHTTT--TTSS--
-TTTSHHHHHTT--TTTS--
-TTTSHHHHHTT--TTSS--
-TTTSHHHHHTT--TTSS--
-TTTSHHHHHTT--TTSS--
-TTTSHHHHHTT--TTSS--
-TTTSHHHHTTT--TTTT--
-TTTSHHHHHTT--TTTT--
-TTTSHHHHHTT--TTTT--
-TTTSHHHHHTT--TTTS--
-TTTSHHHHHTT--TTTT--
-TTTSHHHHHTT--HHHH--
-TTTSTTTTTTT--GGGS--
-TTTSHHHHHTT--GGGT--
-TTTSHHHHHTT--GGGG--
-TTTSHHHHHTT--GGGS--
-TTTSHHHHHTT--GGGG--
-TTTSHHHHHTT--TTTS--
-TTTSHHHHHTT--GGGS--
-TTTSHHHHHTT--TTTS--
-TTTSHHHHHTT--HHHH--
-GGGSHHHHTTT--TTTT--
-TTTSHHHHHTT--GGGS--
-TTTSHHHHTTT--TTTS--
-TTTSHHHHHTT--GGGT--
-TTTSHHHHHTT--HHHH--
-TTTSHHHHTTT--HHHH--
-TTTSHHHHHTT--GGGS--
-TTTSHHHHHTT--HHHH--
-TTTSHHHHHTT--HHHH--
-TTTSHHHHHHT--TTTT--
-TTTSHHHHHTT--TTTS--
-TTTSHHHHHTT--TTTS--
-GGGSHHHHHTT--TTTS--
-TTSSHHHHHTT--TTTS--
-TTTSHHHHTTT--TTSS--
-TTTSHHHHHTT--TTTS--
-TTTSHHHHHTT--HHHH--
-TTTSHHHHTTT--TTTS--
-GGGSHHHHHTT--TTTS--
-TTTSHHHHHHT--TTS---
-TTSSHHHHTTT--TTS---
-TTTSHHHHTTT--TTSS--
-GGGSHHHHHTT--TTTS--
-TTTSHHHHHTT--TTTS--
-TTTSHHHHHTT--TTTS--
-TTTSHHHHHTT--HHHH--
-TTTSHHHHTTT--GGGS--
-TTTSHHHHHHT--STTT--
-TTTSHHHHHTT--SGGG--
-TTTSHHHHHTT--GGGS--
-TTTSHHHHTTT--GGGG--
-TTTSHHHHTTT--GGGT--
-TTTSHHHHTTT--SGGG--
-TTTSHHHHHTT--HHHH--
-TTTSHHHHHTT--TTTT--
-TTTSHHHHTTT--TTTT--
-TTTSHHHHHTT--HHHH--
-TTTSHHHHHTT--GGGG--
-TTTSHHHHHTT--GGGG--
-TTTSHHHHTTT--GGGS--
-TTTSHHHHTTT--GGGS--
-GGGSHHHHTTT--GGGS--
-TTTSHHHHHTT--STTT--
-TTTSHHHHHTT--GGGS--
-GGGSHHHHHTT--SSTT--
-TTTSHHHHHTT--HHHH--
-TTTSHHHHHTT--GGGT--
-TTTSHHHHHTT--SSTT--
-TTTSHHHHTTT--TTGGG-
-TTTSHHHHHTT--TTTS--
-TTSSTTTTTTT--TTT---
-TTTSTTTTTTT--TTT---
-TTTSHHHHHTT--TTT---
-GGGSHHHHTTT--TTT---
-TTSSHHHHHTT--TTT---
-GGGSHHHHHTT--TTT---
-TTTSHHHHHTT--TTT---
-TTSSHHHHHTT--TTT---
-TTTSHHHHHTT--TTT---
-TTTSHHHHHTT--TTT---
-GGGSHHHHHTT--TTT---
-TTTSHHHHHTT--TTT---
-GGGSHHHHHTT--TTT---
-GGGSHHHHHTT--TTSS--
-TTSSHHHHHTT--TTT---
-GGGSHHHHHTT--TTT---
-TTTSHHHHTTT--TTT---
-TTTSHHHHHTT--TTTS--
-TTTSHHHHHTT--TTTS--
-GGGSHHHHHTT--TTTS--
-TTTSHHHHHTT--TTTS--
-GGGSHHHHHTT--TTT---
-GGGSHHHHHTT--TTT---
-GGGSHHHHHTT--TTTS--
-GGGSHHHHHTT--TTT---
-GGGSHHHHHTT--TTT---
-TTTSHHHHHHT--TTT---
-TTTSHHHHTTT--TTT---
-GGGSHHHHTTT--TTT---
-TTTSHHHHHTT--GGG---
-TTTSHHHHTTT--TTT---
-TTTSHHHHTTT--GGG---
-TTTSHHHHTTT--TTT---
-GGGSHHHHTTT--GGG---
-TTTSHHHHTTT--GGG---
-TTTSHHHHTTT--GGG---
-TTTSTTTTTTT--GGG---
-TTTSHHHHTTT--TTT---
-TTTSHHHHHTT--SSSS--
-TTTSHHHHTTT--TTT---
-TTTSHHHHHTT--GGG---
-TTSSHHHHTTT--GGG---
-TTTSHHHHTTT--TTS---
-TTTSHHHHTTT--TTSS--
-TTTSHHHHHTT--TTTS--
-GGGSHHHHTTT--GGG---
-GGGSHHHHHTT--TTTS--
-TTSSHHHHHTT--GGG---
-TTTSHHHHTTT--GGG---
-TTTSHHHHTTT--GGG---
-TTSSHHHHHTT--GGG---
-GGGSHHHHHTT--GGGS--
--SSSHHHHTTT--GGGS--
-TTTSHHHHHTT--GGGS--
-TTTSHHHHHTT--GGGS--
-TTTSHHHHTTT--TTSS--
-TTTSHHHHTTT--GGGS--
-GGGSHHHHHTT--GGGS--
-GGGSHHHHHTT--GGGS--
-GGGSHHHHTTT--GGGS--
-TTTSHHHHHTT--TTT---
-GGGSHHHHTTT--TTTS--
-GGGSHHHHHTT--TTSS--
-GGGSHHHHTTT--GGG---
-TTTSHHHHTTT--TTT---
-TTTSHHHHHTT--TTS---
-TTTSHHHHHTT--TTT---
-GGGSHHHHHTT--TTT---
-TTSSHHHHHTT--TTS---
-GGGSHHHHHTT--TTTS--
-GGGSHHHHHTT--SSSS--
-GGGSHHHHHTT--TTS---
-GGGSHHHHHTT--TTS---
-GGGSHHHHHTT--TTSS--
--SSSHHHHHTT--SSSS--
-GGG-HHHHHTT--TTTS--
-TTTSHHHHHTT--TTT---
-TTTSHHHHTTT--TTS---
-TTTSHHHHTTT--TTTS--
-TTTSHHHHHTT--TTTS--
-TTTSHHHHHTT--TTTS--
-TTTSHHHHHTT--TTTS--
-TTTSHHHHHTT--TTTS--
-TTTSHHHHHTT--TTTS--
-TTTSHHHHHTT--TTTS--
-TTTSHHHHHHT--TTTS--
--SSSHHHHHTT--TTTS--
--SSSHHHHTTT--TTSS--
-TTTSHHHHHTT--TTTS--
-TTTSHHHHHTT--TTTS--
-TTTSHHHHHTT--TTTS--
-TTTSHHHHTTT--TTT---
-TTTSHHHHHTT--TTT---
-TTTSHHHHHTT--TTS---
-TTTSHHHHTTT--TTTS--
-TTTSHHHHHTT--TTSS--
-TTTSHHHHHTT--TTTS--
-TTTSHHHHHTT--TTTS--
-TTTSHHHHHTT--TTT---
-TTTSHHHHHTT--TTT---
-TTSSHHHHHTT--TTT---
-TTTSHHHHHTT--TTT---
-TTTSHHHHHTT--GGGS--
-TTTSHHHHHHT--TTTS--
-TTTSHHHHHTT--TTTS--
-TTTSHHHHHTT--TTTS--
-TTTSHHHHHTT--TTTS--
-TTTSHHHHHTT--TTT---
-TTTSHHHHHTT--TTS---
-TTTSHHHHHTT--TTT---
-TTTSHHHHHTT--TTTS--
-TTTSHHHHHTT--TTTS--
-TTTSHHHHTTT--TTTS--
-TTTSTTTTTTT--TTTS--
-TTTSHHHHHTT--TTTS--
-TTTSHHHHHTT--SSS---
-TTTSHHHHHTT--TTT---
-TTTSHHHHHTT--TTT---
-TTTSHHHHTTT--TTT---
-TTTSHHHHHTT--TTTS--
-TTTSHHHHHTT--TTT---
-TTTSHHHHHTT--TTS---
-TTTSHHHHHTT--TTTS--
-TTTSHHHHHTT--TTTS--
-TTTSHHHHHTT--TTTS--
-TTTSHHHHHHT--TTTS--
-TTTSHHHHTTT--TTTS--
-TTTSHHHHTTT--TTT---
-TTT-HHHHTTT--TTTS--
-TTT-HHHHTTT--TTTS--
-TTTSHHHHHTT--TTTS--
-TTTSHHHHHTT--TTTS--
-TTTSHHHHHTT--TTTS--
-TTTSHHHHHTT--TTT---
-TTTSHHHHHTT--TTT---
-TTTSHHHHHTT--TTT---
-TTTSHHHHHTT--TTT---
-TTTSHHHHHTT--TTT---
-TTTSHHHHTTT--TTT---
-TTTSHHHHHTT--TTT---
-TTTSHHHHHTT--TTT---
-TTTSHHHHHTT--TTT---
-TTTSHHHHHTT--TTS---
-TTTSHHHHHTT--TTS---
-TTTSHHHHHTT--TTT---
-TTTSHHHHTTT--TTT---
-TTTSHHHHTTT--TTT---
-TTTSHHHHTTT--TTTS--
-TTTSHHHHHTT--TTTS--
-TTTSHHHHTTT--TTTS--
-TTTSHHHHHTT--TTTS--
-TTTSHHHHHTT--TTT---
-TTTSHHHHHTT--TTTS--
-TTTSHHHHHTT--TTTS--
-TTTSHHHHHTT--TTTS--
-TTTSHHHHHTT--TTTS--
-TTTSHHHHHTT--TTTS--
-TTTSHHHHHTT--TTTS--
-TTTSHHHHHHT--TTTS--
-TTTSHHHHHTT--TTTS--
-TTTSHHHHHHT--TTTS--
-TTT-HHHHHTT--TTTS--
-TTT-HHHHHTT--TTSS--
-TTT-HHHHHTT--SSSS--
-TTT-HHHHHTT--GGGS--
-TTT-HHHHHTT--TTTS--
-TTTSTHHHHHT--TTSS--
-TTT-HHHHHTT--GGGS--
-TTTSHHHHHTT--TTTS--
-TTTSHHHHHTT--TTTS--
-TTTSHHHHHTT--TTTS--
-TTTSHHHHHTT--TTTS--
-TTTSHHHHHTT--SSSS--
-TTTSTHHHHTT--GGGS--
-TTTSHHHHHTT--TTTS--
--SS-HHHHHTT--TTSS--
-TTT-HHHHHTT--TTSS--
-TTTSHHHHHTT--TTTS--
-TTTSHHHHHTT--TTTS--
-TTTSHHHHHTT--TTSS--
-TTT-HHHHTTT--TTTS--
-TTTSHHHHHTT--TTTS--
-TTTSHHHHHTT--TTTS--
-TTTSHHHHHHT--TTTS--
-TTTSHHHHHTT--TTTS--
-TTTSHHHHHTT--TTT---
-TTTSHHHHHTT--TTTS--
-TTTSHHHHHTT--TTTS--
-TTTSHHHHHTT--TTTS--
-TTT-HHHHTTT--TTTS--
-TTT-HHHHHTT--TTTS--
-TTTSHHHHHTT--SSSS--
-TTTSHHHHHTT--TTTS--
-TTTSHHHHHTT--TTTS--
-TTTSHHHHHTT--TTTS--
-TTTSHHHHHTT--TTTS--
-TTTSHHHHHTT--TTTS--
-TTTSHHHHHTT--TTTS--
-TTTSHHHHHTT--TTTS--
-TTTSHHHHTTT--TTT---
-TTTSHHHHHTT--TTTS--
-TTTSHHHHHTT--TTTS--
-TTTSHHHHHTT--TTTS--
-TTTSHHHHHTT--TTTS--
-TTTSHHHHHTT--TTSS--
-TTTSHHHHHHT--TTT---
-TTTSHHHHHTT--SSS---
-TTTSHHHHHTT--TTT---
-TTTSHHHHHTT--TTT---
-TTTSHHHHHTT--TTT---
-TTTSHHHHHTT--TTT---
-TTTSHHHHHTT--TTT---
-TTTSHHHHHTT--TTT---
-TTTSHHHHHTT--TTT---
-TTTSHHHHHTT--TTT---
-TTTSHHHHHTT--TTTS--
-TTTSHHHHHTT--TTTS--
-TTTSHHHHHTT--TTTS--
-TTTSHHHHTTT--TTTS--
-TTTSHHHHHTT--TTTS--
-TTTSHHHHHTT--TTT---
-TTTSHHHHHTT--TTT---
-TTTSHHHHTTT--TTT---
-TTTSHHHHHTT--TTTS--
-TTTSHHHHHTT--TTTS--
-TTTSHHHHHTT--TTTS--
-TTTSHHHHHTT--TTTS--
-TTTSHHHHHTT--TTTS--
-TTTSHHHHHTT--TTTS--
-TTTSHHHHHTT--TTTS--
-TTTSHHHHHTT--TTTS--
-TTTSHHHHHTT--TTTS--
-TTTSHHHHHTT--TTTS--
-TTTSHHHHHTT--TTTS--
-TTTSHHHHHTT--TTTS--
-TTTSHHHHHTT--TTT---
-TTTSTTTTTTT--TTTS--
-TTTSHHHHHTT--TTTS--
-TTTSHHHHHTT--TTTS--
-TTTSHHHHHTT--TTTS--
-TTTSHHHHTTT--TTTS--
-TTTSHHHHHTT--TTTS--
-TTTSHHHHHTT--TTTS--
-TTTSHHHHHTT--TTTS--
-TTTSHHHHHTT--TTT---
-TTTSHHHHHTT--TTTS--
-TTTSHHHHHTT--TTTS--
-TTTSHHHHHTT--TTTS--
-TTTSHHHHHTT--TTTS--
-TTTSHHHHHTT--TTTS--
-TTTSHHHHHTT--TTTS--
-TTTSHHHHHTT--TTTS--
-TTTSHHHHHHT--TTTS--
-TTTSHHHHHTT--TTTS--
-TTTSHHHHTTT--TTTS--
-TTTSHHHHHTT--TTT---
-TTTSHHHHTTT--TTTS--
-TTTSHHHHHTT--TTSS--
-TTTSHHHHHTT--TTTS--
-TTTSHHHHHTT--TTTS--
-TTTSHHHHHTT--TTTS--
-TTTSHHHHHTT--TTTS--
-TTTSHHHHTTT--TTTS--
-TTTSHHHHHTT--TTTS--
-TTT-HHHHTTT--TTTS--
-TTTSHHHHHTT--TTTS--
-TTTSHHHHHTT--TTTS--
-TTTSHHHHHTT--TTTS--
-TTTSHHHHHTT--TTTS--
-TTTSHHHHHTT--TTTS--
-TTTSHHHHTTT--TTSS--
-TTTSHHHHHHT--TTSS--
-TTTSHHHHHTT--TTTS--
-TTTSHHHHHTT--TTTS--
-TTTSHHHHHHT--TTSS--
-TTTSHHHHHTT--TTTS--
-TTTSHHHHHTT--TTTS--
-TTTSHHHHHTT--TTTS--
-TTT-HHHHTTT--TTSS--
-TTT-HHHHHTT--TTSS--
-TTT-HHHHHTT--TTTS--
-TTT-HHHHHTT--TTTS--
-TTTSHHHHHTT--TTTS--
-TTTSHHHHHTT--TTTS--
-TTT-HHHHTTT--TTT---
-TTT-HHHHHTT--TTS---
-TTT-HHHHTTT--GGG---
-TTT-HHHHHTT--TTS---
-TTT-HHHHHTT--TTT---
-TTTSHHHHHTT--TTT---
--SSSHHHHHTT--TTT---
-TTTSHHHHHTT--TTT---
-TTTSHHHHHTT--TTT---
-TTTSHHHHHTT--TTTS--
-TTTSHHHHHTT--TTT---
-TTTSHHHHHTT--TTT---
-TTTSHHHHHTT--TTT---
-TTT-HHHHHTT--TTT---
-TTTSHHHHHTT--TTT---
-TTTSHHHHHTT--TTT---
-TTT-HHHHHTT--TTT---
-TTT-HHHHHTT--TTT---
-TTT-HHHHHTT--TTT---
-TTT-HHHHHTT--TTT---
-TTTSHHHHHTT--TTT---
-TTTSHHHHHTT--TTT---
-TTT-HHHHHTT--TTT---
-TTT-HHHHTTT--TTT---
-TTT-HHHHHTT--TTT---
-TTS-HHHHHTT--TTT---
-TTT-HHHHHTT--TTS---
-TTTSHHHHHHT--TTSS--
-TTTSHHHHHTT--TTTS--
-TTTSHHHHHTT--TTTS--
-TTTSHHHHTTT--TTTS--
-TTTSHHHHHTT--TTTS--
-TTTSHHHHHTT--TTTS--
-TTTSHHHHHTT--TTTS--
-TTTSHHHHHTT--TTSS--
-TTTSHHHHHTT--GGG---
-TTTSHHHHHTT--TTS---
-TTTSHHHHHTT--TTS---
-TTTSHHHHHTT--TTS---
-TTTSHHHHHTT--TTT---
-TTTSHHHHHTT--TTSS--
-TTTSHHHHHTT--TTTS--
-TTTSHHHHHTT--TTTS--
-TTTSHHHHHTT--TTT---
-TTTSHHHHHTT--GGG---
-TTTSHHHHHTT--TTT---
-TTTSHHHHHTT--TTTS--
-TTTSHHHHHTT--STTS--
-TTSSHHHHHHT--TTTS--
-TTTSHHHHHTT--TTS---
-TTTSHHHHHTT--TTT---
-TTTSHHHHHTT--TTT---
-TTTSHHHHHTT--TTTS--
-TTTSHHHHTTT--TTTS--
-TTTSHHHHTTT--TTT---
-TTTSHHHHHTT--SSS---
-TTTSHHHHHTT--TTT---
-TTTSHHHHHTT--TTTS--
-TTTSHHHHHTT--TTTS--
-TTTSHHHHHTT--TTTS--
-TTTSHHHHHTT--TTTS--
-TTTSHHHHHTT--TTTS--
-TTT-TTTTTTT--TTTS--
-TTTSTTTTTTT--TTSS--
-TTT-HHHHHTT--TTTS--
-TTTSHHHHHTT--TTTS--
-TTTSHHHHHTT--TTTS--
-TTTSHHHHHTT--TTTS--
-TTTSHHHHHTT--TTTS--
-TTT-HHHHHTT--TTTS--
-TTTSHHHHHTT--TTS---
-TTT-HHHHHTT--TTS---
-TTS-HHHHHHT--TTSS--
-TTT-HHHHHTT--TTS---
-TTTSHHHHHTT--TTSS--
-TTTSHHHHHTT--SSS---
-TTTSHHHHHTT--TTS---
-TTTSHHHHHTT--TTSS--
-TTTSHHHHHTT--TTSS--
-TTTSHHHHTTT--TTT---
-TTTSHHHHHTT--TTT---
-TTTSHHHHHTT--TTT---
-TTTSHHHHHTT--TTT---
-TTTSHHHHHTT--TTT---
-TTTSHHHHHTT--TTS---
-TTTSHHHHTTT--TTT---
-TTTSHHHHHTT--GGG---
-TTTSHHHHHTT--GGG---
-TTTSHHHHHTT--GGG---
-TTTSHHHHHTT--TTS---
-TTTSHHHHHTT--TTS---
-TTSSHHHHHTT--GGG---
-TTTSHHHHHTT--TTS---
-TTSSHHHHHTT--GGG---
-TTTSHHHHHTT--TTS---
-TTTSHHHHHTT--TTS---
-TTTSHHHHHTT--GGG---
-TTTSHHHHHTT--TTS---
-TTTSHHHHHTT--TTTS--
-TTTSHHHHHTT--TTSS--
-TTTSHHHHHTT--TTS---
-TTTSHHHHHTT--GGG---
-TTTSHHHHHHT--GGG---
-TTTSHHHHHTT--TTSS--
-TTTSHHHHHTT--TTS---
-TTTSHHHHHTT--TTT---
-TTTSHHHHHTT--GGG---
-TTTSHHHHHTT--TTS---
-TTTSHHHHHHT--TTT---
-TTTSHHHHHTT--TTT---
-TTTSHHHHHTT--TTT---
-TTSSHHHHHTT--TTS---
-TTTSHHHHHTT--TTS---
-TTTSHHHHHTT--TTS---
-TTTSHHHHHTT--SSSS--
-TTTSHHHHHTT--TTSS--
-TTTSHHHHHTT--TTSS--
-TTTSHHHHHTT--TTSS--
-TTTSHHHHHTT--TTSS--
-TTTSHHHHHTT--TTTS--
-TTTSHHHHHTT--TTSS--
-TTTSHHHHHTT--TTTS--
-TTSSHHHHHTT--TTTS--
-TTTSHHHHHTT--TTTS--
-TTTSHHHHHTT--TTTS--
-TTTSHHHHHTT--TTTS--
-TTTSHHHHHTT--TTTS--
-TTTSHHHHTTT--TTTS--
-TTTSHHHHHTT--TTTS--
-TTTSHHHHHTT--TTSS--
-TTTSHHHHHTT--TTTS--
-TTTSHHHHHTT--TTTS--
-TTTSHHHHHTT--TTTS--
-TTTSHHHHHTT--TTTS--
-TTTSHHHHHHT--TTTS--
-TTTSHHHHHTT--TTSS--
-TTTSHHHHHTT--TTTS--
-TTTSHHHHHTT--TTSS--
-TTTSHHHHHTT--TTSS--
-TTTSHHHHHHT--TTTS--
-TTTSHHHHHTT--TTTS--
-TTTSHHHHHTT--TTTS--
-TTTSHHHHHTT--GGGS--
-TTTSHHHHHHT--TTT---
-TTTSHHHHHHT--TTT---
-TTTSHHHHHTT--TTSS--
-TTTSHHHHHTT--TTSS--
-TTTSHHHHHTT--TTTS--
-TTTSHHHHHTT--TTTS--
-TTTSHHHHHTT--TTTS--
-TTTSHHHHHTT--TTSS--
-TTTSHHHHHTT--TTTS--
-TTTSHHHHTTT--TTTS--
-TTTSHHHHTTT--TTTS--
-TTTSHHHHHTT--TTS---
-TTTSHHHHHTT--TTTS--
-TTTSHHHHHTT--TTSS--
-TTTSHHHHTTT--TTSS--
-TTTSHHHHHTT--TTTS--
-TTTSHHHHTTT--TTTS--
-TTTSHHHHHTT--TTTS--
-TTT-HHHHHTT--TTTS--
-TTTSHHHHHTT--TTT---
-TTTSHHHHHTT--TTSS--
-TTTSHHHHHTT--TTS---
-TTTSHHHHHHT--TTTS--
-TTTSHHHHHTT--TTSS--
-TTTSHHHHHTT--TTTS--
-TTTSHHHHHTT--TTTS--
-TTTSHHHHHTT--TTTS--
-TTTSHHHHHTT--TTSS--
-TTTSHHHHHTT--TTSS--
-TTSSHHHHHTT--TTTS--
-TTTSHHHHHTT--TTTS--
-TTTSHHHHHTT--TTSS--
-TTTSHHHHHTT--TTSS--
-TTTSHHHHHTT--TTTS--
-TTTSHHHHHTT--TTTS--
-TTTSHHHHHTT--TTTS--
-TTTSHHHHHTT--TTT---
-TTT-HHHHTTT--TTTS--
-TTTSHHHHTTT--TTSS--
-TTTSHHHHHTT--GGG---
-TTTSHHHHHHT--TTS---
-TTTSHHHHHTT--TTTS--
-TTTSHHHHTTT--TTSS--
-TTTSHHHHHTT--TTT---
-TTTSHHHHHTT--TTSS--
-TTTSHHHHHTT--TTTS--
-TTTSHHHHHHT--TTSS--
-TTSSHHHHHTT--TTSS--
-TTTSHHHHHTT--TTS---
-TTSSHHHHTTT--TTTS--
-TTSSHHHHHTT--TTT---
-TTTSHHHHHTT--TTS---
-TTTSHHHHHTT--TTT---
-TTTSHHHHHHT--TTS---
-TTTSHHHHHTT--TTS---
-TTTSHHHHHTT--TTT---
-TTTSHHHHHTT--TTT---
-TTTSHHHHTTT--TTS---
-TTTSHHHHHTT--TTT---
-TTTSHHHHTTT--TTTS--
-TTTSHHHHTTT--TTTS--
-TTTSHHHHHTT--TTTS--
-TTTSHHHHTTT--TTSS--
-TTTSHHHHHTT--TTSS--
--SSSHHHHTTT--TTTS--
-TTTSHHHHTTT--TTSS--
-TTTSHHHHTTT--TTTS--
-TTTSHHHHHTT--TTTS--
-TTTSHHHHHTT--TTT---
-TTTSHHHHHTT--TTTS--
-TTTSHHHHHTT--TTSS--
-TTT-HHHHHTT--TTS---
-TTTSHHHHHTT--TTT---
-TTTSHHHHHTT--TTT---
-TTTSHHHHHTT--TTSS--
-TTTSHHHHHTT--TTSS--
--SSSHHHHHTT--TTTS--
-TTTSHHHHHTT--TTT---
-TTTSHHHHHTT--TTSS--
-TTTSHHHHTTT--TTT---
-TTTSHHHHHTT--TTTS--
-TTTSHHHHHTT--TTTS--
-TTTSHHHHHTT--TTSS--
-TTTSHHHHHTT--TTSS--
-TTTSHHHHHTT--TTTS--
-TTTSHHHHHTT--TTSS--
-TTTSHHHHHTT--TTTS--
-TTTSHHHHHTT--TTSS--
-TTTSHHHHHTT--TTSS--
--SSSHHHHHTT--STTS--
-TTTSHHHHHTT--TTTS--
-TTTSHHHHHTT--TTTS--
-TTTSHHHHHHT--TTTS--
-TTTSHHHHHTT--TTTS--
-TTTSHHHHHHT--TTSS--
-TTTSHHHHHTT--TTTS--
-TTTSHHHHHTT--TTTS--
-TTTSHHHHHTT--TTTS--
-TTTSHHHHHTT--TTTS--
-TTTSHHHHHTT--TTTS--
-TTTSHHHHHTT--TTTS--
-TTTSHHHHHTT--TTTS--
-TTTSHHHHHTT--TTSS--
-TTTSHHHHTTT--TTTS--
-TTTSHHHHHTT--TTTS--
-TTTSHHHHHTT--TTTS--
-TTTSHHHHHTT--TTTS--
-TTTSHHHHHTT--SSSS--
-TTTSHHHHHTT--TTT---
-TTTSHHHHHTT--TTT---
-TTTSHHHHHTT--TTT---
-TTTSHHHHHTT--TTTS--
-TTTSHHHHHTT--TTTS--
-TTTSHHHHHTT--TTTS--
-TTTSHHHHHTT--TTTS--
-TTT-HHHHHTT--TTTS--
-TTTSHHHHHTT--TTTS--
-TTTSHHHHHTT--SSSS--
-TTTSHHHHHTT--TTTS--
-TTTSHHHHHTT--TTTS--
-TTTSHHHHHTT--TTTS--
-TTTSHHHHHTT--TTTS--
-TTTSHHHHHTT--TTTS--
-TTTSHHHHHTT--TTTS--
-TTTSHHHHHTT--TTTS--
-TTTSHHHHHTT--TTTS--
-TTTSHHHHHTT--TTTS--
-TTTSHHHHTTT--TTSS--
-TTTSHHHHHTT--TTT---
-TTTSHHHHHTT--TTTS--
-TTTSHHHHHTT--TTTS--
-TTTSHHHHHTT--TTTS--
-TTTSHHHHHTT--TTS---
-TTTSHHHHHTT--TTTS--
-TTTSHHHHHTT--TTT---
-TTSSHHHHHTT--SSS---
-TTTSHHHHHTT--TTT---
-TTTSHHHHHTT--TTTS--
-TTTSHHHHHTT--TTTS--
-TTTSHHHHTTT--TTTS--
-TTTSHHHHHTT--TTTS--
-TTTSHHHHHTT--TTTS--
-TTTSHHHHHTT--TTTS--
-TTTSHHHHHTT--TTTS--
-TTTSHHHHHTT--TTTS--
-TTTSHHHHHTT--TTSS--
-TTTSHHHHHTT--TTSS--
-TTTSHHHHHTT--TTTS--
-TTTSHHHHHTT--TTTS--
-TTTSHHHHHTT--TTSS--
-TTT-HHHHHTT--TTTS--
-TTT-HHHHHTT--TTTS--
-TTTSHHHHHTT--TTSS--
-TTTSHHHHHTT--TTS---
-TTSSHHHHHTT--TTSS--
-TTTSHHHHHTT--TTTS--
-GGG-HHHHHTT--TTS---
--SSSHHHHHTT--TTTS--
-TTT-HHHHHTT--TTTS--
-TTTSHHHHHTT--TTTS--
-TTTSHHHHHTT--TTTS--
-TTTSTTTTTTT--TTTS--
-TTTSHHHHHTT--TTTS--
-TTTSHHHHHTT--TTT---
-TTTSHHHHHTT--TTT---
-TTTSHHHHHTT--TTTS--
-TTT-HHHHHTT--TTT---
-TTTSHHHHHTT--TTT---
-GGGSHHHHHTT--TTT---
--SSSHHHHTTT--TTTS--
-TTSSHHHHHTT--TTT---
--SSSHHHHHTT--TTT---
--SSSHHHHHTT--TTT---
--SSSHHHHHTT--TTT---
--SSSHHHHHTT--TTT---
--SSSHHHHHTT--TTT---
--TT-HHHHHTT--TTT---
-TTT-HHHHHTT--TTT---
-TTT-HHHHHTT--TTT---
-TTT-HHHHHTT--TTT---
-TTTSHHHHHTT--TTT---
-TTTSHHHHTTT--TTT---
-TTTSHHHHHTT--TTT---
-TTTSHHHHHTT--TTTS--
-TTTSHHHHHTT--TTSS--
--SSSTTTTTTT--TTTS--
--SSSHHHHHTT--TTTS--
--SSSHHHHHTT--TTTS--
--SS-HHHHHTT--GGGS--
--SSSHHHHHTT--TTSS--
--SSSHHHHHTT--TTTS--
--SSSHHHHHTT--TTSS--
--SSSHHHHHTT--SSSS--
--SSSHHHHHTT--TTS---
--SSSHHHHHTT--TTTS--
--SSSHHHHHTT--TTTS--
--SSSHHHHTTT--TTTS--
--SSSHHHHHTT--TTTS--
--SSSHHHHHTT--TTTS--
--SSSHHHHTTT--TTTS--
--SSSHHHHHTT--TTTS--
--SSSHHHHHTT--TTTS--
--SSSHHHHHTT--TTTS--
--SSSHHHHTTT--TTT---
--SSSHHHHHTT--TTTS--
-TTSSHHHHHTT--TTTS--
-TTTSHHHHHTT--TTTS--
-TTTSHHHHHTT--TTTS--
-TTTSHHHHHTT--TTTS--
-TTTSHHHHHTT--SSSS--
-TTTSHHHHHTT--TTSS--
-TTTSHHHHHHT--TTTS--
-TTTSHHHHHTT--TTTS--
-TTTSHHHHHHT--TTTS--
-TTTSHHHHHTT--TTT---
-TTTSHHHHHTT--TTTS--
-TTTSHHHHHHT--TTTS--
-TTTSHHHHHTT--TTT---
-TTTSHHHHHTT--TTTS--
-TTTSHHHHHTT--TTTS--
-TTTSHHHHHTT--TTTS--
-TTTSHHHHHTT--TTTS--
-TTTSHHHHHTT--TTS---
-TTTSHHHHHTT--TTSS--
-TTTSHHHHHTT--TTTS--
-TTTSHHHHHTT--TTTS--
-TTTSHHHHTTT--TTSS--
-TTTSHHHHHTT--TTTS--
--SSSHHHHTTT--TTTS--
-TTTSHHHHHTT--TTTS--
-TTTSHHHHHTT--TTTS--
-TTTSHHHHHHT--TTTS--
-TTTSHHHHHTT--TTTS--
-TTTSHHHHHTT--TTTS--
-TTTSHHHHHTT--TTS---
-TTTSHHHHHTT--TTSS--
-TTTSHHHHHHT--TTT---
-TTTSHHHHHTT--TTSS--
-TTTSHHHHHTT--TTTS--
-TTTSHHHHHTT--TTT---
-TTTSHHHHHTT--TTTS--
-TTTSHHHHHTT--TTT---
-TTTSHHHHHTT--TTS---
-TTTSHHHHHTT--TTS---
-TTTSHHHHHTT--TTS---
-TTSSHHHHHTT--TTS---
-TTTSHHHHHTT--TTT---
-TTSSHHHHHTT--TTT---
-TTTSHHHHHTT--TTTS--
--SSSHHHHHTT--TTS---
-TTTSHHHHHTT--TTS---
-TTTSHHHHHTT--TTT---
-TTTSHHHHHTT--TTT---
-TTT-HHHHHTT--TTTS--
-TTTSHHHHHTT--TTS---
-TTTSHHHHHTT--TTS---
-TTTSHHHHHTT--TTS---
-TTTSHHHHHTT--TTTS--
-TTTSHHHHHTT--TTSS--
-TTT-HHHHHTT--TTTS--
-TTTSHHHHHTT--TTTS--
-TTSSHHHHHTT--TTTS--
-TTTSHHHHHTT--TTTS--
-TTTSHHHHHTT--TTT---
-TTTSHHHHHHT--TTT---
--TTSHHHHHTT--TTT---
-TTTSHHHHHTT--TTSS--
-TTTSHHHHHTT--TTTS--
-TTTSHHHHHTT--TTTS--
-TTTSHHHHHHT--TTTS--
-TTTSHHHHHTT--TTTS--
-TTTSHHHHHTT--TTTS--
-TTTSHHHHHTT--TTTS--
-TTTSHHHHHTT--TTSS--
-TTTSHHHHHTT--TTTS--
-TTTSHHHHHTT--TTTS--
-TTTSHHHHHHT--TTTS--
-TTTSHHHHHTT--TTS---
-TTTSHHHHHTT--TTS---
-TTTSHHHHHTT--TTS---
-TTTSHHHHHTT--TTSS--
-TTT-HHHHHTT--TTSS--
-TTTSHHHHHTT--TTTS--
-TTTSHHHHHTT--TTTS--
-TTTSHHHHHTT--TTTS--
-TTTSHHHHHTT--TTTS--
-TTTSHHHHHTT--TTSS--
-TTT-HHHHHTT--TTTS--
-TTTSHHHHHTT--TTTS--
-TTTSHHHHHTT--TTTS--
-TTTSHHHHHTT--TTSS--
-TTTSHHHHHTT--TTTS--
-TTTSHHHHHTT--TTTS--
-TTTSHHHHHTT--TTTS--
-TTT-HHHHHTT--TTTS--
-TTTSHHHHHTT--TTTT--
-TTTSHHHHHTT--TTTT--
-TTTSHHHHHTT--TTTT--
-TTTSHHHHHTT--TTTT--
-TTTSHHHHTTT--TTTT--
-TTTSHHHHHTT--TTTT--
-TTTSHHHHHTT--TTTT--
-TTTSHHHHHTT--TTTT--
-TTT-HHHHHTT--SSS---
-TTTSHHHHHTT--TTT---
-TTTSHHHHHTT--TTT---
-GGG-HHHHTTT--TTT---
-TTTSHHHHHTT--TTT---
-TTT-HHHHTTT--TTT---
-TTTSHHHHHTT--TTT---
-TTTSHHHHHTT--TTT---
-TTTSHHHHHTT--TTT---
-TTTSHHHHHTT--TTT---
-TTT-HHHHHTT--TTS---
-TTTSHHHHHTT--TTS---
-TTTSHHHHHTT--TTT---
-TTTSHHHHHTT--TTS---
-TTTSHHHHHTT--TTS---
-TTTSHHHHHTT--TTS---
-TTTSHHHHHTT--TTS---
-TTTSHHHHHTT--TTT---
-TTTSHHHHHHT--TTS---
-TTTSHHHHHTT--TTS---
-TTTSHHHHHTT--TTTS--
-TTTSHHHHHTT--TTS---
-TTT-HHHHHTT--TTSS--
-TTTSHHHHHTT--TTSS--
-TTTSHHHHHTT--TTT---
-TTTSHHHHTTT--TTS---
--SSSHHHHHTT--TTT---
-TTTSHHHHHTT--TTS---
-TTT-HHHHHTT--TTSS--
-TTTSHHHHHTT--TTS---
-TTTSHHHHTTT--TTTS--
-TTTSHHHHTTT--TTTS--
-GGGSHHHHHTT--TTTS--
-TTTSHHHHHTT--TTSS--
-TTT-HHHHHTT--TTSS--
-TTTSHHHHHTT--TTSS--
-TTTSHHHHHTT--TTSS--
-TTT-HHHHHTT--TTSS--
-TTTSHHHHHTT--TTSS--
-TTTSHHHHHTT--GGG---
-TTTSHHHHHTT--TTT---
-TTTSHHHHHTT--TTT---
-TTTSHHHHHTT--TTSS--
-TTTSHHHHHTT--TTTS--
-TTTSHHHHHTT--TTS---
-TTTSHHHHHTT--TTSS--
-TTTSHHHHHTT--TTTS--
-TTTSHHHHHTT--TTTS--
-TTTSHHHHHTT--TTTS--
-TTTSHHHHTTT--TTTS--
-GGGSHHHHHTT--TTS---
-TTTSHHHHHTT--TTTS--
-TTT-HHHHHTT--TTSS--
-TTTSHHHHHTT--TTSS--
-TTTSHHHHHTT--TTTS--
-TTTSHHHHHTT--TTTS--
-TTTSHHHHHTT--TTTS--
-TTTSHHHHHTT--TTTS--
-TTTSHHHHHTT--TTSS--
-TTTSHHHHHTT--TTT---
-TTTSHHHHHTT--TTTS--
-TTTSHHHHHTT--TTSS--
-TTTSHHHHHTT--TTS---
-TTTSHHHHHTT--TTSS--
-TTTSHHHHHTT--TTS---
-TTSSHHHHHTT--TTT---
-TTTSHHHHHTT--TTT---
-TTTSHHHHHTT--TTSS--
-TTSSHHHHHTT--TTTS--
-TTTSHHHHHTT--TTSS--
-TTTSHHHHHTT--TTTS--
-TTTSHHHHHTT--TTSS--
-TTTSHHHHHTT--TTSS--
-TTTSHHHHHTT--TTSS--
-TTTSHHHHHTT--TTSS--
-TTTSHHHHHTT--TTS---
-TTTSHHHHHTT--TTSS--
-TTTSHHHHHTT--TTSS--
-TTTSHHHHHTT--TTTS--
-TTTSHHHHHTT--TTTTT-
-TTTSHHHHHTT--TTT---
-TTTSHHHHHTT--TTS---
-TTTSHHHHTTT--TTS---
-TTTSHHHHHTT--TTSS--
-TTTSHHHHHTT--TTTS--
-TTTSHHHHHHT--TTTS--
-TTTSHHHHHTT--TTTS--
-TTTSHHHHTTT--TTTS--
-TTTSHHHHHTT--TTTS--
-TTTSHHHHHTT--TTSS--
-TTTSHHHHHTT--TTSS--
-TTTSHHHHHTT--TTS---
-TTTSHHHHHTT--TTSS--
-TTTSHHHHHTT--TTS---
-TTTSHHHHHTT--TTS---
-TTTSHHHHHTT--TTT---
-TTTSHHHHHTT--TTS---
-TTTSHHHHHTT--TTS---
-TTTSHHHHHTT--TTS---
-TTTSHHHHHTT--TTS---
-TTTSHHHHHTT--TTSS--
-TTSSHHHHHTT--TTS---
-TTTSHHHHHTT--TTS---
-TTTSHHHHHTT--TTT---
-TTTSHHHHHTT--TTT---
-TTTSHHHHHTT--TTS---
-TTSSHHHHHTT--TTS---
-TTTSHHHHHTT--SSS---
-TTTSHHHHHTT--TTS---
-TTTSHHHHHTT--TTS---
-TTTSHHHHTTT--TTT---
-TTTSHHHHHTT--TTS---
-TTTSHHHHHTT--TTS---
-TTTSHHHHHTT--TTS---
-TTTSHHHHHTT--TTT---
-TTTSHHHHHTT--TTT---
-TTTSHHHHHTT--TTS---
-TTTSHHHHHTT--TTTS--
-TTT-HHHHHTT--TTSS--
-TTTSHHHHHTT--TTSS--
-GGGSHHHHHTT--TTTS--
-TTTSHHHHHTT--TTSS--
-TTTSHHHHTTT--TTSS--
-TTT-HHHHTTT--TTSS--
-TTSSHHHHHTT--SSSS--
-TTTSHHHHHTT--TTTS--
-TTTSHHHHHTT--TTTS--
-TTTSHHHHHTT--TTT---
-TTTSHHHHHTT--TTTTT-
-TTT-HHHHHTT--TTSS--
-GGGSHHHHHTT--TTT---
-TTTSHHHHHTT--TTS---
-TTTSHHHHHTT--TTS---
-TTTSHHHHHTT--TTT---
-TTTSHHHHHTT--TTSS--
-TTTSHHHHHTT--TTS---
-TTTSHHHHTTT--TTT---
-TTTSHHHHTTT--TTT---
-TTTSHHHHHTT--TTSS--
-GGG-HHHHHTT--TTT---
-TTTSHHHHHTT--TTSS--
-TTTSHHHHHTT--TTS---
-TTTSHHHHTTT--TTS---
--SSSHHHHHTT--TTTS--
-TTTSHHHHHTT--TTS---
-TTTSHHHHHTT--TTT---
-TTT-HHHHHTT--TTT---
-TTT-HHHHHTT--TTSS--
-TTTSHHHHHTT--TTS---
-TTTSHHHHHTT--TTS---
-TTTSHHHHHTT--TTS---
-TTTSHHHHHTT--TTS---
-TTTSHHHHHTT--TTTS--
-TTTSHHHHHTT--TTTS--
-TTTSHHHHHTT--TTSS--
-TTTSHHHHHTT--TTS---
-TTTSHHHHHTT--TTT---
-TTSSHHHHHTT--TTTS--
-TTTSHHHHHTT--TTTS--
-TTTSHHHHHTT--TTSS--
-TTTSHHHHHTT--TTS---
-TTT-HHHHHTT--TTT---
-TTTSHHHHHTT--TTT---
-TTTSHHHHHTT--TTT---
-TTTSHHHHHTT--TTT---
-TTTSHHHHTTT--TTS---
-TTTSHHHHHTT--TTS---
-TTTSHHHHTTT--TTS---
-TTTSHHHHTTT--TTT---
-TTTSHHHHHTT--TTTTT-
-TTTSHHHHTTT--TTSS--
-TTTSHHHHHTT--TTTS--
-TTTSHHHHHTT--TTSS--
-TTTSHHHHHTT--TTTS--
-TTTSHHHHHTT--TTTS--
-TTT-HHHHHTT--TTTTT-
-TTTSHHHHHTT--TTSS--
-TTTSHHHHHTT--TTS---
-TTTSHHHHHTT--TTTS--
-TTT-HHHHHTT--TTSS--
-TTTSHHHHHTT--TTT---
-TTTSHHHHHHT--TTSS--
-TTT-HHHHHTT--TTTTT-
-TTT-HHHHHTT--TTTTT-
-TTTSHHHHHTT--TTTTT-
-TTT-HHHHHTT--TTT---
-TTTSHHHHHTT--TTS---
-TTTSHHHHHHT--TTTTT-
-TTTSHHHHHTT--TTSS--
-TTT-HHHHHTT--TTSS--
-TTTSHHHHHTT--TTTTT-
-TTTSHHHHHTT--TTSS--
-TTTSHHHHHTT--TTTS--
-TTTSHHHHHTT--TTSS--
-TTTSHHHHHTT--TTTS--
-TTTSHHHHHTT--TTSS--
-TTTSHHHHHTT--TTSS--
-TTSSHHHHHTT--TTSS--
-TTTSHHHHHTT--TTTTT-
-TTTSHHHHHTT--TTTTT-
-TTTSHHHHHTT--TTTTT-
-TTTSHHHHHTT--TTTTT-
-TTTSHHHHHHT--TTTS--
-TTTSHHHHHTT--TTTTT-
-TTTSHHHHHTT--TTTS--
-TTTSHHHHHTT--TTTTT-
-TTTSHHHHHTT--TTTTT-
-TTTSHHHHHTT--TTTTT-
-TTTSHHHHHTT--TTTTT-
-TTTSHHHHHTT--TTTTT-
-TTTSHHHHHTT--TTTTT-
-TTTSHHHHHTT--TTTTT-
-TTTSHHHHHTT--TTTTT-
-TTTSHHHHHTT--TTTTT-
-TTTSHHHHHTT--TTTTT-
-TTTSHHHHHTT--TTTTT-
-TTTSHHHHHTT--TTTS--
-TTTSHHHHHTT--TTTTT-
-TTTSHHHHHTT--TTTTT-
-TTTSHHHHHTT--TTTTT-
-TTTSHHHHHTT--TTSS--
-TTTSHHHHHTT--TTTS--
-TTTSHHHHHHT--TTTTT-
-TTTSHHHHHTT--TTSS--
-TTTSHHHHTTT--TTSS--
-TTTSHHHHHTT--TTTS--
-GGGSHHHHHTT--TTTS--
-TTTSHHHHHTT--TTTTT-
-TTTSHHHHHHT--TTTS--
-TTTSHHHHHTT--TTSS--
-TTSSHHHHHTT--TTTS--
-TTTSHHHHTTT--TTSS--
-TTTSHHHHHTT--TTTS--
-TTTSHHHHHTT--TTSS--
-TTTSHHHHHTT--TTSS--
-TTTSHHHHTTT--TTSS--
-TTTSHHHHHTT--TTTTT-
-TTTSHHHHHTT--TTTTT-
-TTTSHHHHHTT--TTTTT-
-TTTSHHHHHTT--TTTTT-
-TTTSHHHHHTT--TTSS--
-TTTSHHHHHTT--TTSS--
-TTTSHHHHHHT--TTTS--
-TTTSHHHHHTT--TTTTT-
-TTTSHHHHHTT--TTTTT-
-TTTSHHHHHTT--TTTTT-
-TTTSHHHHHTT--TTTTT-
-TTTSHHHHHHT--TTTTT-
-TTTSHHHHHTT--TTTTT-
-TTTSHHHHHTT--TTTTT-
-TTTSHHHHHTT--TTTTT-
-GGG-HHHHHTT--TTTTT-
-TTTSHHHHHTT--TTTTT-
-TTTSHHHHHTT--TTTTT-
-TTTSHHHHHTT--TTTTT-
-TTTSHHHHHTT--TTTTT-
-TTTSHHHHHTT--TTTTT-
-TTTSHHHHHTT--TTTTT-
-TTSSHHHHHTT--TTTTT-
-TTSSHHHHHTT--TTTTT-
-TTTSHHHHHTT--TTTS--
-TTTSHHHHHTT--TTTTT-
-TTTSHHHHHTT--TTTTT-
-TTTSHHHHHTT--TTTTT-
-GGGSHHHHHTT--TTTTT-
-TTTSHHHHHHT--TTTTT-
-TTT-HHHHHTT--TTTTT-
-TTTSHHHHHTT--TTTTT-
-TTTSHHHHHTT--TTTTT-
-TTTSHHHHHTT--TTTTT-
-TTTSHHHHHHT--TTTTT-
-TTTSHHHHHTT--TTTTT-
-TTTSHHHHHTT--TTTTT-
--SSSHHHHHTT--TTTTT-
-TTTSHHHHHTT--TTTTT-
-TTTSHHHHHTT--TTTTT-
-TTTSHHHHHTT--TTTTT-
-TTTSHHHHHTT--TTTS--
-TTTSHHHHHTT--TTTTT-
-TTTSHHHHTTT--TTSS--
-TTT-HHHHHTT--TTTTT-
-TTTSHHHHHTT--TTTTT-
-TTTSHHHHHTT--TTTTT-
-TTTSHHHHHTT--TTTTT-
-TTTSHHHHHTT--TTGGG-
-TTTSHHHHHTT--TTGGG-
-TTTSHHHHHHT--TTGGG-
-TTTSHHHHHTT--HHHH--
-TTTSHHHHHTT--TTTT--
-TTTSHHHHHHT--TTTTT-
-TTT-HHHHHTT--TTTTT-
-TTTSHHHHHTT--TTTS--
-TTTSHHHHHTT--TTTS--
-GGGSHHHHHHT--TTTS--
-TTTSHHHHHTT--TTTS--
-TTTSHHHHHHT--TTTS--
-TTTSHHHHHTT--TTTTT-
-TTTSHHHHHTT--TTTTT-
-TTTSHHHHHTT--TTTTT-
-TTTSHHHHHTT--TTGGG-
-TTSSHHHHHTT--TTTTT-
-TTTSHHHHHTT--TTGGG-
-TTTSHHHHHHT--TTTTT-
-TTTSHHHHHTT--TTTTT-
-TTSSHHHHHTT--TTGGG-
-TTTSHHHHTTT--TTTT--
-TTTSHHHHHTT--TTGGG-
-TTSSHHHHHTT--TTGGG-
-TTTSHHHHHTT--TTTTT-
-TTTSHHHHHTT--TTTT--
-TTSSHHHHHTT--TTTTT-
-TTT-HHHHHTT--TTGGG-
-TTTSHHHHHTT--TTGGG-
-TTTSHHHHHTT--TTGGG-
-TTTSHHHHHTT--TTTTT-
-TTTSHHHHHTT--TTGGG-
-TTTSHHHHHTT--HHHH--
-TTT-HHHHHTT--TTTTT-
-TTTSHHHHHTT--TTGGG-
-GGGSHHHHHTT--TTGGG-
-TTTSHHHHHTT--TTTTT-
-TTTSHHHHHTT--TTTTT-
-TTTSHHHHHTT--TTTTT-
-TTTSHHHHHTT--TTTTT-
-TTTSHHHHHTT--TTTTT-
-TTTSHHHHHTT--TTTTT-
-TTSSHHHHHTT--TTTTT-
-TTSSHHHHHTT--TTTTT-
-TTTSHHHHTTT--TTTTT-
-TTTSHHHHHTT--TTTTT-
-TTSSHHHHHHT--TTTTT-
-GGGSHHHHHTT--TTTTT-
-TTTSHHHHHTT--TTTTT-
-GGGSHHHHHTT--TTTTT-
-TTSSHHHHHTT--TTTT--
-TTTSHHHHHTT--TTTTT-
-TTTSHHHHHTT--TTGGG-
-TTT-HHHHTTT--TTGGG-
--SSSHHHHHTT--TTGGG-
-GGGSHHHHHTT--TTGGG-
-TTTSHHHHHTT--TTGGG-
-TTTSHHHHHTT--TTTTT-
-TTTSHHHHHTT--TTTTT-
-TTTSHHHHHTT--TTGGG-
-TTTSHHHHHTT--TTTT--
-TTTSHHHHHTT--TTTTT-
-TTTSHHHHHTT--TTGGG-
-TTTSHHHHHTT--HHHHH-
-TTTSHHHHHTT--TTGGG-
-TTTSHHHHHTT--TTTTT-
-TTTSHHHHHTT--TTGGG-
-TTTSHHHHHTT--TTGGG-
-TTTSHHHHHTT--TTGGG-
-TTTSHHHHHTT--TTGGG-
-TTTSHHHHHTT--TTTTT-
-TTTSHHHHHTT--TTTTT-
-TTTSHHHHHTT--TTTTT-
-TTTSHHHHHTT--TTTS--
-TTTSHHHHTTT--TTTTT-
-TTTSHHHHHTT--TTTTT-
-TTTSHHHHHTT--TTTTT-
-TTTSHHHHHTT--TTTTT-
-TTTSHHHHHHT--TTTTT-
-TTTSHHHHHTT--TTTTT-
-TTTSHHHHHTT--TTTTT-
-TTTSHHHHHTT--TTTTT-
-TTTSHHHHHTT--TTTTT-
-GGGSHHHHHTT--TTTTT-
-TTTSHHHHHTT--TTTTT-
-TTTSHHHHHTT--TTTTT-
-TTTSHHHHHTT--TTTTT-
-TTTSHHHHHTT--TTTTT-
-TTTSHHHHHTT--TTTTT-
-TTTSHHHHHTT--TTTTT-
-TTTSHHHHTTT--TTTTT-
-TTTSHHHHHTT--TTTTT-
-TTTSHHHHHTT--TTGGG-
--SSSHHHHHTT--TTTT--
-TTTSHHHHHHT--TTTT--
-TTTSHHHHHTT--TTTTT-
-TTTSHHHHHTT--TTTTT-
-TTTSHHHHHTT--TTTTT-
-TTTSHHHHHTT--HHHHH-
-TTTSHHHHHTT--TTTTT-
-TTTSHHHHHTT--TTTT--
-TTTSHHHHHTT--TTTTT-
-TTTSHHHHHTT--TTTTT-
-TTTSTTHHHHT--TTTT--
-TTTSHHHHHTT--TTTTT-
-TTTSHHHHHTT--TTTTT-
-GGGSHHHHHTT--TTTTT-
-TTTSHHHHHTT--HHHHH-
-TTTSHHHHHTT--SSTTT-
-TTTSHHHHHHT--TTTTT-
-TTTSHHHHHTT--TTTTT-
-TTTSHHHHHTT--TTTTT-
-TTTSHHHHTTT--TTTTT-
-TTTSHHHHHTT--TTGGG-
-TTTSHHHHHTT--SSTTT-
-TTTSHHHHHTT--TTTTT-
-TTTSHHHHHTT--TTTTT-
-TTTSHHHHHTT--TTTTT-
-TTTSHHHHHHT--TTTTT-
-TTTSHHHHHTT--TTGGG-
-TTTSHHHHTTT--TTGGG-
-TTTSHHHHHTT--TTGGG-
-TTTSHHHHHHT--TTGGG-
-TTTSHHHHHTT--TTGGG-
-TTTSHHHHHTT--TTGGG-
-TTTSHHHHHTT--TTGGG-
-TTTSHHHHHTT--TTTT--
-TTTSHHHHHTT--TTGGG-
-TTTSHHHHTTT--TTGGG-
-TTTSHHHHHTT--TTGGG-
-TTTSHHHHHTT--TTGGG-
-TTTSHHHHHHT--TTGGG-
-TTTSHHHHHTT--TTGGG-
-TTTSHHHHHTT--TTGGG-
-TTTSHHHHHTT--TTGGG-
-TTTSHHHHHTT--TTGGG-
-TTTSHHHHHTT--TTGGG-
-TTTSHHHHTTT--TTGGG-
-TTTSHHHHHTT--TTGGG-
-TTTSHHHHHTT--TTGGG-
-TTTSHHHHHTT--TTGGG-
-TTTSHHHHHTT--TTGGG-
-TTTSHHHHHTT--TTGGG-
-TTTSHHHHHTT--TTTT--
-TTTSHHHHHTT--HHHHH-
-TTTSHHHHHTT--TTTTT-
-TTTSHHHHHTT--HHHHH-
-TTTSHHHHHTT--TTTTT-
-TTTSHHHHHTT--TTTTT-
-TTTSHHHHHTT--TTTTT-
-TTTSHHHHHTT--TTTTT-
-TTTSHHHHHTT--TTTTT-
-TTTSHHHHHTT--TTTTT-
-TTTSHHHHHTT--TTTTT-
-TTTSHHHHHTT--TTTTT-
-TTTSHHHHHTT--TTTTT-
-TTTSHHHHHTT--HHHHH-
-TTTSHHHHHTT--TTTTT-
-TTTSHHHHHTT--TTTTT-
-TTTSHHHHHHT--TTTTT-
-TTTSHHHHHTT--HHHHH-
-TTTSHHHHHTT--TTTTT-
-TTTSHHHHHTT--TTTTT-
-TTTSHHHHHTT--TTTTT-
-TTTSHHHHHTT--TTTTT-
-TTTSHHHHHTT--TTTTT-
-TTTSHHHHHHT--TTTTT-
-TTTSHHHHHTT--TTTTT-
-TTTSHHHHHTT--HHHHH-
-TTTSHHHHHTT--TTTTT-
-TTTSHHHHTTT--TTTTT-
-TTTSHHHHHTT--TTTTT-
-TTTSHHHHHTT--TTTTT-
-TTTSHHHHHHT--TTTTT-
-TTTSHHHHHTT--TTTTT-
-TTTSHHHHHTT--TTTTT-
-TTSSHHHHHTT--TTTTT-
--SSSHHHHHHT--TTTTT-
--SSSHHHHHTT--TGGGT-
--SSSHHHHHTT--TTTTT-
--SSSHHHHHHT--TTTTT-
--SSSHHHHHTT--TTTTT-
--SSSHHHHHTT--TTTTT-
--SSSHHHHHTT--TTTTT-
--SSSHHHHHTT--HHHHH-
--SSSHHHHHTT--TTTTT-
--SSSHHHHHHT--TTTTT-
-TTSSHHHHHTT--TTTTT-
--SSSHHHHHHT--TTTTT-
--S-SHHHHHTT--TTTTT-
--S-SHHHHHTT--TTTTT-
--SSSHHHHHTT--TTTTT-
--SSSHHHHHTT--TTTTT-
--S-SHHHHHTT--TTTTT-
--SSSHHHHHTT--TTTTT-
--SSSHHHHHHT--TTGGG-
--SSSHHHHHTT--TTTTT-
-TTSSHHHHHTT--TTTTT-
-TTSSHHHHHTT--TTTTT-
--SSSHHHHHTT--TTTTT-
--SSSHHHHHTT--TTTTT-
--SSSHHHHHTT--TTTTT-
--SSSHHHHHTT--TTTTT-
-TTSSHHHHHTT--TTTTT-
--SSSHHHHHTT--TTTTT-
--SSSHHHHHHT--TTTTT-
--SSSHHHHHHT--SGGGT-
-TTSSHHHHHTT--TTTTT-
-TT-SHHHHTTT--TTTTT-
--SSSHHHHHTT--TTTTT-
-TTSSHHHHHTT--TTTTT-
--S-SHHHHHTT--TTTTT-
--S-SHHHHHTT--TTTTT-
--SSSHHHHHTT--TTTTT-
--SSSHHHHHTT--TTTTT-
--SSSHHHHHTT--TTTTT-
--SSSHHHHHTT--TTTTT-
--SSSHHHHHTT--TTTTT-
--SSSHHHHHHT--TTTTT-
--SSSHHHHHTT--TTTTT-
--SSSHHHHHTT--TTTTT-
-TTSSHHHHHTT--TTTTT-
--SSSHHHHHTT--TTTTT-
--SSSHHHHHTT--TTTTT-
--SSSHHHHHTT--TTTTT-
--SSSHHHHHTT--TTTTT-
--SSSHHHHHTT--TTTTT-
-TTSSHHHHHTT--TTTTT-
-TTSSHHHHHTT--TTTTT-
-TTSSHHHHHTT--TTTTT-
---SSHHHHHTT--TTTTT-
--SSSHHHHHTT--TTTTT-
--SSSHHHHHTT--TTTTT-
--SSSHHHHHTT--TTTTT-
--SSSHHHHTTT--TTTTT-
--SSSHHHHHTT--TTTTT-
-TTSSHHHHHTT--TTTTT-
--SSSHHHHHTT--TTTTT-
--SSSHHHHHTT--TTTTT-
--SSSHHHHHTT--TTTTT-
--SSSHHHHHTT--TTTTT-
-TTSSHHHHHTT--TTTTT-
--SSSHHHHHTT--TTTTT-
--SSSHHHHHHT--TTTTT-
-TTSSHHHHHTT--HHHHH-
--SSSHHHHHTT--TTGGG-
--SSSHHHHHTT--TTGGG-
--SSSHHHHHTT--TTGGG-
--SSSHHHHHTT--TTGGG-
--SSSHHHHHTT--TTTTT-
--SS-HHHHHTT--TTGGG-
--SSSHHHHHTT--HHHHT-
--SSSHHHHHTT--HHHHT-
--SSSHHHHHTT--STTT--
--SSSHHHHHTT--TTGGG-
--SSSHHHHHTT--TTGGG-
-TTSSHHHHHHT--TTTTT-
--SSSHHHHHTT--HHHHH-
--SSSHHHHHTT--TTGGG-
--SSSHHHHHTT--TTTTT-
--SSSHHHHHTT--TTTTT-
--SSSHHHHHTT--TTGGG-
[truncated: 20,014 more chars]
