# Supplementary material for: Unfolding of α-helical 20-residue poly-glutamic acid analyzed by multiple runs of canonical molecular dynamics simulations
Source: PeerJ. 2018 May 15;6:e4769. doi: 10.7717/peerj.4769 (PMC5958886; doi:10.7717/peerj.4769)
Supplement: Supplemental Information 5 — The data includes the two initial structures and trajectories of secondary structural elements of all the residues in all the snapshots generated in this study. All the figures and tables in this manuscript were generated based on this raw data. [file peerj-06-4769-s005.gz › ss_trajectory/Ide/ide3.txt]

-HHHHHHHHHHHHHHHHHH-
-HHHHHHHHHHHHHHHHHH-
-HHHHHHHHHHHHHHHHHH-
-HHHHHHHHHHHHHHHHHH-
-HHHHHHHHHHHHHHHHHH-
-HHHHHHHHHHHHHHHHHH-
-HHHHHHHHHHHHHHHHHT-
-HHHHHHHHHHHHHHHHHH-
-HHHHHHHHHHHHHHHHH--
-HHHHHHHHHHHHHHHHHH-
-HHHHHHHHHHHHHHHHHH-
-HHHHHHHHHHHHHHHHHH-
-HHHHHHHHHHHHHHHHH--
-HHHHHHHHHHHHHHHHTT-
-HHHHHHHHHHHHHHHTT--
-HHHHHHHHHHHHHHHHH--
-HHHHHHHHHHHHHHHHT--
-HHHHHHHHHHHHHHHHT--
-HHHHHHHHHHHHHHHTT--
-GGGTHHHHHHHHHHHTT--
--GGGHHHHHHHHHHHT---
--TTTHHHHHHHHHHHHS--
--TTTHHHHHHHHHHHT---
--TTTHHHHHHHHHHTTS--
--TTTHHHHHHHHHHTTS--
--TTTHHHHHHHHHHHHHT-
--TTTHHHHHHHHHHHHHT-
-GGGTTTHHHHHHHHHHH--
-HHHHHHHHHHHHHHHHH--
-HHHHHHHHHHHHHHTTS--
-GGGHHHHHHHHHHHHH---
-GGGHHHHHHHHHHHHHT--
-TTTHHHHHHHHHHHHH---
-TTTHHHHHHHHHHHHTT--
-TTTHHHHHHHHHHHHT---
-TTTHHHHHHHHHHHTT---
-TTTHHHHHHHHHHHHTT--
-TTTHHHHHHHHHHHHTT--
-TTTTTHHHHHHHHHHGGG-
-TTTHHHHHHHHHHHHTT--
-TTTHHHHHHHHHHHHTT--
-TTTHHHHHHHHHHHHHTT-
-TTTHHHHHHHHHHHHHHT-
-TTTHHHHHHHHHHHHHHT-
-TTTTTHHHHHHHHHHHH--
-TTTHHHHHHHHHHHHHH--
-HHHHHHHHHHHHHHHTT--
-TTTHHHHHHHHHHHHHH--
-TTTHHHHHHHHHHHHTT--
-TTTHHHHHHHHHHHHHHH-
-TTTHHHHHHHHHHHHHHH-
-TTTHHHHHHHHHHHHHHH-
-TTTHHHHHHHHHHHHHHH-
-TTTHHHHHHHHHHHGGGT-
-TTTHHHHHHHHHHHGGGT-
-TTTHHHHHHHHHHHHHHH-
-TTTHHHHHHHHHHHHHHH-
-HHHHHHHHHHHHHHGGGT-
-TTHHHHHHHHHHTTGGGT-
-HHHHHHHHHHHHHGGGGT-
-TTHHHHHHHHHHHHGGGT-
-HHHHHHHHHHHHHHGGGT-
-HHHHHHHHHHHHHHHHHH-
-TTHHHHHHHHHHHHHHHH-
-TTHHHHHHHHHHHHHTTT-
-TTHHHHHHHHHHHHHHT--
-TTHHHHHHHHHHHHHHHH-
-HHHHHHHHHHHHHHHHHH-
-HHHHHHHHHHHHHHHHHT-
-HHHHHHHHHHHHHHHHHH-
-HHHHHHHHHHHHHHHHHT-
-HHHHHHHHHHHHHHHHT--
-HHHHHHHHHHHHHHHHHT-
-HHHHHHHHHHHHHHHHHH-
-HHHHHHHHHHHHHHHHHH-
-HHHHHHHHHHHHHHHHHH-
-HHHHHHHHHHHHHHHHHH-
-HHHHHHHHHHHHHHHHHH-
-HHHHHHHHHHHHHHHHHH-
-HHHHHHHHHHHHHHHHHH-
-HHHHHHHHHHHHHHHHHH-
-HHHHHHHHHHHHHHHHHH-
-HHHHHHHHHHHHHHHHHH-
-HHHHHHHHHHHHHHHHHH-
-HHHHHHHHHHHHHHHHHT-
-HHHHHHHHHHHHHHHHHH-
-HHHHHHHHHHHHHHHTTT-
-HHHHHHHHHHHHHHHHHH-
-HHHHHHHHHHHHHHHHTT-
-HHHHHHHHHHHHHHHHHT-
-HHHHHHHHHHHHHHHTTT-
-HHHHHHHHHHHHHHHTTT-
-TTHHHHHHHHHHHHHTTT-
-HHHHHHHHHHHHHHHTTT-
-HHHHHHHHHHHHHHHTTT-
-HHHHHHHHHHHHHHHHHH-
-HHHHHHHHHHHHHHHHHH-
-HHHHHHHHHHHHHHHHHH-
-HHHHHHHHHHHHHHHHHT-
-HHHHHHHHHHHHHHHHHH-
-HHHHHHHHHHHHHHHHHH-
-HHHHHHHHHHHHHHHTT--
-HHHHHHHHHHHHHHHTTT-
-HHHHHHHHHHHHHHHHHH-
-HHHHHHHHHHHHHHHHHH-
-HHHHHHHHHHHHHHHHHH-
-HHHHHHHHHHHHHHHHHH-
-HHHHHHHHHHHHHHHHTT-
-HHHHHHHHHHHHHHHTTT-
-HHHHHHHHHHHHHHHHTT-
-HHHHHHHHHHHHHHHHTT-
-HHHHHHHHHHHHHHHHTT-
-HHHHHHHHHHHHHHHHHH-
-HHHHHHHHHHHHHHHHTT-
-HHHHHHHHHHHHHHHHH--
-HHHHHHHHHHHHHHHHHH-
-HHHHHHHHHHHHHHHHTT-
-HHHHHHHHHHHHHHHHHH-
-HHHHHHHHHHHHHHHHHH-
-HHHHHHHHHHHHHHHHHH-
-HHHHHHHHHHHHHHHHTT-
-HHHHHHHHHHHHHHHTTT-
-HHHHHHHHHHHHHHHHTT-
-HHHHHHHHHHHHHHHHT--
-HHHHHHHHHHHHHHHTT--
-HHHHHHHHHHHHHHHTT--
-HHHHHHHHHHHHHHHHH--
-HHHHHHHHHHHHHHHHTT-
-HHHHHHHHHHHHHHHHTT-
-HHHHHHHHHHHHHHHHTT-
-HHHHHHHHHHHHHHHHTT-
-HHHHHHHHHHHHHHHHT--
-HHHHHHHHHHHHHHHHTT-
-HHHHHHHHHHHHHHHHTT-
-HHHHHHHHHHHHHHHHTT-
-HHHHHHHHHHHHHHHHTT-
-HHHHHHHHHHHHHHHHHH-
-HHHHHHHHHHHHHHHHHH-
-HHHHHHHHHHHHHHHTTT-
-HHHHHHHHHHHHHHHHTT-
-HHHHHHHHHHHHHHHHTT-
-HHHHHHHHHHHHHHHHHH-
-HHHHHHHHHHHHHHHTTT-
-HHHHHHHHHHHHHHHHHH-
-HHHHHHHHHHHHHHHHHH-
-HHHHHHHHHHHHHHHHHH-
-HHHHHHHHHHHHHHHHHH-
-HHHHHHHHHHHHHHHHH--
-HHHHHHHHHHHHHHHTT--
-HHHHHHHHHHHHHHHHTT-
-HHHHHHHHHHHHHHHHHH-
-HHHHHHHHHHHHHHHHHH-
-HHHHHHHHHHHHHHHHHH-
-HHHHHHHHHHHHHHHHHT-
-HHHHHHHHHHHHHHHHTT-
-HHHHHHHHHHHHHHHTT--
-HHHHHHHHHHHHHHHHHT-
-HHHHHHHHHHHHHHHHHT-
-HHHHHHHHHHHHHHHHTT-
-HHHHHHHHHHHHHHHHH--
-HHHHHHHHHHHHHHHHHH-
-HHHHHHHHHHHHHHHHT--
-HHHHHHHHHHHHHHHHTT-
-HHHHHHHHHHHHHHHHH--
-HHHHHHHHHHHHHHHHTT-
-HHHHHHHHHHHHHHHHHT-
-HHHHHHHHHHHHHHHHHH-
-HHHHHHHHHHHHHHHHTT-
-HHHHHHHHHHHHHHHHH--
-HHHHHHHHHHHHHHHHHT-
-HHHHHHHHHHHHHHHHTT-
-HHHHHHHHHHHHHHHHHH-
-HHHHHHHHHHHHHHHHHT-
-HHHHHHHHHHHHHHHHHH-
-HHHHHHHHHHHHHHHHH--
-HHHHHHHHHHHHHHHHTT-
-HHHHHHHHHHHHHHHHHT-
-HHHHHHHHHHHHHHHHTT-
-HHHHHHHHHHHHHHHHHH-
-HHHHHHHHHHHHHHHHHT-
-HHHHHHHHHHHHHHHHHT-
-HHHHHHHHHHHHHHHHHH-
-HHHHHHHHHHHHHHHHHH-
-HHHHHHHHHHHHHHHHHH-
-HHHHHHHHHHHHHHHHHH-
-HHHHHHHHHHHHHHHGGG-
-HHHHHHHHHHHHHHHGGG-
-HHHHHHHHHHHHHHHTTT-
-HHHHHHHHHHHHHHHHHT-
-HHHHHHHHHHHHHHHHHH-
-HHHHHHHHHHHHHHHHHH-
-HHHHHHHHHHHHHHHHHH-
-HHHHHHHHHHHHHHHHHT-
-HHHHHHHHHHHHHHHHTT-
-HHHHHHHHHHHHHHHHHT-
-HHHHHHHHHHHHHHHHTT-
-HHHHHHHHHHHHHHHHTT-
-HHHHHHHHHHHHHHHHTT-
-HHHHHHHHHHHHHHHHHH-
-HHHHHHHHHHHHHHHHHT-
-HHHHHHHHHHHHHHHTT--
-HHHHHHHHHHHHHHHTT--
-HHHHHHHHHHHHHHHTT--
-HHHHHHHHHHHHHHHHHT-
-HHHHHHHHHHHHHHTTT--
-HHHHHHHHHHHHHHTTT--
-HHHHHHHHHHHHHHHHH--
-HHHHHHHHHHHHHHHHHH-
-HHHHHHHHHHHHHHHTTT-
-HHHHHHHHHHHHHHHHTT-
-HHHHHHHHHHHHHHHHHH-
-HHHHHHHHHHHHHHHHHH-
-HHHHHHHHHHHHHHHTTT-
-HHHHHHHHHHHHHHHHHH-
-HHHHHHHHHHHHHHHHHT-
-HHHHHHHHHHHHHHHHHH-
-HHHHHHHHHHHHHHHHHT-
-HHHHHHHHHHHHHHHHTT-
-HHHHHHHHHHHHHHHHHH-
-HHHHHHHHHHHHHHHHHH-
-HHHHHHHHHHHHHHHHHH-
-HHHHHHHHHHHHHHHHHH-
-HHHHHHHHHHHHHHHHHH-
-HHHHHHHHHHHHHHHHHH-
-HHHHHHHHHHHHHHHHHH-
-HHHHHHHHHHHHHHHGGG-
-HHHHHHHHHHHHHTTSTT-
-HHHHHHHHHHHHHTTTTT-
-HHHHHHHHHHHHHH-TTT-
-HHHHHHHHHHHTTTTTTT-
-HHHHHHHHHHHHHTTTTT-
-HHHHHHHHHHHHHHHHHH-
-HHHHHHHHHHHHHTTTTT-
-HHHHHHHHHHHHHHTTTT-
-HHHHHHHHHHHHHH-TTT-
-HHHHHHHHHHHHHTTTTT-
-HHHHHHHHHHHHHTTTTT-
-HHHHHHHHHHHHHTTTTT-
-HHHHHHHHHHHHHH-TTT-
-HHHHHHHHHHHHHTTTTT-
-HHHHHHHHHHHHTT-TTT-
-HHHHHHHHHHHHTT-TTT-
-HHHHHHHHHHHHTTTTTT-
-HHHHHHHHHHHHTT--S--
-HHHHHHHHHHHHHHTTT--
-HHHHHHHHHHHHHHSGGG-
-HHHHHHHHHHHHHTSTTT-
-HHHHHHHHHHHHHTTTT--
-HHHHHHHHHHHHHTTTTT-
-HHHHHHHHHHHHHHTGGG-
-HHHHHHHHHHHHHHGGGG-
-TTHHHHHHHHHHHHGGGG-
-HHHHHHHHHHHHHHGGGG-
-HHHHHHHHHHHHHHGGGG-
-HHHHHHHHHHHHHHHHTT-
-TTHHHHHHHHHHHHHHTT-
-HHHHHHHHHHHHHHHHHH-
-HHHHHHHHHHHHHHHTT--
-HHHHHHHHHHHHHHHHHH-
-TTHHHHHHHHHHHHHHH--
-HHHHHHHHHHHHHHHHHH-
-HHHHHHHHHHHHHHHHHH-
-HHHHHHHHHHHHHHHHHH-
-HHHHHHHHHHHHHHHHTT-
-HHHHHHHHHHHHHHHHTT-
-HHHHHHHHHHHHHHHHHT-
-HHHHHHHHHHHHHHHHHH-
-HHHHHHHHHHHHHHHHHH-
-HHHHHHHHHHHHHHHHTT-
-HHHHHHHHHHHHHHHHTT-
-HHHHHHHHHHHHHHHHHH-
-HHHHHHHHHHHHHHHHTT-
-HHHHHHHHHHHHHHHHH--
-HHHHHHHHHHHHHHHHTT-
-HHHHHHHHHHHHHHHHH--
-HHHHHHHHHHHHHHHTTT-
-HHHHHHHHHHHHHHHHHT-
-HHHHHHHHHHHHHHHHHT-
-HHHHHHHHHHHHHHHHHT-
-HHHHHHHHHHHHHHHHH--
-HHHHHHHHHHHHHHHHHT-
-HHHHHHHHHHHHHHHHHT-
-HHHHHHHHHHHHHHHTT--
-HHHHHHHHHHHHHHHHS--
-HHHHHHHHHHHHHHHHH--
-HHHHHHHHHHHHHHHHH--
-HHHHHHHHHHHHHHHHHT-
-HHHHHHHHHHHHHHHHH--
-HHHHHHHHHHHHHHHHHT-
--HHHHHHHHHHHHHHHH--
-HHHHHHHHHHHHHHHHHH-
-HHHHHHHHHHHHHHHHH--
-HHHHHHHHHHHHHHHHHT-
-HHHHHHHHHHHHHHHHHT-
-HHHHHHHHHHHHHHHHH--
-HHHHHHHHHHHHHHHHH--
-HHHHHHHHHHHHHHHHH--
-HHHHHHHHHHHHHHHHHT-
-HHHHHHHHHHHHHHHHHT-
-HHHHHHHHHHHHHHHHHT-
-HHHHHHHHHHHHHHHHHT-
-HHHHHHHHHHHHHHHHHT-
-HHHHHHHHHHHHHHHHHT-
-HHHHHHHHHHHHHHHHH--
-HHHHHHHHHHHHHHHHHH-
-HHHHHHHHHHHHHHHHHH-
-HHHHHHHHHHHHHHHHHH-
-HHHHHHHHHHHHHHHHHH-
-HHHHHHHHHHHHHHHHHH-
-HHHHHHHHHHHHHHHHH--
-HHHHHHHHHHHHHHHHTT-
-HHHHHHHHHHHHHHHHTT-
-TTHHHHHHHHHHHHHTT--
-TTHHHHHHHHHHHHHHT--
-HHHHHHHHHHHHHHHTTT-
-HHHHHHHHHHHHHHHHHH-
-HHHHHHHHHHHHHHHHTT-
--HHHHHHHHHHHHHHTT--
-HHHHHHHHHHHHHHHHHH-
-HHHHHHHHHHHHHHHTT--
-HHHHHHHHHHHHHHHTTT-
-HHHHHHHHHHHHHHHHHH-
-HHHHHHHHHHHHHHHHTT-
-HHHHHHHHHHHHHHHTTT-
-HHHHHHHHHHHHHHHHTT-
-HHHHHHHHHHHHHHHHHH-
-HHHHHHHHHHHHHHHHTT-
-HHHHHHHHHHHHHHHHHH-
-HHHHHHHHHHHHHHHHHH-
-HHHHHHHHHHHHHHHHHH-
-HHHHHHHHHHHHHHHHHH-
-HHHHHHHHHHHHHHHHHH-
-HHHHHHHHHHHHHHHHHH-
-HHHHHHHHHHHHHHHHHH-
-HHHHHHHHHHHHHHHTTT-
-HHHHHHHHHHHHHHHHTT-
-HHHHHHHHHHHHHHHTTT-
-HHHHHHHHHHHHHHHHTT-
-HHHHHHHHHHHHHHHHHH-
-HHHHHHHHHHHHHHHHTT-
-TTHHHHHHHHHHHHHTT--
-TTHHHHHHHHHHHHHHHH-
-HHHHHHHHHHHHHHHHHH-
-HHHHHHHHHHHHHHHTTT-
-HHHHHHHHHHHHHHHHHH-
-HHHHHHHHHHHHHHHHTT-
-HHHHHHHHHHHHHHHTTT-
-HHHHHHHHHHHHHHHHTT-
-HHHHHHHHHHHHHHHHHH-
-HHHHHHHHHHHHHHHTTT-
-HHHHHHHHHHHHHHHHHH-
-HHHHHHHHHHHHHHHHHH-
-HHHHHHHHHHHHHHHHTT-
-HHHHHHHHHHHHHHHTTT-
-HHHHHHHHHHHHHHHTTT-
-HHHHHHHHHHHHHHHHTT-
-HHHHHHHHHHHHHHHTTT-
-HHHHHHHHHHHHHHHHH--
-HHHHHHHHHHHHHHHHTT-
-HHHHHHHHHHHHHHHHH--
-HHHHHHHHHHHHHHHHHH-
-HHHHHHHHHHHHHHHHTT-
-HHHHHHHHHHHHHHHHTT-
-HHHHHHHHHHHHHHHHHH-
-HHHHHHHHHHHHHHHHHH-
-HHHHHHHHHHHHHHHHTT-
-HHHHHHHHHHHHHHHHTT-
-HHHHHHHHHHHHHHHHHT-
-HHHHHHHHHHHHHHHHTT-
-HHHHHHHHHHHHHHHHTT-
-HHHHHHHHHHHHHHHHHH-
-HHHHHHHHHHHHHHHHHH-
-HHHHHHHHHHHHHHHHHH-
-HHHHHHHHHHHHHHHHTT-
-HHHHHHHHHHHHHHHHTT-
-HHHHHHHHHHHHHHHHTT-
-HHHHHHHHHHHHHHHHT--
-HHHHHHHHHHHHHHHTTT-
-HHHHHHHHHHHHHHHTTT-
-HHHHHHHHHHHHHHHTTT-
-HHHHHHHHHHHHHHHTTT-
-HHHHHHHHHHHHHHHHTT-
-HHHHHHHHHHHHHHHHTT-
-HHHHHHHHHHHHHHHHHH-
--HHHHHHHHHHHHHHHT--
--HHHHHHHHHHHHHHHH--
-THHHHHHHHHHHHHHHTT-
-HHHHHHHHHHHHHHHHTT-
-THHHHHHHHHHHHHHHTT-
-THHHHHHHHHHHHHHHTT-
-THHHHHHHHHHHHHHHHH-
--HHHHHHHHHHHHHHHHH-
--HHHHHHHHHHHHHHHHH-
--HHHHHHHHHHHHHHHTT-
--HHHHHHHHHHHHHHHHT-
--HHHHHHHHHHHHHHHTT-
--HHHHHHHHHHHHHHHHH-
--HHHHHHHHHHHHHHHH--
--HHHHHHHHHHHHHHHTT-
--HHHHHHHHHHHHHHHHT-
--HHHHHHHHHHHHHHHTT-
--HHHHHHHHHHHHHHHHH-
--HHHHHHHHHHHHHHHTT-
--HHHHHHHHHHHHHHHTT-
--HHHHHHHHHHHHHHHTT-
--HHHHHHHHHHHHHHTTT-
--HHHHHHHHHHHHHHHHH-
--HHHHHHHHHHHHHHHHH-
--HHHHHHHHHHHHHHHHH-
--HHHHHHHHHHHHHHHHH-
--HHHHHHHHHHHHHHHHH-
--HHHHHHHHHHHHHHHHH-
--HHHHHHHHHHHHHHHHH-
--HHHHHHHHHHHHHHHHH-
--HHHHHHHHHHHHHHHHH-
--HHHHHHHHHHHHHHHTT-
--HHHHHHHHHHHHHHHHH-
--HHHHHHHHHHHHHHHHH-
--HHHHHHHHHHHHHHHHH-
--HHHHHHHHHHHHHHHHH-
--HHHHHHHHHHHHHHHTT-
--HHHHHHHHHHHHHHHHH-
--HHHHHHHHHHHHHHHHH-
--HHHHHHHHHHHHHHHHH-
--HHHHHHHHHHHHHHHT--
--HHHHHHHHHHHHHHHH--
--HHHHHHHHHHHHHHHHH-
--HHHHHHHHHHHHHHHTT-
--HHHHHHHHHHHHHHHHH-
--HHHHHHHHHHHHHHHTT-
--HHHHHHHHHHHHHHHHH-
--HHHHHHHHHHHHHHHHH-
--HHHHHHHHHHHHHHHHH-
--HHHHHHHHHHHHHHHHH-
--HHHHHHHHHHHHHHHHT-
--HHHHHHHHHHHHHHHHH-
--HHHHHHHHHHHHHHHHH-
--HHHHHHHHHHHHHHHHH-
--HHHHHHHHHHHHHHHHH-
--HHHHHHHHHHHHHHHHH-
-THHHHHHHHHHHHHHHHH-
--HHHHHHHHHHHHHHHHT-
--HHHHHHHHHHHHHHHH--
--HHHHHHHHHHHHHHHHT-
--HHHHHHHHHHHHHHHHT-
--HHHHHHHHHHHHHHHHT-
--HHHHHHHHHHHHHHHH--
--HHHHHHHHHHHHHHHTT-
--HHHHHHHHHHHHHHHHT-
--HHHHHHHHHHHHHHHH--
--HHHHHHHHHHHHHHHHT-
--HHHHHHHHHHHHHTTTT-
--HHHHHHHHHHHHHHHHT-
--HHHHHHHHHHHHHHHHH-
-THHHHHHHHHHHHHHHHT-
--HHHHHHHHHHHHHHHHT-
--HHHHHHHHHHHHHHHHT-
--HHHHHHHHHHHHHHHHT-
--HHHHHHHHHHHHTTTTT-
--HHHHHHHHHHHHHHTTT-
--HHHHHHHHHHHHHHHHT-
--HHHHHHHHHHHHHHHHT-
--HHHHHHHHHHHHHHHHH-
--HHHHHHHHHHHHHTTTT-
--HHHHHHHHHHHHHHHHT-
--HHHHHHHHHHHHHHTTT-
-THHHHHHHHHHHHHHHHT-
--HHHHHHHHHHHHHHTTT-
--HHHHHHHHHHHHHTTTT-
--HHHHHHHHHHHHHHSS--
--HHHHHHHHHHHHHTTTT-
--HHHHHHHHHHHHHHTTT-
--HHHHHHHHHHHHHHHHT-
--HHHHHHHHHHHHHTTTT-
--HHHHHHHHHHHHHHTT--
--HHHHHHHHHHHHHHHHT-
--HHHHHHHHHHHHHHTTT-
--HHHHHHHHHHHHTTTTT-
--HHHHHHHHHHHHHTTT--
--HHHHHHHHHHHHHHHHT-
--HHHHHHHHHHHHHTTTT-
--HHHHHHHHHHHHHTTTT-
--HHHHHHHHHHHHHTTTT-
--HHHHHHHHHHHHHHHHT-
--HHHHHHHHHHHHHTTTT-
-HHHHHHHHHHHHHHTTTT-
-HHHHHHHHHHHHHHHHHT-
-HHHHHHHHHHHHHHTTTT-
-HHHHHHHHHHHHHHTTTT-
-HHHHHHHHHHHHHHTTTT-
-HHHHHHHHHHHHHHTTTT-
-HHHHHHHHHHHHHHTTTT-
-HHHHHHHHHHHHHHTTTT-
-HHHHHHHHHHHHHHTTTT-
-HHHHHHHHHHHHHHTTTT-
-HHHHHHHHHHHHHHHTTT-
-HHHHHHHHHHHHHHTTTT-
-HHHHHHHHHHHHHHHHHT-
-HHHHHHHHHHHHHHHHHT-
-HHHHHHHHHHHHHHTTTT-
-HHHHHHHHHHHHHHTTTT-
-HHHHHHHHHHHHHHTTTT-
-HHHHHHHHHHHHHHTTTT-
-HHHHHHHHHHHHHHHHHT-
-TTHHHHHHHHHHHHHHHT-
-HHHHHHHHHHHHHHHHHT-
-HHHHHHHHHHHHHTSSS--
-HHHHHHHHHHHHHGGGTT-
-HHHHHHHHHHHHHTTTTT-
-HHHHHHHHHHHHHHTTTT-
-HHHHHHHHHHHHHHTTT--
-HHHHHHHHHHHHHHTTS--
-HHHHHHHHHHHHHHHHTT-
-HHHHHHHHHHHHHHTTTT-
-HHHHHHHHHHHHHHTTTT-
-HHHHHHHHHHHHHHHHH--
-HHHHHHHHHHHHHGGGTT-
-HHHHHHHHHHHHHHTTTT-
-HHHHHHHHHHHHHHTTTT-
-HHHHHHHHHHHHHHHHHT-
-HHHHHHHHHHHHHHHHH--
-HHHHHHHHHHHHHTTTT--
-HHHHHHHHHHHHHTTTTT-
-HHHHHHHHHHHHHTTTT--
-HHHHHHHHHHHHHTTTT--
-HHHHHHHHHHHHHHTTTT-
-HHHHHHHHHHHHHHTSS--
-HHHHHHHHHHHHHHTTT--
-HHHHHHHHHHHHHHTTT--
-HHHHHHHHHHHHHHHHH--
-HHHHHHHHHHHHHHHHHT-
-HHHHHHHHHHHHHHHHHT-
-HHHHHHHHHHHHHHHHHT-
-HHHHHHHHHHHHHHHHHT-
-HHHHHHHHHHHHHHHHHT-
-HHHHHHHHHHHHHHHHTT-
-HHHHHHHHHHHHHHHHHT-
-HHHHHHHHHHHHHHHHHT-
-HHHHHHHHHHHHHHHHH--
-HHHHHHHHHHHHHHHHHT-
-HHHHHHHHHHHHHHHHHT-
-HHHHHHHHHHHHHHHHTT-
-HHHHHHHHHHHHHHHHHT-
-HHHHHHHHHHHHHHTTTT-
-HHHHHHHHHHHHHHHHHT-
-HHHHHHHHHHHHHHTTT--
-HHHHHHHHHHHHHHHHHT-
-HHHHHHHHHHHHHHHHH--
-HHHHHHHHHHHHHHHHH--
-HHHHHHHHHHHHHHHHHT-
-HHHHHHHHHHHHHHHHHT-
-HHHHHHHHHHHHHHHHH--
-HHHHHHHHHHHHHHHHHH-
-HHHHHHHHHHHHHHHHHH-
-HHHHHHHHHHHHHHHHHH-
-HHHHHHHHHHHHHHHHHH-
-HHHHHHHHHHHHHHHHHH-
-HHHHHHHHHHHHHHHHHH-
-HHHHHHHHHHHHHHHHHH-
-HHHHHHHHHHHHHHHHTT-
-HHHHHHHHHHHHHHHHHH-
-HHHHHHHHHHHHHHHHTT-
-HHHHHHHHHHHHHHHHH--
-HHHHHHHHHHHHHHHHHH-
-HHHHHHHHHHHHHHHHTT-
-HHHHHHHHHHHHHHHHTT-
-HHHHHHHHHHHHHHHHT--
-HHHHHHHHHHHHHHHTTT-
-HHHHHHHHHHHHHHHTTT-
-HHHHHHHHHHHHHHHTTT-
-HHHHHHHHHHHHHHHHHT-
-HHHHHHHHHHHHHHHHTT-
-HHHHHHHHHHHHHHHHTT-
-HHHHHHHHHHHHHHHHHH-
-HHHHHHHHHHHHHHHHTT-
-HHHHHHHHHHHHHHHHTT-
-HHHHHHHHHHHHHHHHTT-
-HHHHHHHHHHHHHHHHTT-
-HHHHHHHHHHHHHHHHT--
-HHHHHHHHTHHHHHHHTT-
-HHHHHHHHTHHHHHHHHH-
-HHHHHHHHTTHHHHHHHT-
-HHHHHHHHTTHHHHHHTT-
-TTHHHHHHTTHHHHHHTT-
-HHHHHHHTTTHHHHHHHH-
-HHHHHHHTTTHHHHHHHH-
-HHHHHHHHHHHHHHHHHH-
-HHHHHHHHTTHHHHHHTT-
-HHHHHHHHHTHHHHHHHT-
-HHHHHHHHTTHHHHHHTT-
-HHHHHHHHTTHHHHHTTT-
-HHHHHHHHHSSHHHHHHH-
-TTTHHHHTTTHHHHGGGT-
-HHHHHHHHHHHHHHHTTT-
-HHHHHHHHTTHHHHHHTT-
-HHHHHHHHHHHHHHHHHH-
-HHHHHHHTTTHHHHHTT--
-HHHHHHHHHHHHHHHHHH-
-HHHHHHHHHHHHHHHHHH-
-HHHHHHHHHHHHHHHHHH-
-HHHHHHHHTTHHHHHHTT-
-HHHHHHHHHHHHHHHHTT-
-HHHHHHHHTTHHHHHHHH-
-HHHHHHHHTTHHHHHHHH-
-HHHHHHHHTTHHHHHHHH-
-HHHHHHHHTTHHHHHHTT-
-HHHHHHHHHHHHHHHHHH-
-HHHHHHHHTTHHHHHHTT-
-HHHHHHHHTTHHHHHHHH-
-HHHHHHHHTTHHHHHHTT-
-HHHHHHHHTTHHHHHHHH-
-HHHHHHHHHTHHHHHHTT-
-TTHHHHHHHTHHHHHHHH-
-HHHHHHHHHHHHHHHHHH-
-HHHHHHHHHTHHHHHHHH-
-HHHHHHHHHHHHHHHHHH-
--HHHHHHHHHHHHHHHHH-
-HHHHHHHHHHHTHHHHHH-
-HHHHHHHHHHHHHHHHHH-
-HHHHHHHHHTHHHHHHHH-
-HHHHHHHHHHHHHHHHHH-
-HHHHHHHHHTHHHHHHHH-
-HHHHHHHHHTHHHHHHH--
-HHHHHHHHHSHHHHHHHH-
-HHHHHHHHTTHHHHHHHH-
-HHHHHHHHHHHHHHHHHH-
-HHHHHHHHHTHHHHHHHH-
-HHHHHHHHTTHHHHHHHH-
-HHHHHHHHTTHHHHHHHH-
-HHHHHHHHTTHHHHHHHH-
-HHHHHHHHHTTTHHHHTT-
-HHHHHHHHTTHHHHHHHH-
-HHHHHHHHHSHHHHHHHH-
-HHHHHHHHTTHHHHHHTT-
-HHHHHHHHHTHHHHHHHH-
-HHHHHHHHHTHHHHHHTT-
-HHHHHHHHHTHHHHHHTT-
-HHHHHHHHHHHHHHHHTT-
-HHHHHHHHHTHHHHHHHH-
-HHHHHHHHHTHHHHHHHH-
-HHHHHHHHTTHHHHHHHH-
-HHHHHHHHTTHHHHHHHH-
-HHHHHHHHHHHHHHHHHT-
-HHHHHHHHTTHHHHHHTT-
-HHHHHHHHTTHHHHHHHH-
-HHHHHHHHHTTTHHHHTT-
-HHHHHHHHHTHHHHHHHH-
-HHHHHHHHTSHHHHHTTT-
-HHHHHHHHHTHHHHHHHH-
-HHHHHHHHTTHHHHHHHH-
-HHHHHHHHTTHHHHHHHH-
-HHHHHHHHHSHHHHHHHH-
-HHHHHHHHTTHHHHHHHH-
-HHHHHHHHTTHHHHHHHH-
-HHHHHHHHHTHHHHHHTT-
-HHHHHHHHTTHHHHHHHH-
-THHHHHHHHTHHHHHHTT-
-THHHHHHHTTHHHHHHHH-
--HHHHHHHHTHHHHHHHH-
--HHHHHHHHTHHHHHHHH-
--HHHHHHHHTHHHHHHHH-
--HHHHHHHTTHHHHHHHH-
--HHHHHHHHHHHHHHHHH-
--HHHHHHHHTHHHHHHHH-
--HHHHHHHHSHHHHHHTT-
--HHHHHHHHHHHHHHHTT-
--HHHHHHHHSHHHHHHHH-
--HHHHHHHHTHHHHHHHH-
--HHHHHHHHTHHHHHHTT-
--HHHHHTTTTHHHHHHHH-
--HHHHHHHHHHHHHHHTT-
--HHHHHHHTTHHHHHHHH-
--HHHHHHHTTHHHHHHTT-
--HHHHHHTT-HHHHHHHH-
--HHHHHHGGGHHHHHHHH-
--HHHHHHHHTHHHHHHHH-
--HHHHHHHHTHHHHHHHH-
--HHHHHHHTTHHHHHHHH-
--HHHHHHHTTHHHHHHHH-
--HHHHHHHHSHHHHHHTT-
--HHHHHHHHHHHHHHHTT-
--HHHHHHTTSHHHHHTTT-
--HHHHHHHHTHHHHHHHH-
--HHHHHHHHHHHHHHHHH-
--HHHHHHHHTHHHHHHHT-
--HHHHHHTTTHHHHHHHT-
--HHHHHHHHSHHHHHHH--
--HHHHHHTTSHHHHHHHT-
--HHHHHHHHTHHHHHHHT-
--HHHHHHHTTHHHHHHH--
--HHHHHHHTTSTTHHHH--
--HHHHHHTTSHHHHHHH--
--HHHHHHTTSHHHHHHH--
--HHHHHHHTTHHHHGGGG-
--HHHHHHHHTHHHHTTTT-
--HHHHHHHHTHHHHHGGG-
--HHHHHHHHHHHHHTSS--
--HHHHHHHHHHHHTTSS--
--HHHHHHHHHHHHHHHH--
--HHHHHHHHHHHHHHTT--
--HHHHHHHHHHHHHHHS--
--HHHHHHHHHHHHHHTT--
--HHHHHHHHHHHHHHHS--
--HHHHHHHHHHHHHHHT--
--HHHHHHHHHHHHHHHS--
--HHHHHHHHHHHHHHTT--
--HHHHHHHHHHHHHHHT--
--TTHHHHHHHHHHHHTS--
--HHHHHHHHHHHHHHTT--
--HHHHHHHHHHHHHHHS--
--HHHHHHHHHHHHHTTT--
--HHHHHHHHHHHHHHHH--
--HHHHHHHHHHHHHHTT--
--HHHHHHHHHHHHHHTT--
--HHHHHHHHHHHHHHHH--
--HHHHHHHHHHHHHHHT--
-THHHHHHHHHHHHHHH---
-THHHHHHHHHHHHHHHH--
--HHHHHHHHHHHHHHTT--
--HHHHHHHHHHHHHHTT--
--HHHHHHHHHHHHHHTT--
--HHHHHHHHHHHHHHHH--
--HHHHHHHHHHHHHHTT--
--HHHHHHHHHHHHHTTT--
--HHHHHHHHHHHHHHHS--
--HHHHHHHHHHHHHHTT--
--HHHHHHHHHHHHHHTT--
--HHHHHHHHHHHHHHHH--
--HHHHHHHHHHHHHHHHH-
--HHHHHHHHHHHHHHHTT-
--HHHHHHHHHHHHHHHH--
--HHHHHHHHHHHHHHHHT-
--HHHHHHHHHHHHHHHTT-
--HHHHHHHHHHHHHHHTT-
--HHHHHHHHHHHHHHHTT-
--HHHHHHHHHHHHHHHTT-
--HHHHHHHHHHHHHHHTT-
--HHHHHHHHHHHHHHHHH-
--HHHHHHHHHHHHHHHHT-
--THHHHHHHHHHHHHHTT-
--HHHHHHHHHHHHHHHTT-
--HHHHHHHHHHHHHHHHH-
--HHHHHHHHHHHHHHHT--
--HHHHHHHHHHHHHHHHT-
--HHHHHHHHHHHHHHHHT-
--HHHHHHHHHHHHHHHTT-
--HHHHHHHHHHHHHHHHT-
--HHHHHHHHHHHHHHHHT-
--HHHHHHHHHHHHHHHHT-
--HHHHHHHHHHHHHHHH--
--HHHHHHHHHHHHHHHH--
--HHHHHHHHHHHHHHHHT-
--HHHHHHHHHHHHHHHTT-
--HHHHHHHHHHHHHHHHT-
--HHHHHHHHHHHHHHHHT-
--HHHHHHHHHHHHHHHHT-
--HHHHHHHHHHHHHHHHH-
--HHHHHHHHHHHHHHHHH-
--HHHHHHHHHHHHHTTT--
--HHHHHHHHHHHHHHHHT-
--HHHHHHHHHHHHHHTTT-
--HHHHHHHHHHHHHHHT--
--HHHHHHHHHHHHHHHTT-
--HHHHHHHHHHHHHHHTT-
--HHHHHHHHHHHHHHHTT-
--HHHHHHHHHHHHHHHHH-
--HHHHHHHHHHHHHHHHT-
--HHHHHHHHHHHHHHHHH-
--HHHHHHHHHHHHHHHHT-
--HHHHHHHHHHHHHHHHT-
--HHHHHHHHHHHHHHHHT-
-THHHHHHHHHHHHHHHHT-
--HHHHHHHHHHHHHHHH--
--HHHHHHHHHHHHHHHH--
--HHHHHHHHHHHHHHHHH-
-THHHHHHHHHHHHHHHTT-
--HHHHHHHHHHHHHHHHT-
--HHHHHHHHHHHHHHHHH-
--HHHHHHHHHHHHHHTT--
--HHHHHHHHHHHHHHHHH-
--HHHHHHHHHHHHHHHTT-
--HHHHHHHHHHHHHHHTT-
--HHHHHHHHHHHHHHTTT-
--HHHHHHHHHHHHHHHH--
--HHHHHHHHHHHHHHHHH-
--HHHHHHHHHHHHHHHHH-
--HHHHHHHHHHHHHHHTT-
--HHHHHHHHHHHHHHHHH-
--HHHHHHHHHHHHHHHTT-
--HHHHHHHHHHHHHHHHH-
--HHHHHHHHHHHHHHHTT-
--HHHHHHHHHHHHHHTTT-
--HHHHHHHHHHHHHHHHH-
--HHHHHHHHHHHHHHTTT-
--HHHHHHHHHHHHHHHHH-
--HHHHHHHHHHHHHHHTT-
--HHHHHHHHHHHHHHTTT-
--HHHHHHHHHHHHHHTTT-
--HHHHHHHHHHHHHHHHH-
--HHHHHHHHHHHHHHHTT-
--HHHHHHHHHHHHHHHHH-
--HHHHHHHHHHHHHHHHH-
--HHHHHHHHHHHHHHHHH-
--SHHHHHHHHHHHHHHHT-
--SHHHHHHHHHHHHHTTT-
--SHHHHHHHHHHHHHHTT-
--SHHHHHHHHHHHHHTTT-
--SHHHHHHHHHHHHHTTT-
--SHHHHHHHHHHHHHHTT-
--SHHHHHHHHHHHHHHTT-
--SHHHHHHHHHHHHHHHH-
--SHHHHHHHHHHHHHHH--
--SHHHHHHHHHHHHHHHH-
--SHHHHHHHHHHHHHHHT-
--SHHHHHHHHHHHHHHHH-
--SHHHHHHHHHHHHHHHH-
--SHHHHHHHHHHHHHHHH-
--SHHHHHHHHHHHHHHHH-
--HHHHHHHHHHHHHHHHH-
--HHHHHHHHHHHHHHHHH-
--HHHHHHHHHHHHHHHHH-
--HHHHHHHHHHHHHHHHH-
--HHHHHHHHHHHHHHHHH-
--HHHHHHHHHHHHHHHHH-
--HHHHHHHHHHHHHHHHH-
--HHHHHHHHHHHHHHHHT-
--HHHHHHHHHHHHHHHHH-
--HHHHHHHHHHHHHHHTT-
--HHHHHHHHHHHHHHHHH-
--HHHHHHHHHHHHHHHHH-
--HHHHHHHHHHHHHHHHH-
--HHHHHHHHHHHHHHHHH-
--HHHHHHHHHHHHHHHHH-
--HHHHHHHHHHHHHHHHH-
--HHHHHHHHHHHHHHHHH-
--HHHHHHHHHHHHHHHHH-
--HHHHHHHHHHHHHHHHH-
--HHHHHHHHHHHHHHHHH-
--HHHHHHHHHHHHHHHHH-
--HHHHHHHHHHHHHHHHH-
--HHHHHHHHHHHHHHHTT-
--HHHHHHHHHHHHHHTTT-
--HHHHHHHHHHHHHGGGT-
--HHHHHHHHHHHHHHHHH-
-THHHHHHHHHHHHHHTTT-
--HHHHHHHHHHHHHHHHH-
--HHHHHHHHHHHHHHHTT-
--HHHHHHHHHHHHHHHTT-
-THHHHHHHHHHHHHHHHH-
--HHHHHHHHHHHHHHHHH-
--HHHHHHHHHHHHHHHTT-
--HHHHHHHHHHHHHHHH--
--HHHHHHHHHHHHHHHHT-
--HHHHHHHHHHHHHHHHH-
---HHHHHHHHHHHHHTT--
--HHHHHHHHHHHHHHHH--
--HHHHHHHHHHHHHHHH--
--HHHHHHHHHHHHHHHT--
--HHHHHHHHHHHHHHHTT-
--HHHHHHHHHHHHHHHTT-
--HHHHHHHHHHHHHHHHT-
--HHHHHHHHHHHHHHHHH-
--HHHHHHHHHHHHHHHHH-
--HHHHHHHHHHHHHHHHH-
--HHHHHHHHHHHHHHHTT-
--HHHHHHHHHHHHHHHTT-
--HHHHHHHHHHHHHHHTT-
--HHHHHHHHHHHHHHHTT-
--HHHHHHHHHHHHHHHHH-
--HHHHHHHHHHHHHHHHH-
--TTHHHHHHHHHHHHHTT-
--HHHHHHHHHHHHHHH---
--HHHHHHHHHHHHHHHS--
--HHHHHHHHHHHHHTT---
--HHHHHHHHHHHHHHH---
--HHHHHHHHHHHHHHH---
--TTHHHHHHHHHHHHHS--
--HHHHHHHHHHHHHHHS--
--HHHHHHHHHHHHHHHTT-
--HHHHHHHHHHHHHGGG--
--HHHHHHHHHHHHHHHH--
--HHHHHHHHHHHHHHHHT-
--HHHHHHHHHHHHHHHTT-
--HHHHHHHHHHHHHHHTT-
--HHHHHHHHHHHHHHHTT-
--HHHHHHHHHHHHHHHHT-
--HHHHHHHHHHHHHHHHH-
--HHHHHHHHHHHHHHHHH-
--HHHHHHHHHHHHHHHHH-
--HHHHHHHHHHHHHHHHH-
--HHHHHHHHHHHHHHHHH-
--HHHHHHHHHHHHHHHT--
--HHHHHHHHHHHHHHHTT-
--HHHHHHHHHHHHHHHTT-
--HHHHHHHHHHHHHHHHT-
--HHHHHHHHHHHHHHHHH-
-THHHHHHHHHHHHHHHHT-
--HHHHHHHHHHHHHHHHT-
--HHHHHHHHHHHHHHHHT-
--HHHHHHHHHHHHHHHHH-
--HHHHHHHHHHHHHHHTT-
--HHHHHHHHHHHHHHHHT-
-THHHHHHHHHHHHHHHHH-
--HHHHHHHHHHHHHHHTT-
--HHHHHHHHHHHHHHHTT-
--HHHHHHHHHHHHHHHTT-
--HHHHHHHHHHHHHHHHT-
--HHHHHHHHHHHHHHHTT-
--HHHHHHHHHHHHHHHHH-
--HHHHHHHHHHHHHHHTT-
--HHHHHHHHHHHHHHHHT-
--HHHHHHHHHHHHHHHHH-
--HHHHHHHHHHHHHHHHH-
--HHHHHHHHHHHHHHHTT-
--HHHHHHHHHHHHHHHHT-
--HHHHHHHHHHHHHHHHT-
--TTHHHHHHHHHHHHGGG-
--HHHHHHHHHHHHHHHHT-
--HHHHHHHHHHHHHHHHH-
--HHHHHHHHHHHHHHHTT-
--HHHHHHHHHHHHHHHHT-
--HHHHHHHHHHHHHHHHT-
--HHHHHHHHHHHHHHHHH-
--HHHHHHHHHHHHHHHHH-
--HHHHHHHHHHHHHHHHH-
--HHHHHHHHHHHHHHHHH-
--HHHHHHHHHHHHHHHHH-
--HHHHHHHHHHHHHHHHH-
--HHHHHHHHHHHHHHHHH-
--HHHHHHHHHHHHHHHHH-
--TTHHHHHHHHHHHHHHH-
--HHHHHHHHHHHHHHHHT-
--HHHHHHHHHHHHHHHHH-
--HHHHHHHHHHHHHHHHH-
--HHHHHHHHHHHHHHHHH-
--HHHHHHHHHHHHHHHHH-
--HHHHHHHHHHHHHHHHH-
--HHHHHHHHHHHHHHHTT-
--HHHHHHHHHHHHHHHHH-
--HHHHHHHHHHHHHHHHH-
--HHHHHHHHHHHHHHHTT-
--HHHHHHHHHHHHHHHTT-
--HHHHHHHHHHHHHHHTT-
--HHHHHHHHHHHHHHHHH-
--HHHHHHHHHHHHHHHTT-
-THHHHHHHHHHHHHHHHH-
--HHHHHHHHHHHHHHHTT-
--HHHHHHHHHHHHHHHTT-
--HHHHHHHHHHHHHHHH--
--HHHHHHHHHHHHHHHTT-
--HHHHHHHHHHHHHHHTT-
--HHHHHHHHHHHHHHHTT-
--HHHHHHHHHHHHHHHTT-
--HHHHHHHHHHHHHHHHH-
--HHHHHHHHHHHHHHHHH-
--HHHHHHHHHHHHHHHHT-
--HHHHHHHHHHHHHHHHH-
--HHHHHHHHHHHHHHHHH-
--HHHHHHHHHHHHHHHHH-
--HHHHHHHHHHHHHHHHH-
--HHHHHHHHHHHHHHHHH-
--HHHHHHHHHHHHHHHH--
--HHHHHHHHHHHHHHHHT-
--HHHHHHHHHHHHHHHTT-
--HHHHHHHHHHHHHHHHH-
--HHHHHHHHHHHHHHHHH-
--HHHHHHHHHHHHHHHHH-
--HHHHHHHHHHHHHHHHH-
--HHHHHHHHHHHHHHHTT-
--HHHHHHHHHHHHHHHTT-
--HHHHHHHHHHHHHHHTT-
--HHHHHHHHHHHHHHHHH-
--HHHHHHHHHHHHHHHHH-
--HHHHHHHHHHHHHHHH--
--HHHHHHHHHHHHHHHHT-
--HHHHHHHHHHHHHHHTT-
--HHHHHHHHHHHHHHHTT-
--HHHHHHHHHHHHHHHHT-
--HHHHHHHHHHHHHHHHT-
--HHHHHHHHHHHHHHHH--
--HHHHHHHHHHHHHHHTT-
--HHHHHHHHHHHHHHHHH-
--HHHHHHHHHHHHHHHTT-
--HHHHHHHHHHHHHHHTT-
-THHHHHHHHHHHHHHHTT-
--HHHHHHHHHHHHHHHHH-
--HHHHHHHHHHHHHHHTT-
--HHHHHHHHHHHHHHHHH-
--HHHHHHHHHHHHHHHTT-
--HHHHHHHHHHHHHHHTT-
--HHHHHHHHHHHHHHHHH-
--HHHHHHHHHHHHHHHTT-
--HHHHHHHHHHHHHHHHT-
--THHHHHHHHHHHHHHHT-
--HHHHHHHHHHHHHHHHH-
--HHHHHHHHHHHHHHHHT-
--HHHHHHHHHHHHHHHTT-
--HHHHHHHHHHHHHHHT--
--HHHHHHHHHHHHHHHHH-
--HHHHHHHHHHHHHHHHH-
--HHHHHHHHHHHHHHHH--
--HHHHHHHHHHHHHHHHT-
--HHHHHHHHHHHHHHHTT-
--HHHHHHHHHHHHHHHTT-
--HHHHHHHHHHHHHHHHT-
--HHHHHHHHHHHHHHHHH-
--HHHHHHHHHHHHHHHHT-
--HHHHHHHHHHHHHHHTT-
--HHHHHHHHHHHHHHHHT-
--HHHHHHHHHHHHHHHHH-
--HHHHHHHHHHHHHHHTT-
--HHHHHHHHHHHHHHHTT-
--HHHHHHHHHHHHHHHHH-
--HHHHHHHHHHHHHHHTT-
--HHHHHHHHHHHHHHHHT-
--HHHHHHHHHHHHHHHHH-
--HHHHHHHHHHHHHHHHH-
--HHHHHHHHHHHHHHHHH-
--HHHHHHHHHHHHHHHHH-
--HHHHHHHHHHHHHHHHH-
--HHHHHHHHHHHHHHHHH-
--HHHHHHHHHHHHHHHHT-
--HHHHHHHHHHHHHHHHH-
--HHHHHHHHHHHHHHHHH-
--HHHHHHHHHHHHHHHHH-
--HHHHHHHHHHHHHHHHT-
--HHHHHHHHHHHHHHHH--
--HHHHHHHHHHHHHHHTT-
--HHHHHHHHHHHHHHHHT-
--HHHHHHHHHHHHHHHTT-
--HHHHHHHHHHHHHHHHH-
--HHHHHHHHHHHHHHHTT-
--HHHHHHHHHHHHHHHTT-
--HHHHHHHHHHHHHHHTT-
--HHHHHHHHHHHHHHHT--
--HHHHHHHHHHHHHHSS--
--HHHHHHHHHHHTTTTT--
--HHHHHHHHHHHHHHHTT-
--HHHHHHHHHHHTTTSS--
--HHHHHHHHHHHTTTGGG-
--HHHHHHHHHHHHTTTTT-
--HHHHHHHHHHHHHHGGG-
--HHHHHHHHHHHHHHTTT-
--HHHHHHHHHHHHHHTTT-
--HHHHHHHHHHHHHHTTT-
--HHHHHHHHHHHHTTTTT-
--HHHHHHHHHHHHHHTTT-
--HHHHHHHHHHHHHHHHH-
--HHHHHHHHHHHTTTGGG-
--HHHHHHHHHHHTTS-TT-
--HHHHHHHHHHHHHHTTT-
--HHHHHHHHHHHHHHSTT-
--HHHHHHHHHHHHHTTTT-
--HHHHHHHHHHHTTTTTT-
--HHHHHHHHHHHHSS-TT-
--HHHHHHHHHHHTSSSTT-
--HHHHHHHHHHTTTS----
--HHHHHHHHHHHTTTTTT-
--HHHHHHHHHHHTTTTTT-
--HHHHHHHHHHHTTTTTT-
--HHHHHHHHHHHHHHGGG-
--HHHHHHHHHHHHHHHTT-
--HHHHHHHHHHHHHHHTT-
--HHHHHHHHHHHHHHHHH-
--HHHHHHHHHHHHHHHHH-
--HHHHHHHHHHHHHHHHH-
--HHHHHHHHHHHHHHHHH-
--HHHHHHHHHHHHHHHTT-
--HHHHHHHHHHHHHHHHH-
--HHHHHHHHHHHHHHHHH-
--HHHHHHHHHHHHHHHTT-
--HHHHHHHHHHHHHHHHH-
--HHHHHHHHHHHHHHHHH-
--HHHHHHHHHHHHHHHHH-
--HHHHHHHHHHHHHHHHT-
--HHHHHHHHHHHHHHHTT-
--HHHHHHHHHHHHHHHHH-
--HHHHHHHHHHHHHHHTT-
--TTHHHHHHHHHHHHHTT-
--HHHHHHHHHHHHHHHTT-
--HHHHHHHHHHHHHHHHT-
--HHHHHHHHHHHHHHHHH-
--HHHHHHHHHHHHHHHHH-
--HHHHHHHHHHHHHHHTT-
--HHHHHHHHHHHHHHHHH-
--HHHHHHHHHHHHHHHHH-
--HHHHHHHHHHHHHHHHH-
--HHHHHHHHHHHHHHHHH-
--HHHHHHHHHHHHHHHHH-
--HHHHHHHHHHHHHHHHH-
--HHHHHHHHHHHHHHHHT-
--HHHHHHHHHHHHHHHHH-
--HHHHHHHHHHHHHHHTT-
--HHHHHHHHHHHHHHHHT-
--HHHHHHHHHHHHHHHHH-
--HHHHHHHHHHHHHHHHH-
--HHHHHHHHHHHHHHHTT-
--HHHHHHHHHHHHHHHHH-
--HHHHHHHHHHHHHHHHH-
--HHHHHHHHHHHHHHHHH-
--HHHHHHHHHHHHHHHHH-
--HHHHHHHHHHHHHHHHH-
--HHHHHHHHHHHHHHHTT-
--HHHHHHHHHHHHHHHTT-
--HHHHHHHHHHHHHHTTT-
--HHHHHHHHHHHHHHHTT-
--HHHHHHHHHHHHHTTS--
--HHHHHHHHHHHHHHSS--
--HHHHHHHHHHHHHTTS--
--HHHHHHHHHHHHHTTTT-
--HHHHHHHHHHHHHHHTT-
--HHHHHHHHHHHHHHHTT-
--HHHHHHHHHHHHHHHHH-
-HHHHHHHHHHHHHHHTTT-
-HHHHHHHHHHHHHHHTTT-
-HHHHHHHHHHHHHHHHHH-
--HHHHHHHHHHHHHHHHH-
-HHHHHHHHHHHHHHHHHH-
-HHHHHHHHHHHHHHHHHH-
-HHHHHHHHHHHHHHHHHH-
-HHHHHHHHHHHHHHHHHH-
-HHHHHHHHHHHHHHHHHH-
-HHHHHHHHHHHHHHHHHH-
-HHHHHHHHHHHHHHHHHT-
-HHHHHHHHHHHHHHHHHT-
-HHHHHHHHHHHHHHHHTT-
-HHHHHHHHHHHHHHHHHT-
--HHHHHHHHHHHHHHHHT-
-HHHHHHHHHHHHHHHHHH-
-HHHHHHHHHHHHHHHHHH-
-HHHHHHHHHHHHHHHHTT-
-HHHHHHHHHHHHHHHHTT-
-HHHHHHHHHHHHHHHHHT-
-HHHHHHHHHHHHHHHHHH-
-HHHHHHHHHHHHHHHHHH-
-HHHHHHHHHHHHHHHGGG-
-HHHHHHHHHHHHHHHGGG-
-HHHHHHHHHHHHHHHGGG-
-HHHHHHHHHHHHHHHTT--
-HHHHHHHHHHHHHHHHTT-
-HHHHHHHHHHHHHHHHTT-
-HHHHHHHHHHHHHHHHTT-
-HHHHHHHHHHHHHHHHT--
-HHHHHHHHHHHHHHHHTT-
-HHHHHHHHHHHHHHHHTT-
-HHHHHHHHHHHHHHHHHH-
-HHHHHHHHHHHHHHHHTT-
-HHHHHHHHHHHHHHHHTT-
-HHHHHHHHHHHHHHHHTT-
-HHHHHHHHHHHHHHHHTT-
-HHHHHHHHHHHHHHHHT--
-HHHHHHHHHHHHHTHHHH-
-HHHHHHHHHHHHHHHHTT-
-HHHHHHHHHHHHHHHGGG-
-HHHHHHHHHHHHHHHHTT-
-HHHHHHHHHHHHHHHHTT-
-HHHHHHHHHHHHHHHHTT-
-HHHHHHHHHHHHHHHHTT-
-HHHHHHHHHHHHHHHHTT-
-HHHHHHHHHHHHHHHHHH-
-HHHHHHHHHHHHHHHHHT-
-HHHHHHHHHHHHHHHHHT-
-HHHHHHHHHHHHHHHHH--
-HHHHHHHHHHHHHHHHTT-
-HHHHHHHHHHHHHHHHTT-
-HHHHHHHHHHHHHHHHHT-
-HHHHHHHHHHHHHHHHTT-
-HHHHHHHHHHHHHHHHH--
-HHHHHHHHHHHHHHHHHT-
-HHHHHHHHHHHHHHHHHT-
-HHHHHHHHHHHHHHHHHH-
-HHHHHHHHHHHHHHHHHT-
-HHHHHHHHHHHHHHHHHH-
-HHHHHHHHHHHHHHHHTT-
-HHHHHHHHHHHHHHHHHH-
-HHHHHHHHHHHHHHHHHH-
-HHHHHHHHHHHHHHHHHT-
-HHHHHHHHHHHHHHHHHH-
-HHHHHHHHHHHHHHHHTT-
-HHHHHHHHHHHHHHHHHH-
-HHHHHHHHHHHHHHHHHH-
-HHHHHHHHHHHHHHHHHH-
-HHHHHHHHHHHHHHHHHH-
-HHHHHHHHHHHHHHHHHT-
-HHHHHHHHHHHHHHHHHH-
-HHHHHHHHHHHHHHHHH--
-HHHHHHHHHHHHHHHHTT-
-HHHHHHHHHHHHHHHHHH-
-HHHHHHHHHHHHHHHHHH-
-HHHHHHHHHHHHHHHHHT-
-HHHHHHHHHHHHHHHHHH-
-HHHHHHHHHHHHHHHHHT-
-HHHHHHHHHHHHHHHHHT-
-HHHHHHHHHHHHHHHHTT-
-HHHHHHHHHHHHHHHHHT-
-HHHHHHHHHHHHHHHHHT-
-HHHHHHHHHHHHHHHHHT-
-HHHHHHHHHHHHHHHHHH-
-HHHHHHHHHHHHHHHHTT-
-HHHHHHHHHHHHHHHTT--
-HHHHHHHHHHHHHHHHHT-
-HHHHHHHHHHHHHHHHH--
-HHHHHHHHHHHHHHHHHT-
-HHHHHHHHHHHHHHHHHH-
-HHHHHHHHHHHHHHHHHT-
-HHHHHHHHHHHHHHHHHH-
-HHHHHHHHHHHHHHHHHT-
-HHHHHHHHHHHHHHHHHT-
-HHHHHHHHHHHHHHHHHT-
-HHHHHHHHHHHHHHHTT--
-HHHHHHHHHHHHHHHHH--
-HHHHHHHHHHHHHHHHHT-
-HHHHHHHHHHHHHHHHHT-
-HHHHHHHHHHHHHHHHHT-
-HHHHHHHHHHHHHHHHH--
-HHHHHHHHHHHHHHHHH--
-HHHHHHHHHHHHHHHHH--
-HHHHHHHHHHHHHHHHH--
-HHHHHHHHHHHHHHHHT--
-HHHHHHHHHHHHHHHHT--
-HHHHHHHHHHHHHHHTT--
-HHHHHHHHHHHHHHHTT--
-HHHHHHHHHHHHHHHTT--
-HHHHHHHHHHHHHHGGG--
-HHHHHHHHHHHHHHGGG--
-HHHHHHHHHHHHHHGGG--
-HHHHHHHHHHHHHGGGG--
-HHHHHHHHHHHHHHHTT--
--HHHHHHHHHHHHHHTT--
--HHHHHHHHHHHHHHHH--
--HHHHHHHHHHHHHTTT--
--HHHHHHHHHHHHHHHT--
--HHHHHHHHHHHHHHTT--
--HHHHHHHHHHHHHHHH--
--HHHHHHHHHHHHHHTS--
--HHHHHHHHHHHHHHHH--
--HHHHHHHHHHHHHTTS--
-HHHHHHHHHHHHHHHHS--
-HHHHHHHHHHHHHHHHT--
-HHHHHHHHHHHHHHHHS--
-HHHHHHHHHHHHHHHTT--
-HHHHHHHHHHHHHHHHH--
-HHHHHHHHHHHHHHHTT--
-HHHHHHHHHHHHHHTTT--
-HHHHHHHHHHHHHHHHH--
-HHHHHHHHHHHHHHTTS--
-HHHHHHHHHHHHGGGGT--
-HHHHHHHHHHHHHHHHH--
-HHHHHHHHHHHHHHHHHH-
-HHHHHHHHHHHHHHHHHH-
-HHHHHHHHHHHHHHHHHH-
-HHHHHHHHHHHHHHHHHT-
-HHHHHHHHHHHHHHHHHH-
-HHHHHHHHHHHHHHHHHH-
-HHHHHHHHHHHHHHHHHT-
-HHHHHHHHHHHHHHHHHH-
-HHHHHHHHHHHHHHHHHH-
-HHHHHHHHHHHHHHHHHH-
-HHHHHHHHHHHHHHHHHT-
-HHHHHHHHHHHHHHHHHH-
-HHHHHHHHHHHHHHHHHH-
-HHHHHHHHHHHHHHHHHH-
-HHHHHHHHHHHHHHHHHT-
-HHHHHHHHHHHHHHHTT--
-HHHHHHHHHHHHHHHHTT-
-THHHHHHHHHHHHHHHTT-
-THHHHHHHHHHHHHHHHH-
-HHHHHHHHHHHHHHHHTT-
-HHHHHHHHHHHHHHHHHT-
-HHHHHHHHHHHHHHHHTT-
-HHHHHHHHHHHHHHHHT--
-HHHHHHHHHHHHHHHHTT-
-HHHHHHHHHHHHHHHHHH-
-HHHHHHHHHHHHHHTTT--
-HHHHHHHHHHHHHHHHHH-
-HHHHHHHHHHHHHHHHHT-
-HHHHHHHHHHHHHHHHHH-
-HHHHHHHHHHHHHHHHHH-
-HHHHHHHHHHHHHHHHTT-
-HHHHHHHHHHHHHHHTTT-
-HHHHHHHHHHHHHHHHHH-
-HHHHHHHHHHHHHHHHHH-
-HHHHHHHHHHHHHHHHH--
-HHHHHHHHHHHHHHHHHT-
-HHHHHHHHHHHHHHHHHT-
-HHHHHHHHHHHHHHHHHT-
-HHHHHHHHHHHHHHHHTT-
-HHHHHHHHHHHHHHHHTT-
-HHHHHHHHHHHHHHHHTT-
-THHHHHHHHHHHHHHGGG-
-HHHHHHHHHHHHHHHHTT-
-HHHHHHHHHHHHHHHHTT-
-HHHHHHHHHHHHHHHHTT-
-HHHHHHHHHHHHHHHHHT-
-HHHHHHHHHHHHHHHHHH-
-HHHHHHHHHHHHHHHHHT-
-HHHHHHHHHHHHHHHHTT-
--HHHHHHHHHHHHHHHHT-
-HHHHHHHHHHHHHHHHHT-
-HHHHHHHHHHHHHHHHHH-
-HHHHHHHHHHHHHHHHTT-
-HHHHHHHHHHHHHHHTTT-
-HHHHHHHHHHHHHHHHHH-
-HHHHHHHHHHHHHHHHTT-
-HHHHHHHHHHHHHHHTT--
-HHHHHHHHHHHHHHHHTT-
-HHHHHHHHHHHHHHHHHH-
-HHHHHHHHHHHHHHHHH--
-HHHHHHHHHHHHHHHHHH-
-HHHHHHHHHHHHHHHHHH-
-HHHHHHHHHHHHHHHHHH-
-HHHHHHHHHHHHHHHTT--
-HHHHHHHHHHHHHHHHHH-
-HHHHHHHHHHHHHHHHTT-
-HHHHHHHHHHHHHHHHH--
-HHHHHHHHHHHHHHHHHH-
-HHHHHHHHHHHHHHHHTT-
-HHHHHHHHHHHHHHHHHH-
-HHHHHHHHHHHHHHHHHH-
-HHHHHHHHHHHHHHHHHH-
-HHHHHHHHHHHHHHHHTT-
-HHHHHHHHHHHHHHHHTT-
-HHHHHHHHHHHHHHHHTT-
-HHHHHHHHHHHHHHHHT--
-HHHHHHHHHHHHHHHHHH-
-HHHHHHHHHHHHHHHTTT-
-HHHHHHHHHHHHHHHHHH-
-HHHHHHHHHHHHHHHHTT-
-HHHHHHHHHHHHHHHHHH-
-HHHHHHHHHHHHHHHHTT-
-HHHHHHHHHHHHHHHHTT-
-HHHHHHHHHHHHHHHHTT-
--HHHHHHHHHHHHHHHHH-
-HHHHHHHHHHHHHHHHHH-
-HHHHHHHHHHHHHHHHHH-
-HHHHHHHHHHHHHHHHHH-
-HHHHHHHHHHHHHHHHHH-
-HHHHHHHHHHHHHHHHHH-
-HHHHHHHHHHHHHHHHHH-
-HHHHHHHHHHHHHHHHHH-
-HHHHHHHHHHHHHHHHHH-
-HHHHHHHHHHHHHHHHTT-
-HHHHHHHHHHHHHHHHTT-
-HHHHHHHHHHHHHHHHHT-
-HHHHHHHHHHHHHHHHHH-
-HHHHHHHHHHHHHHHHTT-
-HHHHHHHHHHHHHHHHTT-
-HHHHHHHHHHHHHHHHHH-
-HHHHHHHHHHHHHHHHHT-
-HHHHHHHHHHHHHHHHHH-
-HHHHHHHHHHHHHHHHTT-
-HHHHHHHHHHHHHHHHHH-
-HHHHHHHHHHHHHHHHHH-
-HHHHHHHHHHHHHHHHHH-
-HHHHHHHHHHHHHHHHTT-
-HHHHHHHHHHHHHHHHTT-
-HHHHHHHHHHHHHHHHHT-
-HHHHHHHHHHHHHHHHTT-
-HHHHHHHHHHHHHHHHTT-
-HHHHHHHHHHHHHHHHHT-
-HHHHHHHHHHHHHHHHTT-
-HHHHHHHHHHHHHHHHTT-
-HHHHHHHHHHHHHHHHHT-
-HHHHHHHHHHHHHHHHTT-
-HHHHHHHHHHHHHHHHHH-
-HHHHHHHHHHHHHHHHHH-
-HHHHHHHHHHHHHHHHHH-
-HHHHHHHHHHHHHHHHHT-
-HHHHHHHHHHHHHHHHTT-
-HHHHHHHHHHHHHHHHHH-
-HHHHHHHHHHHHHHHHHH-
-HHHHHHHHHHHHHHHHHH-
-HHHHHHHHHHHHHHHHHH-
-HHHHHHHHHHHHHHHHTT-
-HHHHHHHHHHHHHHHHTT-
-HHHHHHHHHHHHHHHHHH-
-HHHHHHHHHHHHHHHHHH-
-HHHHHHHHHHHHHHHTT--
-HHHHHHHHHHHHHHHTTT-
-HHHHHHHHHHHHHHHHHH-
-HHHHHHHHHHHHHHHTTT-
-HHHHHHHHHHHHHHHTTT-
-HHHHHHHHHHHHHHHTTT-
-HHHHHHHHHHHHHHHHHH-
-HHHHHHHHHHHHHHHTTT-
-HHHHHHHHHHHHHHHHHH-
-HHHHHHHHHHHHHHHHTT-
-HHHHHHHHHHHHHHHHTT-
-HHHHHHHHHHHHHHHHHH-
-HHHHHHHHHHHHHHHHTT-
-HHHHHHHHHHHHHHHHTT-
-HHHHHHHHHHHHHHHHHH-
-HHHHHHHHHHHHHHHTTT-
-HHHHHHHHHHHHHHHHTT-
-HHHHHHHHHHHHHHHHTT-
-HHHHHHHHHHHHHHHHTT-
-HHHHHHHHHHHHHHHHHH-
-HHHHHHHHHHHHHHHHTT-
-HHHHHHHHHHHHHHHHTT-
-HHHHHHHHHHHHHHHTTT-
-HHHHHHHHHHHHHHHHTT-
-HHHHHHHHHHHHHHHHH--
-HHHHHHHHHHHHHHHHHH-
-HHHHHHHHHHHHHHHHHH-
-HHHHHHHHHHHHHHHHHT-
-HHHHHHHHHHHHHHHHHH-
-HHHHHHHHHHHHHHHHTT-
-HHHHHHHHHHHHHHHHTT-
-HHHHHHHHHHHHHHHHHH-
-HHHHHHHHHHHHHHHGGG-
-HHHHHHHHHHHHHHHHHH-
-HHHHHHHHHHHHHHHTTT-
-HHHHHHHHHHHHHHHHHH-
-HHHHHHHHHHHHHHHHTT-
-HHHHHHHHHHHHHHHHHH-
-TTHHHHHHHHHHHHHHTT-
-HHHHHHHHHHHHHHHHHT-
-HHHHHHHHHHHHHHHTTT-
-HHHHHHHHHHHHHHHHTT-
-HHHHHHHHHHHHHHHHHH-
-HHHHHHHHHHHHHHHHHH-
-HHHHHHHHHHHHHHHHHH-
-HHHHHHHHHHHHHHHHHH-
-HHHHHHHHHHHHHHHTTT-
-HHHHHHHHHHHHHHHTTT-
-HHHHHHHHHHHHHHHHHH-
-HHHHHHHHHHHHHHHHHH-
-HHHHHHHHHHHHHHHHHH-
-HHHHHHHHHHHHHHHHHH-
-HHHHHHHHHHHHHHHHHH-
-HHHHHHHHHHHHHHHHHH-
-HHHHHHHHHHHHHHHHHH-
-HHHHHHHHHHHHHHHHHT-
-HHHHHHHHHHHHHHHHHT-
-HHHHHHHHHHHHHHHHHH-
-HHHHHHHHHHHHHHHHHH-
-HHHHHHHHHHHHHHHHHH-
-HHHHHHHHHHHHHHHHHH-
-HHHHHHHHHHHHHHHHHH-
-HHHHHHHHHHHHHHHHTT-
-HHHHHHHHHHHHHHHHTT-
-HHHHHHHHHHHHHHHHHH-
-HHHHHHHHHHHHHHHHHH-
-HHHHHHHHHHHHHHHHHT-
-HHHHHHHHHHHHHHHHHH-
-THHHHHHHHHHHHHHHHT-
-THHHHHHHHHHHHHHHHH-
-HHHHHHHHHHHHHHHHHH-
-THHHHHHHHHHHHHHHH--
-THHHHHHHHHHHHHHHHH-
-HHHHHHHHHHHHHHHHH--
-THHHHHHHHHHHHHHHT--
-HHHHHHHHHHHHHHHHTT-
-HHHHHHHHHHHHHHHHTT-
-HHHHHHHHHHHHHHHHTT-
-HHHHHHHHHHHHHHHTT--
-HHHHHHHHHHHHHHHHH--
-HHHHHHHHHHHHHHHHTT-
-HHHHHHHHHHHHHHHTTT-
-HHHHHHHHHHHHHHHHTT-
-HHHHHHHHHHHHHHHHHH-
-HHHHHHHHHHHHHHHHHH-
-HHHHHHHHHHHHHHHHT--
-HHHHHHHHHHHHHHHTT--
-HHHHHHHHHHHHHHHHTT-
-HHHHHHHHHHHHHHHHHH-
-HHHHHHHHHHHHHHHHHT-
-HHHHHHHHHHHHHHHHHH-
-HHHHHHHHHHHHHHHHHH-
-HHHHHHHHHHHHHHHHHH-
-HHHHHHHHHHHHHHHHHH-
-HHHHHHHHHHHHHHHHHH-
-TTHHHHHHHHHHHHHHHT-
-HHHHHHHHHHHHHHTTS--
-HHHHHHHHHHHHHHHTS--
-HHHHHHHHHHHHHHHHT--
-HHHHHHHHHHHHHHHTT--
-HHHHHHHHHHHHHHHTT--
-TTHHHHHHHHHHHHHTT--
-HHHHHHHHHHHHHHHTT--
-HHHHHHHHHHHHHHHHHT-
-HHHHHHHHHHHHHHHTT--
-HHHHHHHHHHHHHHHHTT-
-HHHHHHHHHHHHHHHHH--
-HHHHHHHHHHHHHHHHHT-
-HHHHHHHHHHHHHHHHH--
-HHHHHHHHHHHHHHHHHH-
-HHHHHHHHHHHHHHHHTT-
-HHHHHHHHHHHHHHHHTT-
-HHHHHHHHHHHHHHHHTT-
-HHHHHHHHHHHHHHHTTT-
-HHHHHHHHHHHHHHHHTT-
-HHHHHHHHHHHHHHHHT--
-HHHHHHHHHHHHHHHHTT-
-HHHHHHHHHHHHHHHHTT-
-HHHHHHHHHHHHHHHHTT-
-HHHHHHHHHHHHHHHHTT-
-HHHHHHHHHHHHHHHHTT-
-HHHHHHHHHHHHHHHTT--
-HHHHHHHHHHHHHHHHTT-
-HHHHHHHHHHHHHHHHTT-
-HHHHHHHHHHHHHHHHTT-
-HHHHHHHHHHHHHHHHTT-
-HHHHHHHHHHHHHHHHTT-
-HHHHHHHHHHHHHHHTTT-
-HHHHHHHHHHHHHHHHHH-
-HHHHHHHHHHHHHHHHHH-
-HHHHHHHHHHHHHHHHHH-
-HHHHHHHHHHHHHHHHHH-
-HHHHHHHHHHHHHHHHHH-
-TTHHHHHHHHHHHHHHHH-
-HHHHHHHHHHHHHHHHTT-
-HHHHHHHHHHHHHHHHHH-
-HHHHHHHHHHHHHHHHHH-
-HHHHHHHHHHHHHHHHHH-
-HHHHHHHHHHHHHHHHHH-
-HHHHHHHHHHHHHHHHHH-
-HHHHHHHHHHHHHHHHHH-
-HHHHHHHHHHHHHHHHHH-
-HHHHHHHHHHHHHHHHTT-
-HHHHHHHHHHHHHHHHTT-
-HHHHHHHHHHHHHHHHTT-
-HHHHHHHHHHHHHHHHHH-
-HHHHHHHHHHHHHHHHHH-
-HHHHHHHHHHHHHHHHHH-
-HHHHHHHHHHHHHHHHHH-
-HHHHHHHHHHHHHHHHHT-
-HHHHHHHHHHHHHHHHHH-
-HHHHHHHHHHHHHHGGGT-
-HHHHHHHHHHHHHHHHHH-
-HHHHHHHHHHHHHHHHHH-
-HHHHHHHHHHHHHHHHTT-
-HHHHHHHHHHHHHHHHHH-
-HHHHHHHHHHHHHHHHHH-
-HHHHHHHHHHHHHHHHHH-
-HHHHHHHHHHHHHHHHHH-
-HHHHHHHHHHHHHHHHHH-
-HHHHHHHHHHHHHHHHHH-
-HHHHHHHHHHHHHHHHHH-
-HHHHHHHHHHHHHHHHHH-
-HHHHHHHHHHHHHHHHHH-
-HHHHHHHHHHHHHHHHHH-
-HHHHHHHHHHHHHHHHHH-
-HHHHHHHHHHHHHHHHHH-
-HHHHHHHHHHHHHHHHHH-
-HHHHHHHHHHHHHHHHHH-
-HHHHHHHHHHHHHHHHHH-
-HHHHHHHHHHHHHHHHTT-
-HHHHHHHHHHHHHHHHHH-
-HHHHHHHHHHHHHHHHHH-
-TTTTHHHHHHHHHHHHHH-
-HHHHHHHHHHHHHHHHHH-
-TTTTHHHHHHHHHHHTTT-
-TTTTHHHHHHHHHHHHHH-
-GGGSHHHHHHHHHHHHHH-
-TTTSHHHHHHHHHHHHHH-
-HHHHHHHHHHHHHHHHHH-
-HHHHHHHHHHHHHHHHHH-
-TTTSHHHHHHHHHHHHHH-
-TTTTHHHHHHHHHHHHHH-
-HHHHHHHHHHHHHHHHHH-
-TTTTHHHHHHHHHHHHHH-
-GGGGHHHHHHHHHHHHHH-
-TTTSHHHHHHHHHHHHHH-
-GGGTHHHHHHHHHHHHHH-
-GGGSHHHHHHHHHHHHHH-
-GGGGHHHHHHHHHHHHHH-
-GGG-HHHHHHHHHHHHHH-
-TGGGHHHHHHHHHHHHHH-
-TTTTHHHHHHHHHHHHHH-
-TTTSHHHHHHHHHHHHHH-
-GGGGHHHHHHHHHHHHHH-
-GGGSHHHHHHHHHHHHHH-
--GGGHHHHHHHHHHHHHT-
-GGG-HHHHHHHHHHHHTT-
-TTT-HHHHHHHHHHHHHH-
-TTTSTHHHHHHHHHHTTT-
-TTTSHHHHHHHHHHHHTT-
-TTT-HHHHHHHHHHHHHH-
-TTTSHHHHHHHHHHHHHH-
-TTT-HHHHHHHHHHHHHH-
-TTT-HHHHHHHHHHHHTT-
-TTT-HHHHHHHHHHHHHH-
-TTTTHHHHHHHHHHHHHT-
-TTT-HHHHHHHHHHHHH--
-TTT-HHHHHHHHHHHHH--
-GGGSHHHHHHHHHHHHHH-
-GGGGHHHHHHHHHHHHHH-
-GGGGHHHHHHHHHHHHTT-
-GGGSHHHHHHHHHHHHHT-
-TTTSHHHHHHHHHHHHHT-
-HHHHHHHHHHHHHHHHHT-
-TTTTHHHHHHHHHHHHTT-
-TTTTHHHHHHHHHHHHHH-
-TTTSHHHHHHHHHHHHHT-
-TTTTHHHHHHHHHHHHHT-
-GGGSHHHHHHHHHHHHH--
-GGGSHHHHHHHHHHHHHT-
-GGG-HHHHHHHHHHHHT--
-GGGSHHHHHHHHHHHHHH-
-GGG-HHHHHHHHHHHHTT-
-GGGGHHHHHHHHHHHHHT-
-GGGSHHHHHHHHHHHHT--
-GGGGHHHHHHHHHHHHHT-
-GGGSHHHHHHHHHHHHTT-
-GGGSHHHHHHHHHHHHHT-
-TTTSHHHHHHHHHHHHTT-
-GGG-TTHHHHHHHHHHHT-
-TTT-HHHHHHHHHHHHHH-
-GGG-HHHHHHHHHHHHHH-
-TTTTHHHHHHHHHHHHHH-
--TTSHHHHHHHHHHHHHH-
-GGGSHHHHHHHHHHHHHH-
-TTTSHHHHHHHHHHHHHH-
-GGGSHHHHHHHHHHHHTT-
-TTTTHHHHHHHHHHHTTT-
-TTTSHHHHHHHHHHHGGG-
-GGGSHHHHHHHHHHHGGG-
-TTTSHHHHHHHHHHHGGG-
-TTTTHHHHHHHHHHHTTT-
-TTTSHHHHHHHHHHHGGG-
-TTT-HHHHHHHHHHHGGG-
-GGG-HHHHHHHHHHHGGG-
-GGGSHHHHHHHHHHHTTT-
-GGGSHHHHHHHHHHHHTT-
-TTTSHHHHHHHHHHHHTT-
--GGGHHHHHHHHHHHHHH-
-TTTTHHHHHHHHHHHHHH-
-TTTTHHHHHHHHHHHHHT-
-GGG-HHHHHHHHHHHHH--
-GGGGHHHHHHHHHHHHTT-
-GGG-HHHHHHHHHHHHHH-
-TTTTHHHHHHHHHHHHHH-
-GGG-HHHHHHHHHHHHHH-
-GGGGHHHHHHHHHHHHHH-
-HHHHHHHHHHHHHHHHHH-
-GGGSHHHHHHHHHHHHHH-
-GGGSHHHHHHHHHHHHHH-
--HHHHHHHHHHHHHHHHH-
-GGGSHHHHHHHHHHHHHH-
-GGGSHHHHHHHHHHHHHH-
-GGGSHHHHHHHHHHHHHH-
-GGGGHHHHHHHHHHHHHH-
-GGGGHHHHHHHHHHHHTT-
-TTTTHHHHHHHHHHHHHH-
-TTTTHHHHHHHHHHHHHH-
-GGGGHHHHHHHHHHHHHT-
-GGGGHHHHHHHHHHHHHH-
-HHHHHHHHHHHHHHHHHH-
-GGG-HHHHHHHHHHHHTT-
-TTT-HHHHHHHHHHHHHT-
-TTT-HHHHHHHHHHHHHH-
-TTT-HHHHHHHHHHHHTT-
-GGGSHHHHHHHHHHHHHH-
-GGG-HHHHHHHHHHHHTT-
-GGG-HHHHHHHHHHHHTT-
-GGGSHHHHHHHHHHHHHT-
-GGG-HHHHHHHHHHHHHH-
-TTT-HHHHHHHHHHHHHT-
-GGG-HHHHHHHHHHHHHT-
-GGGTHHHHHHHHHHHHHT-
-GGG-HHHHHHHHHHHHHH-
-GGG-HHHHHHHHHHHHHT-
-GGG-HHHHHHHHHHHHHT-
-TTT-HHHHHHHHHHHHT--
-GGG-HHHHHHHHHHHHHH-
-HHHHHHHHHHHHHHHHHT-
-GGG-HHHHHHHHHHHHH--
-GGG-HHHHHHHHHHHHHT-
-HHHHHHHHHHHHHHHHHT-
-GGGTHHHHHHHHHHHHHH-
-GGG-HHHHHHHHHHHHTT-
-GGG-HHHHHHHHHHHHHH-
-GGG-HHHHHHHHHHHHTT-
-GGG-HHHHHHHHHHHHHT-
-GGG-HHHHHHHHHHHHH--
-GGGSHHHHHHHHHHHHH--
-GGG-HHHHHHHHHHHHHT-
-GGG--HHHHHHHHHHGGG-
-GGGTHHHHHHHHHHHTTT-
-HHHHHHHHHHHHHHHHTT-
--TTTHHHHHHHHHHHHHH-
--TT-HHHHHHHHHHHHHH-
--TT-HHHHHHHHHHHHHH-
--TT-HHHHHHHHHHHHHH-
--TT-HHHHHHHHHHHHHH-
--TT-HHHHHHHHHHHHHH-
-GGG-HHHHHHHHHHHHHH-
-TTT-HHHHHHHHHHHHHH-
-GGG-HHHHHHHHHHHHHH-
-TTT-HHHHHHHHHHHHHH-
-GGG-HHHHHHHHHHHHHH-
-GGG-HHHHHHHHHHHHHH-
-GGG-HHHHHHHHHHHHHH-
-TTT-HHHHHHHHHHHHHT-
-TTT-HHHHHHHHHHHHHH-
-TTS-HHHHHHHHHHHHHH-
-GGG-HHHHHHHHHHHHH--
-TTTSHHHHHHHHHHHHHH-
-TTT-HHHHHHHHHHHHHH-
-TTT-HHHHHHHHHHHHTT-
-GGGSHHHHHHHHHHHHT--
-GGG-HHHHHHHHHHHHHH-
-HHHHHHHHHHHHHHHHHH-
-TTTSHHHHHHHHHHHHTT-
-TTT-HHHHHHHHHHHHTT-
-TTT-HHHHHHHHHHHHT--
-GGG-HHHHHHHHHHHHTT-
-GGG-HHHHHHHHHHHHHH-
-GGGSHHHHHHHHHHHHHT-
-GGG-HHHHHHHHHHHHTT-
-TTT-HHHHHHHHHHHHTT-
-GGG-HHHHHHHHHHHHTT-
-GGG-HHHHHHHHHHHHHH-
-HHHHHHHHHHHHHHHHHT-
-GGG-HHHHHHHHHHHHHH-
-GGG-HHHHHHHHHHHHHH-
-GGG-HHHHHHHHHHHHHH-
-GGG-HHHHHHHHHHHHHH-
-TTT-HHHHHHHHHHHHHH-
-GGG-HHHHHHHHHHHHHH-
-TTT-HHHHHHHHHHHHHH-
-GGG-HHHHHHHHHHHHHH-
-GGG-HHHHHHHHHHHHHH-
-TTT-HHHHHHHHHHHHHH-
-GGG-HHHHHHHHHHHHHH-
-GGG-HHHHHHHHHHHHHH-
-TTT-HHHHHHHHHHHHHH-
-GGG-HHHHHHHHHHHHHH-
-GGG-HHHHHHHHHHHHHH-
-TTT-HHHHHHHHHHHHTT-
-GGG-HHHHHHHHHHHHHH-
-GGG-HHHHHHHHHHHHHH-
-TTS-HHHHHHHHHHHHHH-
-GGG-HHHHHHHHHHHHHT-
-GGGSHHHHHHHHHHHHHT-
-TTS-HHHHHHHHHHHHT--
-TTS-HHHHHHHHHHHTT--
-GGG-HHHHHHHHHHHHT--
-TTT-HHHHHHHHHHHHH--
-GGG-HHHHHHHHHHHTT--
-TTT-HHHHHHHHHHHHH--
-TTS-HHHHHHHHHHHHH--
-TTTTHHHHHHHHHHHHT--
-GGG-HHHHHHHHHHHHH--
-GGG-HHHHHHHHHHHHT--
-GGG-HHHHHHHHHHHHT--
-GGG-HHHHHHHHHHHHH--
-GGG-HHHHHHHHHHHHH--
-GGG-HHHHHHHHHHHTT--
-GGG-HHHHHHHHHHHHH--
-GGG-HHHHHHHHHHHTT--
-TTSSHHHHHHHHHHHHT--
-GGG-HHHHHHHHHHHHS--
-TTSSHHHHHHHHHHHHH--
-TTS-HHHHHHHHHTTTT--
-TTTSHHHHHHHHHHHHS--
-GGG-HHHHHHHHHHHHT--
-TTSSHHHHHHHHHHHHT--
-TTSSHHHHHHHHHTTTT--
-GGGSHHHHHHHHHTTTT--
--TTSHHHHHHHHHTTTT--
-GGG-HHHHHHHHHTTTT--
-GGG-HHHHHHHHHHHHT--
-TTSSHHHHHHHHTTTTT--
-TTSSHHHHHHHHHTTTT--
-TTSSHHHHHHHHHTTTT--
-TTTTHHHHHHHHHTTTT--
-GGG-HHHHHHHHHTTTT--
-TTT-HHHHHHHHHTTTT--
-TTTSHHHHHHHHHTTTT--
-TTSSHHHHHHHHHTTTT--
-TTT-HHHHHHHHHTTTT--
-TTS-HHHHHHHHTTTTT--
-GGG-TTHHHHHHHTTTT--
-TTT-HHHHHHHHHTTTT--
-GGG-HHHHHHHHHTTTT--
-TTT-HHHHHHHHHTTTT--
-TTTTHHHHHHHHHTTTT--
-GGG-HHHHHHHHGGGTT--
-TTTHHHHHHHHHHTTTT--
-TTTTHHHHHHHHHTTTT--
-TTS-HHHHHHHHHTTTT--
-GGGSHHHHHHHHHTTTT--
-TTTSHHHHHHHHHTTTT--
-TTSSHHHHHHHHHHHHS--
-GGGSHHHHHHHHHTTTT--
-TTSSHHHHHHHHHHHHT--
-TTSSHHHHHHHHHTTTT--
-TTSSHHHHHHHHHTTTT--
-TTTSHHHHHHHHHTTTT--
-TTT-HHHHHHHHHTTTT--
-TTTSHHHHHHHHHTTTT--
-TTTSHHHHHHHHHTTTT--
-TTTSHHHHHHHHHTTTT--
-TTSSHHHHHHHHHTTTT--
-TTTSHHHHHHHHHTTTT--
-TTSSHHHHHHHHGGGTT--
-TTTTHHHHHHHHTTTSS--
-TTSSHHHHHHHTTTTTS--
-TTTSHHHHHHHHHTTTT--
-TTTTHHHHHHHHHTTTT--
-TTTTHHHHHHHHHTTTT--
-TTTTHHHHHHHHHTTTT--
-TTTTHHHHHHHHHTTTT--
-TTSSHHHHHHHHHTTTT--
-TTTTHHHHHHHHHHTTT--
-TTS-HHHHHHHHHTTTT--
-TTTSHHHHHHHHHTTTT--
-TTS-HHHHHHHHHTTTT--
-TTTSHHHHHHHHHTTTT--
-TTS-HHHHHHHHHHTTT--
-TTSSHHHHHHHHHTTTT--
-TTSSHHHHHHHHHTTTT--
-TTSSHHHHHHHHHHHHS--
--SSSHHHHHHHHHTTTT--
--STTHHHHHHHHHTSSS--
--SSSHHHHHHHHHTTTT--
-TTT-HHHHHHHHHTTTT--
-TTTHHHHHHHHHHHTTT--
-TTTHHHHHHHHHHTTTT--
-TTSSHHHHHHHHHHTTT--
-TTTSHHHHHHHHHTTTT--
-TTTTHHHHHHHHHHHHH--
-TTSSHHHHHHHHHTTTT--
-TTSSHHHHHHHHHTTTT--
-TTTSHHHHHHHHHHHHT--
-GGGSHHHHHHHHHTTTT--
-TTSSHHHHHHHHHTTSS--
--TTSHHHHHHHHHTTTT--
--SSSHHHHHHHHHHTTT--
--SSSHHHHHHHHHTTTT--
--SSSHHHHHHHHHTTTT--
--SSSHHHHHHHHHTTTT--
--SSSHHHHHHHHTTTTT--
--SSSHHHHHHHHHTTTT--
--SSSHHHHHHHHHTTTT--
--SSHHHHHHHHHHTTTT--
--SSHHHHHHHHHTTTTT--
--SSHHHHHHHHHTTTTT--
--SHHHHHHHHHHHHHHT--
--STTHHHHHHHHHHTTT--
--SHHHHHHHHHHHTTTT--
--SHHHHHHHHHHHHHHT--
--SSTHHHHHHHHHHTTT--
--SSSHHHHHHHHHTTTT--
-TTSSHHHHHHHHHTTTT--
--SSSHHHHHHHHHTTTT--
--SSSHHHHHHHHHHTTT--
--SSSHHHHHHHHHHHHT--
--SSHHHHHHHHHHTTTT--
--SSHHHHHHHHHHTTTT--
--SSSHHHHHHHHHTTTT--
--SSSTTHHHHHHHTTTT--
--SSSHHHHHHHHHTTTT--
--SSSHHHHHHHHHTTTT--
--SSSHHHHHHHHHTTTT--
---SSHHHHHHHHHHHHT--
---TTHHHHHHHHHHHHT--
---SSHHHHHHHHHTTTT--
---SSHHHHHHHHHTTTT--
---SSHHHHHHHHHTTTT--
---SSHHHHHHHHHTTTT--
---SSHHHHHHHHHTTTT--
---SSHHHHHHHHHTTTT--
----SHHHHHHHHHTTTT--
----SHHHHHHHHHHHHT--
---HHHHHHHHHHHHHHT--
---HHHHHHHHHHHHHHT--
---HHHHHHHHHHHHHHT--
--THHHHHHHHHHHTTTT--
---HHHHHHHHHHHTTTT--
---HHHHHHHHHHHTTTT--
---HHHHHHHHHHHTTTT--
---HHHHHHHHHHHTTTT--
---HHHHHHHHHHHTTTT--
---HHHHHHHHHHHTTTT--
---HHHHHHHHHHHHHHT--
---HHHHHHHHHHHTTTT--
---HHHHHHHHHHHTTTT--
---HHHHHHHHHHHTTTT--
---HHHHHHHHHHHTTTT--
---HHHHHHHHHHHTTTT--
---HHHHHHHHHHHTTTT--
---HHHHHHHHHHHTTTT--
---HHHHHHHHHHHHHTT--
---HHHHHHHHHHHTTTT--
---HHHHHHHHHHHTTTT--
---HHHHHHHHHHHTTTT--
--SHHHHHHHHHHHTTTT--
--SHHHHHHHHHHHHHHT--
---HHHHHHHHHHHTTTT--
---HHHHHHHHHHHHHHS--
---HHHHHHHHHHHHHHT--
---HHHHHHHHHHHHHHT--
---HHHHHHHHHHHTTTT--
---HHHHHHHHHHHHTTT--
---HHHHHHHHHHHTTTT--
---HHHHHHHHHHTTTTT--
---HHHHHHHHHHHTTTT--
---HHHHHHHHHHHTTTT--
--SHHHHHHHHHHHHHHT--
---HHHHHHHHHHHTTTT--
---HHHHHHHHHHHTTTT--
---HHHHHHHHHHHHHHT--
---HHHHHHHHHHHTTTT--
---HHHHHHHHHHHTTTT--
---HHHHHHHHHHHHHHT--
---HHHHHHHHHHHTTTT--
---HHHHHHHHHHHHHTT--
---HHHHHHHHHHHTTTT--
---HHHHHHHHHHHTTTT--
---HHHHHHHHHHHTTTT--
---HHHHHHHHHHHHTTT--
---HHHHHHHHHHHTTTT--
---HHHHHHHHHHTSSSS--
---HHHHHHHHHHHTTTT--
--SHHHHHHHHHHHHHHT--
--SSHHHHHHHHHTTTTT--
--SSHHHHHHHHHHHHHT--
---HHHHHHHHHHHTTTT--
--SHHHHHHHHHHHTTTT--
---HHHHHHHHHHHTTTT--
---HHHHHHHHHHHHHHT--
---HHHHHHHHHHHHHHT--
---HHHHHHHHHHHTTTT--
---HHHHHHHHHHHTTTT--
---SHHHHHHHHHHTTTT--
--SSHHHHHHHHHHTTTT--
---SHHHHHHHHHHHTTT--
--SHHHHHHHHHHHTTTT--
--SHHHHHHHHHHHTTTT--
--SSHHHHHHHHHHTTTT--
---HHHHHHHHHTTTTTT--
---HHHHHHHHHTTTTTT--
---HHHHHHHHHTTTTTT--
--SHHHHHHHHHTTTTTT--
--SHHHHHHHHHTTTTTT--
--SHHHHHHHHHHHTTTT--
--SHHHHHHHHHTTTTTT--
---HHHHHHHHHHTTTTS--
---HHHHHHHHHTTTTTT--
---HHHHHHHHHTTBTTTB-
---HHHHHHHHHHHTTTT--
---HHHHHHHHHHHTTTT--
--SHHHHHHHHHTTTTTT--
--SHHHHHHHHHHTTTTT--
--SHHHHHHHHHHGGGTT--
--SHHHHHHHHHTTTTTT--
--SHHHHHHHHHTTTTTT--
--SHHHHHHHHHTTTTTT--
---HHHHHHHHHTTTTTT--
--SHHHHHHHHHTTTTTT--
---SHHHHHHHTTTTTTT--
---HHHHHHHHHTTTTTT--
---HHHHHHHHHTTTTTT--
--SHHHHHHHHHHHTTTT--
--SHHHHHHHHHHHTTTT--
---HHHHHHHHHHHTTTT--
---HHHHHHHHHHHTTTT--
---HHHHHHHHHTTTTTT--
---HHHHHHHHHTTTTTT--
---HHHHHHHHHHHTTTT--
---HHHHHHHHHTTTTTT--
--SHHHHHHHHHTTTTTT--
--SHHHHHHHHHTTTTTT--
--SHHHHHHHHHTTTTTT--
--SHHHHHHHHHHHTTTT--
---HHHHHHHHHTTTTTT--
--SHHHHHHHHHTTTTTT--
---HHHHHHHHHHHTTTT--
---HHHHHHHHHTTTTTT--
---HHHHHHHHHTTTTTT--
---HHHHHHHHHTTTTTT--
---HHHHHHHHHTTTTTT--
---HHHHHHHHHTTTTTT--
---HHHHHHHHHTTTTTT--
---HHHHHHHHHTTTTTT--
---HHHHHHHHHHHTTTT--
---HHHHHHHHGGGTTTT--
---HHHHHHHHHTTTTTT--
---HHHHHHHHHTTTTTT--
---HHHHHHHHTTTTTTT--
---HHHHHHHHHTTTTTT--
---HHHHHHHHHTTTTTT--
---HHHHHHHHHTTTTTT--
---HHHHHHHHHTTTTTT--
---HHHHHHHHHTTTTTT--
---HHHHHHHHHTTTTTT--
---HHHHHHHHHHHTTTT--
---HHHHHHHHHTTTTTT--
---HHHHHHHHHHTTTTT--
---HHHHHHHHHTTTTTT--
---HHHHHHHHHTTTTTT--
---HHHHHHHHHHGGGTT--
---HHHHHHHHHGGGGTT--
---HHHHHHHHHTTTTTT--
---SHHHHHHHHTTTTTT--
---HHHHHHHHHTTTTTT--
---HHHHHHHHHTTTTTT--
---HHHHHHHHHTTTTTT--
---HHHHHHHHGGGTTTT--
---HHHHHHHHHHHTTTT--
---HHHHHHHHHTTTTTT--
---HHHHHHHHHTTTTTT--
---HHHHHHHHHTTTTTT--
---HHHHHHHHHTTTTTT--
---HHHHHHHHHHHTTTT--
---HHHHHHHHHHHTTTT--
---HHHHHHHHHTTTTTT--
---HHHHHHHHHHHTTTT--
---HHHHHHHHHHHTTTT--
---HHHHHHHHHHTTTTT--
---HHHHHHHHHHHTTTT--
---HHHHHHHHHTTTTTT--
---HHHHHHHHHTTTTTT--
---HHHHHHHHHHHTTTT--
---HHHHHHHHHTTTTTT--
---HHHHHHHHHHHTTTT--
---HHHHHHHHHHHTTTT--
---HHHHHHHHHHHTTTT--
---HHHHHHHHHHHTTTT--
---HHHHHHHHHHHTTTT--
---HHHHHHHHTTTTTTT--
---HHHHHHHHHHHTTTT--
---HHHHHHHHHHHTTTT--
---HHHHHHHHHHHTTTT--
---HHHHHHHHHHHTTTT--
---HHHHHHHHHTTTTTT--
---HHHHHHHHHHHTTTT--
---HHHHHHHHHHHTTTT--
---HHHHHHHHHHHTTTT--
---HHHHHHHHHHHTTTT--
---TTHHHHHHHHHTTTT--
---HHHHHHHHTTTTTTT--
---HHHHHHHHHHHTTTT--
---HHHHHHHHHHHTTTT--
---HHHHHHHHHHHTTTT--
---HHHHHHHHHHHTTTT--
---HHHHHHHHHTTTTTT--
---HHHHHHHHHHTTTTT--
---HHHHHHHHHTTTTTT--
---HHHHHHHHTTTTTTT--
---HHHHHHHHHTTTTTT--
---HHHHHHHHTTTTTTT--
---HHHHHHHHHTTTTTT--
---HHHHHHHHTTTTTTT--
---HHHHHHHHTTTTTTT--
---HHHHHHHHHHHTTTT--
---HHHHHHHHHHHTTTT--
---HHHHHHHHHTTTTTT--
---HHHHHHHHTTTTTTT--
---HHHHHHHHHHHTTTT--
---HHHHHHHHHTTTTTT--
---SHHHHHHHHHHTTTT--
---HHHHHHHHHHSTTTT--
---HHHHHHHHHHHTTTT--
---HHHHHHHHHTTTTTT--
---HHHHHHHHHHHTTTT--
---HHHHHHHHHHHTTTT--
---HHHHHHHHHHHTTTT--
---HHHHHHHHHHSTTTTT-
---HHHHHHHHHHHTTTT--
---HHHHHHHHHHHTTTTT-
---HHHHHHHHHHHTTTTT-
---HHHHHHHHHHHSSSTT-
---HHHHHHHHHHHSSSTT-
---HHHHHHHHHHHTTTT--
---HHHHHHHHHHHTTTT--
---HHHHHHHHTTTTTTT--
---HHHHHHHHHHHTTTT--
---HHHHHHHHHHHTTTT--
---HHHHHHHHHTTTTTT--
---HHHHHHHHHHHTTTTT-
---HHHHHHHHHTTTTTT--
---HHHHHHHHTTTTTTT--
---HHHHHHHHHHHTTTTT-
---HHHHHHHHHHHTTTTT-
---HHHHHHHHHTTTTTTT-
---HHHHHHHHHTTTTTTT-
---HHHHHHHHHHHTTTTT-
---HHHHHHHHHHTTTTTT-
---HHHHHHHHHHHTTTTT-
---HHHHHHHHTTTTTTT--
---HHHHHHHHHHHTTTT--
---HHHHHHHHHHHTTTT--
---HHHHHHHHHTTTTTT--
---HHHHHHHHHTTTTTT--
---HHHHHHHHHHHTTTT--
---HHHHHHHHHHHTTTT--
---HHHHHHHHHHHTTTT--
---HHHHHHHHHHHTTTT--
---HHHHHHHHTTTTTTT--
---HHHHHHHHHHHTTTT--
---HHHHHHHHHHHTTTT--
---HHHHHHHHTTTTTTT--
---HHHHHHHHTTTTTTT--
---HHHHHHHHHHHTTTT--
---HHHHHHHHHTTTTTT--
---HHHHHHHHHHHTTTT--
---HHHHHHHHHHHTTTT--
---HHHHHHHHHHHTTTT--
---HHHHHHHHHTTTTTT--
---HHHHHHHHHHHTTTT--
---HHHHHHHHHHTTTTT--
---HHHHHHHHHHGGGTT--
---HHHHHHHHHHHTTTT--
---HHHHHHHHHTTTTTT--
---HHHHHHHHHHHTTTT--
---HHHHHHHHHTTTTTT--
---HHHHHHHHHTTTTTT--
---HHHHHHHHHHHTTTT--
---HHHHHHHHHTTTTTT--
---HHHHHHHHHHHTTTT--
---HHHHHHHHHHHTTTT--
---HHHHHHHHHTTTTTT--
---HHHHHHHHHTTTTTT--
---HHHHHHHHHHTTTTTT-
---HHHHHHHHHHHTTTT--
---HHHHHHHHHTTTTTT--
---HHHHHHHHHTTTTTT--
---HHHHHHHHHHHTTTT--
---HHHHHHHHHHHTTTT--
---HHHHHHHHHHHTTTT--
---HHHHHHHHTTTTTTT--
---HHHHHHHHTTTTTTT--
---HHHHHHHHHHHTTTTT-
---HHHHHHHHHHHTTTTT-
---HHHHHHHHHHTSSSTT-
---HHHHHHHHHTTSSSTT-
---HHHHHHHHHTTSSSTT-
---HHHHHHHHHHHTTSTT-
---HHHHHHHHHHHTTTTT-
---HHHHHHHHHHHTTTTT-
---HHHHHHHHHHHSSSTT-
---HHHHHHHHHHHTTTTT-
---HHHHHHHHHHHTTTTT-
---HHHHHHHHHHHTTTTT-
---HHHHHHHHHHHTTTTT-
---HHHHHHHHHHHTTTTT-
---HHHHHHHHHHHTTTTT-
---HHHHHHHHHHHTTTTT-
---HHHHHHHHHHHTTTS--
---HHHHHHHHHHHTTSTT-
---HHHHHHHHTTTTTTTT-
---HHHHHHHHHHHTTTTT-
---HHHHHHHHHHHTTTTT-
---HHHHHHHHTTTTTTT--
---HHHHHHHHHHHSSSS--
---HHHHHHHHHHHTTTTT-
---HHHHHHHHTTTTTTS--
---HHHHHHHHHTTTTSTT-
---HHHHHHHHTTTTTTS--
---HHHHHHHHHHHTTTTT-
---HHHHHHHHHHHTTTTT-
---HHHHHHHHHHHTTTTT-
---HHHHHHHHHHHTTTTT-
---HHHHHHHHHHHTTTTT-
---HHHHHHHHTTSTTTTT-
---HHHHHHHHHHHTTTTT-
---HHHHHHHHHHHTTTTT-
---HHHHHHHHHHHSSSTT-
---HHHHHHHHHHHTTTTT-
---HHHHHHHHHTTSSSS--
---HHHHHHHHHHHTTTTT-
---HHHHHHHHHTTTTTTT-
---HHHHHHHHHHHTTTT--
---HHHHHHHHTTTTTTTT-
---HHHHHHHHTTTTTTT--
---HHHHHHHHHHHTTTT--
---HHHHHHHHHHHTTTS--
---HHHHHHHHHHHTTTTT-
---HHHHHHHHHHHTTTT--
---HHHHHHHHHHHTTTTT-
---HHHHHHHHHHHTTTS--
---HHHHHHHHHHHTTTS--
---HHHHHHHHHHHTTTTT-
---HHHHHHHHHHHTTTS--
---HHHHHHHHHHHTTTT--
---HHHHHHHHTTTTTTS--
---HHHHHHHHHHHTTTT--
---HHHHHHHHHHHTTTT--
---HHHHHHHHHHHTTTS--
---HHHHHHHHHHHTTTS--
---HHHHHHHHHTTTTTT--
---HHHHHHHHHHHTTTTT-
---HHHHHHHHHTTTTTS--
---HHHHHHHHHTTTTTT--
---HHHHHHHHHHHTTTT--
---HHHHHHHHHHHHHHS--
---HHHHHHHHHTTTTTS--
---HHHHHHHHHHHTTTTT-
---HHHHHHHHHHHTSSTT-
---HHHHHHHHHHHTTTT--
---HHHHHHHHHHHTTTS--
---HHHHHHHHHHHTTTTT-
---HHHHHHHHHHTTTTT--
---HHHHHHHHHTTTTTTT-
---HHHHHHHHHHSTTTS--
---HHHHHHHHHHHTTTT--
---HHHHHHHHHHHTTTTT-
---HHHHHHHHHHSTTTT--
---HHHHHHHHHHHTTTTT-
---HHHHHHHHHHHTTTTT-
---HHHHHHHHTTTTTTTT-
---HHHHHHHHHHHTSSTT-
---HHHHHHHHTTTTTTS--
---HHHHHHHHHHHSSSS--
---HHHHHHHHHHHTTTTT-
---HHHHHHHHTTTTTTTT-
---HHHHHHHHTTSTTTT--
---HHHHHHHHHTTSSSTT-
---HHHHHHHHHTTSSSS--
---HHHHHHHHHHHTTTTT-
---HHHHHHHHTTTTTTTT-
---HHHHHHHHTTTTTTTT-
---HHHHHHHHTTTTTTT--
---HHHHHHHHHHHSSSTT-
---HHHHHHHHTTTTTTTT-
---HHHHHHHHHHHHHHS--
---HHHHHHHHHHHTTTS--
---HHHHHHHHTTTTTTT--
---HHHHHHHHHTTTTTS--
---HHHHHHHHTTTTTTS--
---HHHHHHHHTTTTTTTT-
---HHHHHHHHHHHTTTTT-
---HHHHHHHHHHHTTTT--
---HHHHHHHHTTTTTTS--
---HHHHHHHHHHHTTTT--
---HHHHHHHHHHHTTTS--
---HHHHHHHHHTTTTTT--
---HHHHHHHHHHHTSSTT-
---HHHHHHHHHHHTSSTT-
---HHHHHHHHHHHSSSTT-
---HHHHHHHHHHHTTTTT-
---HHHHHHHHHHHTTTTT-
---HHHHHHHHTTTTTTTT-
---HHHHHHHHHHHTTTTT-
---HHHHHHHHHHHTTTTT-
---HHHHHHHHHHTTTTT--
---HHHHHHHHHHHTTTS--
---HHHHHHHHHHHTTTT--
---HHHHHHHHHHHTTTTT-
---HHHHHHHHHHTTTTT--
---HHHHHHHHHHHTTTS--
---HHHHHHHHHHHTTTTT-
---HHHHHHHHHTTTTTS--
---HHHHHHHHHTTTTTS--
---HHHHHHHHHTTTTTT--
---HHHHHHHHHHHTTTT--
---HHHHHHHHHTTTTTT--
---HHHHHHHHHTTSSSS--
---HHHHHHHHHHHTTTT--
---HHHHHHHHHHHSSSTT-
---HHHHHHHHHHHTTTTT-
---HHHHHHHHHHHTTTT--
---HHHHHHHHHTTTTTTT-
---HHHHHHHHGGGTTTTT-
---HHHHHHHHHHHTTTTT-
---HHHHHHHHHHHTTSTT-
---HHHHHHHHHHHTTTTT-
---HHHHHHHHHTTTTTTT-
---HHHHHHHHHHHTTTTT-
---HHHHHHHHHTTTTTTT-
---HHHHHHHHHTTTTTTT-
---HHHHHHHHHTTTTTTT-
---HHHHHHHHTTTTTTT--
---HHHHHHHHHTTTTTTT-
---HHHHHHHHHTTTTTT--
---HHHHHHHHHHHTTTT--
---HHHHHHHHHHHTTTT--
---HHHHHHHHHHHTTTT--
---HHHHHHHHHHHTTTT--
---HHHHHHHHHTTTTSTT-
---HHHHHHHHHHHTTTT--
---HHHHHHHHHHHTTTTT-
---HHHHHHHHHHTTSSTT-
---HHHHHHHHTTTTTTT--
---HHHHHHHHHHHTTTTT-
---HHHHHHHHTTTTTTTT-
---HHHHHHHHTTTTTTT--
---HHHHHHHHHHHTTTS--
---HHHHHHHHHHHTTTT--
---HHHHHHHHHHHTTTTT-
---HHHHHHHHHTTTTTTT-
---HHHHHHHHHHHSSSS--
---HHHHHHHHHHHTTTT--
---HHHHHHHHHTTTTTS--
---HHHHHHHHHHHTSSTT-
---HHHHHHHHHHHTTTT--
---HHHHHHHHHHHTTTS--
---HHHHHHHHHHGGGTS--
---HHHHHHHHHHTTTTS--
---HHHHHHHHHHHTTTS--
---HHHHHHHHHHHTTTT--
---HHHHHHHHHHHTTTT--
---HHHHHHHHHTTTTTS--
---HHHHHHHHHHHTTTS--
---HHHHHHHHHHTTTTTT-
---HHHHHHHHHTTTTTTT-
---HHHHHHHHHHHTTTTT-
---HHHHHHHHHHHTTTT--
---HHHHHHHHHHHTTTTT-
---HHHHHHHHTTSTTTS--
---HHHHHHHHHHHTTTS--
---HHHHHHHHHHHTTTTT-
---HHHHHHHHHHHTTTTT-
---HHHHHHHHHHTTTTS--
---HHHHHHHHHHTTTTS--
---HHHHHHHHTTTSSSTT-
---HHHHHHHHHTTTTTT--
---HHHHHHHHHHHTTTS--
---HHHHHHHHHTTTTTT--
---HHHHHHHHHHTTTTTT-
---HHHHHHHHHHHTTTS--
---HHHHHHHHHHHTTTT--
---HHHHHHHHHHHTTTTT-
---HHHHHHHHHHTTTTS--
---HHHHHHHHHTTTTTS--
---HHHHHHHHHTTTTTT--
---THHHHHHHHTTTTTTT-
---HHHHHHHHHTTTTTT--
---HHHHHHHHHHHTTTS--
---HHHHHHHHHHHTTTS--
---HHHHHHHHHHHTTTS--
---HHHHHHHHHTTTTTT--
---HHHHHHHHHTTTTTS--
---HHHHHHHHHHHTTTS--
---HHHHHHHHHTTHHHH--
---HHHHHHHHHTSTTTT--
---HHHHHHHHHHHTTTT--
---HHHHHHHHHHSTTTT--
---HHHHHHHHHTTTTTS--
---HHHHHHHHHHHTTTT--
---HHHHHHHHHTTTTTS--
---HHHHHHHHHHHTTTS--
---HHHHHHHHHHTSSSTT-
---HHHHHHHHHHHTTTS--
---HHHHHHHHHHTTTTS--
---HHHHHHHHHTTTTTS--
---HHHHHHHHHHHTTTS--
---HHHHHHHHTTTTTTS--
---HHHHHHHHHTTTTTTT-
---HHHHHHHHHHHHHHH--
---HHHHHHHHHTTTTSTT-
---HHHHHHHHHHHTTTT--
---HHHHHHHHHTTTTTT--
---HHHHHHHHHTTTTTS--
---HHHHHHHHHTTTTTS--
---HHHHHHHHHTTTTTTT-
---HHHHHHHHHTTTTTT--
---HHHHHHHHTTS-SSTT-
---HHHHHHHHHTT-SSTT-
---HHHHHHHHHTT-SSTT-
---HHHHHHHHGGGSSSTT-
---HHHHHHHHHHHTTTS--
---HHHHHHHHHHHHTTTT-
---HHHHHHHHHHHHHHHT-
---HHHHHHHHHHHTTTTT-
---HHHHHHHHHHHTTTT--
---HHHHHHHHHHHTTSTT-
---HHHHHHHHHHHTTSTT-
---HHHHHHHHHHHTTTTT-
---HHHHHHHHHHHHTTTT-
---HHHHHHHHHHHTTTTT-
---HHHHHHHHHHHHHTTT-
---HHHHHHHHHHHHTTTT-
---HHHHHHHHHHHTTSTT-
---HHHHHHHHHHHTTTTT-
---HHHHHHHHHHHHHTTT-
---HHHHHHHHHHHTTTTT-
---HHHHHHHHHHHTTTT--
---HHHHHHHHHHTTTTTT-
---HHHHHHHHHHHTTTT--
---HHHHHHHHHHHHHHT--
---HHHHHHHHHHHTTTT--
---HHHHHHHHHHHTTTTT-
---HHHHHHHHHHHTTTTT-
---HHHHHHHHHHHTTTTT-
---HHHHHHHHHHHTTTT--
---HHHHHHHHHHHHTTTT-
---HHHHHHHHHHHTTTTT-
---HHHHHHHHHHHTTTTT-
---HHHHHHHHHHHTTTTT-
---HHHHHHHHHHHTTTTT-
---HHHHHHHHHHHHHHTT-
---HHHHHHHHHHHTTTT--
---HHHHHHHHHHHTTTT--
---HHHHHHHHHHHTTTTT-
---HHHHHHHHHHTTTTT--
---HHHHHHHHHHHHHHT--
---HHHHHHHHHHTTTTTT-
---HHHHHHHHHHHTTTTT-
---HHHHHHHHHHHTTTTT-
---HHHHHHHHHHHTTTTT-
---HHHHHHHHHHHTTTTT-
---HHHHHHHHHHHTTTT--
---HHHHHHHHHHHTTTTT-
---HHHHHHHHHHHTTTT--
---HHHHHHHHHHHHHHTT-
---HHHHHHHHHHHHHHTT-
---HHHHHHHHHHHHHTTT-
---HHHHHHHHHHHTTTTT-
---HHHHHHHHHHHTTTTT-
---HHHHHHHHHHHTTTTT-
---HHHHHHHHHHHTTTT--
---HHHHHHHHHHHTTTT--
---HHHHHHHHHHHHHTTT-
---HHHHHHHHHHHTTTTT-
---HHHHHHHHHHHHHHT--
---HHHHHHHHHHHTTTTT-
---HHHHHHHHHHHTSSTT-
---HHHHHHHHHHHTSSTT-
---HHHHHHHHHHHHHHT--
---HHHHHHHHHHHHHTTT-
---HHHHHHHHHHHTTTTT-
---HHHHHHHHHHHTTTTT-
---HHHHHHHHHHHTTTTT-
---HHHHHHHHHHHTTTTT-
---HHHHHHHHHHHTTTTT-
---HHHHHHHHHHTTTTTT-
---HHHHHHHHHHHTTTTT-
---HHHHHHHHHHHTTTS--
---HHHHHHHHHHHTTTT--
---HHHHHHHHHHHTTTTT-
---HHHHHHHHHHHTTSS--
---HHHHHHHHHHHTTSTT-
---HHHHHHHHHHHTTTS--
---HHHHHHHHHHHTSSTT-
---HHHHHHHHHHHTTTTT-
---HHHHHHHHHHHTTSS--
---HHHHHHHHHHHTTTTT-
---HHHHHHHHHHHTTTTT-
---HHHHHHHHHHHTSSTT-
---HHHHHHHHHHHTTTTT-
---HHHHHHHHHHTTTTTT-
---HHHHHHHHHHHHHHTT-
---HHHHHHHHHHHTTTTT-
---HHHHHHHHTTTTTTS--
---HHHHHHHHHHTTTTT--
---TTHHHHHHHHHTTTTT-
---HHHHHHHHHHHTTTTT-
---HHHHHHHHTTTTTTT--
---HHHHHHHHHHHTTTTT-
---HHHHHHHHHTTTTTTT-
---HHHHHHHHHTTTTTTT-
---HHHHHHHHHHHTTTTT-
---HHHHHHHHHHTSSSTT-
---HHHHHHHHHHHTTTT--
---HHHHHHHHHTTTTTTT-
---HHHHHHHHHHHTTTTT-
---HHHHHHHHHHHTTTT--
---HHHHHHHHHHHTTTTT-
---HHHHHHHHHTTTTTTT-
---HHHHHHHHHTTTTTT--
---HHHHHHHHHHHTTTTT-
---HHHHHHHHHTTTTTTT-
---HHHHHHHHHHTTTTTT-
---HHHHHHHHHHHSSSTT-
---HHHHHHHHHHHTTTTT-
---HHHHHHHHHHHTTTTT-
---HHHHHHHHHHHTTTT--
---HHHHHHHHHHHTTTT--
---HHHHHHHHHHHTTTS--
---HHHHHHHHHHHTTTT--
---HHHHHHHHTTTTTTT--
---HHHHHHHHTTTTTTT--
---HHHHHHHHHHHTTTTT-
---HHHHHHHHHHHTTTTT-
---HHHHHHHHHHHTTTTT-
---HHHHHHHHHHHSSSTT-
---HHHHHHHHHHHTTTTT-
---HHHHHHHHHHHTTTS--
---HHHHHHHHHHHTTTS--
---HHHHHHHHHHHTTTS--
---HHHHHHHHHHTTTTTT-
---HHHHHHHHHHHTTTTT-
---HHHHHHHHHHHTTTTT-
---HHHHHHHHHHHTTTTT-
---HHHHHHHHHHHTTTTT-
---HHHHHHHHHHHSSSTT-
---HHHHHHHHHHHTTTTT-
---HHHHHHHHHHSTTTT--
---HHHHHHHHHHTTTTT--
---HHHHHHHHTTTTTTTT-
---HHHHHHHHHHHTTTTT-
---HHHHHHHHHHHSSSTT-
---HHHHHHHHHHHSSSTT-
---HHHHHHHHHTTTTTTT-
---HHHHHHHHHHHSSSTT-
---HHHHHHHHHHHTTTTT-
---HHHHHHHHHHHTTTTT-
---HHHHHHHHHTTTTTTT-
---HHHHHHHHTTTTTTT--
---HHHHHHHHHTTTTTTT-
---HHHHHHHHTTTTTTTT-
---HHHHHHHHHHHSSSTT-
---HHHHHHHHHHHTTTTT-
---HHHHHHHHHHHTTTS--
---HHHHHHHHHHHTTTT--
---HHHHHHHHTTTSSSTT-
---HHHHHHHHHHHTTTTT-
---HHHHHHHHHTTTTTTT-
---HHHHHHHHHTTTTTTT-
---HHHHHHHHHHHTTTTT-
---HHHHHHHHHHHTTTTT-
---HHHHHHHHHHHTTTTT-
---HHHHHHHHHHHTTTTT-
---HHHHHHHHHHHTTTTT-
---HHHHHHHHHHHTTTT--
---HHHHHHHHHHHTTTTT-
---HHHHHHHHHHHTTTTT-
---HHHHHHHHHHHTTTTT-
---HHHHHHHHHHHTTTTT-
---HHHHHHHHHHHTTTTT-
---HHHHHHHHHHHTTTTT-
---HHHHHHHHTTTTTSTT-
---HHHHHHHHHHHTTTTT-
---HHHHHHHHHHHTTTTT-
---HHHHHHHHTTTTTTT--
---HHHHHHHHHHHTTTT--
---HHHHHHHHHHHTTTTT-
---HHHHHHHHHHHTTTTT-
---HHHHHHHHHHHTTTTT-
---HHHHHHHHHHHTTTTT-
---HHHHHHHHHHHTTTTT-
---HHHHHHHHHHHTSSTT-
---HHHHHHHHHHTTTTT--
---HHHHHHHHHHHTTTT--
---HHHHHHHHTTTTSSTT-
---HHHHHHHHHHHTTTTT-
---HHHHHHHHTTTTTTT--
---HHHHHHHHHHHTTTTT-
---HHHHHHHHHHHTTTT--
---HHHHHHHHHHHTTTT--
---HHHHHHHHHHHTTTT--
---HHHHHHHHHHHTTTT--
---HHHHHHHHHHHTTTT--
---HHHHHHHHHHHTTTT--
---HHHHHHHHHHHTTTT--
---HHHHHHHHHHHTTTTT-
---HHHHHHHHHHHTTTS--
---HHHHHHHHHHHTTTTT-
---HHHHHHHHHHHTTTT--
---HHHHHHHHTTTTTTT--
---HHHHHHHHHHHTTTT--
---HHHHHHHHTTTTTTTT-
---HHHHHHHHTTTTTTT--
---HHHHHHHHHTTTTTTT-
---HHHHHHHHHHHTTTTT-
---HHHHHHHHHTTTTTT--
---HHHHHHHHHTTTTTTT-
---HHHHHHHHHTTTTTTT-
---HHHHHHHHHHHTTTT--
---HHHHHHHHHHHTTTTT-
---HHHHHHHHHHTSSSTT-
---HHHHHHHHHHHTTTS--
---HHHHHHHHHHHSSSS--
---HHHHHHHHHHHTTTS--
---HHHHHHHHHHHTTTS--
---HHHHHHHHHHHTTTTT-
---HHHHHHHHHHHTTTTT-
---HHHHHHHHHHHTTSTT-
---HHHHHHHHHHHTTTT--
---HHHHHHHHHHHTTTTT-
---HHHHHHHHHHHTTTTT-
---HHHHHHHHHTTTTTT--
---HHHHHHHHHHHTTTTT-
---HHHHHHHHHHHTTTT--
---HHHHHHHHHHHTTTT--
---HHHHHHHHHHHTTTTT-
---HHHHHHHHHHHTTSTT-
---HHHHHHHHHHHTTTTT-
---HHHHHHHHHHTTTTTT-
---HHHHHHHHHHHTTTTT-
---HHHHHHHHHHHHHHTT-
---HHHHHHHHHHHTTTT--
---HHHHHHHHHHHTTTTT-
---HHHHHHHHHTTSSSS--
---HHHHHHHHHHHSSSTT-
---HHHHHHHHHHHTTTT--
---HHHHHHHHHHHTTTTT-
---HHHHHHHHHHSTTTS--
---HHHHHHHHHTTTTTTT-
---HHHHHHHHHTTTTTT--
---HHHHHHHHHHHTTTT--
---HHHHHHHHHHTTTTS--
---HHHHHHHHHTTTTTT--
---HHHHHHHHHHHTTTTT-
---HHHHHHHHHHHTTTTT-
---HHHHHHHHHHTTTTT--
---HHHHHHHHHHHTTTTT-
---HHHHHHHHHHHTTTTT-
---HHHHHHHHHTTTTTTT-
---HHHHHHHHHHHTTTTT-
---HHHHHHHHHHTTTTTT-
---HHHHHHHHHTTTTTTT-
---HHHHHHHHHHHTTTTT-
---HHHHHHHHHHHTTTT--
---HHHHHHHHHHHTTTTT-
---HHHHHHHHHHHTTTT--
---HHHHHHHHHHHTTTTT-
---HHHHHHHHHHHSSSTT-
---HHHHHHHHHHHTTTTT-
---HHHHHHHHHHHTSSTT-
---HHHHHHHHHHHTTTTT-
---HHHHHHHHHTTTTTTT-
---HHHHHHHHHTTTTTTT-
---HHHHHHHHHHHTTTTT-
---HHHHHHHHHHHTTTTT-
---HHHHHHHHHHHTTTTT-
---HHHHHHHHHHHTSSTT-
---HHHHHHHHHHTTSSTT-
---HHHHHHHHHHHTTTTT-
---HHHHHHHHHTTTTTTT-
---HHHHHHHHHHHTTTTT-
---HHHHHHHHHHHTTTTT-
---HHHHHHHHHHHTTTTT-
---HHHHHHHHHHHTTTTT-
---HHHHHHHHHHHTTTTT-
---HHHHHHHHHHHTSSTT-
---HHHHHHHHHHHTSSTT-
---HHHHHHHHHHTSSSTT-
---HHHHHHHHHHHTTTTT-
---HHHHHHHHHHHTTTTT-
---HHHHHHHHHHHTTTT--
---HHHHHHHHHHHHHHTT-
---HHHHHHHHHHTTTTT--
---HHHHHHHHHHHTTTTT-
---HHHHHHHHHHHHTTTT-
---HHHHHHHHHHHTTTTT-
---THHHHHHHHHHTTTTT-
---HHHHHHHHHHHTTTTT-
---HHHHHHHHHHHTTTTT-
---HHHHHHHHHHHTTTTT-
---HHHHHHHHHHGGGTTT-
---HHHHHHHHHHHTTTT--
---HHHHHHHHHHHTTTTT-
--SHHHHHHHHHHHTTTTT-
-TTHHHHHHHHHHHTTTT--
--SHHHHHHHHHHHHTSTT-
--SHHHHHHHHHHHTTTTT-
-TTHHHHHHHHHHHHTTT--
-TTHHHHHHHHHHHTTTTT-
---HHHHHHHHHHHTTTT--
-TTHHHHHHHHHHHHTTTT-
-TTHHHHHHHHHHHHTTTT-
-TTHHHHHHHHHHHTTTTT-
--SHHHHHHHHHHHHTTTT-
--SHHHHHHHHHHHTTTTT-
--SHHHHHHHHHHHTTTTT-
-TTHHHHHHHHHHHHTTT--
--SHHHHHHHHHHHTTTTT-
--SHHHHHHHHHHHTTTTT-
--SHHHHHHHHHHHHTTTT-
--SHHHHHHHHHHHTTTTT-
--SHHHHHHHHHHHTTTTT-
-TTHHHHHHHHHHHTTTTT-
-TTHHHHHHHHHHHTTTTT-
--SHHHHHHHHHHHTTTTT-
--SHHHHHHHHHHHTTTTT-
--SHHHHHHHHHHHTTTT--
--SHHHHHHHHHHHTTTTT-
--SHHHHHHHHHHHTTTTT-
--SHHHHHHHHHHHTTTTT-
--SHHHHHHHHHHHTTTTT-
--SHHHHHHHHHHHTTTTT-
--SHHHHHHHHHHHTTTT--
--SHHHHHHHHHHHHHSTT-
-TTHHHHHHHHHHHTTTTT-
--SHHHHHHHHHHHTTTT--
---HHHHHHHHHHHTTTTT-
--SHHHHHHHHHHTTTTT--
--SHHHHHHHHHHHTTTT--
-TTHHHHHHHHHHHHTTTT-
--SHHHHHHHHHHHTTTTT-
--SHHHHHHHHHHHTTTT--
--SHHHHHHHHHHHTTTTT-
--SHHHHHHHHHHHTSSTT-
--SHHHHHHHHHHHHTTTT-
-TTHHHHHHHHHHHTTTT--
-TTHHHHHHHHHHHTTTTT-
-TTHHHHHHHHHHHHTTT--
-TTHHHHHHHHHHHTTTT--
-TTHHHHHHHHHHHTTTT--
--SHHHHHHHHHHHTTTT--
--SHHHHHHHHHHHTTTTT-
--SHHHHHHHHHHHTTTTT-
-TTHHHHHHHHHHHTTTTT-
--SHHHHHHHHHHTTTTTT-
--SHHHHHHHHHHHTTTTT-
--SHHHHHHHHHHHTTTTT-
-TTHHHHHHHHHHHHHTT--
--SHHHHHHHHHHHHTTT--
--SHHHHHHHHHHHHHTTT-
--SHHHHHHHHHHHHHTTT-
--SHHHHHHHHHHTTSSTT-
-TTTTHHHHHHHHHHHTTT-
-TTHHHHHHHHHHHHHTTT-
-TTHHHHHHHHHHHHHHTT-
--SHHHHHHHHHHHHHHTT-
-TTHHHHHHHHHHHTTTTT-
--SHHHHHHHHHHHHHHT--
-TTTTHHHHHHHHHHHHTT-
-TTHHHHHHHHHHHHHHTT-
-TTHHHHHHHHHHHHHHTT-
-TTHHHHHHHHHHHHHTTT-
-TTHHHHHHHHHHHHTSTT-
--SHHHHHHHHHHHHTTTT-
-TTHHHHHHHHHHHHTTTT-
---HHHHHHHHHHHHTTTT-
--SHHHHHHHHHHHHHTT--
---HHHHHHHHHHHHTTTT-
---HHHHHHHHHHHHTTS--
---HHHHHHHHHHHHTTS--
--SHHHHHHHHHHHHHHS--
--SHHHHHHHHHHHHHHHT-
--SHHHHHHHHHHHHH-TT-
--SHHHHHHHHHHHHTTTT-
-TTHHHHHHHHHHHHTTTT-
--SHHHHHHHHHHHHTTS--
--SHHHHHHHHHHHHTTS--
-TTHHHHHHHHHHHHTTT--
-TTHHHHHHHHHHHHTTS--
-TTHHHHHHHHHHHHHHHH-
-TTHHHHHHHHHHHHHHHH-
-TTHHHHHHHHHHHHHHHH-
-TTHHHHHHHHHHHHHHHH-
-TTHHHHHHHHHHHHHHHH-
-TTHHHHHHHHHHHHHHTT-
-TTHHHHHHHHHHHHHHHH-
---HHHHHHHHHHHHHHHT-
--SHHHHHHHHHHHHHHHT-
-TTHHHHHHHHHHHHHHHH-
-TTHHHHHHHHHHHHHHHH-
--SHHHHHHHHHHHHHHHH-
--SHHHHHHHHHHHHHHTT-
-TTHHHHHHHHHHHHHTT--
-TTHHHHHHHHHHHHHHT--
-TTHHHHHHHHHHHHHHHT-
-TTHHHHHHHHHHHHHHHT-
-TTHHHHHHHHHHHHHHHT-
-TTHHHHHHHHHHHHHHHT-
-TTHHHHHHHHHHHHHHHT-
-TTHHHHHHHHHHHHHHTT-
-TTHHHHHHHHHHHHHHTT-
-TTHHHHHHHHHHHHHHHH-
--SHHHHHHHHHHHHHHTT-
--SHHHHHHHHHHHHHHTT-
---HHHHHHHHHHHHHHHT-
--SHHHHHHHHHHHHHHTT-
---HHHHHHHHHHHHHHTT-
---HHHHHHHHHHHHHHH--
-TTHHHHHHHHHHHHHHHH-
-TTHHHHHHHHHHHHHHTT-
-TTHHHHHHHHHHHHHHTT-
--SHHHHHHHHHHHHHHHH-
-TTHHHHHHHHHHHHHHTT-
-TTHHHHHHHHHHHHHHTT-
-TTHHHHHHHHHHHHHHHH-
---HHHHHHHHHHHHHHHH-
---HHHHHHHHHHHHHHHH-
--SHHHHHHHHHHHHHHHT-
--SHHHHHHHHHHHHHTTT-
-TTHHHHHHHHHHHHHHHH-
--SHHHHHHHHHHHHHHHH-
---HHHHHHHHHHHHHHHH-
---HHHHHHHHHHHHHHTT-
--SHHHHHHHHHHHHHHHH-
-TTHHHHHHHHHHHHHHHH-
-TTHHHHHHHHHHHHHHTT-
--SHHHHHHHHHHHHHHHH-
-TTHHHHHHHHHHHHHTTT-
-TTHHHHHHHHHHHHHHHH-
-TTHHHHHHHHHHHHHHTT-
-TTHHHHHHHHHHHHHHHH-
-TTHHHHHHHHHHHHHHTT-
-TTHHHHHHHHHHHHHHHT-
-TTHHHHHHHHHHHHHHTT-
--SHHHHHHHHHHHHHHTT-
--SHHHHHHHHHHHHHHT--
--SHHHHHHHHHHHHHHH--
--SHHHHHHHHHHHHHHHT-
--SHHHHHHHHHHHHHHHH-
--SHHHHHHHHHHHHHHHH-
--SHHHHHHHHHHHHHHHH-
-TTHHHHHHHHHHHHHTTT-
-TTHHHHHHHHHHHHHHHH-
-TTHHHHHHHHHHHHHTTT-
-TTHHHHHHHHHHHHHHTT-
-TTHHHHHHHHHHHHHHHH-
--SHHHHHHHHHHHHHHHH-
-TTHHHHHHHHHHHHHHHH-
--SHHHHHHHHHHHHHHTT-
--SHHHHHHHHHHHHHHTT-
--SHHHHHHHHHHHHHHHH-
--SHHHHHHHHHHHHHHHH-
--SHHHHHHHHHHHHHHTT-
--SHHHHHHHHHHHHHHHH-
--SHHHHHHHHHHHHHHTT-
--SHHHHHHHHHHHHHHHH-
--SHHHHHHHHHHHHHHHH-
-TTTHHHHHHHHHHHHHTT-
-TTHHHHHHHHHHHHHHHH-
-TTHHHHHHHHHHHHHHHH-
--SHHHHHHHHHHHHHHHH-
--SHHHHHHHHHHHHHHTT-
---HHHHHHHHHHHHHTTT-
---HHHHHHHHHHHHHHTT-
---HHHHHHHHHHHHHHHH-
---HHHHHHHHHHHHHHHH-
--SHHHHHHHHHHHHHHHH-
---HHHHHHHHHHHHHHHH-
---HHHHHHHHHHHHHHHH-
---HHHHHHHHHHHHHHHH-
---HHHHHHHHHHHHHHHH-
--SHHHHHHHHHHHHHHHH-
--SHHHHHHHHHHHHHHHH-
---HHHHHHHHHHHHHHHH-
--SHHHHHHHHHHHHHTTT-
---HHHHHHHHHHHHHTTT-
---HHHHHHHHHHHHHTTT-
---HHHHHHHHHHHHHHHH-
-TTHHHHHHHHHHHHHHHH-
-TTHHHHHHHHHHHHHHTT-
-TTHHHHHHHHHHHHHHHH-
-TTHHHHHHHHHHHHHTTT-
-TTHHHHHHHHHHHHHHHH-
-TTHHHHHHHHHHHHHHHH-
-TTHHHHHHHHHHHHHHHH-
-TTHHHHHHHHHHHHHHHH-
-TTHHHHHHHHHHHHHHTT-
---HHHHHHHHHHHHHHHH-
-TTHHHHHHHHHHHHHHHH-
-TTHHHHHHHHHHHHHHHH-
-TTHHHHHHHHHHHHHHHH-
-TTHHHHHHHHHHHHHHHH-
-TTHHHHHHHHHHHHHHHH-
-TTHHHHHHHHHHHHHHHH-
-TTHHHHHHHHHHHHHHHH-
-TTHHHHHHHHHHHHHHHH-
-TTHHHHHHHHHHHHHHHH-
--SHHHHHHHHHHHHHHHH-
-TTHHHHHHHHHHHHHTTT-
-TTHHHHHHHHHHHHHHHH-
-TTHHHHHHHHHHHHHHTT-
-TTHHHHHHHHHHHHHHTT-
-TTHHHHHHHHHHHHHHTT-
-TTHHHHHHHHHHHHHHTT-
-TTHHHHHHHHHHHHHHTT-
--SHHHHHHHHHHHHHHHH-
-TTHHHHHHHHHHHHHHHH-
-TTHHHHHHHHHHHHHHHH-
-TTHHHHHHHHHHHHHHHH-
-TTHHHHHHHHHHHHHHHH-
-TTHHHHHHHHHHHHHHHH-
-TTHHHHHHHHHHHHHHHH-
-TTHHHHHHHHHHHHHHHH-
-TTHHHHHHHHHHHHHHHH-
-TTHHHHHHHHHHHHHHHH-
-TTHHHHHHHHHHHHHHHH-
-TTHHHHHHHHHHHHHHTT-
-TTHHHHHHHHHHHHHHHH-
-TTHHHHHHHHHHHHHHHH-
-TTHHHHHHHHHHHHHHHH-
-TTHHHHHHHHHHHHHHHH-
-TTHHHHHHHHHHHHHHTT-
--SHHHHHHHHHHHHHHTT-
-TTHHHHHHHHHHHHHHTT-
-TTHHHHHHHHHHHHHHHT-
-TTHHHHHHHHHHHHHHHT-
-TTHHHHHHHHHHHHHHHH-
-TTHHHHHHHHHHHHHHHH-
-TTHHHHHHHHHHHHHHHH-
-TTHHHHHHHHHHHHHHHH-
-TTHHHHHHHHHHHHHHTT-
-TTHHHHHHHHHHHHHHHT-
-TTHHHHHHHHHHHHHHHH-
-TTHHHHHHHHHHHHHHTT-
-TTHHHHHHHHHHHHHHTT-
-TTHHHHHHHHHHHHHHTT-
--SHHHHHHHHHHHHHHHT-
---HHHHHHHHHHHHTTTT-
-TTHHHHHHHHHHHHHHHT-
--SHHHHHHHHHHHHHHTT-
-TTHHHHHHHHHHHHHHHT-
-TTHHHHHHHHHHHHHHHH-
-TTHHHHHHHHHHHHHHHH-
-TTHHHHHHHHHHHHHHTT-
-TTHHHHHHHHHHHHHHTT-
-TTHHHHHHHHHHHHHHHH-
-TTHHHHHHHHHHHHHHHH-
-TTHHHHHHHHHHHHHHTT-
-TTHHHHHHHHHHHHHHHH-
--SHHHHHHHHHHHHHHHH-
-TTHHHHHHHHHHHHHHHH-
--SHHHHHHHHHHHHHHHH-
--SHHHHHHHHHHHHHHTT-
--SHHHHHHHHHHHHHHHH-
--SHHHHHHHHHHHHHHHT-
-TTHHHHHHHHHHHHHHHH-
--SHHHHHHHHHHHHHHTT-
--SHHHHHHHHHHHHHHTT-
--SHHHHHHHHHHHHHHTT-
--SHHHHHHHHHHHHHHH--
--SHHHHHHHHHHHHHHTT-
--SHHHHHHHHHHHHHHT--
--SHHHHHHHHHHHHHTT--
--SHHHHHHHHHHHHHHH--
--SHHHHHHHHHHHHHHH--
--SHHHHHHHHHHHHHHHT-
--SHHHHHHHHHHHHHHT--
--SHHHHHHHHHHHHHHH--
-TTHHHHHHHHHHHHHHHT-
--SHHHHHHHHHHHHHTT--
--SHHHHHHHHHHHHHHT--
--SHHHHHHHHHHHHHHTT-
--SHHHHHHHHHHHHHHT--
-TTHHHHHHHHHHHHHHH--
-TTHHHHHHHHHHHHHHT--
-TTHHHHHHHHHHHHHHHT-
-TTHHHHHHHHHHHHHHTT-
-TTHHHHHHHHHHHHHHHT-
-TTHHHHHHHHHHHHHHHT-
-TTHHHHHHHHHHHHHHTT-
-TTHHHHHHHHHHHHHHTT-
-TTHHHHHHHHHHHHHHHT-
--SHHHHHHHHHHHHHHHT-
--SHHHHHHHHHHHHHHH--
-TTHHHHHHHHHHHHHHHT-
-TTHHHHHHHHHHHHHHHT-
-TTHHHHHHHHHHHHHHHH-
--SHHHHHHHHHHHHHHHH-
-TTHHHHHHHHHHHHHHHH-
-TTHHHHHHHHHHHHHHHH-
--SHHHHHHHHHHHHHHH--
-TTHHHHHHHHHHHHHHTT-
--SHHHHHHHHHHHHHTTT-
---HHHHHHHHHHHHHHHH-
---HHHHHHHHHHHHHHHH-
--SHHHHHHHHHHHHHHT--
--SHHHHHHHHHHHHHHHH-
-TTHHHHHHHHHHHHHHTT-
-TTHHHHHHHHHHHHHHHH-
--SHHHHHHHHHHHHHHHH-
-TTHHHHHHHHHHHHHHTT-
-TTHHHHHHHHHHHHHHHH-
-TTHHHHHHHHHHHHHHHH-
-TTHHHHHHHHHHHHHHH--
-TTHHHHHHHHHHHHHHTT-
-TTHHHHHHHHHHHHHHHH-
-TTHHHHHHHHHHHHHHHH-
--SHHHHHHHHHHHHHHTT-
-TTHHHHHHHHHHHHHHH--
-TTHHHHHHHHHHHHHHHH-
--SHHHHHHHHHHHHHHHH-
-TTHHHHHHHHHHHHHHHH-
--STHHHHHHHHHHHHHHH-
--SHHHHHHHHHHHHHHHH-
--SHHHHHHHHHHHHHHTT-
--SHHHHHHHHHHHHHHHT-
-TTHHHHHHHHHHHHHHHH-
--SHHHHHHHHHHHHHHHH-
-TTHHHHHHHHHHHHHHH--
-TTHHHHHHHHHHHHHHHH-
-TTHHHHHHHHHHHHHHHT-
-TTHHHHHHHHHHHHHHHH-
-TTHHHHHHHHHHHHHHHH-
-TTHHHHHHHHHHHHHHTT-
-TTHHHHHHHHHHHHHHHT-
--SHHHHHHHHHHHHHHHH-
--SHHHHHHHHHHHHHHHH-
--SHHHHHHHHHHHHHHHH-
--SHHHHHHHHHHHHHHHH-
--SHHHHHHHHHHHHHHHH-
--SHHHHHHHHHHHHHHHT-
--SHHHHHHHHHHHHHHHT-
--SHHHHHHHHHHHHHHHH-
--SHHHHHHHHHHHHHHHH-
--SHHHHHHHHHHHHHHHH-
--SHHHHHHHHHHHHHHHH-
--STTHHHHHHHHHHHHHH-
--SHHHHHHHHHHHHHHHH-
--SHHHHHHHHHHHHHHHH-
--SHHHHHHHHHHHHHHHH-
-TTHHHHHHHHHHHHHHHH-
-TTHHHHHHHHHHHHHHHH-
-TTHHHHHHHHHHHHHHHH-
-TTHHHHHHHHHHHHHHHH-
-TTHHHHHHHHHHHHHHHH-
-TTHHHHHHHHHHHHHHHH-
-TTHHHHHHHHHHHHHHHT-
--SHHHHHHHHHHHHHHHH-
--SHHHHHHHHHHHHHHTT-
--SHHHHHHHHHHHHHHHH-
-TTHHHHHHHHHHHHHHTT-
-TTHHHHHHHHHHHHHHTT-
-TTHHHHHHHHHHHHHHHH-
-TTHHHHHHHHHHHHHHHH-
-TTHHHHHHHHHHHHHHHT-
-TTTHHHHHHHHHHHHHHH-
-TTHHHHHHHHHHHHHHHT-
-TTHHHHHHHHHHHHHHHH-
-TTHHHHHHHHHHHHHHHH-
-TTHHHHHHHHHHHHHHHT-
-TTHHHHHHHHHHHHHHHT-
-TTHHHHHHHHHHHHHHHH-
-TTHHHHHHHHHHHHHHHH-
-TTHHHHHHHHHHHHHHTT-
-TTHHHHHHHHHHHHHHTT-
-TTTTHHHHHHHHHHHHTT-
-TTHHHHHHHHHHHHHHTT-
-TTHHHHHHHHHHHHHHTT-
--STTHHHHHHHHHHHTTT-
--SHHHHHHHHHHHHHTTT-
--SHHHHHHHHHHHHHTTT-
--SHHHHHHHHHHHHHHTT-
--SHHHHHHHHHHHHHHTT-
--SHHHHHHHHHHHHHHTT-
--SHHHHHHHHHHHHHHHH-
--SHHHHHHHHHHHHHHHH-
-TTHHHHHHHHHHHHHHHH-
-TTHHHHHHHHHHHHHHTT-
-TTHHHHHHHHHHHGGGGT-
--SHHHHHHHHHHHHHHHH-
-TTHHHHHHHHHHHHHHHT-
--SHHHHHHHHHHHHHHHH-
--SHHHHHHHHHHHHHHHH-
--SHHHHHHHHHHHHHHTT-
--SHHHHHHHHHHHHHTT--
--SHHHHHHHHHHHHHHTT-
--SHHHHHHHHHHHHHHHH-
--SHHHHHHHHHHHHHHHH-
--STTHHHHHHHHHHHHTT-
-TTHHHHHHHHHHHHHHTT-
-TTHHHHHHHHHHHHHHTT-
-TTHHHHHHHHHHHHHHTT-
--SHHHHHHHHHHHHHHHH-
--SHHHHHHHHHHHHHHHH-
--SHHHHHHHHHHHHHHHH-
--SHHHHHHHHHHHHHHHH-
-TTHHHHHHHHHHHHHHHH-
-TTHHHHHHHHHHHHHHHH-
-TTHHHHHHHHHHHHHHHT-
--SHHHHHHHHHHHHHHHT-
--SHHHHHHHHHHHHHHH--
--SHHHHHHHHHHHHHHHT-
---HHHHHHHHHHHHHHT--
--SHHHHHHHHHHHHHHTT-
-TTHHHHHHHHHHHHHHHT-
-TTHHHHHHHHHHHHHHTT-
--SHHHHHHHHHHHHHHTT-
---HHHHHHHHHHHHHHHT-
--SHHHHHHHHHHHHHHHH-
-TTHHHHHHHHHHHHHHHH-
-TTHHHHHHHHHHHHHHHH-
-TTHHHHHHHHHHHHHTTT-
-TTHHHHHHHHHHHHHHTT-
-TTHHHHHHHHHHHHHHTT-
-TTHHHHHHHHHHTTTTTT-
-TTHHHHHHHHHHHHHHTT-
-TTHHHHHHHHHHHHHHH--
-TTHHHHHHHHHHHHHHHH-
-TTHHHHHHHHHHHHHHHH-
-TTHHHHHHHHHHHHHHTT-
-TTHHHHHHHHHHHHHHH--
-TTHHHHHHHHHHHHHHH--
-TTHHHHHHHHHHHHHHTT-
-TTHHHHHHHHHHHHHHTT-
-TTHHHHHHHHHHHHHHHH-
--SHHHHHHHHHHHHHHTT-
-TTHHHHHHHHHHHHHHHH-
-TTTTHHHHHHHHHHHHHH-
--SHHHHHHHHHHHHHHHH-
-TTHHHHHHHHHHHHHHHH-
-TTHHHHHHHHHHHHHHHH-
-TTHHHHHHHHHHHHHHH--
-TTHHHHHHHHHHHHHHHT-
-TTHHHHHHHHHHHHHHHH-
-TTHHHHHHHHHHHHHHTT-
-TTHHHHHHHHHHHHHHHH-
-TTHHHHHHHHHHHHHHHH-
-TTHHHHHHHHHHHHHHTT-
-TTHHHHHHHHHHHHHHHH-
-TTHHHHHHHHHHHHHHHT-
-TTHHHHHHHHHHHHHHHH-
-TTHHHHHHHHHHHHHHHH-
--SHHHHHHHHHHHHHTT--
--SHHHHHHHHHHHHHHHH-
--SHHHHHHHHHHHHHHHT-
--SHHHHHHHHHHHHHHHT-
--SHHHHHHHHHHHHHHTT-
-TTHHHHHHHHHHHHHHTT-
-TTHHHHHHHHHHHHHHTT-
-TTHHHHHHHHHHHHHHHH-
-TTHHHHHHHHHHHHHHHH-
--SHHHHHHHHHHHHHHTT-
--SHHHHHHHHHHHHHHHH-
-TTHHHHHHHHHHHHHHTT-
-TTHHHHHHHHHHHHHHTT-
--SHHHHHHHHHHHHHHHH-
-TTHHHHHHHHHHHHHHHH-
-TTHHHHHHHHHHHHHHHH-
-TTHHHHHHHHHHHHHHHH-
-TTHHHHHHHHHHHHHHHH-
-TTHHHHHHHHHHHHHHHT-
-TTHHHHHHHHHHHHHHHH-
--SHHHHHHHHHHHHHHHH-
--SHHHHHHHHHHHHHHTT-
--SHHHHHHHHHHHHHHHH-
---HHHHHHHHHHHHHHHH-
--SHHHHHHHHHHHHHHHH-
---HHHHHHHHHHHHHHHH-
---HHHHHHHHHHHHHHHH-
--SHHHHHHHHHHHHHHHH-
---HHHHHHHHHHHHHHHH-
--SHHHHHHHHHHHHHHTT-
--SHHHHHHHHHHHHHHHT-
--SHHHHHHHHHHHHHHTT-
--SHHHHHHHHHHHHHHHH-
--SHHHHHHHHHHHHHHHH-
--SHHHHHHHHHHHHHHHH-
--SSHHHHHHHHHHHHHHT-
--SSHHHHHHHHHHHHHTT-
--S-HHHHHHHHHHHHHH--
--S-HHHHHHHHHHHHHHH-
--S-HHHHHHHHHHHHHHH-
--S-HHHHHHHHHHHHHHH-
--S-HHHHHHHHHHHHHTT-
--S-HHHHHHHHHHHHHHH-
-TT-HHHHHHHHHHHHHHH-
--S-HHHHHHHHHHHHHHH-
--S-HHHHHHHHHHHHHHH-
--S-HHHHHHHHHHHHHHH-
--S-HHHHHHHHHHHHHHH-
--SHHHHHHHHHHHHHHTT-
--SHHHHHHHHHHHHHHHH-
--SHHHHHHHHHHHHHHHH-
--SHHHHHHHHHHHHHHTT-
--SHHHHHHHHHHHHHHTT-
--SHHHHHHHHHHHHHHTT-
--SHHHHHHHHHHHHHHTT-
---HHHHHHHHHHHHHHTT-
---HHHHHHHHHHHHHHHH-
-TTHHHHHHHHHHHHHHHH-
--SHHHHHHHHHHHHHHHH-
-TTHHHHHHHHHHHHHHTT-
-TTHHHHHHHHHHHHHHTT-
-TTTTHHHHHHHHHHHHTT-
-TTHHHHHHHHHHHHHHTT-
-TTHHHHHHHHHHHHHHTT-
--SHHHHHHHHHHHHHHTT-
--SHHHHHHHHHHHHHHH--
-TTHHHHHHHHHHHHHHH--
--SHHHHHHHHHHHHHHH--
--SHHHHHHHHHHHHHHTT-
-TTHHHHHHHHHHHHHHTT-
-TTTTHHHHHHHHHHHHTT-
--SHHHHHHHHHHHHHHHH-
-TTHHHHHHHHHHHHHHTT-
-TTHHHHHHHHHHHHHHHT-
-TTHHHHHHHHHHHHHHHH-
-TTHHHHHHHHHHHHHHHH-
--SHHHHHHHHHHHHHTTT-
--SHHHHHHHHHHHHHHHH-
--SHHHHHHHHHHHHHHHT-
--SHHHHHHHHHHHHHHHT-
--SHHHHHHHHHHHHHHTT-
--SHHHHHHHHHHHHHHHT-
--SHHHHHHHHHHHHHTTT-
--SHHHHHHHHHHHHHTT--
--SHHHHHHHHHHHHHTTT-
--SHHHHHHHHHHHHHHHH-
--SHHHHHHHHHHHHHHHH-
--SHHHHHHHHHHHHHHT--
--SHHHHHHHHHHHHHHHH-
-TTHHHHHHHHHHHHHHTT-
-TTHHHHHHHHHHHHHTT--
-TTHHHHHHHHHHHHHHTT-
-TTHHHHHHHHHHHHHHHH-
-TTHHHHHHHHHHHHHHHT-
-TTHHHHHHHHHHHHHHTT-
-TTHHHHHHHHHHHHHHTT-
-TTHHHHHHHHHHHHHHHH-
-TTHHHHHHHHHHHHHHTT-
-TTHHHHHHHHHHHHHHH--
-TTHHHHHHHHHHHHHHTT-
-TTHHHHHHHHHHHHHHTT-
-TTHHHHHHHHHHHHHHTT-
-TTHHHHHHHHHHHHHHTT-
-TTHHHHHHHHHHHHHHHT-
-TTHHHHHHHHHHHHHHTT-
-TTHHHHHHHHHHHHHHTT-
-TTHHHHHHHHHHHHHHTT-
-TTHHHHHHHHHHHHHHHT-
-TTHHHHHHHHHHHHHHHH-
-TTHHHHHHHHHHHHHHHH-
-TTHHHHHHHHHHHHHHTT-
-TTHHHHHHHHHHHHHHHT-
-TTHHHHHHHHHHHHHHHT-
-TTHHHHHHHHHHHHHHHT-
-TTHHHHHHHHHHHHHHHT-
-TTHHHHHHHHHHHHHHTT-
-TTHHHHHHHHHHHHHHTT-
-TTHHHHHHHHHHHHHHHH-
-TTHHHHHHHHHHHGGGGT-
-TTHHHHHHHHHHHHGGGT-
-TTHHHHHHHHHHHHHTTT-
-TTHHHHHHHHHHHHGGG--
-TTHHHHHHHHHHHHHHTT-
-TTHHHHHHHHHHHHHHHH-
-TTHHHHHHHHHHHHHHHH-
-TTTHHHHHHHHHHHHHHH-
-TTHHHHHHHHHHHHHHHH-
-TTHHHHHHHHHHHHHHHH-
-TTHHHHHHHHHHHHHHHH-
-TTHHHHHHHHHHHHHHHH-
-TTHHHHHHHHHHHHHHTT-
-TTHHHHHHHHHHHHHHTT-
-TTHHHHHHHHHHHHHHHH-
-TTHHHHHHHHHHHHHHHT-
-TTHHHHHHHHHHHHHHHH-
-TTHHHHHHHHHHHHHHTT-
-TTHHHHHHHHHHHHHHTT-
-TTHHHHHHHHHHHHHHHH-
-TTHHHHHHHHHHHHHHHH-
-TTHHHHHHHHHHHHHHHH-
-TTHHHHHHHHHHHHHHTT-
-TTHHHHHHHHHHHHHHTT-
-TTHHHHHHHHHHHHHGGG-
-TTHHHHHHHHHHHHHHTT-
-TTHHHHHHHHHHHHHHHT-
-TTHHHHHHHHHHHHHHHH-
-TTHHHHHHHHHHHHHHHH-
--SHHHHHHHHHHHHHHH--
--SHHHHHHHHHHHHHHHH-
-TTHHHHHHHHHHHHHHH--
-TTHHHHHHHHHHHHHHHT-
-TTHHHHHHHHHHHHHHH--
-TTHHHHHHHHHHHHHHHH-
-TTHHHHHHHHHHHHHHTT-
-TTHHHHHHHHHHHHHHTT-
-TTHHHHHHHHHHHHHHTT-
-TTHHHHHHHHHHHHHHHH-
-TTHHHHHHHHHHHHHHHT-
-TTTHHHHHHHHHHHHHTT-
-TTHHHHHHHHHHHHHTT--
-TTHHHHHHHHHHHHHGGG-
--SHHHHHHHHHHHHHHHT-
--SHHHHHHHHHHHHHHHH-
--SHHHHHHHHHHHHHHHH-
--SHHHHHHHHHHHHHHTT-
--SHHHHHHHHHHHHHHHH-
--SHHHHHHHHHHHHHHHH-
--SHHHHHHHHHHHHHHHH-
--SHHHHHHHHHHHHHHHH-
--SHHHHHHHHHHHHHHHH-
--SHHHHHHHHHHHHHHHH-
--SHHHHHHHHHHHHHHHH-
--SHHHHHHHHHHHHHHTT-
--SHHHHHHHHHHHHHHTT-
--SHHHHHHHHHHHHHHHT-
--SHHHHHHHHHHHHHHHT-
--SHHHHHHHHHHHHHHHT-
--SHHHHHHHHHHHHHHHT-
--SHHHHHHHHHHHHHHTT-
--SHHHHHHHHHHHHHHHT-
--SHHHHHHHHHHHHHHHT-
--SHHHHHHHHHHHHHHTT-
--SHHHHHHHHHHHHHHTT-
--SHHHHHHHHHHHHHHHH-
--SHHHHHHHHHHHHHHHH-
--SHHHHHHHHHHHHHHHH-
--SHHHHHHHHHHHHHHTT-
--SHHHHHHHHHHHHTTTT-
--SHHHHHHHHHHHHHHHH-
-TTTHHHHHHHHHHHHHHH-
-TTTHHHHHHHHHHHHHHT-
-TT-SHHHHHHHHHHHHHH-
-TTTHHHHHHHHHHHHHTT-
-TTTHHHHHHHHHHHHHHH-
-TTTHHHHHHHHHHHHHHH-
-TTTHHHHHHHHHHHHHHH-
-TTTHHHHHHHHHHHHHHH-
-TTTHHHHHHHHHHHHHHH-
-TTTHHHHHHHHHHHHHHH-
-TTTHHHHHHHHHHHHHTT-
-TTTHHHHHHHHHHHHHTT-
-TTTHHHHHHHHHHHHHHT-
-TTTHHHHHHHHHHHHHHH-
-TTTHHHHHHHHHHHHHHH-
-TTTHHHHHHHHHHHHHHH-
-TTTHHHHHHHHHHHHHHH-
-TTTHHHHHHHHHHHHTTT-
-TTTHHHHHHHHHHHHHTT-
-TTTHHHHHHHHHHHHHHT-
-TTTHHHHHHHHHHHHHHH-
-TTTHHHHHHHHHHHHHHH-
-TTTHHHHHHHHHHHHHHH-
-TTTHHHHHHHHHHHHHTT-
-TTTHHHHHHHHHHHHHHH-
-TTTHHHHHHHHHHHHHHH-
-TTTHHHHHHHHHHHHHHH-
-TTTHHHHHHHHHHHHHHH-
-TTTHHHHHHHHHHHHHH--
-TTTHHHHHHHHHHHHHHT-
-TTTHHHHHHHHHHHHHHH-
-TTTHHHHHHHHHHHHHHT-
-TTTHHHHHHHHHHHHHTT-
-TTTHHHHHHHHHHHHHTT-
-TTTHHHHHHHHHHHHHHT-
-TTTHHHHHHHHHHHHHHT-
-TTTHHHHHHHHHHHHHHH-
-TTTHHHHHHHHHHHHHHH-
-TTTHHHHHHHHHHHHHH--
-TTTHHHHHHHHHHHHHTT-
-TTTHHHHHHHHHHHHHHH-
-TTTHHHHHHHHHHHHHHH-
-TTTHHHHHHHHHHHHHHH-
-TTTHHHHHHHHHHHGGG--
-TTTHHHHHHHHHHHTTT--
--S-HHHHHHHHHHHHHHT-
-TTTHHHHHHHHHHHTTT--
-TTTHHHHHHHHHHHHHHH-
-TTTHHHHHHHHHHHHHH--
-TT-HHHHHHHHHHHHTTT-
--S-HHHHHHHHHHHHHHH-
--S-HHHHHHHHHHHHHHH-
--S-HHHHHHHHHHHHTTT-
--S-HHHHHHHHHHHHHHH-
--S-HHHHHHHHHHHHHHH-
--S-HHHHHHHHHHHHHHH-
--S-HHHHHHHHHHHHTTT-
--S-HHHHHHHHHHHHTT--
--S-HHHHHHHHHHHHHHT-
--S-HHHHHHHHHHHHHHT-
-TT-HHHHHHHHHHHHTT--
--S-HHHHHHHHHHHHHHT-
--S-HHHHHHHHHHHHHHH-
--S-HHHHHHHHHHHHHTT-
--S-HHHHHHHHHHHHHHH-
--S-HHHHHHHHHHHHTT--
--S-HHHHHHHHHHHHHHH-
--S-HHHHHHHHHHHHTT--
--S-HHHHHHHHHHHHHHH-
--S-HHHHHHHHHHHHHTT-
--S-HHHHHHHHHHHHTTT-
--S-HHHHHHHHHHHHHHT-
--S-HHHHHHHHHHHHHHT-
--S-HHHHHHHHHHHHHHT-
--S-HHHHHHHHHHHHHHH-
--S-HHHHHHHHHHHHHHH-
--S-HHHHHHHHHHHHHHH-
--S-HHHHHHHHHHHHHTT-
--S-HHHHHHHHHHHHHH--
--S-HHHHHHHHHHHHHHH-
--S-HHHHHHHHHHHHHHH-
--S-HHHHHHHHHHHHHHT-
--S-HHHHHHHHHHHHTTT-
--S-HHHHHHHHHHHHTTT-
--S-HHHHHHHHHHHHTT--
--S-HHHHHHHHHHHHHHT-
--S-HHHHHHHHHHGGGT--
--S-HHHHHHHHHHGGGT--
--S-HHHHHHHHHHHGGG--
--S-HHHHHHHHHHHHHHH-
--S-HHHHHHHHHHHHTT--
--S-HHHHHHHHHHHHTTT-
--S-HHHHHHHHHHHHHHH-
--S-HHHHHHHHHHHHTTT-
--S-HHHHHHHHHHHHTT--
--S-HHHHHHHHHHHGGGT-
--S-HHHHHHHHHHHGGG--
--S-HHHHHHHHHHHHHHH-
--S-HHHHHHHHHHTHHHH-
--S-HHHHHHHHTTGGGGT-
--S--HHHHHHHTTGGGGT-
--S--HHHHHHTTTTTTTT-
--S--HHHHHHHHHGGGGT-
--S-SHHHHHHHHHGGGGT-
-TT--HHHHHHHTTGGGGT-
-TT--HHHHHHHTTGGGGT-
-TT--HHHHHHHHH-GGGT-
--S--HHHHHHTTTTGGGT-
--S--HHHHHHTTS-GGGT-
-TT-SHHHHHHTTT-HHHH-
--S-SHHHHHHHHHTTGGG-
--S-SHHHHHHHHHTHHHH-
--S--HHHHHHHHHTTGGG-
--S-SHHHHHHHHHHGGG--
--S--HHHHHHHHHTTTT--
-TT-SHHHHHHHHHTTGGG-
-TT--HHHHHHHHHTTTT--
-TT--HHHHHHHHTTTTT--
-TT-SHHHHHHHHTTTTT--
-TT--HHHHHHHHTTTTT--
-TT-SHHHHHHHHTSTTT--
-TT--HHHHHHHHTTTTS--
-TT--HHHHHHHTTSTTT--
-TT--HHHHHHHHHSTTS--
--S--HHHHHHHHHHTT---
--S--HHHHHHHHHTTT---
--S--HHHHHHHHHTTT---
--S--HHHHHHHHHTTT---
--S-SHHHHHHHHHSTT---
--S--HHHHHHHHHSTT---
--S--HHHHHHHHHTSS---
--S--HHHHHHHHT-TT---
--S--HHHHHHHHHTTTS--
-TT--HHHHHHHHHSTT---
-TT--HHHHHHHHTTTT---
-TT--HHHHHHHHH-TTS--
-TT-SHHHHHHHHT-TTS--
-TT-SHHHHHHHHHTSS---
-TT-SHHHHHHHHHHTT---
-TT-HHHHHHHHHHHHTS--
-TT-HHHHHHHHHHHTTS--
-TT-HHHHHHHHHHHTTS--
--S-HHHHHHHHHHTT----
-TT-HHHHHHHHHHHHTS--
-TT-HHHHHHHHHHHHHH--
-TT-HHHHHHHHHHHHHHT-
-TT-HHHHHHHHHHHHHTT-
--S-HHHHHHHHHHHHHHT-
-TT-HHHHHHHHHHTTTS--
-TT-HHHHHHHHHHHHHHT-
-TT-HHHHHHHHHHHHHH--
--S-HHHHHHHHHHHHHH--
-TT-HHHHHHHHHHHHHHT-
--S-HHHHHHHHHHHHHHT-
--S-HHHHHHHHHHHHHH--
--S-HHHHHHHHHHHHHH--
--S-HHHHHHHHHHHHHH--
-TT-HHHHHHHHHHGGGT--
-TT-HHHHHHHHHHHHHH--
--S-HHHHHHHHHHHTTT--
-TT-HHHHHHHHHHHTTT--
-TT-HHHHHHHHHHHHHH--
-TT-HHHHHHHHHHHHHH--
--S-HHHHHHHHHHHHHH--
-TT-HHHHHHHHHHHHHH--
--S-HHHHHHHHHHHHHH--
-TT-HHHHHHHHHHHHTT--
-TT-HHHHHHHHHHHHTT--
--S-HHHHHHHHHHHHHH--
-TT-HHHHHHHHHHHTTT--
--S-HHHHHHHHHHHHHH--
--S-HHHHHHHHHHHHHH--
----HHHHHHHHHHHHHH--
--S-HHHHHHHHHHHTTT--
--S-HHHHHHHHHHHHHT--
--S-HHHHHHHHHHHTTS--
-TT-HHHHHHHHHHHHHH--
-TT-HHHHHHHHHHHTTT--
--S-HHHHHHHHHHHHHT--
--S-HHHHHHHHHHHHHH--
-TT-HHHHHHHHHHHHHH--
----HHHHHHHHHHHHHT--
--S-HHHHHHHHHHHHHT--
----HHHHHHHHHHHHHH--
----HHHHHHHHHHHHHT--
----HHHHHHHHHHHHHT--
--S-HHHHHHHHHHHHHH--
-TT-HHHHHHHHHHHHHT--
--S-HHHHHHHHHHHHHS--
--S-HHHHHHHHHHHHHH--
--S-HHHHHHHHHHHHHH--
--S-HHHHHHHHHHHHHH--
--S-HHHHHHHHHHHHHH--
-TT-HHHHHHHHHHHHHH--
-TT-HHHHHHHHHHHHHH--
-TTSTTHHHHHHHHHHHH--
-TTSHHHHHHHHHHHHHH--
-TTSTTHHHHHHHHHHTT--
-TTSTTHHHHHHHHHHHH--
-TTSTTHHHHHHHHHHHH--
-TTSTTHHHHHHHHHHHH--
--SSHHHHHHHHHHHHHH--
-TT-HHHHHHHHHHHHTT--
-TT-HHHHHHHHHHHHHH--
-TT-HHHHHHHHHHHHHH--
-TT-THHHHHHHHHHTTT--
--S-THHHHHHHHHHTTT--
--S-THHHHHHHHHHHHT--
--S-THHHHHHHHHHHHT--
--S-THHHHHHHHHHHHT--
--S-THHHHHHHHHHHHH--
--S-HHHHHHHHHHHHTS--
--S-THHHHHHHHHHHHT--
--S-HHHHHHHHHHHHHT--
--S-THHHHHHHHHHHHT--
--S-THHHHHHHHHHTTS--
--S-HHHHHHHHHHHHTT--
--S-HHHHHHHHHHHHHT--
--S-HHHHHHHHHHHHHT--
--S-HHHHHHHHHHHHTT--
--S-HHHHHHHHHHHHHT--
-TT-HHHHHHHHHHHGGG--
--S-HHHHHHHHHTTGGG--
-TT-HHHHHHHHHTTGGG--
--S-HHHHHHHHHTTGGG--
--S-HHHHHHHHTT-TTT--
--S-HHHHHHHHHT-TTT--
--S-HHHHHHHHHHTSTT--
--S-HHHHHHHHHTTGGG--
--SSHHHHHHHHTTTGGG--
-TT-HHHHHHHHTTTGGG--
--SSHHHHHHHHTTTTTT--
-TTSHHHHHHHHTTTGGG--
-TT-HHHHHHHHHTTGGG--
-TTSHHHHHHHHHTTTTT--
-TTSHHHHHHHHHTSTTT--
-TTSHHHHHHHHTTSGGG--
-TTSHHHHHHHHHT-GGG--
-TTSHHHHHHHHHTTGGG--
-TT-HHHHHHHHTT-GGG--
--S-HHHHHHHHTTTTTT--
-TT-HHHHHHHHHT-TTS--
-TT-HHHHHHHHHHTTTT--
-TT-HHHHHHHHHT-TTT--
-TT-HHHHHHHHHT-TTT--
-TT-HHHHHHHHHHTTTS--
-TT-HHHHHHHHHH-GGG--
-TT-HHHHHHHHHTTTTT--
-TT-HHHHHHHHHTTTTS--
--S-HHHHHHHHHHTGGG--
--S-HHHHHHHHHTTGGG--
----HHHHHHHHHHHTTS--
--S-HHHHHHHHHHHGGG--
--S-HHHHHHHHHHHTTT--
----HHHHHHHHHTTTTS--
----HHHHHHHHHTTGGG--
----HHHHHHHHHTTGGG--
----HHHHHHHHHHHGGG--
----HHHHHHHHHTTTTT--
----HHHHHHHHHHHTTT--
----HHHHHHHHHTTGGG--
--S-HHHHHHHHHTTTTT--
--S-HHHHHHHHHTTGGG--
--S-HHHHHHHHHTTGGG--
----HHHHHHHHHTTSTT--
--S-HHHHHHHHHTTTTT--
--S-HHHHHHHHHHTTTT--
--S-HHHHHHHHHHTTTS--
--S-HHHHHHHHHTTGGG--
--S-HHHHHHHHHHSTTT--
--S-HHHHHHHHHHSTTS--
--S-HHHHHHHHHTTGGG--
--S-HHHHHHHHHHTTTT--
----HHHHHHHHHHSGGG--
--S-HHHHHHHHHHTGGG--
--S-HHHHHHHHHTTTTT--
--S-HHHHHHHHHTTGGG--
--S-HHHHHHHHHTTGGG--
--S-HHHHHHHHHTTSSS--
--S-HHHHHHHHTTTTTT--
--S-HHHHHHHHHTTTTS--
--S-HHHHHHHHHTTTTT--
--S-HHHHHHHHHHHGGG--
--S-HHHHHHHHHTTTTT--
--S-HHHHHHHHHHHGGG--
--S-HHHHHHHHHHHGGG--
--S-HHHHHHHHHHHTTS--
--S-HHHHHHHHHHTGGG--
----HHHHHHHHHHTGGG--
----HHHHHHHHHHTTTT--
----HHHHHHHHHHTTTT--
----HHHHHHHHHHTTTT--
----HHHHHHHHHHTTTT--
--S-HHHHHHHHHTTTTT--
--S-HHHHHHHHHHSTTTT-
--S-HHHHHHHHHHTHHHH-
----HHHHHHHHHHTHHHH-
----HHHHHHHHHHT-TTT-
--S-HHHHHHHHHHSTTT--
----HHHHHHHHHT-HHHH-
--S-HHHHHHHHHH-HHHH-
----HHHHHHHHHH-HHHH-
----HHHHHHHHHH-HHHH-
--S-HHHHHHHHTT-TTT--
--S-HHHHHHHHHHSTTT--
-TT-HHHHHHHHHT-HHHH-
-TT-HHHHHHHHHTSGGGT-
-TT-HHHHHHHHHT-GGGT-
-TT-HHHHHHHHHT-TTT--
--S-HHHHHHHHTTSGGGT-
-TT-HHHHHHHHHTSGGGT-
-TT-HHHHHHHHHHSTTTT-
-TT-HHHHHHHHHTSHHHH-
--S-HHHHHHHHHHSHHHH-
-TT-HHHHHHHHHTTHHHH-
--S-HHHHHHHHHHTTTT--
--S-HHHHHHHHHTTTTT--
-TT-HHHHHHHHHH-TTT--
--S-HHHHHHHHHT-TTTT-
--S-HHHHHHHHHH-GGGT-
--S-HHHHHHHHHTTHHHH-
--S-HHHHHHHHHT-HHHH-
----HHHHHHHHHHSHHHH-
--S-HHHHHHHHHHSHHHH-
--S-HHHHHHHHHHTHHHH-
--S-HHHHHHHHHTTHHHH-
--S-HHHHHHHHHTTHHHH-
--S-HHHHHHHHHTTTTT--
----HHHHHHHHHHTTTT--
----HHHHHHHHHTTTTT--
----HHHHHHHHHTSTTTT-
----HHHHHHHHTTSTTT--
-TT-HHHHHHHHHTSHHHH-
--S-HHHHHHHHHTTHHHH-
--S-HHHHHHHHGGGTTT--
--S-HHHHHHHHHTTHHHH-
--S-HHHHHHHHHTTHHHH-
--S-HHHHHHHHTTTHHHH-
--S-HHHHHHHHHHTHHHH-
--S-HHHHHHHHHHTHHHH-
-TT-HHHHHHHHHHTHHHH-
-TTTHHHHHHHHHTSHHHH-
-TTTHHHHHHHHHH-TTTT-
-TT-HHHHHHHHHTSHHHH-
-TTTHHHHHHHHHT-HHHH-
-TTTHHHHHHHHHHTGGGT-
-TTTHHHHHHHHHT-TTT--
-TTTHHHHHHHHHTTGGGT-
-TTTHHHHHHHHHTTHHHH-
-TTTHHHHHHHHHHTGGGT-
-TTTHHHHHHHHHTTHHHH-
-TTTHHHHHHHHHHTHHHH-
-TTTHHHHHHHHHHTHHHH-
-TTTHHHHHHHHHTTHHHH-
-TTTHHHHHHHHHT-HHHH-
-TTTHHHHHHHHHTTHHHH-
-TTTHHHHHHHHHTTTTT--
-TTTHHHHHHHHHHTHHHH-
-TTTHHHHHHHHHHTGGGT-
-TTTHHHHHHHHHTTGGGT-
-TT-HHHHHHHHHTTGGGT-
-TT-HHHHHHHHHHTGGGT-
-TTHHHHHHHHHHTTGGGT-
-TTHHHHHHHHHHTTGGGT-
-TTHHHHHHHHHHHSHHHH-
-TTHHHHHHHHHHHTGGGT-
-TTHHHHHHHHHHTTGGGT-
-TTHHHHHHHHHHTTGGGT-
-TTHHHHHHHHHHTTGGGT-
-TTHHHHHHHHHGGGHHHH-
-TTHHHHHHHHHHTTHHHH-
-TTHHHHHHHHHHHHGGGT-
-TTHHHHHHHHHHHHHHHH-
-TTHHHHHHHHHHHHHTT--
-TTHHHHHHHHHHHHGGGT-
-TTHHHHHHHHHHHHGGGT-
-TTHHHHHHHHHHTTGGGT-
-TTHHHHHHHHHHHHGGGT-
--SHHHHHHHHHHHTGGGT-
-TTHHHHHHHHHHHTGGGT-
--SHHHHHHHHHHTTHHHH-
-TTHHHHHHHHHHHS-TTT-
-TTTHHHHHHHHHTSHHHH-
-TTHHHHHHHHHTT-GGGT-
-TTHHHHHHHHHTTSGGG--
-TTHHHHHHHHHTT-GGGT-
-TTHHHHHHHHHHHS-TTT-
-TTHHHHHHHHHHTTTTTT-
-TTHHHHHHHHHHHHHHHH-
-TTHHHHHHHHHHTTGGG--
-TTHHHHHHHHHTTSHHHH-
--SHHHHHHHHHTTTSGGG-
--SHHHHHHHHHHTTTTT--
--SHHHHHHHHHHHSTTT--
-TTHHHHHHHHHHHTSSS--
--SHHHHHHHHHHHTTTS--
--SHHHHHHHHHHHT-TT--
-TTHHHHHHHHHHHTGGG--
-TTHHHHHHHHHHTTGGG--
-TTHHHHHHHHHHHHTTT--
-TTHHHHHHHHHHHSGGG--
-TTHHHHHHHHHHHHTTS--
-TTHHHHHHHHHHHHGGG--
--SHHHHHHHHHHHTGGG--
-TTHHHHHHHHHHTTGGG--
-TTHHHHHHHHHTTSGGG--
--SHHHHHHHHHHHTGGG--
-TTHHHHHHHHHHTTGGG--
--SHHHHHHHHHHTTGGG--
--SHHHHHHHHHHHTGGG--
-TTHHHHHHHHHHTTGGG--
-TTHHHHHHHHHHTTGGG--
-TTHHHHHHHHHHHHGGG--
-TTHHHHHHHHHHHTGGGT-
-TTHHHHHHHHHHHSGGG--
-TTHHHHHHHHHHHTGGG--
--SHHHHHHHHHHTTGGG--
-TTHHHHHHHHHHHTGGG--
-TTHHHHHHHHHHHHGGG--
-TTHHHHHHHHHHHTTTT--
-TTHHHHHHHHHHTTTTT--
-TTHHHHHHHHHHTTTTT--
-TTHHHHHHHHHHHTGGG--
-TTHHHHHHHHHHHTTTT--
-TTHHHHHHHHHHTSTTT--
-TTHHHHHHHHHHHHTTT--
-TTHHHHHHHHHHHTTTT--
-TTHHHHHHHHHHHSTTTT-
--SHHHHHHHHHHTTTTTT-
--SHHHHHHHHHHHTTTTT-
-TTHHHHHHHHHHHTTTTT-
-TTHHHHHHHHHHHTTTTT-
-TTHHHHHHHHHHTTTTTT-
-TTHHHHHHHHHHHTHHHH-
-TTHHHHHHHHHHTTTTT--
--SHHHHHHHHHHHTTTT--
-TTHHHHHHHHHHTTTTTT-
-TTHHHHHHHHHHHHTTT--
-TTHHHHHHHHHHHSTTT--
-TTHHHHHHHHHHHTTTTT-
-TTHHHHHHHHHHTTTTT--
--SHHHHHHHHHHTTTTT--
-TTHHHHHHHHHHHHTTTT-
-TTHHHHHHHHHHTTTTTT-
-TTHHHHHHHHHHHHTTT--
-TTHHHHHHHHHTTTTTT--
-TTHHHHHHHHHHHHTTT--
-TTHHHHHHHHHTTTTTT--
-TTHHHHHHHHHHTTTTT--
-TTHHHHHHHHHHTTTTT--
-TTHHHHHHHHHHTTTTTT-
-TTHHHHHHHHHHHTTTT--
-TTHHHHHHHHHHTTTTT--
-TTHHHHHHHHHHTTTTTT-
-TTHHHHHHHHHHHTTTT--
-TTHHHHHHHHHHH-TTTT-
-TTHHHHHHHHHHTT-SS--
-TTHHHHHHHHHHHHTTTT-
-TTHHHHHHHHHHTTTTTT-
--SHHHHHHHHHHHHTTTT-
-TTHHHHHHHHHHHSTTT--
-TTHHHHHHHHHHHHTTTT-
--STTHHHHHHHHHTTTT--
-TTHHHHHHHHHHTTTTTT-
-TTHHHHHHHHHTT-TTTT-
-TTHHHHHHHHHTT-TTTT-
-TTHHHHHHHHHHHTTTTT-
-TTHHHHHHHHHHTTTTTT-
-TTHHHHHHHHHTT-TTTT-
-TTHHHHHHHHHHT-TTTT-
-TTHHHHHHHHHTT-TTTT-
-TTHHHHHHHHHHHSTTTT-
--SHHHHHHHHHHHTTTTT-
-TTHHHHHHHHHHT-TTTT-
-TTHHHHHHHHHHTSTTTT-
--SHHHHHHHHHGGGTTTT-
-TTHHHHHHHHHHTTTTTT-
-TTHHHHHHHHHHTTTTTT-
-TTHHHHHHHHHHHTTTTT-
--SHHHHHHHHHHTTGGGT-
--SHHHHHHHHHHTTGGGT-
--SHHHHHHHHHHTTGGGT-
--SHHHHHHHHHHTTGGG--
--SHHHHHHHHHHHHGGGT-
--SHHHHHHHHHTTTGGG--
--SHHHHHHHHHHTTTTT--
--SHHHHHHHHHHTTGGG--
--SHHHHHHHHHHSSTTT--
--SHHHHHHHHHHHHTTT--
-TTHHHHHHHHHHHTGGG--
-TTHHHHHHHHHHHTTTT--
-TTHHHHHHHHHHHTTTT--
-TTHHHHHHHHHHHHTTT--
-TTHHHHHHHHHHHHTTT--
-TTHHHHHHHHHTTTGGG--
--SHHHHHHHHHHTTTTT--
-TTHHHHHHHHHHHHTTT--
-TTHHHHHHHHHHTTTTT--
-TTHHHHHHHHHHHTTTT--
--SHHHHHHHHHHTTTTT--
--SHHHHHHHHHHTTTTT--
--SHHHHHHHHHHHHTTS--
--SHHHHHHHHHTTTGGG--
--SHHHHHHHHHHHHTTS--
--SHHHHHHHHGGGTSTT--
--SHHHHHHHHHTTSSTT--
---HHHHHHHHHTTS-TT--
--SHHHHHHHHHHHS-SS--
--SHHHHHHHHHHTTTTS--
--SHHHHHHHHHTTS-TT--
--SHHHHHHHHHTTS-TT--
--SHHHHHHHHHTTS-TT--
-TTHHHHHHHHHHTT-TT--
--SHHHHHHHHHHTT-TT--
---HHHHHHHHHTTS-TT--
--SHHHHHHHHHTTS-TT--
--SHHHHHHHHHHTS-TT--
--SHHHHHHHHHHTT-TT--
-TTHHHHHHHHHHTT-TT--
--SHHHHHHHHHTT--TT--
--SHHHHHHHHHHTS-TT--
--SHHHHHHHHHHHS-TT--
--SHHHHHHHHHHTT-TT--
---HHHHHHHHHHTT-TT--
---HHHHHHHHHHHS-TT--
---HHHHHHHHHHH--TT--
---HHHHHHHHHTT--TT--
--SHHHHHHHHHHS--SS--
---HHHHHHHHHHH--TT--
---HHHHHHHHHHH--SS--
--SHHHHHHHHHTT--TT--
---HHHHHHHHHTT--TT--
--STTHHHHHHHTT--SS--
--SHHHHHHHHHTT--SS--
--SHHHHHHHHHTT--SS--
---HHHHHHHHHHT--SS--
--SHHHHHHHHHTT--TT--
--SHHHHHHHHHTT--TT--
--SHHHHHHHHHT---SS--
--SHHHHHHHHHHT--SS--
-TTHHHHHHHHHHT--S---
-TTHHHHHHHHHHT--SS--
-TTHHHHHHHHHHT--S---
--SHHHHHHHHHHS------
--SHHHHHHHHHHT------
--SHHHHHHHHHTT--S---
--SHHHHHHHHHTT------
--SHHHHHHHHHTT--S---
--SHHHHHHHHHHS--SS--
--SHHHHHHHHHHS--SS--
---HHHHHHHHHHS--SS--
---HHHHHHHHHHH--SS--
---HHHHHHHHHHH------
--SHHHHHHHHHHT------
--STTHHHHHHHTT------
--SHHHHHHHHHHH------
---HHHHHHHHHTT------
--SHHHHHHHHHHS--SS--
---HHHHHHHHHTT--S---
--SHHHHHHHHHHH--SS--
--SHHHHHHHHHHHS-SS--
--SHHHHHHHHHTT--SS--
--SHHHHHHHHHHH--S---
--SHHHHHHHHHHT--S---
-TTHHHHHHHTTT--TTS--
-TTHHHHHHHTTT--TTS--
--SHHHHHHHHHHT-TTS--
--SHHHHHHHHHT--TT---
-TTHHHHHHHHHH--TT---
--SHHHHHHHHHHS-TT---
--SHHHHHHHHTT-STT---
--SHHHHHHHHHH--TT---
--SHHHHHHHHHHSSTT---
--SHHHHHHHHHHSSTT---
--SHHHHHHHHHH-STTS--
--SHHHHHHHHHHS-TT---
--SHHHHHHHHTTSSTT---
--SHHHHHHHHHHSSTT---
--SHHHHHHHHHHS-TT---
--SHHHHHHHHHH-STT---
---HHHHHHHHHHTSTT---
---HHHHHHHHHHSSTT---
---HHHHHHHHHHTSTT---
--SHHHHHHHHHTTSTT---
-TTHHHHHHHHHHTSTT---
---HHHHHHHHHTTSTT---
--SHHHHHHHHHSSSTT---
--SHHHHHHHHHTSSTT---
--SHHHHHHHHHTSBTTB--
--SHHHHHHHHHT-STT---
-TTHHHHHHHHHTTSTT---
-TTHHHHHHHHHH-STT---
-TTHHHHHHHHHTSSTT---
-TTHHHHHHHHHTTSTT---
-TTHHHHHHHHHHSSTT---
--SHHHHHHHHHHTSTTS--
--SHHHHHHHHHTTSTTS--
-TTHHHHHHHHHTTSTT---
-TTHHHHHHHHHHTSTTS--
--SHHHHHHHHHT-STT---
--SHHHHHHHHHTTSTT---
-TTHHHHHHHHHH-STT---
--SHHHHHHHHHTSSTT---
--SHHHHHHHHHTTSTT---
-TTHHHHHHHHHTSSTT---
--SHHHHHHHHHT-STT---
--SHHHHHHHHHS-STT---
--SHHHHHHHHHTSSTT---
--SHHHHHHHHHTSSTT---
--SHHHHHHHHHTTSTT---
--SHHHHHHHHHTTSTT---
--SHHHHHHHHHTTSTT---
--SHHHHHHHHHTSSTT---
--SHHHHHHHHHH-STT---
---HHHHHHHHHT-STT---
---HHHHHHHTTS-STT---
---HHHHHHHHHTTSTT---
---HHHHHHHHHT-STT---
--SHHHHHHHHHTTSTT---
---HHHHHHHHHTTSTT---
--SHHHHHHHTT--STT---
---TTHHHHHHHT--TT---
---HHHHHHHHHT-STT---
---HHHHHHHHHTTSTT---
---HHHHHHHHTT-STT---
--SHHHHHHHHHTTSTT---
--SHHHHHHHHHTTSTT---
---HHHHHHHHHHTSTT---
-TTHHHHHHHHHHTSTT---
---HHHHHHHHHH-STT---
--SHHHHHHHHHHTSTT---
-TTHHHHHHHHHHTSTT---
-TTHHHHHHHHH--STT---
-TTHHHHHHHHHTTSTT---
--SHHHHHHHHHTTSTT---
-TTHHHHHHHHHH-STT---
-TTHHHHHHHHHH-STTS--
-TTHHHHHHHHHHSSTTS--
-TTHHHHHHHHHHSSTT---
-TTHHHHHHHHHH-STT---
-TTHHHHHHHHHTTSTT---
-TTHHHHHHHHHHTSTT---
-TTHHHHHHHHHTTSTT---
-TTHHHHHHHHHH-STTS--
--SHHHHHHHHHT-STT---
-TTHHHHHHHHHH-STTS--
-TTHHHHHHHHHHTSTT---
-TTHHHHHHHHHHSSTT---
-TTHHHHHHHHHHTSTT---
-TTHHHHHHHHHTTSTTS--
-TTHHHHHHHHHTTSTT---
-TTHHHHHHHHHHSSTT---
-TTHHHHHHHHHH--TT---
-TTHHHHHHHHHTTSTT---
-TTHHHHHHHHHH-STT---
-TTHHHHHHHHHHSSTT---
--S-HHHHHHHHHSSTT---
--S-HHHHHHHHHSSTT---
-TTHHHHHHHHHSSSTT---
-TTHHHHHHHHHHTSTT---
-TTHHHHHHHHHTSSTTS--
-TTHHHHHHHHTTSSTTS--
-TTHHHHHHHHHHTSTTS--
--SHHHHHHHHHTTSTTS--
-TTHHHHHHHHHHTSTT---
-TTHHHHHHHHHHTSTTS--
-TTHHHHHHHHHH-STT---
-TTHHHHHHHHHHTSTT---
-TTHHHHHHHHHHTSTT---
--SHHHHHHHHHHTSTT---
-TTHHHHHHHHHHSSTT---
-TTHHHHHHHHHH-STT---
-TTHHHHHHHHTTSSTT---
--SHHHHHHHHHHTSTT---
-TTHHHHHHHHHHSSTT---
-TTHHHHHHHHHHHSTT---
-TTHHHHHHHHHHSSTT---
-TTHHHHHHHHHHTSTT---
-TTHHHHHHHHHTTSTT---
-TTHHHHHHHHHTTSTT---
-TTHHHHHHHHGGGSTT---
-TTHHHHHHHHHHTSTT---
-TTHHHHHHHHHHHSTTS--
-TTHHHHHHHHHHHSTTS--
-TTHHHHHHHHHHSSTT---
-TTHHHHHHHHHHHSTT---
-TTHHHHHHHHHHSSTT---
-TTHHHHHHHHHTTSTT---
-TT-HHHHHHHHTTSTT---
-TTHHHHHHHHHHTSTT---
-TTHHHHHHHHHTTSTT---
-TTHHHHHHHHHHTSTTS--
-TTHHHHHHHHHTSSTT---
-TTTTHHHHHHHHHSTT---
-TTTTHHHHHHHTTSTTS--
-TTTTHHHHHHHTTSTT---
-TT-SHHHHHHHTTSTT---
-TT-THHHHHHHTTSTT---
-TTTTHHHHHHHTTSTT---
-TT--HHHHHHHHTSTT---
--S--HHHHHHHHHSTT---
-TT--HHHHHHHHSSTT---
-TTTTHHHHHHHTTSTT---
-TTTTHHHHHHGGGSTT---
-TT--HHHHHHHHSSTT---
-TTTTHHHHHHHHSSTT---
-TTTSHHHHHHHHSSTT---
-TTTTHHHHHHHHHSTT---
--STTHHHHHHHHSSTT---
--SSSHHHHHHHHTSTT---
-TTTTHHHHHHHHSSTT---
-TT-SHHHHHHHHTSTTS--
-TTTTHHHHHHHHHSTTS--
-TTTTHHHHHHHTSSTT---
-TTTTHHHHHHHHHSTT---
-TTTTHHHHHHHHTSTTS--
-TTTTHHHHHHHHTSTTS--
-TTTTHHHHHHHHSSTTS--
-TTTTHHHHHHHHSSTT---
-TT--HHHHHHHHSSTT---
-TTTTHHHHHHHTTSTT---
--STTHHHHHHGGGSSS---
--SSSHHHHHHHTTSTT---
-TTTTHHHHHHHH-STT---
-TT--HHHHHHHHTSTT---
-TT--HHHHHHHTTSTT---
-TT--HHHHHHHTTSTT---
-TTTTHHHHHHHHTSTT---
--STTHHHHHHHTTSTT---
--S--HHHHHHHTTSTT---
--S--HHHHHHHHTSTT---
--S-SHHHHHHHTTSTT---
-TTTTHHHHHHHHTSTT---
-TTTTHHHHHHHHTSTTS--
--STTHHHHHHHH-STTS--
--STTHHHHHHHHTSTTS--
-TTTTHHHHHHHHTSTT---
--SSSHHHHHHHTTSTT---
--STTHHHHHHHHTSTT---
--STTHHHHHHHHTSTT---
--STTHHHHHHHTTSTTS--
-TTTTHHHHHHHHSSTTS--
-TTTTHHHHHHHTTSTTS--
--STTHHHHHHHTTSTT---
--STTHHHHHHHTTSTT---
-TTSSHHHHHHHTTSTTS--
--STTHHHHHHHTTSTT---
-TTSSHHHHHHHH-STTS--
-TTTTHHHHHHHTSSTTS--
-TTTTHHHHHHHSSSTT---
---TTHHHHHHHT-STT---
--STTHHHHHHHT-STT---
---TTHHHHHHHHSSTT---
--S-SHHHHHHHHTSTT---
--STTHHHHHHHHTSTTS--
--STTHHHHHHHHHSTTS--
--SHHHHHHHHHHTSTTS--
--SHHHHHHHHHTTSTT---
---HHHHHHHHHHSSTTS--
---HHHHHHHHHHTSTTS--
---HHHHHHHHHHTSSSS--
---HHHHHHHHHHTSTTS--
---HHHHHHHHHTTSTT---
---HHHHHHHHHHTSTTS--
---HHHHHHHHHHSSTTS--
---HHHHHHHHHHTSTTS--
--SHHHHHHHHHHTSTTS--
--SHHHHHHHHHHTSTTS--
--SHHHHHHHHHHTSTT---
---HHHHHHHHHHHSTT---
--SHHHHHHHHHHTSTTS--
--SHHHHHHHHHHTSTTS--
-TTHHHHHHHHHTTSTTS--
--SHHHHHHHHHTTSSS---
-TTHHHHHHHHHHHSTTS--
-TTHHHHHHHHHHHSTTS--
-TTHHHHHHHHHHTSTTS--
-TTHHHHHHHHHHHSTTS--
-TTHHHHHHHHHHHSTTS--
--SHHHHHHHHHHHSTTS--
---HHHHHHHHHHHSTT---
--SHHHHHHHHHHHSTTS--
--SHHHHHHHHHHHSSSS--
--SHHHHHHHHHHTSTTS--
---HHHHHHHHHHTSTTS--
---HHHHHHHHHTTSTTS--
---HHHHHHHHHTTSTTS--
--SHHHHHHHHHHHSTT---
--SHHHHHHHHHHHSTTS--
-TTHHHHHHHHHHTSTTS--
-TTHHHHHHHHHTTSTT---
-TTHHHHHHHHHHTSTT---
-TTHHHHHHHHHHSSTT---
-TTHHHHHHHHHHSSTT---
--SHHHHHHHHHTTSTTS--
-TTHHHHHHHHTTSSTT---
-TTHHHHHHHHHTTSTT---
-TTHHHHHHHHHTTSTT---
--SHHHHHHHHHS-SSS---
--SHHHHHHHHHH-STT---
--SHHHHHHHHTT-SSS---
--SHHHHHHHHHH--SS---
---HHHHHHHHHH-SSS---
--SHHHHHHHHHHTSTTS--
---HHHHHHHHHHTSTT---
---HHHHHHHHHTTSTT---
--SHHHHHHHHTTSSTT---
---HHHHHHHHHHSSTT---
---HHHHHHHHHHTSTT---
---HHHHHHHHHHTSTT---
---HHHHHHHHHHHSTTS--
--SHHHHHHHHHHTSTT---
---HHHHHHHHHHTSTT---
--SHHHHHHHHHHTSTT---
--SHHHHHHHHHSSSTT---
--SHHHHHHHHHTTTTT---
--SHHHHHHHHHTTTTT---
-TTHHHHHHHHHHHSTTS--
--SHHHHHHHHHHHSTT---
-TTHHHHHHHHHHHSTT---
--SHHHHHHHHHHTTTTS--
--SHHHHHHHHHHTTTT---
--SHHHHHHHHHTSSTT---
--SHHHHHHHHTTSSTT---
--SHHHHHHHHHHTSGGG--
--SHHHHHHHHHTTSTTT--
--SHHHHHHHHHHHSGGG--
---HHHHHHHHHHTSGGG--
---HHHHHHHHHHHSGGG--
--SHHHHHHHHHHHSTTT--
-TTHHHHHHHHHHTSGGG--
-TTHHHHHHHHHHTSTTS--
-TTHHHHHHHHHHSSTTT--
--SHHHHHHHHHHHSTTT--
---HHHHHHHHHTTSTTT--
--SHHHHHHHHHHHSTTT--
--SHHHHHHHHHHTSTTT--
--SHHHHHHHHHTTSTTT--
--SHHHHHHHHHHTSTTT--
--SHHHHHHHHHHTSTTT--
---HHHHHHHHHHTSTTT--
--SHHHHHHHHHHHSTTT--
---HHHHHHHHHHHSTTT--
---HHHHHHHHHHTSTTT--
---HHHHHHHHHHTSTTT--
---HHHHHHHHHHTSTTT--
---HHHHHHHHHHTSTTT--
---HHHHHHHHHHTSTTT--
---HHHHHHHHHHTSTTT--
---HHHHHHHHHHTSTTT--
---HHHHHHHHHHSSTTT--
---HHHHHHHHHHHSTTT--
---HHHHHHHHHHTSTTT--
---HHHHHHHHHHTSTTT--
---HHHHHHHHHHTSTTT--
---HHHHHHHHHHHSTTT--
---HHHHHHHHHHTSTTT--
---HHHHHHHHHHTSTTT--
---HHHHHHHHHHTSTTT--
---HHHHHHHHHHSSTTT--
---HHHHHHHHHTSSTTT--
---HHHHHHHHHHSSTTT--
--SHHHHHHHHHHTSTTT--
---HHHHHHHHHHTSTTT--
---HHHHHHHHHHSSTTT--
---HHHHHHHHHHTSTTT--
---HHHHHHHHHHTSTTT--
---HHHHHHHHHHSSTTT--
---HHHHHHHHHHSSTTT--
---HHHHHHHHHHSSTTT--
--SHHHHHHHHHHSSTTT--
---HHHHHHHHHHSSTTT--
---HHHHHHHHHHSSTTT--
---HHHHHHHHHHSSTTT--
---HHHHHHHHHHHSGGG--
---HHHHHHHHHHTSGGG--
---HHHHHHHHHHHSTTT--
---HHHHHHHHHHHSTTT--
---HHHHHHHHHHHSGGG--
---HHHHHHHHHTTSTTT--
---HHHHHHHHHTTSTTT--
---HHHHHHHHHHTSGGGT-
---HHHHHHHHHTTSGGGT-
---HHHHHHHHHHTSHHHH-
---HHHHHHHHHHTSHHHH-
---HHHHHHHHHHHSHHHH-
---HHHHHHHHHTTSHHHH-
---HHHHHHHHHHTSHHHH-
---HHHHHHHHHHSSGGGT-
---HHHHHHHHHHHSGGGT-
---HHHHHHHHHHSSHHHH-
---HHHHHHHHHHTSHHHH-
---HHHHHHHHHHTSTTT--
---HHHHHHHHHHTSHHHH-
--SHHHHHHHHHHTSHHHH-
---HHHHHHHHHHTSHHHH-
---HHHHHHHHHHTSHHHH-
---HHHHHHHHHHSSTTT--
---HHHHHHHHHTTSTTT--
---HHHHHHHHHT-SGGG--
---HHHHHHHHGGGSGGGT-
---HHHHHHHHGGGSGGGT-
---HHHHHHHHHTTSGGGT-
--SHHHHHHHHHHTSHHHH-
---HHHHHHHHHHTSGGGT-
---HHHHHHHHHHTSGGGT-
---HHHHHHHHHHSSGGGT-
---HHHHHHHHHHSSTTS--
--SHHHHHHHHHHTSTTT--
---HHHHHHHHHHSSHHHH-
---HHHHHHHHHHTSHHHH-
---HHHHHHHHHHTSTTT--
---HHHHHHHHHHTSTTT--
--SHHHHHHHHHHHSTTT--
---HHHHHHHHHHHSTTT--
---HHHHHHHHHHHSTTT--
---HHHHHHHHHHTSTTT--
--SHHHHHHHHHTTSTTT--
---HHHHHHHHHHHSTTT--
--SHHHHHHHHHHTSTTT--
--SHHHHHHHHHHTSTTT--
-TTHHHHHHHHHHTSTTT--
-TTHHHHHHHHHTTSTTT--
-TTHHHHHHHHHHHSTTT--
-TTHHHHHHHHHTTSTTT--
-TTHHHHHHHHHTTSTTT--
-TTHHHHHHHHHHHSTTT--
--SHHHHHHHHHTTSTTT--
-TTHHHHHHHHTTTSTTT--
--SHHHHHHHHTTSSTTT--
-TTHHHHHHHHHTTSTTT--
-TTHHHHHHHHHTTSTTT--
-TTHHHHHHHHHHSSTTT--
-TTHHHHHHHHHHHSHHHH-
-TTHHHHHHHHHHHSTTT--
-TTHHHHHHHHHTTSTTT--
-TTHHHHHHHHHTTSTTT--
-TTHHHHHHHHHHHSTTT--
-TTHHHHHHHHHTTSTTT--
-TTHHHHHHHHHTTSTTT--
---HHHHHHHHHHHSTTT--
---HHHHHHHHHTTSTTT--
---HHHHHHHHHTTSTTT--
--SHHHHHHHHHHHSTTT--
---HHHHHHHHHHHSTTT--
--SHHHHHHHHHHTSTTT--
--SHHHHHHHHHTTSTTT--
--SHHHHHHHHHHHSTTT--
--SHHHHHHHHHHHSTTT--
---HHHHHHHHHHTSTTT--
--SHHHHHHHHHTTSTTT--
---HHHHHHHHHHTSTTT--
---HHHHHHHHHHTSTTT--
---HHHHHHHHHTTSTTT--
---HHHHHHHHHTTSTTT--
--SHHHHHHHHHTTSTTT--
--SHHHHHHHHHTTSTTT--
--SHHHHHHHHHHTSTTT--
---HHHHHHHHHHTSTTT--
-TTHHHHHHHHHHTSTTT--
-TTHHHHHHHHHHTSTTT--
-TTHHHHHHHHHTSSTTT--
--SHHHHHHHHHHTSTTT--
--SHHHHHHHHHHTSTTT--
--SHHHHHHHHHTTSTTT--
-TTHHHHHHHHHTSSGGG--
--SHHHHHHHHHTTSGGG--
--SHHHHHHHHHTTSGGG--
--SHHHHHHHHHT--GGG--
--SHHHHHHHHHTTSGGG--
--SHHHHHHHHHHSSGGG--
---HHHHHHHHHHSSGGG--
--SHHHHHHHHHHSSHHHH-
--SHHHHHHHHHHSSGGG--
--SHHHHHHHHHHSSGGG--
--SHHHHHHHHHHSSGGG--
---HHHHHHHHHHSSGGG--
---HHHHHHHHHHSSGGGT-
--SHHHHHHHHHHSSTTS--
--SHHHHHHHHHHSSGGG--
--STHHHHHHHTTSSGGG--
--SHHHHHHHHTTSSGGG--
--SHHHHHHHHHHTSGGG--
-TTHHHHHHHHHHTSGGG--
-TTHHHHHHHHHHHSGGG--
-TTHHHHHHHHHHHSGGG--
-TTHHHHHHHHHHTSGGGT-
-TTHHHHHHHHHTTSGGG--
-TTHHHHHHHHHHHSGGG--
-TTHHHHHHHHHHHSTTS--
-TTHHHHHHHHHHTSGGG--
--SHHHHHHHHHHSSTTS--
--SHHHHHHHHHHSSGGG--
---HHHHHHHHHHTSGGGT-
---HHHHHHHHHHTSGGG--
--SHHHHHHHHHTTSGGG--
--SHHHHHHHHHTTSGGG--
---HHHHHHHHHTT-GGG--
--SHHHHHHHHHTT-GGG--
--SHHHHHHHHTTSSTTS--
--SHHHHHHHHHHHSGGG--
--SHHHHHHHHHHHSGGG--
---HHHHHHHHHHHTTTS--
--SHHHHHHHHHHHSSTT--
---HHHHHHHHHHTSSTT--
---HHHHHHHHHHHTTTS--
--SHHHHHHHHHHTTTTT--
--SHHHHHHHHTTSSSTT--
--SHHHHHHHHHHSSGGG--
---HHHHHHHHHHHSGGG--
---HHHHHHHHGGGSGGG--
--SHHHHHHHHTTTSTTT--
--SHHHHHHHHGGGSTTT--
--STTHHHHHHHTTSTTT--
--SHHHHHHHHTTTSTTT--
--SHHHHHHHHTTTSGGG--
--SHHHHHHTTTTTSTTS--
---HHHHHHHHHTTSGGG--
---HHHHHHHHTTTSTTT--
---HHHHHHHTTTTSTTT--
---HHHHHHHTTTTSTTT--
-TTHHHHHHHTTTTTTTS--
--SHHHHHTTSSTTSGGG--
--SHHHHHHHTTTTSTTS--
---HHHHHHHTTTTSGGG--
---HHHHHTTTTTTSTTT--
--SHHHHHTTTTTTSGGG--
---HHHHHTTTTTTSGGG--
--SHHHHHTTTTTTSGGG--
---HHHHHTTTTTTSGGG--
-TTHHHHHTTTTTTSGGG--
-TTHHHHHTTTTTTSTTT--
-TTHHHHHHHTTTTSTTT--
-TTHHHHHTTTTTTSGGG--
-TTHHHHTTTTTTTSGGG--
-TTHHHHHHHTTTTSGGG--
--SHHHHHTTTTTTSGGG--
-TTHHHHHTTTTTTSTTT--
-TTHHHHHTTTTTTSTTT--
-TTHHHHHHHHTTTSGGG--
-TTHHHHHTTTTTTSGGG--
--SHHHHHHTS-TTSGGG--
--SHHHHHTTTTTTSGGG--
-TTHHHHHTTS-TTSGGG--
--SHHHHHTSS-TTSGGG--
--SHHHHHTTS-TTSTTS--
--SHHHHGGGS-TTSGGG--
--SHHHHHTTS-TTSGGG--
--SHHHHHTTS-TTSGGG--
-TTHHHHHTTS-TTSGGG--
-TTHHHHHTTS-TTSTTS--
-TTHHHHHTTT-TTSTTS--
--SHHHHHTTS-TTSGGG--
--SHHHHHHTT-TTSGGG--
--SHHHHHHTT-TTSGGG--
-TTHHHHHHHH--SSGGG--
-TTHHHHHHTT-TTSTTS--
--SHHHHHHTS-TTSTTS--
--SHHHHHHHT-TTSGGG--
--SHHHHHTTS-TTSTTS--
--SHHHHHHT--TTSTTS--
--SHHHHHHTT-TTSTTS--
--SHHHHHHT---SSGGG--
--SHHHHHHT--TTSGGG--
--SHHHHHHT--TTSGGG--
--SHHHHHHT--TTSSSS--
--SHHHHHHT--TTSGGG--
--SHHHHHHT--TTSGGG--
--SHHHHHHTT-TTSTTS--
---HHHHHHTT--SSSTT--
--SHHHHHHT---SSGGG--
-TTHHHHHHHS-TTSGGG--
--SHHHHHHTT-TTSGGG--
--SHHHHHHT--TTSSTT--
--SHHHHHHTT-TTSGGG--
--SHHHHHHTS-TTSTTS--
--SHHHHHTT--TTSGGG--
-TTHHHHHHT--TTSSTT--
--SHHHHHHTT-TTSGGG--
---HHHHHHT--TTSSTT--
-TTHHHHHTT--TTSSTT--
--SHHHHHHT--TTSTTT--
--SHHHHHHT--TTSGGG--
--SHHHHHHT--TTSGGG--
--SHHHHHHT--TTSGGG--
--SHHHHHHTT-TTSGGG--
--SHHHHHHTT-TTSGGG--
---HHHHHHTT-TTSGGG--
---HHHHHHTS-TTSGGG--
--SHHHHHHT--TTSTTT--
--SHHHHHHHS-TTSGGG--
---HHHHHTT--TTSTTT--
--SHHHHHHT--TTSGGG--
---HHHHHHTT-TTSGGG--
--SHHHHHHHT-TTSGGG--
---HHHHHHTT-TTSGGG--
--SHHHHHHTT-TTSGGG--
---HHHHHHTT--SSGGG--
--SHHHHHHTT-TTSGGG--
--SHHHHHHTT-TTSGGG--
---HHHHHHTT-TTSGGG--
---HHHHHHTT-TTSGGG--
---HHHHHHTT-TTSGGG--
--SHHHHHHTT-TT-GGG--
--SHHHHHHTT-TTSGGG--
---HHHHHHTT-TTSGGG--
---HHHHHHHT-TTSGGG--
---HHHHHTTS-TTSGGG--
--SHHHHHHTT-TTSGGG--
-TTHHHHHHTT-TTSGGG--
---HHHHHHTT-TTSGGG--
---HHHHHHTT-TTSGGG--
--SHHHHHHTT-TTSGGG--
---HHHHHHTT-TTSTTT--
--SHHHHHHTT-TTSGGG--
-TTHHHHHHTT-TTSTTT--
---HHHHHHTT-TTSGGG--
---HHHHHHTT-TTSGGG--
---HHHHHHTT-TTSSTT--
--SHHHHHHTT-TTSGGG--
--SHHHHHHTT-TTSGGG--
--SHHHHHHTT-TTSGGG--
---HHHHHHHT-TTSGGG--
---HHHHHHTT-TTSGGG--
--SHHHHHHTT-TTSGGG--
---HHHHHHTT-TTSGGG--
---HHHHHHTT-TTSGGG--
--STTHHHHTT-TTSTTS--
--STTHHHHTS-TTSGGG--
--STTHHHHTS--SSGGG--
--STTHHHHTS-TTSGGG--
--STTHHHHTS-TTSGGG--
--SHHHHHHTS-TTSGGG--
--STTHHHHTT-TTSTTT--
----THHHHTT-TTSTTT--
--STTHHHHTT-TTSGGG--
--SGGGTGGGS-TTSGGG--
--STTHHHHTT-TTSGGG--
---TTHHHHTT-TTSGGG--
---TTTTGGGS-TTSGGG--
---TTHHHHTS-TTSGGG--
--STTHHHHTTGGGSSTT--
-TTTTHHHHTS-TTSSSS--
--STTHHHHTS-TTSSSS--
--STTHHHHTT-TTSGGG--
-TTTTHHHHTT-TTSGGG--
-TTTTHHHHTT-TTSGGG--
-TTTTHHHHTT-TTSGGG--
-TTTTHHHHTT-TTSTTT--
-TTTTHHHHTT-TTSGGG--
-TTTTHHHHTT-TTSTTT--
--STTHHHHTT-TTSTTT--
-TTTTHHHHTT-SSSGGG--
-TTTTHHHHTT-TTSGGG--
-TTTTHHHHTS-TTSTTT--
-TTTTHHHHTS-TTSTTT--
-TTTTHHHHTTGGGSTTT--
-TTTTHHHHTT-TTSTTT--
-TTTTTTGGGT-TTSTTT--
-TTTTHHHHTT-TTSTTT--
-TT-SHHHHTT-TTSTTT--
-TTTTTTHHHH-TTSTTT--
--STTHHHHTS-TTSTTT--
--STTHHHHTT-TTSTTT--
--STTHHHHTT-TTSTTT--
--S--HHHHTT-TTSTTT--
-TTTTTTGGGS-TTSTTT--
-TTTTHHHHTT-TTSTTT--
--S-SHHHHTS-TTSTTT--
-TTTTHHHHTT-TTSTTT--
-TTTTHHHHTT-TTSTTT--
--STTHHHHTT-TTSTTT--
---TTHHHHTT-TTSTTT--
--STTHHHHTT-TTSTTT--
--STTHHHHTT-TTSTTT--
---TTHHHHTT-TTSTTT--
--STTHHHHTT-TTSTTT--
---TTHHHHTT-TTSTTT--
--STTHHHHTT-TTSTTT--
--STTHHHHTT-TTSTTT--
--S--HHHHTT-TTSTTT--
-TTTTHHHHTT-TTSTTT--
-TTTTHHHHTT-TTSTTT--
-TT--HHHHTT-TTSGGG--
--S--HHHHTT-TTSGGG--
--S--HHHHTT-TTSTTT--
--S--HHHHTT-TTSTTT--
-TT--HHHHTT-TTSTTT--
-TT--HHHHTT-TTSTTT--
-TT--HHHHHH-TTSTTT--
--S--HHHHHS-TTSTTT--
-TT--HHHHHHTTTSTTT--
--SSSHHHHHTTTTSTTT--
--SSSHHHHHTTTTSTTT--
--STTHHHHHHSTTSTTT--
--STTHHHHHH-TTSTTT--
---TTHHHHHHSTTSTTT--
--STTHHHHHH-TTSTTT--
-TTTTHHHHHHTTTSTTT--
-TT-SHHHHHHTTTSTTT--
-TTTTHHHHHHTTTSTTT--
-TTTTHHHHHHHTTSTTT--
--STTHHHHHTTTTSTTT--
-TTTTHHHHHTTTTSTTT--
-TTTTHHHHHHTTTSGGG--
-TTTTHHHHHHTTTSGGG--
-TTTTHHHHHHTTTSGGG--
--STTHHHHHTSTTSTTT--
--STTHHHHHTTTTSGGG--
--STTHHHHHHHTTSTTS--
--STTHHHHHTTTTSTTT--
-TTTTHHHHHT-TTSGGG--
-TTTTHHHHHT-TTSGGG--
-TTTTHHHHHTTTTSTTT--
--STTHHHHHHTTTSTTT--
-TTTTHHHHHHTTTSTTT--
-TTTTHHHHHHHTTSTTT--
-TTTTHHHHHHTTTSTTT--
-TTTTHHHHHHTTTSTTT--
-TTTTHHHHHHTTTSTTT--
-TTTTHHHHHHHTTSGGG--
--SSSHHHHHHGGGSTTT--
-TTTTHHHHHHGGGSTTT--
-TTTTHHHHHHHHTSTTT--
-TTSSHHHHHHHHTSTTT--
-TTSSHHHHHHHHTSGGG--
-TTTTHHHHHHHHTSGGG--
--STTHHHHHHHHHTTTT--
--S-SHHHHHHHHTTTTS--
-TTTTHHHHHHHHTSGGG--
-TTTTHHHHHHHHTSGGG--
-TTTTHHHHHHHTTSGGG--
--S--HHHHHHHHTSGGG--
--S--HHHHHHHHHSTTT--
-TTTTHHHHHHHHTSTTT--
-TTTTHHHHHHHTTSTTT--
-TTTTHHHHHHHHTSGGG--
-TTTTHHHHHHHTTSTTT--
-TTTTHHHHHHHTTSTTT--
-TTTTHHHHHHHTTSTTT--
-TTTTHHHHHHHTTSGGG--
-TTTTHHHHHHHHTSGGGT-
-TTTTHHHHHHHHTSGGG--
--STTHHHHHHHHTSGGG--
-TT-SHHHHHHHHSSGGGT-
-TTTTHHHHHHHHTSHHHH-
-TTTTHHHHHHHHTSGGG--
-TTTTHHHHHHHHTSGGG--
-TTTTHHHHHHTTSSGGGG-
-TTTTHHHHHHHHTSGGGT-
-TTTTHHHHHHHHTSGGG--
-TTTTHHHHHHHHTSSGGG-
-TTTTHHHHHHHHHSGGG--
-TTTTHHHHHHHHSSGGGG-
--STTHHHHHHHH-SGGG--
-TTTTHHHHHHTT-STTTT-
-TTTTHHHHHHTT-STTT--
-TTTTTHHHHHHHSSTTT--
-TTTTHHHHHHHH--TTTT-
-TTTTHHHHHHHHSSGGGT-
-TTTTHHHHHHHH-SHHHH-
-TTTTHHHHHHTTSSHHHH-
--S--HHHHHHTTSSGGGT-
---TTHHHHHHTTSSHHHH-
--STTHHHHHHHTSSHHHH-
--STTHHHHHHHSSSGGG--
-TTTTHHHHHHHHSSHHHH-
-TTTTHHHHHHHTSSGGG--
-TT-SHHHHHHHTSSGGG--
--S-SHHHHHGGGSSGGGT-
--STTHHHHHHHHSSHHHH-
-TTTTHHHHHHHHSSGGGT-
-TTTTHHHHHHTTSSTTT--
-TTTTHHHHHHTTSSGGGT-
-TTTTHHHHHHHHSSHHHH-
-TTTTHHHHHHHHTSGGGT-
-TTTTHHHHHHHHSSHHHH-
-TTTTHHHHHHHHSSGGGT-
-TTSSHHHHHHHHTSGGGT-
-TTSSHHHHHHHHSSTTT--
--STTHHHHHHHHSSHHHH-
-TTTTHHHHHHHHSSHHHH-
-TTSSHHHHHHHHS-GGG--
-TTSSHHHHHHHHSSHHHH-
--SSSHHHHHHHHSSGGGT-
--SSSHHHHHHHHSSGGGT-
-TTSSHHHHHHHTSSTTT--
--SSSHHHHHHHHTSGGGT-
--SSSHHHHHHHHTSHHHH-
--STTHHHHHHHHSSHHHH-
--STTHHHHHHHHTSGGGT-
-TTTTHHHHHHHHSSGGG--
-TTTTHHHHHHHHTSGGGT-
-TTTTHHHHHHHHTSGGGG-
--STTHHHHHHHHTSGGG--
--STTHHHHHHHHTSGGGT-
--STTHHHHHHHHSSHHHH-
-TTTSHHHHHHHHTSHHHH-
-TTSSHHHHHHHTTSGGGT-
-TTSSHHHHHHHTTSGGGT-
-TTSSHHHHHHHTTSGGG--
--SSSHHHHHHHHSSTTT--
-TTSSHHHHHHHHSSGGG--
--SSSHHHHHHHHSSTTT--
--SSSHHHHHHHHT-TTT--
--SSSHHHHHHHHTSTTT--
-TT-SHHHHHHHHSSTTT--
-TTSSHHHHHHHHSSTTT--
-TTTTHHHHHHHTTSTTT--
-TTSSHHHHHHHHHSGGG--
-TTTSHHHHHHHHTSTTT--
-TTTTHHHHHHHHTSGGG--
-TTTTHHHHHHHHTSGGG--
-TTTSHHHHHHHHTSGGG--
-TTTSHHHHHHHHSSGGG--
-TTT-HHHHHHHHSSGGG--
-TTTSHHHHHHHHTSGGG--
-TTT-HHHHHHHTTSGGG--
-TTTSHHHHHHHHSSGGGG-
--SSSHHHHHHHTTSTTTT-
--STTHHHHHHHTTSHHHH-
-TTTSHHHHHHHHSSHHHH-
-TTSSHHHHHHHHTSGGG--
-TTTSHHHHHHHTT-TTTT-
-TTT-HHHHHHHTSSHHHH-
-TTTSHHHHHHHTTSHHHH-
-TTTSHHHHHHHTTSHHHH-
--SS-HHHHHHHTTSGGGT-
--SSSHHHHHHHHTSGGGG-
--SSSHHHHHHHHTSHHHH-
--SS-HHHHHHHHTSHHHH-
--SS-HHHHHHTTSSTTT--
--SSSHHHHHHHHSSHHHH-
--SSSHHHHHHHHSSGGGT-
--STTHHHHHHHSSSGGG--
--SSSHHHHHHHH-STTT--
--SSSHHHHHHTTSSSGGG-
--SS-HHHHHHHHTSTTT--
--SSSHHHHHHHHSSTTTT-
--SS-HHHHHHHHSSTTT--
--SS-HHHHHHHHSSGGG--
-TTTSHHHHHHTT-STTTT-
--SSSHHHHHHHTSSGGGT-
-TTTSHHHHHTTS-SHHHH-
-TTT-HHHHHHH--SGGG--
--SS-HHHHHHH--SSGGG-
--SS-HHHHHHH--SHHHH-
--SS-HHHHHHT--SGGGT-
--SS-HHHHHHH--SHHHH-
--S--HHHHHHHSSSHHHH-
--SS-HHHHHHH--SHHHH-
--SS-HHHHHHHS-SSGGG-
--SS-HHHHHHHS-SHHHH-
--SS-HHHHHHHS-SHHHH-
--SS-HHHHHHHT-SGGGT-
--SS-HHHHHHTT-SGGGT-
--SSSHHHHHHHT-SHHHH-
--SSSHHHHHHHT-SHHHH-
--SSSHHHHHHHSSSGGGG-
--SSSHHHHHHHT-SHHHH-
--STTHHHHHHHT-SHHHH-
--STTHHHHHHHTT-HHHH-
-TTTSHHHHHTTS-SHHHH-
--SSSHHHHHHHT--HHHH-
-TTT-HHHHHHTS--HHHH-
-TTT-HHHHHTTS--HHHH-
-TTSSHHHHHHHTT-HHHH-
-TTT-HHHHHHHS--TTT--
-TTT-HHHHHHS---HHHH-
-TTTSHHHHHHHS-SGGGT-
-TTTSHHHHHTT--SGGGT-
-TTTSHHHHHHHS-SGGGG-
-TTTSHHHHHHHS-SGGGT-
-TTTTHHHHHHHT-SGGGG-
-TTT-HHHHHHHTSSSTTT-
-TTT-HHHHHHHTSSGGGG-
-TTS-HHHHHHHT-SGGGT-
--SSSHHHHHHHT-SHHHH-
--SS-HHHHHHH--SHHHH-
-TTT-HHHHHTS--SHHHH-
-TTTSHHHHHHH--SGGGT-
-TTTSHHHHHHH--SGGGT-
-TTT-HHHHHHH--SHHHH-
-TTT-HHHHHHH--SGGGT-
-TTT-HHHHHHH--SHHHH-
-TTS-HHHHHHH--SGGGT-
-TTT-HHHHHTT--SGGGT-
-TT--HHHHHHH--SGGGT-
-TTS-HHHHHHHS-SGGG--
-TTS-HHHHHHT--SGGGT-
-TTS-HHHHHHT--SGGG--
-TTS-HHHHHHT--SGGGT-
-TTS-HHHHHHTS-SGGG--
-TTT-HHHHHHT--SGGGT-
-TTS-HHHHHHH--SGGGT-
-TTT-HHHHHHT--SHHHH-
-TTS-HHHHTTT--SGGGT-
-TTSSHHHHHHH--SGGGT-
--S--HHHHHHT--SGGGT-
-TTS-HHHHHHT--SGGGT-
-TTS-HHHHHHT--SHHHH-
--SS-HHHHHHT--SGGGT-
--SS-HHHHTTT--SHHHH-
--SS-HHHHHHH--SGGGT-
--SSSHHHHHHH--SGGGT-
--SS-HHHHHHH--SGGGT-
--SSSHHHHHHH--SGGGT-
--SSSHHHHHHH--SGGGT-
-TTT-HHHHHHH--SGGGT-
-TTS-HHHHHHH--SGGGT-
-TTS-HHHHHHH--SGGGT-
-TTT-HHHHHHH--SSTTT-
-TTTSHHHHHHH--SGGGT-
-TTT-HHHHHHH---GGGT-
-TTSSHHHHHHH---HHHH-
-TTSSHHHHHHHS-SGGG--
-TTTSHHHHHHH--SHHHH-
-TTS-HHHHTTT--SGGGT-
-TTS-HHHHTTT--SHHHH-
-TTTSHHHHTTT--SGGGT-
-TTS-HHHHTTT--SGGGG-
-TTTSHHHHTTT--SGGGG-
-TTT-HHHHTTT--SGGGT-
-TTTSHHHHTTT--SGGG--
-TTSSHHHHTTT--SGGGG-
-TTTSHHHHTTT--SGGG--
-TTTSHHHHTTT---GGG--
-TTS-HHHHHHHS-SSSTT-
-TTT-HHHHHTTT-SGGGG-
-TTS-HHHHHHHS-SSGGG-
-TTT-HHHHTTTS-SGGGT-
-TTT-HHHHHHHS-SHHHH-
-TTTSHHHHTTTT--HHHH-
-TTS-HHHHTTTS--HHHH-
-TTS-HHHHHHHS-SHHHH-
-TTTSHHHHHTTTT-HHHH-
-TTT-HHHHHHHS--HHHH-
-TTT-HHHHHHHS--GGGT-
-TTT-HHHHHHHS--SGGG-
-TTT-HHHHTTTS--GGGG-
-TTTSHHHHTTTS--GGG--
-TTT-HHHHHHHS-SGGG--
-TTT-HHHHHHHS-STTT--
-TTT-HHHHHHHS--HHHH-
-TTT-HHHHHHHS--HHHH-
-TTT-HHHHHHHS-SHHHH-
-TTT-HHHHTTTS-SHHHH-
-TTT-HHHHHTTS-SHHHH-
-TTT-HHHHTTTS-SHHHH-
-TTT-HHHHHHTS-SHHHH-
-TTS-HHHHTTTS-SHHHH-
-TT--HHHHHHHS-SHHHH-
-TTTSHHHHTTTS-SHHHH-
-TTT-HHHHHHHS-SHHHH-
-TTT-HHHHHHTS-SHHHH-
-TTT-TTHHHHTS-SHHHH-
-TT--HHHHHHHS-SHHHH-
-TTT-HHHHHHTS-SHHHH-
-TTT-HHHHHHTS-SHHHH-
-TTT-HHHHHHT--SHHHH-
-TTT-HHHHHHTS-SHHHH-
-TTT-HHHHHHTS-SHHHH-
-TTT-HHHHHHT--SGGG--
-TTT-HHHHHHH--SGGG--
-TTT-HHHHHHHSSSGGGT-
-TTT-HHHHHHT--SHHHH-
-TTT-TTHHHHTS-SHHHH-
-TTS-TTHHHHT--SGGG--
-TT--HHHHTTTS-SGGG--
-TTTSTTHHHHTS-STTT--
-TTT-HHHHHHT--SHHHH-
-TTT-HHHHHHTS-SGGGT-
-TTT-TTHHHHTS-SHHHH-
-TTS-HHHHHHT---HHHH-
-TTS-TTHHHHT---HHHH-
-TTT-TTHHHHTS-SGGG--
-TTT-HHHHHHHSSSGGGT-
-TTT-TTGGGTTSSSTTT--
-TTT-HHHHHHTTTSHHHH-
-TTT-TTHHHHTSSSHHHH-
-TTT-TTHHHHT-SSHHHH-
-TTT-HHHHHHTS-SHHHH-
-TTT-TTHHHHTS-SHHHH-
-TTT-TTHHHHTS-SHHHH-
-TTT-HHHHHHTSSSHHHH-
-TTT-HHHHHHHSSSHHHH-
-TTT-HHHHHHHS-SHHHH-
-TTT-HHHHHHHTSSHHHH-
-TTT-HHHHHHH--SGGGT-
-TTT-HHHHHHHS-SHHHH-
--SS-HHHHHHHS-SHHHH-
-TTSSHHHHHHH--SGGGT-
-TTSSHHHHHHHT-SHHHH-
-TTS-HHHHHHHT-SHHHH-
-TTT-HHHHHHH--SSGGG-
-TTS-HHHHTTTS-SHHHH-
-TT--HHHHHHHS-SHHHH-
-TT-SHHHHTTTS-SHHHH-
-TT--HHHHHHHT-SHHHH-
-TTS-HHHHHHHTSSHHHH-
-TTS-HHHHHHHT-SHHHH-
--SS-HHHHHHHS-SHHHH-
--S--HHHHHHHS-SHHHH-
-TT--HHHHTTTSSSGGGT-
--S--HHHHTTTS-SGGGT-
--S--HHHHHHHT-SGGGT-
--S--HHHHHHHS-SHHHH-
--S--HHHHHHT--SGGGT-
-TT--HHHHHHTS-SHHHH-
--S--HHHHHHTSSSGGGT-
--S--HHHHHHTS-SHHHH-
--S--HHHHHTTS-SHHHH-
--S--TTIIIIIS-SHHHH-
--S--TTHHHHTS-SHHHH-
--S--HHHHHHTS-STTT--
--S--HHHHHHTS-SGGG--
-TT--HHHHHHTS-SGGG--
--S--TTHHHHT--SGGGT-
-TT--HHHHHHS--SGGGT-
-TTTTHHHHHHT--SGGGT-
-TTTTHHHHHHTS-SGGGT-
-TT-SHHHHHHTS-SGGGT-
--STTHHHHHHHTSSTTT--
--S--HHHHHHTSSSHHHH-
-----HHHHHHHSSSGGG--
--S--HHHHHHTSSSTTS--
--S--HHHHHHHTSSGGGT-
--S--HHHHHHTS-SGGGT-
--S--HHHHTTTTSSHHHH-
-----HHHHHHHT-SHHHH-
--S--HHHHTTTSSSHHHH-
--S--HHHHHTTT-SHHHH-
-TT--HHHHHHHS-SHHHH-
-TT--HHHHHHHS-SHHHH-
--S--HHHHHHHT--TTT--
-TT--HHHHTTTT--HHHH-
-TT--HHHHTTTS-STTTT-
--S--HHHHHHHS-SHHHH-
--S--HHHHHHHT-SHHHH-
-TT--HHHHHHHS-SHHHH-
--S--HHHHHHHS-SHHHH-
-TT--HHHHTTTT-STTT--
--S--HHHHTTTT-SHHHH-
--S--HHHHHHHS-SHHHH-
--S--HHHHHHHS--HHHH-
--S--HHHHTTTS--HHHH-
--S--HHHHTTTT-SHHHH-
--S--HHHHTTTS-SHHHH-
--S--HHHHHHHT--TTTT-
--S--HHHHHHHS--TTT--
-TT--HHHHHHHS--TTT--
--S--HHHHHHHS-STTT--
--S--HHHHTTT--STTS--
-TT--HHHHHHHS-STTT--
--S--HHHHTTTT-STTT--
--S--HHHHHHHS-STTT--
--S--HHHHHHH--STTT--
--S--HHHHHHHS-STTT--
-TT--HHHHTTTT-SHHHH-
-TT--HHHHTTTS-SHHHH-
--S--HHHHTTTT-SHHHH-
--S--HHHHHHHT-SHHHH-
-TTTTHHHHTTTS-SHHHH-
--S--HHHHHHHS-SHHHH-
--SSSHHHHTTTS-SHHHH-
-TT--HHHHTTTS-SHHHH-
-TT--HHHHTTTT-SHHHH-
-TT--HHHHTTTS-SHHHH-
--S--HHHHHHH--STTTT-
--S--HHHHHHTS-SHHHH-
--S--TTHHHHT--SHHHH-
--S--HHHHHHH--SGGGT-
--S--HHHHHHTS-SHHHH-
-TTSSHHHHHHHS--HHHH-
-TTTTHHHHTTTS-SHHHH-
---SSHHHHHHHS-SHHHH-
---SSHHHHHTTS-SHHHH-
-----HHHHTTTS-SHHHH-
-----HHHHHHHS-SHHHH-
-----HHHHTTTSSSHHHH-
-----HHHHHHHSSSGGG--
-----HHHHHHHT--GGG--
-----HHHHTTTS-SGGGT-
---TTHHHHTTTS-SGGGT-
---TTHHHHHHH-SSGGGT-
---TTHHHHTTTS-SHHHH-
---TTHHHHTTTS-SHHHH-
--STTHHHHHHHTSSHHHH-
--STTHHHHHHHS-SHHHH-
---TTHHHHTTSSSSGGG--
--STTHHHHHHHS-SHHHH-
---TTHHHHHHHS-SHHHH-
---TTHHHHTTTT-STTT--
---TTHHHHHTTT-STTT--
---TTHHHHTTTS-STTT--
---TTHHHHHHHS-SHHHH-
--STTHHHHTTTS-SHHHH-
---TTHHHHTTTS-STTT--
---TTHHHHTTTT-SHHHH-
---SSHHHHHHHS-SGGG--
---TTHHHHHHHS-STTT--
---TTHHHHHHHS-STTT--
---TTHHHHHHHS-SHHHH-
---TTHHHHHHHS-SGGG--
---S-HHHHHHHT-SHHHH-
---S-HHHHHHHS-SGGGT-
---TTHHHHHHHS-SGGGT-
---TTHHHHTTTS-SHHHH-
---TTHHHHHTTS-SHHHH-
---SSHHHHHHHS-SHHHH-
-TTTTHHHHHHHT-SHHHH-
--STTHHHHHHHT-SHHHH-
---TTHHHHHHHS-SHHHH-
--STTHHHHTTTS-STTTT-
--STTHHHHHHHS-SHHHH-
--SSSHHHHHHHT-SHHHH-
--STTHHHHHHHS-SHHHH-
--SSSHHHHHHHS-SHHHH-
--SSSHHHHHHHS-SGGG--
-TTTTHHHHHHHS-SGGGT-
-TTTTHHHHHHHS-SHHHH-
-TTSSHHHHHHHT-SHHHH-
-TTSSHHHHTTSS-SHHHH-
-TTSSHHHHHHHS-SHHHH-
--SSSHHHHHHHS-SHHHH-
--STTHHHHHHHS-SHHHH-
-TTTTHHHHHHTS-SHHHH-
--SSSHHHHHHHS-SHHHH-
--STTHHHHHHTS-SHHHH-
--STTHHHHHHH-SSHHHH-
--SS-TTHHHHTSSSHHHH-
--SS-HHHHHHT--SHHHH-
--STTTTHHHHSSSSHHHH-
--STTHHHHHHS--SHHHH-
--STTHHHHHHS--SGGGT-
--STTHHHHHHSSSSHHHH-
--STTHHHHHHTSSSGGG--
--STTHHHHHHTS-SGGG--
--STTHHHHHHTS-SGGGT-
--SSSHHHHHHTS-SGGGT-
---TTHHHHHHTS-SGGGT-
--STTHHHHHTTS-SGGGG-
--STTHHHHHHTS-SGGGG-
--SSSTTHHHHTS-SGGGT-
--STTTTHHHHTS-SGGG--
---TTTTHHHHTS-SGGG--
--SSHHHHHHHTS-SGGGT-
--SHHHHHHHHTS-SGGG--
--SHHHHHHHHTS-STTT--
--SHHHHHHTTT--STTT--
--SHHHHHHHHH--SGGGT-
--SHHHHHHTTTS-SHHHH-
--SHHHHHHHHHS-SGGG--
--SHHHHHHHHHS-STTT--
--SHHHHHHHTTS-SGGG--
--SHHHHHHHHHS-SGGG--
---HHHHHHHHHT-SHHHH-
--STTHHHHTTTS-SGGG--
--SHHHHHHHHHS-SGGGT-
--SHHHHHHHHHS-SGGG--
--SHHHHHHHHHS-SGGGG-
--SHHHHHHHHH--SGGG--
--SHHHHHHHHHS-SGGG--
--SHHHHHHHHH--SGGG--
--SHHHHHHHHHT-SGGGT-
--SHHHHHHHHHS-SGGGT-
--SHHHHHHHHHS-SGGGT-
-TTHHHHHHHTTS-SGGG--
--SHHHHHHHHH--STTT--
-TTHHHHHHHHH--SGGGT-
--SHHHHHHHHHS-SGGG--
---HHHHHHHHHS-SHHHH-
---HHHHHHHHHS-SGGG--
-TTHHHHHHHHHS-SGGG--
-TTHHHHHHHHHS-SGGGT-
-TTHHHHHHHHH--SGGGG-
-TTHHHHHHHHHS-SGGG--
-TTHHHHHHHTT--STTTT-
-TTHHHHHHHTT--SGGGG-
-TTHHHHHHHHH---TTT--
-TTHHHHHHHHH--SGGG--
-TTHHHHHHTTT--SGGG--
-TTHHHHHHHHHT-SGGG--
-TTHHHHHHHHH--SGGGG-
--SHHHHHHHHH--SGGG--
--SHHHHHHHTT--SGGG--
--SHHHHHHHHHS-SGGGG-
--SHHHHHHHHH--SGGGG-
--SHHHHHHHHH--SGGG--
--SHHHHHHHHH--SGGG--
--SHHHHHHHTT--SGGG--
---HHHHHHHTT--SGGGT-
--SHHHHHHHTT--SGGGG-
---HHHHHHHHH--STGGG-
--SHHHHHHHHH--SGGG--
--SHHHHHHHHH--SGGGG-
--SHHHHHHHHH--SGGG--
---HHHHHHHTT--SHHHH-
--STHHHHHTTT--SGGG--
---HHHHHHHTT--SGGGT-
---HHHHHHHTT--SGGG--
---HHHHHHHHH--STTT--
--SHHHHHHHHH--SHHHH-
--SHHHHHHHHH--STTTT-
-TTHHHHHHHTT--STTTT-
--SHHHHHHHHH--SHHHH-
--SHHHHHHHTT--SSGGG-
-TTHHHHHHHHH--SGGG--
-TTHHHHHHHTT---GGG--
-TTHHHHHHHTT--SHHHH-
-TTHHHHHHHTT---HHHH-
-TTHHHHHHHHH--SGGGT-
--SHHHHHHHTT--SGGGT-
--SHHHHHHTTT-SSGGGT-
--SHHHHHHTTT--SGGGT-
--SHHHHHHTTT--SGGGT-
--SHHHHHHTTT---STTT-
--SHHHHHHTTT--SSTTT-
---HHHHHHHHH--SHHHH-
--SHHHHHHTTT--SSTTT-
--SHHHHHHTTT---SGGG-
---HHHHHHTTT---HHHH-
--SHHHHHHTTT--SSGGG-
--SHHHHHHTTT--SGGG--
--SHHHHHHHHH--SHHHH-
---HHHHHHHTT--SSTTT-
--SHHHHHHHHH--SHHHH-
--SHHHHHHHTT--SHHHH-
--SHHHHHHHTT--STTTT-
-TTHHHHHHTTT--SGGG--
--SHHHHHHHHH--SHHHH-
--SHHHHHHHHH--SHHHH-
--SHHHHHHHHH--STTTT-
---HHHHHHHTT--STTTT-
---HHHHHHHHH--STTTT-
---HHHHHHHHH--STTTT-
--SHHHHHHHTT--STTTT-
---HHHHHHHHH--STTT--
--SHHHHHHHTT--STTTT-
--SHHHHHHHHH--STTTT-
--SHHHHHHHTT--STTTT-
-TTHHHHHHHTT--STTTT-
---HHHHHHHTT--SGGG--
---HHHHHHHTT--STTTT-
--SHHHHHHHTT--SHHHH-
---HHHHHHTTT--STTTT-
--SHHHHHHHTT--STTTT-
--SHHHHHHHHH--SHHHH-
--SHHHHHHHTT--STTTT-
--SHHHHHHHTT--STTTT-
---HHHHHHHHH--STTTT-
---HHHHHHHHH--STTTT-
---HHHHHHHTT--STTTT-
--SHHHHHHHHH--SHHHH-
--SHHHHHHHHH--SHHHH-
--SHHHHHHHHH--STTTT-
--SHHHHHHHHH--STTT--
--SHHHHHHHTT--STTT--
--SHHHHHHHTT--STGGG-
--SHHHHHHHTT--SGGGG-
--SHHHHHHHHH--STTTT-
--SHHHHHHHHHS-STTTT-
--SHHHHHHHHH--STTT--
--SHHHHHHHHH--SHHHH-
---HHHHHHHHH--STTTT-
--SHHHHHHHHH--STTTT-
---TTHHHHHHH--STTT--
---HHHHHHHHH--SSSTT-
---HHHHHHHHH--STTT--
--SHHHHHHHTT---STT--
-TTHHHHHHHHH--SSGGG-
-TTHHHHHHHHH--SHHHH-
-TTHHHHHHHHH--STTTT-
-TTHHHHHHHHH-SSTTT--
-TTHHHHHHHHH--SGGGG-
-TTHHHHHHHHH--SSGGG-
-TTHHHHHHHHH--SSGGG-
-TTHHHHHHHHH--SSGGG-
-TTHHHHHHHHH--SGGG--
-TTHHHHHHHHH--SSGGG-
-TTHHHHHHHTT--SGGGG-
-TTHHHHHHHHH--STTTT-
-TTHHHHHHHHH--STTTT-
-TTHHHHHHHHH-SSTTTT-
-TTHHHHHHHHH--SGGG--
-TTHHHHHHHHH--STTTT-
-TTHHHHHHHHH--SGGGG-
-TTHHHHHHHHH-SSTTTT-
--SHHHHHHHHS--SGGG--
-TTHHHHHHHHH--SGGG--
-TTHHHHHHHHH--SGGG--
-TTHHHHHHHHH--SGGGT-
-TTHHHHHHHTT--SGGG--
-TTHHHHHHHHH--SGGG--
-TTHHHHHHHHH-SSHHHH-
-TTHHHHHHHHH--SHHHH-
-TTHHHHHHHHH--SGGGT-
-TTHHHHHHHHH--SHHHH-
-TTHHHHHHHHS--SHHHH-
-TTHHHHHHHHH--SHHHH-
-TTHHHHHHHHH--SHHHH-
-TTHHHHHHHHH--SHHHH-
--SHHHHHHHHS-SSTTT--
--SHHHHHHHHH-SSHHHH-
--SHHHHHHHHH--SGGG--
--STHHHHHHHH--SHHHH-
--STTHHHHHHH---GGGT-
-TTHHHHHHTTTS-SGGGT-
-TTHHHHHHTTT--SGGGT-
--SHHHHHHHHH--SGGGT-
--SHHHHHHHTT--SGGGT-
-TTHHHHHHHHH--SGGGT-
-TTHHHHHHHTT--SGGGT-
-TTHHHHHHHHH--SGGGT-
-TTHHHHHHTTT--SGGGT-
-TTHHHHHHHTT--SGGGT-
-TTHHHHHHHHH--SGGGT-
-TTHHHHHHHTT--SSTTT-
--SHHHHHHHTT--SGGGT-
-TTHHHHHHHTT--SGGGT-
-TTHHHHHHHTT--SGGGT-
-TTHHHHHHTTT---GGG--
-TTHHHHHHHHH---GGG--
-TTHHHHHHHHH--SGGGT-
-TTHHHHHHHTT---HHHH-
-TTHHHHHHHTT--SGGGT-
-TTHHHHHHTTT--SGGGT-
-TTHHHHHHTTT--SGGGT-
-TTTTHHHHHHH--SGGGT-
--SHHHHHHHHH--SGGGT-
-TTHHHHHHHHH---GGGT-
-TTHHHHHHHHH--SGGGT-
-TTTTHHHHHHHS-SHHHH-
-TTHHHHHHHHHS-SSTT--
-TTHHHHHHHHTS-SGGGT-
-TTHHHHHHHHHS-SHHHH-
-TTHHHHHHHTTS-SGGGT-
-TTHHHHHHHHHS-SHHHH-
-TTHHHHHHHHHT-SHHHH-
-TTHHHHHHHHHT-SGGGT-
-TTHHHHHHHHHT-SGGG--
-TTHHHHHHHHT--SGGGT-
-TTHHHHHHHHTS-SGGGT-
-TTHHHHHHHHTT-SGGGT-
-TTHHHHHHHHTT-SGGGT-
-TTHHHHHHHHHS-SGGGT-
-TTHHHHHHHHHT-SGGGT-
--SHHHHHHHHHS-SHHHH-
--SHHHHHHHHSS-SGGGT-
-TTHHHHHHHHHS-SGGGT-
--SHHHHHHHHHS-SGGG--
-TTHHHHHHHHH--SGGGT-
-TTHHHHHHHHHT-SGGG--
-TTHHHHHHHHTT-SGGGT-
-TTHHHHHHHHHS-SGGGT-
-TTHHHHHHHHHT-SGGG--
-TTHHHHHHHHHT-SGGGT-
-TTHHHHHHHHT--SGGGT-
-TTHHHHHHHHTT-SGGG--
-TTHHHHHHHHTT-SGGG--
-TTHHHHHHHHTT-SGGG--
--STTHHHHHTTTSSGGG--
--SHHHHHHHHHT-STTS--
--SHHHHHHHTTT-SGGG--
--STTHHHHHHHT-SGGG--
--STTHHHHHTTTSSGGG--
--STTTHHHHHHHSSGGG--
--STTHHHHHTTT-SGGG--
--SHHHHHHHHTT-SGGG--
--SHHHHHHHHTT-SGGG--
--SHHHHHHHGGG-SGGG--
---HHHHHHHHTT-SGGG--
--SHHHHHHHHTT-SGGG--
--SHHHHHHHHTTSSGGG--
---HHHHHHHHTS-SGGG--
---HHHHHHHHTS-SGGG--
-TTHHHHHHHTTS-SGGG--
---HHHHHHHHHT-SGGG--
--SHHHHHHHTTT-STTS--
---HHHHHHHTTTSSGGG--
-TTHHHHHHHTTTSSGGG--
--SHHHHHHHHHH-SGGG--
--SHHHHHHHTTT-SGGG--
-TTHHHHHHHHHH-SGGG--
--SHHHHHHHTTTSSGGG--
-TTTHHHHHHHHHSSGGG--
-TTHHHHHHHHSSSSGGG--
-TTHHHHHHTTTS-SGGG--
-TTHHHHHHHHTS-SGGG--
-TTHHHHHHHHTT-SGGG--
-TTHHHHHHHHTT-SGGG--
-TTHHHHHHHTTT-STTS--
--SHHHHHHHTTTSSGGG--
-TTHHHHHHHHTTSSGGG--
-TTHHHHHHHHTTSSGGG--
-TTHHHHHHHHTTSSGGGG-
-TTHHHHHHHHTTSSGGG--
-TTHHHHHHHTTTSSTTT--
--SHHHHHHHTTTSSHHHH-
-TTHHHHHHHHTTSSGGG--
-TTHHHHHHHHTTSSGGG--
-TTHHHHHHHHTTSSGGG--
-TTHHHHHHHHTTSSGGG--
-TTHHHHHHHHTTSSGGG--
-TTHHHHHHHGGG-SGGG--
-TTHHHHHHHSTT-SGGG--
-TTHHHHHHTTTT-SGGG--
--SHHHHHHTTTT-SGGG--
-TTHHHHHHTTTT-SGGG--
-TTHHHHHHHHTTSSGGG--
-TTHHHHHHHHTT-SGGG--
-TTHHHHHHHHTT-SGGG--
-TTHHHHHHHHTT-SGGG--
--SHHHHHHHHTTSSGGG--
-TTHHHHHHHHSS-SGGG--
-TTHHHHHHHHTTSSGGGG-
-TTHHHHHHHHTTSSHHHH-
--SHHHHHHHTTTSSHHHH-
-TTHHHHHHHTTTSSGGGT-
-TTHHHHHHHTTTSSHHHH-
-TTHHHHHHHTTTSSGGGT-
-TTHHHHHHHHHHSSHHHH-
-TTHHHHHHHTTTSSGGGT-
-TTHHHHHHHTTSSSGGGT-
-TTHHHHHHHHTSSSGGGT-
-TTHHHHHHHHTSSSHHHH-
-TTHHHHHHHHTTSSGGGT-
-TTHHHHHHHHTSSSGGGT-
-TTHHHHHHHHTSS-GGGT-
-TTHHHHHHHHHHSSGGGT-
-TTHHHHHHHHHHSSHHHH-
-TTHHHHHHHHTTSSGGGT-
-TTHHHHHHHHTSSSGGGT-
-TTHHHHHHHHTTSSGGGT-
-TTHHHHHHHHTSSSGGGT-
-TTHHHHHHHHTSSSHHHH-
-TTHHHHHHHHTSSSHHHH-
-TTHHHHHHHHTTSSGGGT-
-TTHHHHHHHHTSS-GGGT-
-TTHHHHHHHHTTSSTTT--
-TTHHHHHHHHHSSSGGG--
-TTHHHHHHHHTTSSGGG--
-TTHHHHHHHHHHSSGGGT-
-TTHHHHHHHHTTSSGGGT-
-TTHHHHHHHHTTSSGGGT-
-TTHHHHHHHHHHSSGGGT-
-TTHHHHHHHHTTSSGGGT-
-TTHHHHHHHHHHSSGGGT-
-TTHHHHHHHTTSSSGGGT-
-TTHHHHHHHHHSSSGGGT-
-TTHHHHHHHHTTSSGGGT-
-TTHHHHHHHHHSSSGGGT-
-TTHHHHHHHHHSSSGGGT-
-TTHHHHHHHHHS-SHHHH-
-TTHHHHHHHHHSSSTTT--
-TTHHHHHHTTTSSSGGG--
-TTHHHHHHHHHSSSHHHH-
-TTHHHHHHHHHSSSHHHH-
-TTHHHHHHHTTSSSHHHH-
--SHHHHHHHHTSSSGGGT-
-TTHHHHHHHHTTSSGGGT-
-TTHHHHHHHHTTSSGGGT-
-TTHHHHHHHHHHS-GGGT-
-TTHHHHHHHHTSSSGGGT-
-TTHHHHHHHHTSSSGGGT-
-TTHHHHHHHHHSSSGGGT-
-TTHHHHHHHHTTSSGGGT-
-TTHHHHHHHHTTSSGGGT-
-TTHHHHHHHHHTSSGGGT-
-TTHHHHHHHTTTSSHHHH-
-TTHHHHHHHHTT-SGGGT-
-TTHHHHHHHHTTS-GGGT-
-TTHHHHHHHHTTSSGGGT-
-TTHHHHHHHHHHSSHHHH-
-TTHHHHHHHHTTSSHHHH-
-TTHHHHHHHHTTSSHHHH-
-TTHHHHHHHHTTSSGGGT-
-TTHHHHHHHHTTSSGGGT-
-TTHHHHHHHHTT-SHHHH-
-TTHHHHHHHHTTSSHHHH-
-TTHHHHHHHHHT-SGGG--
-TTHHHHHHHTTS-SGGG--
-TTHHHHHHHHTTSSGGG--
-TTHHHHHHHTTTSSGGG--
-TTHHHHHHHHTTSSHHHH-
-TTHHHHHHHHTT-SGGGT-
-TTHHHHHHHTTTSSHHHH-
-TTHHHHHHHHTTSSHHHH-
-TTHHHHHHHTTTSSHHHH-
-TTHHHHHHHTTTSSHHHH-
-TTHHHHHHHHTTSSHHHH-
--SHHHHHHHHTTSSHHHH-
-TTHHHHHHHHTTSSGGGT-
-TTHHHHHHHHTSSSSTTT-
-TTHHHHHHHHTTSSSTTT-
-TTHHHHHHHHTTSSGGGG-
-TTHHHHHHHHTTSSGGGG-
-TTHHHHHHHHTTSSGGG--
-TTHHHHHHHHTTSSGGG--
--SHHHHHHHHHHSSGGG--
--SHHHHHHHHTTSSGGGG-
---HHHHHHHHTSSSGGGG-
---HHHHHHHHTTSSGGGG-
---HHHHHHHHTTSSGGGG-
---HHHHHHHHHHSSGGGG-
-TTHHHHHHHHTTSSGGGG-
-TTHHHHHHHHTTSSTT---
-TTHHHHHHHHTTSSGGG--
--SHHHHHHHHTTSSGGGG-
-TTHHHHHHHHHH-STGGG-
-TTHHHHHHHHTTSSTTTT-
-TTHHHHHHHTTTSSTTT--
-TTHHHHHHHHTTSSTTT--
-TTHHHHHHHHTTSSTTT--
-TTHHHHHHHHTTSSGGG--
-TTHHHHHHHHHHHSGGG--
--SHHHHHHHHTTSSGGG--
-TTHHHHHHHHTTTSGGGG-
-TTHHHHHHHHTTSSGGGG-
-TTHHHHHHHHTTSSGGGG-
-TTHHHHHHHHTTTSGGGG-
-TTHHHHHHHHTTTSHHHH-
-TTHHHHHHHHTTSSGGGT-
-TTHHHHHHHHTTSSGGG--
-TTHHHHHHHHSSSSGGG--
-TTHHHHHHTTTTSSTTT--
-TTHHHHHHHHHHHSGGG--
-TTHHHHHHHHTTTSGGG--
-TTHHHHHHHHHTTSGGGT-
-TTHHHHHHHHHHH-GGG--
-TTHHHHHHHHHTS-STT--
-TTHHHHHHHHHTTSGGG--
-TTHHHHHHHHHHSSSTT--
-TTHHHHHHHHHHH--GGG-
-TTHHHHHHHHHHHSGGG--
-TTHHHHHHHHHHHSGGG--
-TTHHHHHHHHHHH-GGG--
-TTHHHHHHHHHTTSTTTT-
-TTHHHHHHHHHTS-GGG--
-TTHHHHHHHHHTT-GGG--
--SHHHHHHHHHTS-GGG--
---HHHHHHHHHTT-SGGG-
---HHHHHHHHHTT-GGG--
---HHHHHHHHTTS-GGG--
--SHHHHHHHHHTT-GGG--
---HHHHHHHHHTT-STT--
-TTHHHHHHHHHTT-SGGG-
-TTHHHHHHHHHHT-STTT-
-TTHHHHHHHHHTT-SSTT-
-TTHHHHHHHHHHH-STTT-
-TTHHHHHHHHHTT-STTT-
-TTHHHHHHHHHTT-STTT-
-TTHHHHHHHHHTT-GGGT-
-TTHHHHHHHHHHT--TTT-
-TTHHHHHHHHHHH-STTT-
-TTHHHHHHHHHHT--GGG-
-TTHHHHHHHHHHS--TTT-
-TTHHHHHHHHHHS--TTT-
-TTHHHHHHHHHTT-STTT-
-TTHHHHHHHHHHT-STTT-
-TTHHHHHHHHHHT-STTT-
-TTHHHHHHHHHHT--TTT-
-TTHHHHHHHHHHH-STTT-
-TTHHHHHHHHHHT-STTT-
-TTHHHHHHHHHHH-STTT-
-TTHHHHHHHHHHS-STTT-
-TTHHHHHHHHTTSSSTTT-
-TTHHHHHHHHHHTSGGGT-
-TTHHHHHHHHHHSSGGGT-
-TTHHHHHHHHHHTSGGGT-
-TTHHHHHHHHHHS-STTT-
-TTHHHHHHHHHHS-GGGT-
-TTHHHHHHHHHHT-GGGT-
-TTHHHHHHHHHHS-GGGT-
-TTHHHHHHHHHHSSSTTT-
-TTHHHHHHHHHHSSGGGT-
-TTHHHHHHHHHTSSGGGT-
-TTHHHHHHHHTTSSGGGT-
-TTHHHHHHHHTTSSGGGT-
-TTHHHHHHHHTSSSGGGT-
-TTHHHHHHHHTTSSGGGT-
-TTHHHHHHHHTTS-HHHH-
-TTHHHHHHHHHTTSGGGT-
-TTHHHHHHHHGGGSGGGT-
-TTHHHHHHHHT-SSSTTT-
-TTHHHHHHHHTTSSGGGT-
-TTHHHHHHHTTTT-GGGT-
-TTTHHHHHHHHTS-HHHH-
-TT-HHHHHHTTTSSHHHH-
-TT-HHHHHHTTTSSGGGT-
-TT-HHHHHHHHSSSHHHH-
-TTHHHHHHHHHSSSHHHH-
-TTHHHHHHHHHTSSHHHH-
-TTHHHHHHHHHSSSHHHH-
-TTHHHHHHHHHSS-GGGT-
-TTHHHHHHHHSSSSGGGT-
-TTHHHHHHHTTSSSHHHH-
-TTHHHHHHHHHTSSHHHH-
-TTHHHHHHHHHTSSGGGT-
-TTHHHHHHHHHTSSHHHH-
-TTHHHHHHHHHTSSHHHH-
-TTHHHHHHHHHSS-HHHH-
-TTHHHHHHHHHTSSHHHH-
-TTHHHHHHHHHTSSGGGT-
--STHHHHHHHHTSSHHHH-
--STHHHHHHHHSSSHHHH-
--S-HHHHHHHHTSSHHHH-
--STHHHHHHTTTSSGGGT-
--S-HHHHHHHHTSSHHHH-
---THHHHHHTTTSSHHHH-
---THHHHHHHHHS-HHHH-
----HHHHHTTTTSSGGG--
----HHHHHHHHHSSHHHH-
----HHHHHHHHHS-HHHH-
--S-HHHHHHTTSSSGGGT-
--S-HHHHHHHHHTSGGGT-
--S-HHHHHHTTTS-GGGT-
----HHHHHHHHHT-GGGT-
---HHHHHHHHHHS-HHHH-
---THHHHHHHTTS-GGGT-
---THHHHHHTTSS-GGGT-
--SHHHHHHHHTTT-GGGT-
--SHHHHHHHHTTT-GGGT-
--SHHHHHHHTTSS-GGGT-
--SHHHHHHHHTTSSGGGT-
--SHHHHHHHHTSS-GGG--
---HHHHHHHHTTS-GGGT-
--SHHHHHHHHTTS-HHHH-
---HHHHHHHHTSS-HHHH-
---HHHHHHHHTTS-GGGT-
---HHHHHHHHTTS-HHHH-
---HHHHHHHHTTS-HHHH-
---HHHHHHHHHTT-HHHH-
---HHHHHHHHTTSSHHHH-
---HHHHHHHHHTTSGGG--
---HHHHHHHHHTTSGGG--
---HHHHHHHHHSSSGGGG-
---HHHHHHHHHTS-GGG--
---HHHHHHHHHTSSHHHH-
---HHHHHHHHHTSSHHHH-
---HHHHHHHHTTSSGGG--
---HHHHHHHHTTSSHHHH-
---HHHHHHHHTTSSGGG--
--SHHHHHHHHHTSSGGGG-
---HHHHHHHHHTSSGGG--
---HHHHHHHHHTTSGGG--
---HHHHHHHHHTTSGGG--
--SHHHHHHHHHTSSGGG--
--SHHHHHHHHHTTSGGGT-
--SHHHHHHHHHTT-GGG--
--SHHHHHHHHHHSSHHHH-
--SHHHHHHHHHTSSGGGT-
--SHHHHHHHHTSSSHHHH-
--SHHHHHHHHHSSSHHHH-
---HHHHHHHHTTSSGGGT-
--SHHHHHHHHTTSSHHHH-
--SHHHHHHHHHSSSHHHH-
--SHHHHHHHHTTSSHHHH-
--SHHHHHHHHHTTSHHHH-
--SHHHHHHHHTTSSHHHH-
---HHHHHHHHHHSSHHHH-
---HHHHHHHHHSSSHHHH-
---HHHHHHHHHTT-HHHH-
---HHHHHHHHHTT-HHHH-
--SHHHHHHHHHHSSGGGT-
--SHHHHHHHHHSS-HHHH-
--SHHHHHHHHHTT-HHHH-
--SHHHHHHHHHTTSHHHH-
---HHHHHHHHHHH-GGGT-
---HHHHHHHHHTT-GGG--
---HHHHHHHHHHHSHHHH-
---HHHHHHHHHHH-HHHH-
---HHHHHHHHTTT-HHHH-
---HHHHHHHHTTT-HHHH-
---HHHHHHHHHHHSHHHH-
---HHHHHHHHHHH-HHHH-
--SHHHHHHHHTTTSGGG--
---HHHHHHHHHTT-HHHH-
---HHHHHHHHHTT-HHHH-
--SHHHHHHHHHTT-HHHH-
---HHHHHHHHTTT-HHHH-
--SHHHHHHHHTTTSGGGT-
--SHHHHHHHHHHHSHHHH-
---HHHHHHHHHHH-HHHH-
---HHHHHHHHHHH-HHHH-
--SHHHHHHHHTTTSGGGT-
-TTHHHHHHHHHHHSHHHH-
---HHHHHHHHTTT-HHHH-
---HHHHHHHHTTT-HHHH-
--SHHHHHHHGGGTSHHHH-
--SHHHHHHHHTTT-HHHH-
--SHHHHHHTTTTT-HHHH-
--SHHHHHHTTTTT-HHHH-
---HHHHHHHHTTTSHHHH-
---HHHHHHHHTTTSSTTT-
---HHHHHHTTTTT-HHHH-
---HHHHHHHTTTTSHHHH-
---HHHHHHTTTTT-HHHH-
-TTHHHHHHHSTTT-GGGT-
---HHHHHHTTTTT-HHHH-
--SHHHHHHTTTTT-STTT-
---HHHHHHHHTTT-STTT-
--SHHHHHHTTTTT-STTT-
-TTHHHHHTTTTTT-STTT-
--SHHHHHHHHTTT-STTT-
-TTHHHHHHHHTTT-HHHH-
-TTHHHHHHHHHHH-TTT--
-TTHHHHHHHHHHH-HHHH-
-TTHHHHHHHHHHS-STTT-
-TTHHHHHHHHHTT-STTT-
---THHHHHHHHHT-STTT-
-TTHHHHHHHHHHH-STTT-
--SHHHHHHHHHHH-SGGG-
-TTHHHHHHHHHHH-SSS--
-TTHHHHHHHHHHH-STT--
-TTHHHHHHHHHHH-SSS--
-TTHHHHHHHHHHH-STT--
--SHHHHHHHHHHS-STT--
-TTHHHHHHHHHHH-STT--
-TTHHHHHHHHHHH-STT--
-TTHHHHHHHHHHH-SSS--
-TTHHHHHHHHHHT-STT--
-TTHHHHHHHHHHT-STT--
-TTHHHHHHHHHHT-SS---
-TTHHHHHHHHHHS-SSS--
-TTHHHHHHHHHHS-STT--
-TTHHHHHHHHHHT-STTT-
-TTHHHHHHHHHHT-STTT-
--SHHHHHHHHHHT-SSS--
-TTHHHHHHHHHHT-SSS--
-TTHHHHHHHHHHS-STT--
-TTHHHHHHHHHTT-STT--
-TTHHHHHHHHHHH-STT--
-TTHHHHHHHHHHS-SGGG-
-TTHHHHHHHHHTT-SSS--
-TTHHHHHHHHHTS-STT--
-TTHHHHHHHHHTT-STT--
--SHHHHHHHHHHH-STT--
--SHHHHHHHHHHH-STT--
--SHHHHHHHHHHS-STT--
-TTHHHHHHHHTTS-SSS--
--SHHHHHHHHTTS-STT--
--SHHHHHHHHHHHSSS---
--SHHHHHHHHHHT-SSS--
--SHHHHHHHHHHH-STT--
--SHHHHHHHHTTS-STT--
--SHHHHHHHHHHS-SSS--
--SHHHHHHHHHHH-STT--
--SHHHHHHHHHTT-SSS--
--SHHHHHHHHTTS-SSS--
--SHHHHHHHHHHH-STT--
---HHHHHHHHTTS-SS---
---HHHHHHHHTTS-STT--
--SHHHHHHHHHTT-STT--
--SHHHHHHHHHTT--TT--
--SHHHHHHHHHHH-SSS--
--SHHHHHHHHHHH-SSS--
--SHHHHHHHHHHH-SSS--
-TTHHHHHHHHHTT-SSS--
-TTHHHHHHHHHHH-SSS--
-TTHHHHHHHHHHS-SSS--
-TTHHHHHHHHHHH-SSS--
-TTHHHHHHHHHTT-SSS--
-TTHHHHHHHHHHS-SS---
-TTHHHHHHHHTTSSSTT--
-TTHHHHHHHHTTSSSSS--
-TTHHHHHHHHHHH-SS---
-TTHHHHHHHHHHS-SS---
-TTHHHHHHHHTTS-SS---
-TTHHHHHHHHHHS-SSS--
-TTHHHHHHHHTTS-SSS--
-TTHHHHHHHHTTSSSS---
-TTHHHHHHHHHHT-SS---
-TTHHHHHHHHHHT-SS---
-TTHHHHHHHHHHS-SSS--
-TTHHHHHHHHHHT-SSS--
-TTHHHHHHHHHHT-SSS--
-TTHHHHHHHHHHS-SSS--
-TTHHHHHHHHTTS-SSS--
-TTHHHHHHHHHHH-SSS--
-TTHHHHHHHHHHH-SSS--
-TTHHHHHHHHHHSSSSS--
-TTHHHHHHHHHTS-STT--
-TTHHHHHHHHHHHSSSS--
-TTHHHHHHHHHHHSSSS--
--SHHHHHHHHHTS-SSS--
-TTHHHHHHHHHHHSSSTT-
-TTHHHHHHHHHHH-STT--
---HHHHHHHHHHH-SSS--
-TTHHHHHHHHHHH-SS---
--SHHHHHHHHHHH-SS---
-TTHHHHHHHHHHH-SSS--
-TTHHHHHHHHHHH--SS--
-TTHHHHHHHHHHH--SS--
--SHHHHHHHHHHH-SSS--
---HHHHHHHHHTT-SSS--
--SHHHHHHHHHTT-SSS--
--SHHHHHHHHHTT-SSS--
--SHHHHHHHHHHS-STT--
--SHHHHHHHHHTT-SSS--
--SHHHHHHHHTTT-SSS--
--SHHHHHHHHHHH-STT--
--SHHHHHHHHHTT-SSS--
--SHHHHHHHHHHH-SSS--
--SHHHHHHHHHHH-SSS--
--SHHHHHHHHHTT-SSS--
--SHHHHHHHHHTT-SSS--
--SHHHHHHHHHHH-SSS--
--SHHHHHHHHHTT-SS---
--SHHHHHHHHHTT-STT--
--SHHHHHHHHHHH-SSS--
--SHHHHHHHHHHS-SS---
--SHHHHHHHHHHH-SSS--
---HHHHHHHHHHH-SSS--
---HHHHHHHHHTT-SSS--
---HHHHHHHHHHT-SSS--
--SHHHHHHHHHTT-STT--
---HHHHHHHHHHH-SSS--
--SHHHHHHHHTTT--SS--
--SHHHHHHHHTTT-STT--
---HHHHHHHHTTS-STT--
---HHHHHHHHTTT-SSS--
--SHHHHHHHHHTT-STT--
--SHHHHHHHHHHH-STT--
--SHHHHHHHHTTT-STT--
--SHHHHHHHHTTS-STT--
--SHHHHHHHHTTT-STT--
--SHHHHHHHHTTS-STT--
--SHHHHHHHHTTSSSSS--
--SHHHHHHHHGGG-SSS--
--SHHHHHHHHHHTSTTT--
--SHHHHHHHHHHH-SSS--
---HHHHHHHHTTT-SSS--
--SHHHHHHHHHTT-SSS--
--SHHHHHHHHHHH--SS--
---HHHHHHHHTTSSSTT--
---HHHHHHHHHHHS-TT--
---HHHHHHHHHHHS-SS--
--SHHHHHHHHHHH--TT--
---HHHHHHHHTTT-SSS--
---HHHHHHHHTTT--SS--
---HHHHHHHHHTT-SSS--
---HHHHHHHHHTT-SSS--
--SHHHHHHHHHTT-SSS--
--SHHHHHHHHHTT-STT--
--SHHHHHHHHHTS-STT--
--SHHHHHHHHHHH-STT--
--SHHHHHHHHHTT-STT--
---HHHHHHHHHTT-SSS--
---HHHHHHHHHHT-SSS--
---HHHHHHHHHTS-SSS--
---HHHHHHHHHHS-STT--
--SHHHHHHHHHHH-STT--
---HHHHHHHHHTT-SSS--
---HHHHHHHHTTT-SSS--
--SHHHHHHHHTTT-SSS--
--SHHHHHHHHHTT-STT--
--SHHHHHHHHTTS-STT--
---HHHHHHHHTTT-SSS--
---HHHHHHHHHTT-STT--
---HHHHHHHHHTS-SSS--
--SHHHHHHHHTTS-SSS--
--SHHHHHHHHTTT-STT--
---HHHHHHHHTTT-STT--
---HHHHHHHHHHH-STT--
---HHHHHHHHTTT-STT--
--SHHHHHHHHHHH-STT--
---HHHHHHHHTTT-STT--
---HHHHHHHHTTT-STT--
---HHHHHHHHTTT-SS---
---HHHHHHHHTTS-SS---
---HHHHHHHHHHH-STT--
---HHHHHHHHTTT-STT--
--SHHHHHHHHHHH-SSS--
--SHHHHHHHHHHH-SSS--
--STTHHHHHHTTT-SSS--
--SHHHHHHHHTTT-STT--
---HHHHHHHHHHH-SSS--
--SHHHHHHHHHHH-STT--
--SHHHHHHHHHTS-STT--
--SHHHHHHHHHHH-STT--
--SHHHHHHHHHHH-STT--
--SHHHHHHHHHHH-STT--
--SHHHHHHHHHHH-STT--
--SHHHHHHHHHHH-STT--
--S-HHHHHHHHHH-STT--
--SHHHHHHHHHHH-STT--
--SHHHHHHHHHHS-SSS--
--SHHHHHHHHHHH-STT--
--SHHHHHHHHGGG-SSS--
--SHHHHHHHHHHS-STT--
--SHHHHHHHHHHH-STT--
--SHHHHHHHHHHH-STT--
--SHHHHHHHHHHH-SSS--
--SHHHHHHHHHTT-STT--
--SHHHHHHHHTTT-STT--
---HHHHHHHHHHH-STT--
---HHHHHHHHHHT-SSS--
---HHHHHHHHHTS-STT--
---HHHHHHHHTTT-STT--
--SHHHHHHHHTTS-STT--
--SHHHHHHHHHHH-STT--
--SHHHHHHHHTTS-STT--
--SHHHHHHHHHHH-STT--
--SHHHHHHHHHHS-STT--
--SHHHHHHHHHHS-STT--
--SHHHHHHHHHHS-STT--
--SHHHHHHHHHHS-STT--
--SHHHHHHHHHHS-STT--
--SHHHHHHHHHHS-STT--
--SHHHHHHHHHHS-SSS--
--SHHHHHHHHHHS-STT--
--SHHHHHHHHHHS-STT--
---HHHHHHHHHHS-SSS--
---HHHHHHHHHHS-STT--
---HHHHHHHHHHT-STT--
---HHHHHHHHHHT-STT--
--SHHHHHHHHHHH-STT--
--SHHHHHHHHHHH--TT--
---HHHHHHHHHHS-SSS--
--S-HHHHHHHHHS-STT--
--S-HHHHHHHHTT-STT--
--S-HHHHHHHHHT-STT--
--S-HHHHHHHHHS-STT--
--S-HHHHHHHHHT-STT--
--S-HHHHHHHHTS-SSS--
--S-HHHHHHHHHS-STT--
--S-HHHHHHHHHT-STT--
--S-HHHHHHHHHT-STT--
--S-HHHHHHHHHS-STT--
--S-HHHHHHHTTS-STT--
--S-HHHHHHHHHH-SSS--
--S-HHHHHHHHHH-SSS--
--S-HHHHHHHHHT-STT--
--S-HHHHHHHHTT-STT--
-TT-HHHHHHHHTT-STT--
-TT-HHHHHHHTTS-SSS--
-TT-HHHHHHHHHS-STT--
-TT-HHHHHHHHHS-SSS--
-TT-HHHHHHHTTS-STT--
-TT-HHHHHHHHHS-STT--
-TT-HHHHHHHHHS-STT--
-TTTHHHHHHHTTS-STT--
-TT-HHHHHHHTTT-SSS--
-TTTHHHHHHHHTT-STT--
-TT-HHHHHHHHTT-STT--
-TT-HHHHHHHHHT-STT--
-TT-HHHHHHHHHT-SSS--
-TT-HHHHHHHHTT-SSS--
-TT-HHHHHHHHTT-SSS--
-TT-HHHHHHHHHTSSSS--
--S-TTHHHHHHTT-SSS--
-TT-HHHHHHHHHT-SSS--
-TT-HHHHHHHGGG-SSS--
-TT-HHHHHHHGGG-SSS--
--S-HHHHHHHHHT-SSS--
-TT-HHHHHHHHHH-SSS--
-TT-HHHHHHHTTT--TT--
-TT-HHHHHHHTTT--S---
--S-HHHHHHHHTT-SSS--
--S-HHHHHHHTTS-SS---
-TT-HHHHHHHHHHSSS---
-TT-HHHHHHHHHH--SS--
-TT-HHHHHHHHHH-SS---
-TT-HHHHHHHHHH--SS--
--S-HHHHHHHTTS-SS---
--S-HHHHHHHHHH--SS--
--S-HHHHHHHHHHSSS---
--S-HHHHHHHHHH--TT--
-TT-HHHHHHHHHH-SSS--
-TT-HHHHHHHHHH--SS--
-TT-HHHHHHHTTS-SSS--
-TTTHHHHHHHTT--STT--
-TTTHHHHHHHHT--SSS--
-TT-HHHHHHHTT--SSS--
-TT-HHHHHHHTT---TT--
-TTTHHHHHHTTS--STT--
--S-HHHHHHHHS---TT--
-TT-TTHHHHTT----SS--
-TT-HHHHHHHTT---TT--
-TT-HHHHHHHTT---TT--
-TT-HHHHHHHTT----S--
-TT-HHHHHHHTT--STT--
-TTTHHHHHHHTT---SS--
-TTTHHHHHHHTT--STT--
-TT-HHHHHHHTT--STT--
-TT-HHHHHHHTS---TT--
-TT-HHHHHHHT----SS--
-TT-HHHHHHHTT---TT--
--S-HHHHHHHTTS--TT--
--S-HHHHHHHTSS--TT--
--S-HHHHHHTT---S-S--
--S-TTHHHHTT----TT--
--S-HHHHHHHH---STT--
--S-HHHHHHHT---STT--
-TT-HHHHHHHH-S--TT--
-TT-HHHHHHHH----TT--
-TT-HHHHHHHT-S--TT--
-TT-HHHHHTTS----TT--
-TT-HHHHHHHH----SS--
-TT-HHHHHHTT---STT--
-TT-HHHHHHTS----TT--
--S-HHHHHHTT----TT--
-TT-HHHHHHTT-S--TT--
-TT-HHHHHHHH---SSS--
--S-HHHHHHHH-S--TT--
-TT-HHHHHHTT----TT--
-TT-HHHHHTTT---STT--
-TT-HHHHHHTT-S-STT--
-TT-HHHHHHTT---SSS--
-TTTHHHHHHTT---STT--
-TT-HHHHHTTT---STT--
-TT-HHHHHHHH----TT--
-TT-HHHHHHHH----TT--
-TT-HHHHHHHH---STT--
-TT-HHHHHHHT----SS--
-TT-HHHHHHHH-S--TT--
-TT-HHHHHHHS-S-S-S--
-TT-HHHHHHHH---SSS--
-TT-HHHHHHHH-----S--
-TT-HHHHHHHT---SS---
--S-HHHHHHHT---SSS--
--S-HHHHHHHT---SS---
--S-HHHHHHHH---SSS--
--S-HHHHHHTT---S----
--S-HHHHHHHT---S-S--
--S-HHHHHHTT-S-S----
-TT-HHHHHHHT--------
-TT-HHHHHHHH---S----
-TT-HHHHHHTT---SS---
-TT-HHHHHHHT---SS---
-TT-HHHHHHHT---SS---
-TT-HHHHHHHH----S---
--S-HHHHHHHH---SS---
--S-HHHHHHHH---SSS--
-TT-HHHHHHHH---SS---
-TT-HHHHHHTS---SS---
-TT-HHHHHHTS---SSS--
--S-HHHHHHHH---SS---
--S-HHHHHTTS----S---
--S-HHHHHHHH----S---
-TT-HHHHHHHT----S---
--S-HHHHHHHH---SS---
-TT-HHHHHGGG---SS---
--S-HHHHHHHH----SS--
--S-HHHHHHTT---SSS--
--S-HHHHHHHT---SSS--
-TT-HHHHHHHHS--SSS--
-TT-HHHHHHTT---SSS--
-TT-HHHHHHHH----SS--
-TTTHHHHHHHHS--SSS--
-TT-HHHHHHHH---STT--
-TT-HHHHHHHHS--STT--
-TT-HHHHHTTSS--STT--
-TT-HHHHHHTT--SSSS--
-TT-HHHHHHHHS-SSTT--
-TTTHHHHHHTT---TTT--
-TT-HHHHHHHH---SSS--
-TT-HHHHHHTT---STT--
-TT-HHHHHHHHS-SSTT--
-TT-HHHHHHHHS-SSSS--
-TT-HHHHHHTT--SSTT--
-TT-HHHHHHHH---SSS--
-TT-HHHHHHHT--SSTT--
-TT-HHHHHHHHS-SSTT--
-TT-HHHHHHHT--SSTT--
-TT-HHHHHHHT--SSTT--
-TT-HHHHHHHHS-S-TT--
-TT-HHHHHHTT--SSTT--
-TT-HHHHHHHH--SSTT--
-TT-HHHHHHHH---TTT--
-TT-HHHHHHTT---TTT--
-TT-HHHHHHHHS--TTT--
-TT-HHHHHHHHS--TTT--
-TT-HHHHHHHHSS-TTTT-
--S-HHHHHHHTSS-TTTT-
-TT-HHHHHHHHSS-TTTT-
-TT-HHHHHHTT--HHHHH-
-TT-HHHHHHHH-SSHHHH-
-TT-HHHHHHHH-SGGGGT-
-TT-HHHHHHTT-S-HHHH-
-TT-HHHHHTTS---STTT-
-TT-HHHHHHHS-S-GGGT-
-TT-HHHHHHTT---GGGT-
-TT-HHHHHHHT-S-HHHH-
-TTTTTHHHHHH---GGGT-
-TT-HHHHHHHT---STTT-
-TT-HHHHHHHT---GGGT-
-TT-HHHHHHHT-S-GGGT-
-TT-HHHHHHHS-S-HHHH-
-TT-HHHHHHTT--GGGGT-
-TT-HHHHHHTT-S-GGGT-
--S-HHHHHHHT-S-HHHH-
-TT-HHHHHHHT---HHHH-
-TTTHHHHHHHT--GGGG--
-TT-HHHHHHHH-S-STTT-
-TTTHHHHHHHT-S-HHHH-
-TT-HHHHHHHTSS-HHHH-
-TT-HHHHHHHT-S-GGGT-
-TTTHHHHHHHH--SSGGG-
-TT-HHHHHHTTS-TTGGG-
--S-HHHHHHTTSSTTGGG-
-TT-HHHHHHHH-SHHHHT-
-TT-HHHHHHHHSHHHHHT-
-TTTHHHHHHHT-SHHHHT-
-TT-HHHHHHTT--TTGGG-
-TT-HHHHHHHH--TTGGG-
-TT-HHHHHHHT-SHHHHT-
-TT-HHHHHHHS--TTTT--
-TTTHHHHHHHS--HHHH--
-TT-HHHHHHHH--HHHH--
-TT-HHHHHHTT--HHHH--
-TTTHHHHHHHH--GGGT--
-TT-HHHHHHHH--HHHH--
-TT-HHHHHHHH--GGGT--
-TT-HHHHHHTT--GGGT--
-TT-HHHHHHHH--HHHH--
-TT-HHHHHHHH--GGGT--
-TTTHHHHHHTT--GGGT--
-TTTHHHHHHHH--HHHH--
-TT-HHHHHHHH--GGGT--
-TT-HHHHHTTT--GGGT--
-TTTHHHHHHTT--HHHH--
-TTTHHHHHHTT--GGGT--
-TT-HHHHHHTS--GGGS--
-TTTTTHHHHHS--HHHHT-
-TTTHHHHHHHS--GGGTT-
-TT-HHHHHHHS--HHHHT-
-TTTHHHHHHHT--HHHHT-
-TTTHHHHTTT---TTTTT-
-TT-TTTGGGT---HHHHH-
-TTTHHHHTTTS--HHHHH-
-TTTHHHHHHHS--HHHHT-
-TTTTTHHHHS---HHHHT-
-TT-TTTTTTSS--HHHHH-
-TTTTTHHHHTSS--HHHH-
-TTTHHHHTTSS--HHHHH-
-TT-HHHHTTSS--TTTTT-
-TT-TTGGGTSS--HHHHT-
-TTTTTGGGTSS--HHHHH-
-TTTTTHHHHSS--TTTTT-
-TT-TTGGGTSS--HHHHT-
-TT-TTGGGTSS--HHHHH-
-TT-TTGGGTTS--HHHHH-
-TT-TTGGGTSS--HHHHH-
-TT-HHHHTTTT--HHHHH-
-TTTHHHHTTSS--HHHHH-
-TTTHHHHHHHS-THHHHH-
-TTTHHHHTTSS-THHHHH-
-TTTHHHHTTSS-THHHHH-
-TT-TTGGGTSS-TTTTTT-
-TTTHHHHTTSS--TTGGG-
-TT-HHHHTTTT--HHHHH-
-TT-HHHHTTTTS-TTGGG-
-TTTHHHHTTTT--HHHH--
-TTTHHHHHHHT--HHHHT-
-TTTHHHHHHTT--HHHH--
-TTTHHHHHHHS--TTGGG-
-TTTHHHHHHHS--TTTTT-
-TTTHHHHHHHS--TTGGG-
-TTTHHHHTTTT--TTGGG-
-TT-HHHHHHHS--TTGGG-
-TTTHHHHTTTS--HHHH--
-TT-HHHHHHHS--HHHHT-
-TTTHHHHHHHT--TTTTT-
-TT-HHHHTTSSS-TTTTT-
-TTTHHHHHHHT--HHHHT-
-TT-HHHHHHHT--HHHHH-
-TT-HHHHHHHS--HHHHH-
-TTTHHHHTTSS--HHHHH-
-TTTHHHHTTSSS-HHHHH-
-TT-HHHHTTTSS-TTTTT-
-TT-HHHHTTSS--HHHHH-
-TTTHHHHHHSS--HHHHH-
-TT-HHHHHHS-S-HHHHH-
-TT-HHHHHTTSS-HHHHT-
-TTTHHHHHHHSS-HHHH--
-TT-HHHHHHHTS-GGGT--
-TT-HHHHTTTSS-HHHH--
-TT-HHHHTTTS--GGGT--
-TT-HHHHTTTS--HHHH--
-TT-HHHHTSSS--TTGGG-
-TT-HHHHTTTS--HHHH--
-TTTHHHHTTTSS-GGGG--
-TT-HHHHTTSSS-HHHH--
-TT-HHHHTTTS--HHHH--
-TT-HHHHTTSS--TTTT--
-TTTHHHHHHHS--TTTT--
-TT-HHHHHHHS--HHHH--
-TT-HHHHTTSS--HHHH--
-TT-HHHHTTSS--HHHH--
-TTTTTTGGGTS--HHHH--
-TT-HHHHTTSS--HHHH--
-TT-HHHHHHHS--HHHH--
-TT-HHHHHHHS--HHHH--
-TTTHHHHHHHS--SGGG--
-TTTHHHHTTS---HHHH--
-TTTHHHHHHHS--HHHH--
-TT-HHHHTTTS--GGGS--
-TTTHHHHTTTS--TTTS--
-TT-HHHHHHHTS-GGG---
-TTTTTGGGTSS--TTS---
-TTTHHHHTTTSS-GGGS--
-TTTHHHHTTTS--GGGS--
-TTTHHHHTTSS--GGG---
-TT-HHHHTTTS--GGG---
-TTTHHHHHTTS--GGG---
-TT-TTTGGGTSS-TTTS--
-TT-TTTGGGSSS-TTT---
-TTTHHHHTTSSS-GGG---
-TT-HHHHHTT---TTT---
-TT-HHHHTTSS--GGGS--
-TTTHHHHTTSS--TTT---
-TT-HHHHHTTS--GGGS--
-TT-HHHHTTSS--TTTS--
-TTTHHHHTTT---STT---
-TT-HHHHTTTS--TTS---
-TT-HHHHTTSS--TTS---
-TTTHHHHHHHH--TTS---
-TT-HHHHHHHS--GGG---
-TTTHHHHHTTS--GGG---
-TT-HHHHTTTS--GGG---
-TT-HHHHHTTS--TTT---
-TT-HHHHTTSS--TTT---
-TT-HHHHHTTS--TTTS--
-TT-HHHHHTSS--TTTS--
-TT-HHHHTTS---TTTS--
-TT-HHHHHHTT--TTTS--
-TT-HHHHHHTT--TTTS--
-TTTHHHHHHHT--TTTS--
-TTTHHHHHHTT--TTTS--
-TTTHHHHHHTT--TTSS--
-TT-HHHHHHHT--GGGS--
-TT-HHHHHHTT--GGGS--
-TT-HHHHHHHH--TTTS--
-TT-HHHHHHHH--TTTS--
-TT-HHHHHHHT--TTTS--
-TT-HHHHHHHT--TTTS--
-TTTHHHHHHHT--TTTS--
-TT-HHHHHTTS--TTTS--
-TT-HHHHHHTT--TTTS--
-TT-HHHHHHTS--TTTS--
-TT-HHHHHHHS--TTTS--
-TTTHHHHHHTT--TTTS--
-TTTHHHHHHHH--TTTS--
-TT-HHHHHHHHS-TTTS--
-TT-HHHHHHHHS-TTTS--
-TTTHHHHHHTTS-TTTS--
-TT-HHHHHHTTS-TTTS--
-TT-HHHHHHHHS-TTTS--
-TTTHHHHHTTTSGGGT---
-TT-HHHHHHHH--TTTS--
-TTTHHHHHHTTS-TTTS--
-TTTHHHHHTTTS-TTTS--
-TT-HHHHHHHHS-TTTS--
-TTTHHHHHHHHS-TTTS--
-TTTHHHHHHHH--TTTS--
-TT-HHHHHHHHS-TTTS--
-TT-HHHHHHHHS-TTTS--
-TT-TTHHHHTT--TTTS--
-TTTHHHHHHTTT-TTTS--
-TTTHHHHHHHH--TTTS--
-TT-HHHHHTTT--TTTS--
-TTTHHHHHHHH--TTTS--
-TTTHHHHHHHHS-TTTS--
-TT-HHHHHHHTS-TTTS--
-TT-HHHHHHHTS-TTTS--
-TTTHHHHHHHH--TTTS--
-TT-HHHHHTTTS-TTTS--
-TT-HHHHHHHH--TTTS--
-TT-HHHHHTTT--TTTS--
-TTTHHHHHTTT--TTTS--
-TTTHHHHHHHH--TTTS--
-TT-TTHHHHHHS-TTTS--
-TTTHHHHHHHHS-TTTS--
-TTTHHHHHHHH--TTTS--
-TT-HHHHHHHH--TTTS--
-TT-HHHHHHHH--TTTS--
-TTTHHHHHHHH-GGGTS--
-TTTHHHHHHHH--TTTS--
-TTTHHHHHHTT--TTTS--
-TTTHHHHHTTTS-TTTS--
-TT-HHHHHHHH--TTTS--
-TT-HHHHHHTT--TTTS--
-TTTHHHHHHHH--TTTS--
-TT-HHHHHHTT--TTTS--
-TTTHHHHHHTT--TTTS--
-TTTHHHHHHHH--TTTS--
-TT-HHHHHHHTT-TTTTT-
-TT-HHHHHHHHS-TTTS--
-TTTHHHHHHHHS-TTTTT-
-TTTHHHHHHHTS-TTTS--
-TT-HHHHHHTTS-TTTS--
-TTTHHHHHHHHHGGGTS--
-TTTTTHHHHTTTGGGGS--
-TT-HHHHHHHTTGGGGS--
--S-HHHHHHHHHGGGG---
-TTTHHHHHHHHT-GGGS--
-TT-HHHHHHHHTTGGGS--
-TTTHHHHHHHTTGGGTS--
-TT-HHHHHHHHTGGGTS--
-TT-HHHHHHHTTGGGTS--
-TT-HHHHHHHTTGGGTS--
-TT-HHHHHHHTSGGGTS--
-TT-HHHHHHHTTGGGTS--
-TT-HHHHHHHHTHHHHS--
-TT-HHHHHHHTSHHHHS--
--S-HHHHHHHTTGGGTS--
-TT-HHHHHHHHTHHHHS--
--S-HHHHHHTT-HHHHS--
-TT-HHHHHHHHSHHHHS--
-TT-HHHHHHHTSHHHHS--
-TT-HHHHHHHTTHHHHS--
-TT-HHHHHHTT-HHHHS--
-TT-HHHHHHHHTHHHHS--
-TT-HHHHHHHHHHHHHS--
-TT-HHHHHHHTTHHHHS--
-TT-HHHHHHTT-GGGTS--
-TT-HHHHHHHHSGGGTS--
-TT-HHHHHHHHSGGGTS--
-TTTHHHHHHHHGGGGTS--
-TTTHHHHHHHTTHHHHS--
-TT-HHHHHHHHTHHHH---
-TT-HHHHHHHHTHHHH---
-TTTTTHHHHTTSHHHHS--
-TT-HHHHHHHHSHHHHS--
-TT-HHHHHHHTTHHHHS--
-TT-TTHHHHHTTGGGTS--
-TT-HHHHHHHHSHHHHS--
-TT-HHHHHHHHSHHHHS--
-TT-HHHHHHTTSHHHHS--
-TTTHHHHHHHHTHHHHS--
-TTTHHHHHHHTTHHHHS--
-TTTHHHHHHHHSHHHHS--
-TT-HHHHHHHHTHHHHS--
-TT-HHHHHHHHTHHHHS--
-TT-HHHHHHHTTGGGTS--
-TTTHHHHHHHTTGGGTS--
-TT-HHHHHHHTTGGGTS--
-TT-HHHHHHHHTHHHHS--
-TT-HHHHHHHHHHHHHS--
-TT-HHHHHHHTSGGGT---
-TT-HHHHHHHHSSTTTS--
-TT-HHHHHHHHSHHHHS--
-TT-HHHHHHHHSHHHHS--
-TT-HHHHHHHTTHHHHS--
-TTTHHHHHHTT-STTTS--
-TT-HHHHHHTT-HHHHS--
-TT-HHHHHHHHHHHHHS--
-TT-HHHHHHHHHHHHHS--
-TT-HHHHHHTT-HHHHS--
-TT-HHHHHHHTTHHHHS--
-TT-HHHHHHHT-HHHHS--
--S-HHHHHHHT-HHHHS--
-TT-HHHHHHHTTGGGTS--
-TT-HHHHHHHHTHHHHS--
--S-HHHHHHHHTHHHHS--
-TT-HHHHHHHHSHHHHS--
-TT-HHHHHHHHTHHHHS--
-TT-HHHHHHHHTHHHH---
-TT-HHHHHHHHSHHHHS--
-TTTHHHHHHHTTGGGTS--
-TTTHHHHHHHHTHHHHS--
-TT-HHHHHHHTTGGGTS--
-TT-HHHHHHHHTHHHHS--
-TT-HHHHHHHHTHHHHS--
-TTTHHHHHHHTTSTTTS--
-TTTHHHHHHHHTHHHHS--
-TTTHHHHHHHTTHHHHS--
-TT-HHHHHHHTT-TTT---
-TT-HHHHHHHTTGGGTS--
-TTTHHHHHHHTTGGGTS--
-TTTHHHHHHHHT-TTTS--
-TT-HHHHHHHHTGGGTS--
-TTTHHHHHHHTTTTTTS--
-TT-HHHHHHHHTHHHHS--
-TT-HHHHHHHTSHHHHS--
-TT-HHHHHHHTTHHHHS--
-TTTHHHHHHHTTSTTTS--
-TT-HHHHHHHHHGGGTS--
-TT-HHHHHHTTSHHHHS--
-TTTHHHHHHHTTGGGTS--
-TT-HHHHHHTT-HHHHS--
-TT-HHHHHHHHHHHHH---
-TT-HHHHHHHHTGGGT---
-TT-HHHHHHHHSHHHH---
-TT-HHHHHHHTTHHHHS--
-TT-HHHHHHHHHTGGGS--
-TT-HHHHHHHHSGGGTS--
-TT-HHHHHHHHTGGGT---
-TT-HHHHHHHHSHHHHS--
-TT-HHHHHHTTSHHHHS--
-TT-HHHHHHHHHGGGTS--
-TT-HHHHHHHHSHHHH---
-TT-HHHHHHHHTSTTTS--
-TT-HHHHHHHHTHHHH---
-TT-HHHHHHHHSSTTT---
-TT-HHHHHHHHTHHHH---
-TT-HHHHHHHTTGGGT---
-TT-HHHHHHHHTGGGT---
-TT-HHHHHHHHSGGGT---
-TT-HHHHHHHSS-TTT---
-TT-HHHHHHHTTGGGTS--
-TT-HHHHHHHHTGGGT---
-TT-HHHHHHHTTGGGT---
-TT-HHHHHHHT-GGGTS--
-TT-HHHHHHHHSHHHHS--
-TT-HHHHHHHTTGGGT---
--S-HHHHHHHT-GGGT---
-TT-HHHHHHHHSGGGT---
--S-HHHHHHHHTGGGG---
-TT-HHHHHHTT-GGGSS--
-TT-HHHHHHTT--GGGS--
-TT-HHHHHHTT-GGGSS--
-TT-HHHHHHHT-GGGTS--
--S-HHHHHTTTSGGGS---
-TT-HHHHHHHHSGGGTS--
-TT-HHHHHHHHTGGGG---
-TT-TTHHHHTT-GGGG---
-TT-HHHHHHHH-HHHHS--
-TT-HHHHHHHH-HHHHS--
-TT-HHHHHHHT-HHHHS--
-TT-HHHHHHHHSGGGT---
-TTTHHHHHHHHTGGGT---
-TT-HHHHHHHHTGGGT---
-TT-HHHHHHHHTTTSS---
-TTTHHHHHHHHHHHHHS--
-TT-HHHHHHHHTHHHH---
-TTTHHHHHHHTTGGGT---
-TT-HHHHHHHTTHHHH---
-TTTHHHHHHHHTGGGT---
-TT-HHHHHHHHTGGGT---
-TT-HHHHHHHHHGGGT---
-TT-HHHHHHHTTHHHHS--
-TT-HHHHHHHTTHHHHS--
-TTTHHHHHHHTTHHHH---
-TT-HHHHHHTT-HHHH---
-TT-HHHHHHHHHHHHHS--
-TTTHHHHHHTTSGGGT---
-TTTHHHHHHHTSHHHH---
-TT-HHHHHHHHTHHHHS--
-TTTHHHHHHTTSHHHH---
-TT-HHHHHHTTTHHHH---
-TTTHHHHHHHHHHHHHS--
-TTTHHHHHHHHTHHHHS--
-TT-HHHHHHHHHHHTTS--
-TT-HHHHHHHTTHHHH---
-TTTHHHHHHHHHHHHHS--
-TT-HHHHHHHHHHHHHS--
-TT-HHHHHHHTTHHHHS--
-TT-HHHHHHHTTHHHHS--
-TT-HHHHHHHHHHHHHS--
-TT-HHHHHHHHTHHHHS--
-TTTHHHHHHHHHHHHHS--
-TT-HHHHHHHHHHHHTS--
-TT-HHHHHHHHHHHHHS--
-TTTHHHHHHHHHHHTT---
-TTTHHHHHHHHHHHHHS--
-TT-HHHHHHHHHHHHH---
-TTTHHHHHHHHHHHHHS--
-TT-HHHHHHHHHHHHH---
-TTTHHHHHHHHHHHHHS--
-TT-HHHHHHHHHHHTS---
-TTTHHHHHHHHHHHTT---
-TTTTTHHHHHHHHHTT---
-TT-HHHHHHHHHHHHHS--
-TT-HHHHHHHHHHHHHS--
-TTTHHHHHHHHHHHHHS--
-TT-HHHHHHHHHHHTTS--
-TTTHHHHHHHHHHHTTS--
-TT-HHHHHHHHHHHTTS--
-TTTHHHHHHHHHHHHHS--
-TTTHHHHHHHHHHTTTS--
-TTTHHHHHHHHHHTTTS--
-TT-HHHHHHHHHHHHHS--
-TT-HHHHHHHHHHHHHS--
-TT-HHHHHHHHHHHHHS--
-TT-HHHHHHHHHHHHHS--
-TT-HHHHHHHHHHHTTS--
-TT-HHHHHHHHHHHHHS--
-TT-HHHHHHHHHHHTT---
-TT-HHHHHHHHHHHHHS--
-TT-HHHHHHHHHHHTT---
-TT-HHHHHHHHHHHTT---
-TT-HHHHHHHHHHHTTS--
-TT-HHHHHHHHHHHTTS--
-TTTHHHHHHHHHTGGGS--
-TTTHHHHHHHHHHHTTS--
-TTTHHHHHHHHHHHHTS--
-TTTHHHHHHHHHHHHTS--
-TTTHHHHHHHHHHHHHS--
-TTTHHHHHHHHHHTTTS--
-TTTHHHHHHHHHHHHHS--
-TT-HHHHHHHHHHHHTS--
-TTTHHHHHHHHHHHTTS--
-TT-HHHHHHHHHHHHHS--
-TT-HHHHHHHHHHHHHS--
-TTTHHHHHHHHHHTTTS--
-TTTHHHHHHHHHHHHT---
-TTTHHHHHHHHHHHHTS--
-TTTHHHHHHHHHHHTTS--
-TT-HHHHHHHHHHTTTS--
-TT-HHHHHHHHHHHTT---
-TTTHHHHHHHHHHHHH---
-TTTHHHHHHHHHHHTT---
-TT-HHHHHHHHHHHTT---
-TTTHHHHHHHHHHHHH---
-TT-HHHHHHHHHHHHH---
-TT-HHHHHHHHHHHHH---
-TT-HHHHHHHHHHHTT---
-TT-HHHHHHHHHHHHH---
-TT-HHHHHHHHHHHHH---
-TT-HHHHHHHHHHHHH---
-TT-HHHHHHHHHHHTT---
-TT-HHHHHHHHHHHHH---
-TT-HHHHHHHHHHHTT---
-TT-HHHHHHHHHHHHH---
-TT-HHHHHHHHHHHHHS--
-TT-HHHHHHHHHHHTT---
-TT-HHHHHHHHHHHHH---
-TT-HHHHHHHHHHHHH---
-TT-HHHHHHHHHHTTT---
-TT-TTHHHHHHHHHHH---
-TT-HHHHHHHHHHHHHS--
-TTTHHHHHHHHHHHHH---
-TT-HHHHHHHHHHTTT---
-TT-HHHHHHHHHHTTS---
-TT-HHHHHHHHHHHHHS--
-TT-HHHHHHHHHHHTT---
-TTTHHHHHHHHHHHTTS--
-TT-HHHHHHHHHHHTTS--
-TTTHHHHHHHHHHHHHS--
-TTTHHHHHHHHHHHTTS--
-TT-HHHHHHHHHHHTTS--
-TT-HHHHHHHHHHHTTS--
-TT-HHHHHHHHHHHTT---
-TTTHHHHHHHHHHHTTS--
-TTTHHHHHHHHHHHHH---
-TT-HHHHHHHHHHTTT---
-TTTHHHHHHHHHHTTT---
-TTTHHHHHHHHHHTTTS--
-TT-HHHHHHHHHHTTTS--
-TT-HHHHHHHHHHHHH---
-TT-HHHHHHHHHHHHH---
-TTTHHHHHHHHHHHHHS--
-TT-HHHHHHHHHHHHT---
-TT-HHHHHHHHHHHTT---
-TT-HHHHHHHHHHHHTS--
-TT-HHHHHHHHHHHHTS--
-TT-HHHHHHHHHHHTT---
-TT-HHHHHHHHHHHHT---
-TT-HHHHHHHHHHHTT---
-TTTHHHHHHHHHHHTT---
-TTTHHHHHHHHHHHTT---
-TT-HHHHHHHHHHHHS---
-TTTHHHHHHHHHHHHT---
-TTTHHHHHHHHHHHTT---
-TT-HHHHHHHHHHHHHS--
-TTTHHHHHHHHHHHTT---
-TTTHHHHHHHHHHHTTS--
-TTTHHHHHHHHHHHHHS--
-TT-HHHHHHHHHHHTTS--
-TTTHHHHHHHHHHHHHS--
-TTTHHHHHHHHHHHHHS--
-TTTHHHHHHHHHHHHHS--
-TT-HHHHHHHHHHHTTS--
-TT-HHHHHHHHHHHHHS--
-TTTHHHHHHHHHHHHHS--
-TT-HHHHHHHHHHHTTS--
-TT-HHHHHHHHHHHHHS--
-TTTHHHHHHHHHHHHHS--
-TTTHHHHHHHHHHTTSS--
-TTTHHHHHHHHHHHHHS--
-TTTHHHHHHHHHHHHHS--
-TT-HHHHHHHHHHHTTS--
-TT-HHHHHHHHHHHHHS--
-TTTHHHHHHHHHHHHHS--
-TT-HHHHHHHHHHHHHS--
-TT-HHHHHHHHHHHHHS--
-TT-HHHHHHHHHHHHH---
-TTTHHHHHHHHHHHHT---
-TT-HHHHHHHHHHHHT---
-TT-HHHHHHHHHHHHT---
-TT-HHHHHHHHHHHHT---
-TT-HHHHHHHHHHHHS---
-TT-HHHHHHHHHHHHS---
-TT-HHHHHHHHHHHHTS--
-TT-HHHHHHHHHHHTTS--
-TTTHHHHHHHHHHHHTS--
-TT-HHHHHHHHHHHHT---
-TTTHHHHHHHHHHHHT---
-TT-HHHHHHHHHHHHSS--
-TTTHHHHHHHHHHHHTS--
-TTTHHHHHHHHHHHHTS--
-TT-HHHHHHHHHHHHHS--
-TT-HHHHHHHHHHHTTS--
-TT-HHHHHHHHHHHHHS--
-TT-HHHHHHHHHHHHHS--
-TTTHHHHHHHHHHHTT---
-TT-HHHHHHHHHHHHSS--
-TTTHHHHHHHHHHHTT---
-TT-HHHHHHHHHHHHH---
-TTTHHHHHHHHHHHHT---
-TT-HHHHHHHHHHHHT---
-TT-HHHHHHHHHHHHSS--
-TT-HHHHHHHHHHHHSS--
-TT-HHHHHHHHHHHHTS--
-TT-HHHHHHHHHHTTSS--
-TTTHHHHHHHHHHHHTS--
-TTTHHHHHHHHHHHHSS--
-TT-HHHHHHHHHHHHTS--
-TT-HHHHHHHHHHHHHS--
-TT-HHHHHHHHHHHHSS--
-TT-HHHHHHHHHHHTTS--
-TT-HHHHHHHHHHHTTS--
-TT-HHHHHHHHHHHHHS--
-TT-HHHHHHHHHHHHH---
-TT-HHHHHHHHHHHHHS--
-TTTHHHHHHHHHHHTTS--
-TT-HHHHHHHHHHHTTS--
-TT-HHHHHHHHHHHHSS--
-TTTHHHHHHHHHHHHHS--
-TT-HHHHHHHHHHTTTS--
-TT-HHHHHHHHHHHHHS--
-TT-HHHHHHHHHHHHHS--
-TT-HHHHHHHHHHHHHS--
-TT-HHHHHHHHHHHHH---
-TTTHHHHHHHHHHHHH---
-TTTHHHHHHHHHHHHH---
-TT-HHHHHHHHHHHHH---
-TTTHHHHHHHHHHHTT---
-TTTHHHHHHHHHHHHH---
-TT-HHHHHHHHHHHHH---
-TT-HHHHHHHHHHHHH---
-TTTHHHHHHHHHHHTT---
-TT-HHHHHHHHHHTTT---
-TT-HHHHHHHHHHTTT---
-TT-HHHHHHHHHHHHH---
-TT-HHHHHHHHHHHTT---
-TT-HHHHHHHHHHTTT---
-TT-HHHHHHHHHHHHH---
-TTTHHHHHHHHHHTTT---
-TT-HHHHHHHHHHHTT---
-TT-HHHHHHHHHHTTT---
-TT-HHHHHHHHHHHTT---
-TT-HHHHHHHHHHHHH---
-TT-HHHHHHHHHHHTT---
-TTTHHHHHHHHHHTTT---
-TTTHHHHHHHHHHHHH---
-TTTHHHHHHHHHHHTT---
-TTTHHHHHHHHHHHHHS--
-TTTHHHHHHHHHHHHH---
-TT-HHHHHHHHHHHTT---
-TT-HHHHHHHHHHHHH---
-TTTHHHHHHHHHHHTT---
-TTTHHHHHHHHHHHTTS--
-TT-HHHHHHHHHHHTTS--
-TTTHHHHHHHHHHHHH---
-TT-HHHHHHHHHHHHHS--
-TT-HHHHHHHHHHHHHS--
-TTTHHHHHHHHHHHTTS--
-TTTHHHHHHHHHHHTTS--
-TT-HHHHHHHHHHHHHS--
-TTTHHHHHHHHHHHHHS--
-TTTHHHHHHHHHHHTTS--
-TT-HHHHHHHHHHHHHS--
-TT-HHHHHHHHHHHHHS--
-TT-HHHHHHHHHHHHHS--
-TT-HHHHHHHHHHHTTS--
-TTTHHHHHHHHHHHTSS--
-TTTHHHHHHHHHHHTTS--
-TTTHHHHHHHHHHHTTS--
-TTTHHHHHHHHHHHTTS--
-TT-HHHHHHHHHHHTTS--
-TT-HHHHHHHHHHHTTS--
-TTTHHHHHHHHHHHTTS--
-TT-HHHHHHHHHHHTTS--
-TTTHHHHHHHHHHHHHS--
-TTTHHHHHHHHHHHTTS--
-TT-HHHHHHHHHHHHTS--
-TT-HHHHHHHHHHHHSS--
-TTTHHHHHHHHHHHHHS--
-TT-HHHHHHHHHHHTT---
-TT-HHHHHHHHHHHTTS--
-TT-HHHHHHHHHHHHTS--
-TTTHHHHHHHHHHHHTS--
-TT-HHHHHHHHHHHHTS--
-TT-HHHHHHHHHHHHTS--
-TT-HHHHHHHHHHHHTS--
-TTTHHHHHHHHHHGGGS--
-TT-HHHHHHHHHHHTTS--
-TT-HHHHHHHHHHHTTS--
-TT-HHHHHHHHHHGGGS--
-TT-HHHHHHHHHHHTTS--
-TT-HHHHHHHHHHHHTS--
-TT-HHHHHHHHHHHTTS--
-TT-HHHHHHHHHHHTT---
-TT-HHHHHHHHHHHHH---
-TT-HHHHHHHHHHHHH---
-TT-HHHHHHHHHHHTT---
-TT-HHHHHHHHHHTTT---
-TT-HHHHHHHHHHHTT---
-TTTHHHHHHHHHHTTT---
-TTTHHHHHHHHHHTTT---
-TT-HHHHHHHHHHHTT---
-TT-HHHHHHHHHHTTT---
-TT-HHHHHHHHHHTTT---
-TTTHHHHHHHHHHHHH---
-TTTHHHHHHHHHHHHT---
-TT-HHHHHHHHHHHTT---
-TT-HHHHHHHHHHHTT---
-TT-HHHHHHHHHHHHH---
-TT-HHHHHHHHHHHTT---
-TT-HHHHHHHHHHHHH---
-TTTHHHHHHHHHHTTT---
-TT-HHHHHHHHHHHTT---
-TTTHHHHHHHHHHHTT---
-TTTHHHHHHHHHHHHTS--
-TTTHHHHHHHHHHGGG---
-TT-HHHHHHHHHHHTT---
-TT-TTHHHHHHHHHHH---
-TT-HHHHHHHHHHHTT---
-TT-HHHHHHHHHHHHH---
-TTTTTHHHHHHHHHHH---
-TTTTTHHHHHHHHHHHS--
-TT-TTHHHHHHHHHHH---
-TTTTTHHHHHHHHHHT---
-TTTHHHHHHHHHHHHS---
-TTTHHHHHHHHHHHHT---
-TT-TTHHHHHHHHTT----
-TT-TTHHHHHHHHHT----
-TTTHHHHHHHHHHHHS---
-TTTHHHHHHHHHHHT----
-TT-HHHHHHHHHHHH----
-TT-HHHHHHHHHHHT----
-TTTHHHHHHHHHHTT----
-TT-HHHHHHHHHHTT----
-TT-HHHHHHHHHHHT----
-TTTTTHHHHHHHHHH----
-TT-HHHHHHHHHHHT----
-TT-HHHHHHHHHHHT----
-TTTHHHHHHHHHHHT----
-TTTHHHHHHHHHHTT----
-TT-HHHHHHHHHHGGGS--
-TTTHHHHHHHHHHHTTS--
-TT-HHHHHHHHHHHHT---
-TT-HHHHHHHHHHHHTS--
-TTTHHHHHHHHHHHHTS--
-TT-HHHHHHHHHHHHT---
-TT-HHHHHHHHHHHHTS--
-TTTHHHHHHHHHHHHT---
-TT-HHHHHHHHHHHHH---
-TT-HHHHHHHHHHHTT---
-TT-HHHHHHHHHHHHHS--
-TT-HHHHHHHHHHHHT---
-TT-HHHHHHHHHHHHT---
-TT-HHHHHHHHHHHHH---
-TT-HHHHHHHHHHHHHS--
-TTTHHHHHHHHHHHHHS--
-TT-HHHHHHHHHHHTTS--
-TTTHHHHHHHHHHTTSS--
-TT-HHHHHHHHHHGGG---
-TTTHHHHHHHHHHGGG---
-TT-HHHHHHHHHHHTT---
-TTTHHHHHHHHHHHTTS--
-TTTHHHHHHHHHHHTSS--
-TTTHHHHHHHHHHHHTS--
-TT-HHHHHHHHHHHTSS--
-TT-HHHHHHHHHHHHHS--
-TT-HHHHHHHHHHHHTS--
-TT-TTHHHHHHHHHHTS--
-TT-HHHHHHHHHHHTTS--
-TT-HHHHHHHHHHHHTS--
-TT-TTHHHHHHHHHHTS--
-TTTHHHHHHHHHHHHHS--
-TTTHHHHHHHHHHHHTS--
-TTTHHHHHHHHHHHHHS--
-TT-HHHHHHHHHHHTSS--
-TT-HHHHHHHHHHHHHS--
-TT-HHHHHHHHHHHHHS--
-TT-HHHHHHHHHHHTTS--
-TTTHHHHHHHHHHHTTS--
-TTTHHHHHHHHHHTTTS--
-TT-HHHHHHHHHHHHHS--
-TT-HHHHHHHHHHHTTS--
-TTTHHHHHHHHHHHHHS--
-TT-HHHHHHHHHHHHHS--
-TT-HHHHHHHHHHHHHS--
-TT-HHHHHHHHHHHTTS--
-TTTHHHHHHHHHHHTTS--
-TTTHHHHHHHHHHHHHS--
-TT-HHHHHHHHHHHTTS--
-TTTHHHHHHHHHHHHHS--
-TT-HHHHHHHHHHHHHS--
-TT-HHHHHHHHHHHHSS--
-TT-HHHHHHHHHHHHHS--
-TTTHHHHHHHHHHHHTS--
-TTTHHHHHHHHHHTTSS--
-TT-HHHHHHHHHHHHTS--
-TT-HHHHHHHHHHHHTS--
-TT-HHHHHHHHHHHHHS--
-TT-HHHHHHHHHHHHTS--
-TTTHHHHHHHHHHHHHS--
-TT-HHHHHHHHHHHTTS--
-TT-HHHHHHHHHHHHHS--
-TTTHHHHHHHHHHHHSS--
-TT-HHHHHHHHHHHHTS--
-TT-HHHHHHHHHHHHSS--
-TT-HHHHHHHHHHHTTS--
-TTTHHHHHHHHHHHTTS--
-TT-HHHHHHHHHHHTTS--
-TTTHHHHHHHHHHHTSS--
-TT-HHHHHHHHHHHHSS--
-TT-HHHHHHHHHHHHSS--
-TT-HHHHHHHHHHHTTS--
-TT-HHHHHHHHHHHHHS--
-TTTHHHHHHHHHHHHHS--
-TT-HHHHHHHHHHHTTS--
-TT-HHHHHHHHHHHTTS--
-TT-HHHHHHHHHHTTTS--
-TT-HHHHHHHHHHHTTS--
-TTTHHHHHHHHHHHTTS--
-TTTHHHHHHHHHHHTSS--
-TTTHHHHHHHHHHHHTS--
-TTTHHHHHHHHHHHTTS--
-TTTHHHHHHHHHHHHHS--
-TTTHHHHHHHHHHHHHS--
-TTTHHHHHHHHHHHHHS--
-TT-HHHHHHHHHHTTT---
-TT-HHHHHHHHHHHTT---
-TT-HHHHHHHHHHTTT---
-TT-HHHHHHHHHHGGG---
-TT-HHHHHHHHHHGGG---
-TTTHHHHHHHHHHTTT---
-TT-TTHHHHHHHHTTS---
-TT-TTHHHHHHHHTTT---
-TT-HHHHHHHHHHTTT---
-TT-HHHHHHHHHHHHH---
-TT-HHHHHHHHHHTTT---
-TT-HHHHHHHHHHHHHS--
-TTTHHHHHHHHHHHTT---
-TT-HHHHHHHHHHHTT---
-TT-HHHHHHHHHHHTT---
-TTTHHHHHHHHHHHHH---
-TTTHHHHHHHHHHHHH---
-TT-HHHHHHHHHHHHH---
-TT-HHHHHHHHHHHTT---
-TT-HHHHHHHHHHTTS---
-TT-HHHHHHHHHHHHH---
-TT-HHHHHHHHHHHHH---
-TT-HHHHHHHHHHHHH---
-TT-HHHHHHHHHHHTT---
-TT-HHHHHHHHHHHHHS--
-TT-HHHHHHHHHHHHHS--
-TT-HHHHHHHHHHHHHS--
-TT-HHHHHHHHHHHHHS--
-TTTHHHHHHHHHHHHHS--
-TT-HHHHHHHHHHHHSS--
-TT-HHHHHHHHHHHHHS--
-TTTHHHHHHHHHHHHHS--
-TTTHHHHHHHHHHHHHS--
-TT-HHHHHHHHHHHHHS--
-TT-HHHHHHHHHHHHHS--
-TTTHHHHHHHHHHHHH---
-TT-HHHHHHHHHHHHH---
-TT-HHHHHHHHHHHHS---
-TT-HHHHHHHHHHHHH---
-TT-HHHHHHHHHHTTS---
-TTTHHHHHHHHHHHHH---
-TT-HHHHHHHHHHHHH---
-TTTHHHHHHHHHHHH----
-TT-HHHHHHHHHHTTS---
-TTTHHHHHHHHHHHHSS--
-TTTHHHHHHHHHHHHTS--
-TT-HHHHHHHHHHHHTS--
-TT-HHHHHHHHHHHTT---
-TT-HHHHHHHHHHHTT---
-TTTHHHHHHHHHHGGG---
-TTTHHHHHHHHHHHTS---
-TT-HHHHHHHHHHHTTS--
-TTTHHHHHHHHHHGGGS--
-TT-HHHHHHHHHHGGGS--
-TTTHHHHHHHHHTTTT---
-TTTHHHHHHHHHH-TT---
-TT-HHHHHHHHHTTTT---
-TT-HHHHHHHHHT-TT---
-TT-HHHHHHHHHTTTT---
-TT-HHHHHHHHHTTTT---
-TT-HHHHHHHHHTTTT---
-TT-HHHHHHHHHTTTT---
-TT-HHHHHHHHHHSTT---
-TT-HHHHHHHHHHSTT---
-TTTHHHHHHHHHTTTT---
-TTTHHHHHHHHHH-TT---
-TTTHHHHHHHHHHT-S---
-TT-HHHHHHHHHHSSS---
-TTTHHHHHHHTTTTSS---
-TT-HHHHHHHHHHSSSS--
-TTTHHHHHHHHHHSSS---
-TT-HHHHHHHHHTTTT---
-TTTHHHHHHHHHHTTT---
-TT-HHHHHHHHHHTTT---
-TT-HHHHHHHHHHTTT---
-TTTHHHHHHHHHHSTT---
-TTTHHHHHHHHHTSTT---
-TTTHHHHHHHHHHSTT---
-TTTHHHHHHHHHHTTT---
-TT-HHHHHHHHHHTTT---
-TT-HHHHHHHHTTSSSS--
-TT-HHHHHHHHTT-SSS--
-TT-HHHHHHHHHTTSSS--
-TT-HHHHHHHHHHTTTS--
-TTTHHHHHHHHHTSTTS--
-TTTHHHHHHHHHTTTTS--
-TT-HHHHHHHHHTTTTS--
-TT-HHHHHHHHHHTSS---
-TT-HHHHHHHHHHTTT---
-TT-HHHHHHHHHTTTT---
-TT-HHHHHHHHHHHTS---
-TT-HHHHHHHHHHHHSS--
-TT-HHHHHHHHHHHHHS--
-TT-HHHHHHHHHHHHHS--
-TT-HHHHHHHHHHHHHS--
-TT-HHHHHHHHHHHTTS--
-TT-HHHHHHHHHHHTTS--
-TT-HHHHHHHHHHHHHS--
-TT-HHHHHHHHHHHHHS--
-TT-HHHHHHHHHHHHHS--
-TT-HHHHHHHHHHTTS---
-TTTHHHHHHHHHHHHHS--
-TT-HHHHHHHHHHHHH---
-TT-HHHHHHHHHHHTTS--
-TTTHHHHHHHHHHHHHS--
-TTTHHHHHHHHHHTTTS--
-TT-HHHHHHHHHHHHH---
-TT-HHHHHHHHHHHHH---
-TT-HHHHHHHHHHHHH---
-TTTHHHHHHHHHHHHH---
-TT-HHHHHHHHHHHTT---
-TT-HHHHHHHHHHHHH---
-TT-HHHHHHHHHHHTT---
-TT-HHHHHHHHHHTTS---
-TT-HHHHHHHHHHHH----
-TT-HHHHHHHHHHHH----
-TTTHHHHHHHHHHHHS---
-TT-HHHHHHHHHHTT----
-TT-HHHHHHHHHHHT----
-TT-HHHHHHHHHHHH----
-TTTHHHHHHHHHHHHS---
-TT-HHHHHHHHHHHH----
-TTTHHHHHHHHHHHT----
-TTTHHHHHHHHHHHH----
-TT-HHHHHHHHHHHT----
-TT-HHHHHHHHHHHT----
-TT-HHHHHHHHHHHH----
-TT-TTHHHHHHHHHT----
-TT-HHHHHHHHHHHT----
-TTTHHHHHHHHHHHH----
-TT-HHHHHHHHHHHS----
-TTTHHHHHHHHHHHT----
-TT-HHHHHHHHHHHT----
-TT-HHHHHHHHHHTT----
-TTTHHHHHHHHHHHT----
-TT-HHHHHHHHHHHH----
-TT-HHHHHHHHHHHH----
-TT-HHHHHHHHHHHH----
-TT-HHHHHHHHHHHT----
-TT-HHHHHHHHHHHH----
-TT-HHHHHHHHHHHH----
-TT-HHHHHHHHHHTT----
-TT-HHHHHHHHHHHS----
-TT-HHHHHHHHHHHT----
-TTTHHHHHHHHHHSS----
-TT-HHHHHHHHHHTT----
-TT-HHHHHHHHHHSS----
-TT-HHHHHHHHHHHH----
-TT-HHHHHHHHHHHT----
-TT-HHHHHHHHHHTT----
-TT-HHHHHHHHHHHH----
-TT-HHHHHHHHHHHT----
-TTTHHHHHHHHHHTT----
-TT-HHHHHHHHHHHH----
-TTTHHHHHHHHHHHH-S--
-TT-HHHHHHHHHHHHSS--
-TT-HHHHHHHHHHHH-S--
-TT-HHHHHHHHHHHS-S--
-TTTHHHHHHHHHHHH----
-TT-HHHHHHHHHHHH-S--
-TTTHHHHHHHHHHTT-S--
-TTTHHHHHHHHHTTS-S--
-TTTHHHHHHHHHTT--S--
-TTTHHHHHHHHHHHS----
-TTTHHHHHHHHHHTS----
-TT-HHHHHHHHHTTS----
-TT-HHHHHHHHHHHH----
-TT-HHHHHHHHHHHH----
-TT-HHHHHHHHHHHH----
-TT-HHHHHHHHHHHH----
-TT-HHHHHHHHHHHH----
-TT-HHHHHHHHHHHH----
-TT-HHHHHHHHHHHH-S--
-TT-HHHHHHHHHHHH----
-TT-HHHHHHHHHHHH-S--
-TT-HHHHHHHHHHHH-S--
-TT-HHHHHHHHHHHH-S--
-TTTHHHHHHHHHHHT----
-TTTHHHHHHHHHHHH-S--
-TTTHHHHHHHHHHHT-S--
-TTTHHHHHHHHHHHS----
-TTTHHHHHHHHHHTTSS--
-TTTHHHHHHHHHHHHSS--
-TTTHHHHHHHHHHTTSS--
-TTTHHHHHHHHHHHHSS--
-TTTHHHHHHHHHTTSSS--
-TTTHHHHHHHHHHHHSS--
-TTTHHHHHHHHHTTTTT--
-TTTHHHHHHHHHHHHTT--
-TTTHHHHHHHHHHHHS---
-TTTHHHHHHHHHHHHS---
-TTTHHHHHHHHHHHHS---
-TT-HHHHHHHHHHHHS---
-TTTHHHHHHHHHHHHS---
-TTTHHHHHHHHHHHHS---
-TTTHHHHHHHHHHHHSS--
-TTTHHHHHHHHHHHTSS--
-TTTHHHHHHHHHHHTSS--
-TTTHHHHHHHHHHHTTT--
-TTTHHHHHHHHHHHHSS--
-TTTHHHHHHHHHHHHSS--
-TTTHHHHHHHHHHHHTT--
-TTTHHHHHHHHHHHTTTT-
-TT-HHHHHHHHHHHTSS--
-TTTHHHHHHHHHHHHSS--
-TT-HHHHHHHHHHHHS---
-TTTHHHHHHHHHHHHSS--
-TTTHHHHHHHHHHHSSS--
-TTTHHHHHHHHHHHHTTT-
-TTTHHHHHHHHHHHHTT--
-TTTHHHHHHHHHHHHSS--
-TTTHHHHHHHHHHHHSTT-
-TTTHHHHHHHHHHHSSS--
-TTTHHHHHHHHHHHSSS--
-TTTHHHHHHHHHHHHSS--
-TTTHHHHHHHHHHHHS---
-TTTHHHHHHHHHHHH----
-TTTHHHHHHHHHHHHS---
-TTTTTHHHHHHHHTT----
-TTTHHHHHHHHHHHSS---
-TTTHHHHHHHHHTTSS---
-TTTHHHHHHHHHHHTS---
-TTTHHHHHHHHHHHTS---
-TTTHHHHHHHHHHTTSS--
-TTTHHHHHHHHHHHSSS--
-TTTHHHHHHHHHHHSSS--
--S-HHHHHHHHHHTSSS--
--S-HHHHHHHHHHTTSTT-
--SSHHHHHHHHHHHTS---
--SHHHHHHHHHHHHTSS--
--SHHHHHHHHHTGGGSTT-
--SHHHHHHHHHHHTTS---
--SHHHHHHHHHHHHTSTT-
--SHHHHHHHHHHHHTSS--
--SHHHHHHHHHHHHTSS--
--SHHHHHHHHHHHHTSS--
--SHHHHHHHHHHHTTSS--
--SHHHHHHHHHHHHTSS--
--SHHHHHHHHHHHTTSTT-
---HHHHHHHHHHHHTSS--
---HHHHHHHHHHHTTSS--
---HHHHHHHHHHHHTSS--
--SHHHHHHHHHHHHHSS--
---HHHHHHHHHHHHTSS--
---HHHHHHHHHHHHHSS--
---HHHHHHHHHHHTTSS--
---HHHHHHHHHHHHHSTT-
---HHHHHHHHHHHHTSS--
--SHHHHHHHHHHHTTSS--
--SHHHHHHHHHHHHTSS--
---HHHHHHHHHHHHHSS--
---HHHHHHHHHHHTTSS--
---HHHHHHHHHHHTTSS--
---HHHHHHHHHHHHTSS--
--SHHHHHHHHHHHHTSS--
---HHHHHHHHHHHHHS---
---HHHHHHHHHHHHTSS--
---HHHHHHHHHHHHTSS--
--SHHHHHHHHHHHHTSS--
--SHHHHHHHHHHHHH----
--SHHHHHHHHHHHHHSS--
--SHHHHHHHHHHHHTSS--
--SHHHHHHHHHHHHHSS--
--SHHHHHHHHHHHHTSS--
--SHHHHHHHHHHHHTSS--
--SHHHHHHHHHHHHHSS--
--SHHHHHHHHHHHHHS---
--SHHHHHHHHHHHTTSS--
--SHHHHHHHHHHHHHSS--
--SHHHHHHHHHHHHHSS--
--SHHHHHHHHHHHTTSS--
--SHHHHHHHHHHHHHSS--
---HHHHHHHHHHHTTSS--
--SHHHHHHHHHHHTTSS--
---HHHHHHHHHHHHHS---
--SHHHHHHHHHHHHHSTT-
--SHHHHHHHHHHTTTS---
--SHHHHHHHHHHHHHSS--
--SHHHHHHHHHHHHSSS--
--SHHHHHHHHHHHHHSS--
--SHHHHHHHHHHHHHSTT-
--SHHHHHHHHHHHHHSS--
--SHHHHHHHHHHHHTSS--
--SHHHHHHHHHHHHHSS--
---HHHHHHHHHHHHHSS--
--SHHHHHHHHHHHHHSS--
--SHHHHHHHHHHHHHSS--
---HHHHHHHHHHHTTSTT-
---HHHHHHHHHHHHHS---
---HHHHHHHHHHHTTSS--
---HHHHHHHHHHHHHSS--
---HHHHHHHHHHHHHSS--
--SHHHHHHHHHHHHHTT--
---HHHHHHHHHHHHHSS--
--SHHHHHHHHHHHTTSS--
---HHHHHHHHHHHHHSTT-
---HHHHHHHHHHHTTSS--
--SHHHHHHHHHHHHHSS--
--SHHHHHHHHHHHHH----
---HHHHHHHHHHHHHS---
---HHHHHHHHHHHHHS---
---HHHHHHHHHHHHHSS--
---HHHHHHHHHHHTTS---
---HHHHHHHHHHHTTSS--
---HHHHHHHHHHHHTSS--
---HHHHHHHHHHHTTSS--
---HHHHHHHHHHHHTSS--
--SHHHHHHHHHHHHTSS--
---HHHHHHHHHHHTTSTT-
---HHHHHHHHHHHTTSTT-
---HHHHHHHHHHHTTSTT-
---HHHHHHHHHHHTTSTT-
---HHHHHHHHHHHTTSTT-
--SHHHHHHHHTTGGGSTT-
--SHHHHHHHHTTGGGTT--
---HHHHHHHHTTTTTTT--
---HHHHHHHHHHGGGSTT-
--SHHHHHHHHHTGGGSTT-
--SHHHHHHHHTTGGGSTT-
---HHHHHHHHTTGGGTTT-
--SHHHHHHHHTTGGGSTT-
--SHHHHHHHHTTTTTSTT-
---HHHHHHHHTTGGGSTT-
--SHHHHHHHHHSGGGSTT-
--SHHHHHHHHTTTTTSTT-
--SHHHHHHHHTTTTTTT--
--SHHHHHHHHHTGGGTT--
--SHHHHHHHHHT-TTTT--
---HHHHHHHHTTGGGTT--
---HHHHHHHHTTGGGTT--
--SHHHHHHHHHTHHHHT--
--SHHHHHHHHTTGGGTT--
--SHHHHHHHHHSGGGTT--
---HHHHHHHHTTHHHHT--
---HHHHHHHHHTHHHHS--
---HHHHHHHHT-HHHHT--
---HHHHHHHHTTHHHHT--
---HHHHHHHHTTHHHHS--
---HHHHHHHHHT-HHHH--
--SHHHHHHHTTTHHHHH--
--SHHHHHHHHHT-HHHH--
--SHHHHHHHHHSHHHHH--
---HHHHHHHHTTHHHHH--
---HHHHHHHHTSHHHHH--
---HHHHHHHHHTSHHHH--
--SHHHHHHHHTTTTTTS--
---HHHHHHHHTTHHHHH--
---HHHHHHHHHTHHHHH--
---HHHHHHHHHTHHHHH--
---HHHHHHHHTTTTTTT--
---HHHHHHHHTTHHHHH--
---HHHHHHHHHSHHHHS--
---HHHHHHHHHTHHHHH--
---HHHHHHHHHH-GGGTT-
---THHHHHHHTTSGGGT--
---TTHHHHHHHTHHHHHT-
---HHHHHHHHT-HHHHH--
---TTHHHHHHHTTHHHH--
-TT-THHHHHHHHGGGGT--
---TTHHHHHHHTGGGTT--
--STTHHHHHHTTHHHHS--
-TTTTHHHHHHTTGGGTT--
-TTSSHHHHHHTT-HHHH--
-TT-SHHHHHTTTHHHHH--
-TTTTHHHHHHTTSHHHHT-
--STTHHHHHHHSHHHHHT-
-TTHHHHHHHHHTSGGGT--
-TTHHHHHHHHTTTTTTT--
-TTTTHHHHHHTTSGGGT--
-TTHHHHHHHHHT-GGGT--
--SHHHHHHHHTT-GGGT--
-TTHHHHHHHHHSSGGGT--
--SHHHHHHHHHHHHHHH--
---HHHHHHHHHTHHHHH--
-TTHHHHHHHHHTHHHHHT-
-TTHHHHHHHHHHGGGTT--
-TTHHHHHHHHTTGGGTT--
--SHHHHHHHHTTGGGTT--
-TTHHHHHHHHHTGGGTT--
-TTHHHHHHHHTTGGGTT--
-TTHHHHHHHHHHGGGTT--
--SHHHHHHHHHTGGGTT--
-TTHHHHHHHHHTGGGTT--
-TTHHHHHHHHTTHHHHT--
--SHHHHHHHHTTHHHHT--
---HHHHHHHHTTHHHHT--
---HHHHHHHHTTGGGTT--
---HHHHHHHHTTGGGTT--
--SHHHHHHHHTTHHHHT--
--SHHHHHHHHHTTTTTT--
---HHHHHHHHTTGGGTS--
---HHHHHHHHTTGGGTS--
---HHHHHHHHH-HHHHT--
---HHHHHHHHTTHHHHS--
---HHHHHHHHTTGGGTS--
---HHHHHHHHTTGGGTS--
---HHHHHHHHHTTGGGT--
---HHHHHHHHTTTGGGS--
---HHHHHHHHHTSSTTS--
---HHHHHHHHTTTTGGG--
---HHHHHHHHTTTTGGG--
---HHHHHHHHHHHHHHT--
---HHHHHHHHTTHHHHS--
---HHHHHHHHHHHHHHH--
---HHHHHHHHTTHHHHT--
---HHHHHHHHHTHHHHT--
---HHHHHHHHHSHHHHT--
---HHHHHHHHHTHHHHT--
---HHHHHHHHTTHHHHS--
---HHHHHHHTTSHHHHT--
--SHHHHHHHHHTGGGS---
---HHHHHHHHHTTTTT---
---HHHHHHHHHSGGGG---
---HHHHHHHHHTHHHH---
---HHHHHHHHHTHHHHH--
---HHHHHHHHTTTTTTT--
---HHHHHHHHHHHHHHH--
---HHHHHHHHTTHHHHH--
---HHHHHHHHTTHHHHH--
-TTHHHHHHHHHHHHHHH--
--SHHHHHHHHTTHHHHH--
--SHHHHHHHHHHHHHHH--
---HHHHHHHHHHHHHHH--
--SHHHHHHHHHTTGGGS--
--SHHHHHHHHHHHHHHS--
---HHHHHHHHTTTTTT---
-TTHHHHHHHHHHHHHHS--
---HHHHHHHHHTTTTTS--
---HHHHHHHHHTHHHHT--
---HHHHHHHHHSTTTSS--
--SHHHHHHHHHTHHHHS--
--SHHHHHHHTTTGGGTS--
--SHHHHHHHHHTHHHHS--
---HHHHHHHHTTGGGTT--
---HHHHHHHHTTGGGTT--
---HHHHHHHHTTGGGTT--
---HHHHHHHHTTHHHHS--
---HHHHHHHHTTHHHHT--
---HHHHHHHGGGHHHHT--
---HHHHHHHTTSHHHHS--
--SHHHHTGGGSSHHHHS--
--SHHHHHHHHTTHHHHT--
--SHHHHHHHHHHHHHHT--
--SHHHHHHHHT-HHHHS--
--SHHHHHHHHTTHHHHT--
--SHHHHHHHHTTHHHHS--
--SHHHHHHHHH-HHHHT--
--SHHHHHHHHHTTTGGG--
---HHHHHHHHHTHHHHH--
-TTHHHHHHHHHSHHHHH--
--SHHHHHHHGGGHHHHH--
---HHHHHHHTT-HHHHH--
--SHHHHHHHHT-HHHHH--
--SHHHHHHHHTTTTGGG--
--SHHHHHHHHHS-GGGG--
--SHHHHHHHTTSGGGGG--
--SHHHHHHHHHSHHHHH--
-TTHHHHHHHHTTHHHHH--
--SHHHHHHHTT-TTTTT--
-TTHHHHHHHTT-HHHHH--
-TTHHHHHHHTTTHHHHS--
-TTHHHHHHHHHSHHHHT--
-TTHHHHHHHTT-HHHHT--
-TTHHHHHHHHH-HHHHH--
-TTHHHHHHHTT-HHHHH--
-TTHHHHHHHHH-HHHHH--
-TTHHHHHHHHHTHHHHH--
-TTHHHHHHHHHSTTTTT--
-TTHHHHHHHHHTHHHHT--
-TTHHHHHHHHHTHHHHTT-
-TTHHHHHHHHTTHHHHHT-
-TTHHHHHHHHHHHHHHHH-
-TTHHHHHHHHHTHHHHHH-
-TTHHHHHHHHT-TTGGG--
-TTHHHHHHHHTTTTGGG--
-TTHHHHHHHHTTHHHHTT-
-TTHHHHHHHHTTHHHHTT-
-TTHHHHHHHHHTHHHHHT-
-TTHHHHHHHHHHHHHHT--
-TTHHHHHHHHTTHHHHTT-
-TTHHHHHHHTT-HHHHHH-
-TTHHHHHHHHHTHHHHHH-
-TTHHHHHHHHSSHHHHHT-
-TTHHHHHHHHTTHHHHTT-
-TTHHHHHHHHHTHHHHTT-
--SHHHHHHHHHTHHHHTT-
-TTHHHHHHHHTTHHHHTT-
-TTHHHHHHTGGGHHHHTT-
-TTHHHHHHHHTTHHHHT--
--SHHHHHHHHHHHHHHHT-
-TTHHHHHHHTTTHHHHTT-
-TTHHHHHHHHHSHHHHTT-
-TTHHHHHHHHHTHHHHTT-
-TTHHHHHHHHTTHHHHTT-
-TTHHHHHHHHTTTTGGGT-
-TTHHHHHHHHHTTTTTTT-
---HHHHHHHHHTHHHHTT-
-TTHHHHHHHHTTHHHHTT-
-TTHHHHHHHHTTHHHHTT-
-TTHHHHHHHHTTHHHHTT-
-TTHHHHHHHHT-HHHHTT-
-TTHHHHHHHHHTHHHHT--
--SHHHHHHHHHSHHHHHT-
-TTHHHHHHHTT-HHHHH--
-TTHHHHHHHTT-HHHHHT-
-TTHHHHHHHHT-HHHHH--
-TTHHHHHHHHTSHHHHHT-
--SHHHHHHHHTTHHHHH--
--SHHHHHHHHT-HHHHH--
--SHHHHHHHHHTHHHHH--
---HHHHHHHHHTHHHHH--
--SHHHHHHHHTTHHHHH--
--SHHHHHHHHTTHHHHH--
--SHHHHHHHHTTHHHHH--
--SHHHHHHHHHTHHHHH--
--SHHHHHHHHT-HHHHH--
---HHHHHHHHH-HHHHH--
--SHHHHHHHHTTHHHHHT-
---HHHHHHHHTTHHHHH--
---HHHHHHHHTTTTGGGT-
---HHHHHHHHHTTGGGT--
---HHHHHHHHHTTTGGG--
--SHHHHHHHHHTHHHHT--
---HHHHHHHHHTHHHHH--
--SHHHHHHHHTTHHHHS--
--S-HHHHHHHTTTTGGG--
---HHHHHHHHHTHHHHH--
-TTHHHHHHHHHHHTGGG--
--SHHHHHHHHHTHHHHH--
---HHHHHHHHHTTTGGG--
--SHHHHHHHHTTHHHHT--
--SHHHHHHHHTTTTGGG--
-TTHHHHHHHHTTTGGGG--
-TTHHHHHHHHHTTTTTT--
--SHHHHHHHHTSHHHHHT-
--SHHHHHHHHTTHHHHT--
--SHHHHHHHHSSTTGGG--
--SHHHHHHHHHHHHHHTT-
-TTHHHHHHHHHTHHHHT--
--SHHHHHHHHHSHHHHT--
-TTHHHHHHHHHTHHHHS--
-TTHHHHHHHHHSHHHHTT-
-TTHHHHHHHHH-TTGGG--
-TTHHHHHHHHT-TTGGGG-
--SHHHHHHHHT-TTGGG--
--SHHHHHHHHHTTTGGGT-
--SHHHHHHHTT-HHHHHH-
--SHHHHHHHHTTHHHHTT-
--SHHHHHHHTTTHHHHTT-
--SHHHHHHHHTTHHHHTT-
--SHHHHHHHHT-HHHHT--
--SHHHHHHHTT-HHHHTT-
--SHHHHHHHHTTHHHHHT-
--SHHHHHHGGGGTTTTT--
--SHHHHHHHHT-TTHHHH-
--SHHHHHHHHTTTTGGGT-
--SHHHHHHHHH-HHHHT--
--SHHHHHHHHHTHHHHTT-
--SHHHHHHHHTTHHHHTT-
-TTHHHHHHHTTTHHHHH--
-TTHHHHHHHHTTHHHHHT-
-TTHHHHHHHHHTTTGGGT-
--SHHHHHHHHHSTTTTT--
--SHHHHHHHHHTHHHHHT-
--SHHHHHHHHHTHHHHHH-
--SHHHHHHHHHTHHHHTT-
--SHHHHHHHTTTHHHHHH-
---HHHHHHHHTTHHHHH--
--SHHHHHHHHHTHHHHT--
--SHHHHHHHHHHHHHHTT-
--SHHHHHHHHTTHHHHHH-
--SHHHHHHHGGGHHHHTT-
--SHHHHHHHHTTHHHHT--
--SHHHHHHHHTTHHHHTT-
--SHHHHHHHHTTHHHHT--
--SHHHHHHHHTSHHHHTT-
--SHHHHHHHHTTHHHHTT-
--SHHHHHHHTT-HHHHTT-
--SHHHHHHHHTTHHHHTT-
--SHHHHHHHHHTHHHHTT-
--SHHHHHHHHHTHHHHTT-
--SHHHHHHHHTTHHHHHH-
-TTHHHHHHHHTTHHHHTT-
--SHHHHHHHHHHHHHHTT-
-TTHHHHHHHHHTHHHHHH-
--SHHHHHHHHHTHHHHTT-
--SHHHHHHHHTSHHHHHH-
--SHHHHHHHHHTHHHHTT-
--SHHHHHHHHTSHHHHHT-
--SHHHHHHHTT-HHHHHH-
--SHHHHHHHHHTHHHHTT-
--SHHHHHHHHTTHHHHTT-
--SHHHHHHHHHHHHHHT--
--SHHHHHHHHTTHHHHH--
--SHHHHHHHHH-HHHHHT-
---HHHHHHHHTTHHHHH--
--SHHHHHHHHHSHHHHHT-
---HHHHHHHHH-HHHHHT-
---HHHHHHHHTSHHHHHH-
--SHHHHHHHHHHHHHHHH-
--SHHHHHHHHHTHHHHHH-
--SHHHHHHHHTTHHHHHH-
--SHHHHHHHHHHHHHHTT-
--SHHHHHHHHHHHHHHTT-
--SHHHHHHHHHSHHHHTT-
--SHHHHHHHHTTHHHHHH-
--SHHHHHHHHTSHHHHTT-
---HHHHHHHHHTHHHHHH-
--SHHHHHHHHHTHHHHHH-
--SHHHHHHHHTTHHHHHH-
--SHHHHHHHHTTHHHHHH-
--SHHHHHHHHHTHHHHTT-
--SHHHHHHHHHTHHHHTT-
-TTHHHHHHHHTTHHHHTT-
-TTHHHHHHHHTTHHHHHT-
-TTHHHHHHHHTTHHHHTT-
-TTHHHHHHHHTTHHHHTT-
--SHHHHHHHHTTHHHHHT-
--SHHHHHHHHHTHHHHHH-
--STTHHHHHHHHHHHHHH-
--SHHHHHHHHTTHHHHHH-
-TTHHHHHHHHTTHHHHHH-
--SHHHHHHHHTTHHHHHH-
-TTHHHHHHHHHTHHHHHH-
-TTHHHHHHHHTTHHHHTT-
-TTHHHHHHHHHTHHHHHH-
--SHHHHHHHHHTTTHHHH-
--SHHHHHHHHHTHHHHHH-
--SHHHHHHHHHTTTGGGT-
--SHHHHHHHHHHTTHHHH-
--SHHHHHHHHHHHHHHH--
--SHHHHHHHHHTHHHHHH-
--SHHHHHHHHHSHHHHHH-
--SHHHHHHHHHTHHHHTT-
--SHHHHHHHHTTHHHHHH-
--SHHHHHHHHHHHHHHTT-
--SHHHHHHHHTTHHHHTT-
--SHHHHHHHHHTHHHHHH-
--SHHHHHHHHHTHHHHHH-
--SHHHHHHHHHTHHHHHT-
--SHHHHHHHHHTHHHHTT-
--SHHHHHHHHTTHHHHHT-
--SHHHHHHHHH-HHHHHT-
--SHHHHHHHTT-HHHHT--
-TTHHHHHHHHH-HHHHHT-
-TTHHHHHHHHHSHHHHHT-
-TTHHHHHHHHH-HHHHT--
-TTHHHHHHHHS-TTTTT--
-TTHHHHHHHTT-TTGGGT-
-TTHHHHHHHHTTHHHHT--
-TTHHHHHHHHT-HHHHHH-
-TTHHHHHHHHH-TTHHHH-
-TTHHHHHHHHT-HHHHHH-
--SHHHHHHHTT-HHHHTT-
--SHHHHHHHHH-HHHHTT-
--SHHHHHHHHTTHHHHHH-
--SHHHHHHHHTSHHHHHH-
--SHHHHHHHHHHHHHHHH-
--SHHHHHHHTTTHHHHTT-
--SHHHHHHHHHTHHHHTT-
--SHHHHHHHHTTHHHHTT-
-TTHHHHHHHTTSHHHHHH-
--SHHHHHHHHHTHHHHH--
--SHHHHHHHHHTHHHHHH-
--SHHHHHHHHHTTTGGGG-
--SHHHHHHHHHHTTGGGT-
--SHHHHHHHHTTHHHHT--
-TTHHHHHHHHHHTTHHHH-
--SHHHHHHHTTTHHHHHH-
--SHHHHHHHHHTHHHHHH-
--SHHHHHHHTT-HHHHHH-
--SHHHHHHHHHTHHHHHH-
---HHHHHHHTT-HHHHTT-
--SHHHHHHHHHSHHHHTT-
--SHHHHHHHHTTHHHHHT-
---HHHHHHHHTTHHHHHH-
--SHHHHHHHHTTHHHHHH-
--SHHHHHHHHTTHHHHHH-
--SHHHHHHHHTSHHHHHH-
--SHHHHTHHHH-HHHHHH-
--SHHHHHHHHHSHHHHHH-
---TTGGGTTTTSHHHHHT-
--SHHHHHHHHHSHHHHHH-
---TTGGGTTTT-TTHHHH-
--SHHHHTTTTT-HHHHHH-
---HHHHTTGGGSHHHHHH-
-TTHHHHHTGGGSHHHHHH-
--SHHHHHHHHT-TTHHHH-
--SHHHHHHHHH-HHHHHT-
--SHHHHHHHHSSHHHHHH-
-TTHHHHHHHTT-HHHHHH-
--SHHHHHHHTT-HHHHH--
-TTHHHHHHHHT-HHHHTT-
-TTHHHHHHHHHTHHHHHH-
-TTHHHHHHHHHTHHHHHH-
--SHHHHHHHHTTHHHHHH-
-TTHHHHHHHHTSHHHHH--
---HHHHHHHTTSHHHHHH-
--SHHHHHHHTT-TTHHHH-
--SHHHHHHHHHSHHHHHH-
---HHHHHHHHHTHHHHHH-
---HHHHHHHHH-HHHHHH-
---HHHHHHHHTTHHHHHH-
--SHHHHHHHHHTHHHHHT-
---HHHHHHHHHTHHHHTT-
--SHHHHHHHHTTHHHHTT-
---HHHHHHHHT-HHHHHH-
---HHHHHHHTT-HHHHHH-
---HHHHHHHTT-HHHHHH-
---HHHHHHHTT-HHHHHT-
--SHHHHHHHTT-HHHHHH-
--SHHHHHHHHT-HHHHTT-
---HHHHHHHHHTTHHHHT-
---HHHHHHHHHSTHHHHH-
---HHHHHHHHTTHHHHHH-
--SHHHHHHHHTTHHHHHH-
---HHHHHHHHH-HHHHHT-
---HHHHHHHHTTHHHHHT-
---HHHHHHHHTTHHHHH--
---HHHHHHHHT-HHHHHT-
---HHHHHHHHHTHHHHHH-
---HHHHHHHTT-HHHHHT-
---HHHHHHHHT-HHHHHH-
---HHHHHHHHTTHHHHHH-
---HHHHHHHHTTHHHHHH-
---HHHHHHHHHTTTGGGG-
---HHHHHHHHHTHHHHHH-
--SHHHHHHHHHTHHHHHT-
---HHHHHHHHTTHHHHHH-
---HHHHHHHHTTHHHHTT-
---HHHHHHHHTTHHHHHH-
---HHHHHHHHHTHHHHHT-
---HHHHHHHHHHHHHHHT-
--SHHHHHHHTTSHHHHHH-
--SHHHHHHHHT-HHHHTT-
-TTHHHHHHHHTTHHHHHH-
--SHHHHHHHHT-HHHHHT-
--SHHHHHHHHT--HHHHT-
--SHHHHHHHHS--HHHHT-
---HHHHHHHHH--HHHHH-
---HHHHHHHHH--TTGGG-
---HHHHHHHHHTHHHHHT-
--SHHHHHHHHHTHHHHHH-
---HHHHHHHHHTHHHHHT-
---HHHHHHHHHTHHHHHH-
-TTHHHHHHHHHTHHHHTT-
---HHHHHHHHHHHHHHHH-
---HHHHHHHHHTHHHHHH-
---HHHHHHHHT-HHHHH--
---HHHHHHHTT-HHHHHT-
---HHHHHHHHH-TTTGGG-
--SHHHHHHHHHTHHHHTT-
--SHHHHHHHHHTHHHHTT-
--SHHHHHHHHTTHHHHTT-
---HHHHHHHHHTHHHHHH-
--SHHHHHHHHTTHHHHHH-
-TTHHHHHHHHHHHHHHTT-
--SHHHHHHHHTTHHHHTT-
---HHHHHHHHTTHHHHTT-
--SHHHHHHHHTTHHHHTT-
---HHHHHHHHHTHHHHH--
---HHHHHHHHHTHHHHHH-
---HHHHHHHTTSHHHHHT-
--SHHHHHHHHTSHHHHHT-
--SHHHHHHHTTSHHHHTT-
---HHHHHHHHTTHHHHTT-
--SHHHHHHHTTSTTGGGT-
---HHHHHHHHHTHHHHHH-
---HHHHHHHHHTHHHHHH-
-TTHHHHHHHHTTHHHHTT-
-TTHHHHHHHHHSHHHHH--
--SHHHHHHHHHTHHHHT--
-TTHHHHHHHHTTTTHHHH-
-TTHHHHHHHHTTHHHHTT-
-TTHHHHHHHHHTTTGGGT-
-TTHHHHHHHHHSTTTGGG-
-TTHHHHHHHHHSTTHHHH-
-TTHHHHHHHHHSHHHHHT-
-TTHHHHHHHHTTHHHHTT-
-TTHHHHHHHHTTHHHHTT-
-TTHHHHHHHHHTTTGGG--
-TTHHHHHHHHTSHHHHHT-
-TTHHHHHHHHTSHHHHH--
-TTHHHHHHHHTTHHHHHT-
-TTHHHHHHHHSSTTGGG--
-TTHHHHHHHHHTTTGGG--
-TTHHHHHHHHHTHHHHH--
-TTHHHHHHHHHTTTGGG--
-TTHHHHHHHHTTHHHHH--
-TTHHHHHHHHTTTTGGG--
-TTHHHHHHHHTSTTTTT--
-TTHHHHHHHHHTHHHHHT-
-TTHHHHHHHHTTHHHHTT-
--STTHHHHHHTTHHHHHT-
-TTHHHHHHHHHTTTGGGT-
-TTHHHHHHHHTTTTTTT--
-TTHHHHHHHHHTTTGGG--
-TTHHHHHHHHHHTTGGGT-
-TTHHHHHHHHTTHHHHHT-
--SHHHHHHHHHTHHHHTT-
--SHHHHHHHHHTHHHHHT-
---HHHHHHHHHTHHHHHT-
--SHHHHHHHHHHHHHHHT-
--SHHHHHHHHHHHHHHHT-
-TTHHHHHHHHHHHHHHHH-
--SHHHHHHHHHHHHHHHT-
--SHHHHHHHHHHHHHHHH-
--SHHHHHHHHHHHHHHHH-
--SHHHHHHHHHHHTHHHH-
-TTHHHHHHHHHTHHHHHH-
-TTHHHHHHHHTTHHHHHH-
-TTHHHHHHHHHSHHHHHT-
-TTHHHHHHHHHTHHHHTT-
--SHHHHHHHHHTTTHHHH-
--SHHHHHHHHHTTTGGGT-
--SHHHHHHHHHSHHHHHH-
--SHHHHHHTTT-HHHHHH-
--SHHHHHHHHTTHHHHTT-
-TTHHHHHHHHHTHHHHHH-
-TTHHHHHHHHHHHHHHHH-
-TTHHHHHHHHTTHHHHTT-
--SHHHHHHHHHTTTHHHH-
--SHHHHHHHHHTHHHHHH-
--SHHHHHHHHHTTTHHHH-
--SHHHHHHHHHSHHHHHH-
--SHHHHHHHHHTHHHHTT-
--SHHHHHHHHTTHHHHHH-
--SHHHHHHHHHTHHHHHH-
--SHHHHHHHHTTHHHHTT-
--SHHHHHHHHHSHHHHHH-
--SHHHHHHHHTTHHHHHH-
--SHHHHHHHHHTHHHHHH-
--SHHHHHHHHHSHHHHHT-
--SHHHHHHHHTTHHHHHT-
--SHHHHHHHHHTHHHHHH-
--SHHHHHHHHHTHHHHHH-
--SHHHHHHHHHTHHHHHT-
--SHHHHHHHHHTHHHHHH-
--SHHHHHHHHTTHHHHTT-
--SHHHHHHHHHTHHHHTT-
--SHHHHHHHHHTHHHHHH-
--SHHHHHHHTTTHHHHTT-
-TTHHHHHHHHT-HHHHHH-
--SHHHHHHHHTTHHHHHH-
-TTHHHHHHHHHTHHHHHH-
-TT-HHHHHHHHTHHHHHH-
-TTHHHHHHHHHTHHHHHH-
-TTHHHHHHHHHSHHHHHH-
-TTHHHHHHHHHSHHHHHH-
--SHHHHHHHHHTHHHHHH-
-TTHHHHHHHHHHHHHHHH-
-TTHHHHHHHHHTHHHHHH-
--SHHHHHHHHHHHHHHHH-
--SHHHHHHHHTTHHHHHH-
-TTHHHHHHHHHTHHHHHT-
-TTHHHHHHHHHTHHHHHH-
-TTHHHHHHHHHTHHHHHT-
-TTHHHHHHHHHTTTTTS--
-TTHHHHHHHHTTTTGGG--
-TTHHHHHHHHHTHHHHT--
-TTHHHHHHHHTTHHHHTT-
-TTHHHHHHHHTTHHHHHT-
-TTHHHHHHHHTTHHHHTT-
---HHHHHHHHHHHHHHTT-
---HHHHHHHHTTHHHHHT-
-TTHHHHHHHHHTHHHHTT-
--SHHHHHHHHTTHHHHTT-
-TTHHHHHHHGGGHHHHTT-
-TTHHHHHHHGGGTTHHHH-
-TTHHHHHHHTTTHHHHTT-
-TTHHHHHHHTTTTTTTT--
-TTHHHHHHHTTTHHHHTT-
-TTHHHHHHHTTTHHHHT--
-TTHHHHHHHTTTHHHHTT-
--SHHHHHHHTTTTTGGG--
-TTHHHHHHHTTTHHHHHT-
--SHHHHHHHTTTHHHHTT-
---HHHHHHHHHHHHHHTT-
--SHHHHHHHTTSHHHHHH-
---HHHHHHHHHHHHHHHT-
--SHHHHHHHHTTHHHHTT-
--SHHHHHHHHHHHHHHTT-
--SHHHHHHHHTTHHHHHH-
--SHHHHHHHHHHHHHHHT-
--SHHHHHHHHHHHHHHHH-
-TTHHHHHHHHHTHHHHHT-
-TTHHHHHHHHHSTTGGG--
-TTHHHHHHHHHTHHHHHH-
-TTHHHHHHHHHHHHHHHH-
-TTHHHHHHHHHTHHHHHH-
-TTHHHHHHHHTTHHHHTT-
--SHHHHHHHHTTHHHHHH-
-TTHHHHHHHHTTHHHHTT-
--SHHHHHHHHHHHHHHTT-
-TTHHHHHHHHHSHHHHTT-
--SHHHHHHHHHTHHHHHT-
--SHHHHHHHHTTHHHHTT-
--SHHHHHHHHTTHHHHHT-
-TTHHHHHHHHHTHHHHTT-
-TTHHHHHHHHTTHHHHHH-
-TTHHHHHHHHHSHHHHHH-
-TTHHHHHHHHHTHHHHHH-
-TTHHHHHHHHTTHHHHTT-
-TTHHHHHHHTTSHHHHHT-
--SHHHHHHHHHHHHHHTT-
---HHHHHHHHTTHHHHTT-
---HHHHHHHHTTHHHHTT-
--SHHHHHHHHHHHHHHH--
--SHHHHHHHHHTHHHHH--
-TTHHHHHHHHHTHHHHH--
--SHHHHHHHHTTTTGGG--
--SHHHHHHHHTTTTGGG--
-TTHHHHHHHHHTTTGGG--
-TTHHHHHHHHHHHHHHS--
-TTHHHHHHHHTTHHHHT--
-TTHHHHHHHHHSHHHHH--
-TTHHHHHHHHHTHHHHH--
-TTHHHHHHHHTTTTGGG--
-TTHHHHHHHHHHHHHHTT-
-TTHHHHHHHHTTTTTTT--
-TTHHHHHHHHTTHHHHH--
-TTHHHHHHHHHTHHHHTT-
-TTHHHHHHHHHTHHHHHT-
-TTHHHHHHHTT-HHHHHT-
-TT-HHHHHHHHTHHHHHT-
-TTHHHHHHHHTTHHHHHT-
-TTHHHHHHHHHTHHHHHT-
-TTHHHHHHHHHTHHHHHT-
-TTHHHHHHHHHHHHHHHH-
-TTHHHHHHHHHTHHHHHT-
-TTHHHHHHHHHTHHHHHT-
-TTTTHHHHHHHTHHHHHT-
-TTHHHHHHHHHSHHHHHT-
-TTHHHHHHHHTTHHHHHT-
-TTHHHHHHHHTTHHHHHT-
-TTHHHHHHHHHHHHHHHH-
--SHHHHHHHHHTHHHHTT-
-TTHHHHHHHHTTHHHHTT-
-TTHHHHHHHHHTHHHHHT-
-TTHHHHHHHHHSHHHHHT-
-TTHHHHHHHHHTHHHHTT-
-TTHHHHHHHHHTHHHHHT-
-TTHHHHHHHHTTHHHHHH-
-TTHHHHHHHHHTHHHHHT-
-TTHHHHHHHHHHHHHHTT-
-TTHHHHHHHHHHHHHHT--
-TTHHHHHHHHHHHHHHHH-
-TTHHHHHHHHTTHHHHHT-
-TTHHHHHHHHTTHHHHHH-
-TTHHHHHHHHHTHHHHHT-
-TTHHHHHHHHHTHHHHHT-
-TTHHHHHHHHTTHHHHHH-
-TTHHHHHHHHTTHHHHTT-
--SHHHHHHHHTTHHHHTT-
--SHHHHHHHHTTHHHHTT-
-TTHHHHHHHHTTHHHHTT-
--SHHHHHHHHHTHHHHTT-
-TTHHHHHHHHTTTTHHHH-
-TTHHHHHHHHHTHHHHTT-
-TTHHHHHHHHHTHHHHHH-
-TTHHHHHHHHHTHHHHTT-
-TTHHHHHHHHHTHHHHHH-
-TTHHHHHHHHTTHHHHHH-
-TTHHHHHHHHHTHHHHHH-
-TTHHHHHHHHTTHHHHTT-
-TTHHHHHHHHHTHHHHHH-
-TTHHHHHHHHTTHHHHHH-
--SHHHHHHHHHTHHHHHT-
--SHHHHHHHHTTHHHHTT-
--SHHHHHHHHHTHHHHHT-
-TTHHHHHHHHHTTTHHHH-
--SHHHHHHHHTTHHHHTT-
-TTHHHHHHHHHTHHHHHH-
-TTHHHHHHHHTTHHHHHH-
--SHHHHHHHHHTHHHHHH-
-TTHHHHHHHHTTHHHHHH-
--SHHHHHHHHHTHHHHHH-
-TTHHHHHHHHHSHHHHHH-
-TTHHHHHHHHHTHHHHHT-
-TTHHHHHHHHHTHHHHHH-
-TTHHHHHHHHHTHHHHHH-
-TTHHHHHHHHTTHHHHHH-
-TTHHHHHHHHHSHHHHTT-
-TTHHHHHHHHHTHHHHTT-
-TTHHHHHHHHHHHHHHTT-
--SHHHHHHHTTSHHHHTT-
-TTHHHHHHHHTTHHHHTT-
-TTHHHHHHHHHTHHHHHH-
-TTHHHHHHHHHTHHHHTT-
-TTHHHHHHHHHSTTGGGT-
-TTHHHHHHHHHTHHHHTT-
-TTHHHHHHHHHHHHHHTT-
-TTHHHHHHHHTTHHHHTT-
--SHHHHHHHHHTTTHHHH-
-TTHHHHHHHHH-TTHHHH-
--SHHHHHHHHTTHHHHHH-
-TTHHHHHHTTTSHHHHTT-
--SHHHHHHHHHSHHHHTT-
--SHHHHHHHHTTHHHHTT-
-TTHHHHHHHHHSHHHHHH-
-TTHHHHHHHHHTHHHHHH-
-TTHHHHHHHHHHTTHHHH-
-TTHHHHHHHHHHHHHHHH-
-TTHHHHHHHHHHHHHHHH-
-TTHHHHHHHHHHHHHHTT-
-TTHHHHHHHHTTHHHHTT-
-TTHHHHHHHHHSTTTTTT-
-TTHHHHHHHTTSTTHHHH-
-TTHHHHHHHHTTHHHHHH-
--SHHHHHHHHHTHHHHHT-
-TTHHHHHHHHHTHHHHHT-
---HHHHHHHHTTHHHHHH-
--SHHHHHHHHTTHHHHHH-
--SHHHHHHHHHSHHHHHH-
---HHHHHHHHH-HHHHHH-
--SHHHHHHHTT-HHHHTT-
---HHHHHHHHTTHHHHTT-
--SHHHHHHHTT-SHHHHT-
---HHHHHHHHHTHHHHHH-
---HHHHHHHHHTHHHHHT-
---HHHHHHHHHTHHHHTT-
---HHHHHHHHHTHHHHHH-
---HHHHHHHHHTHHHHHT-
--SHHHHHHHHTSHHHHHT-
--SHHHHHHHHTTHHHHTT-
---HHHHHHHHTTHHHHH--
--SHHHHHHHHTTHHHHHH-
--SHHHHHHHHHTHHHHH--
---HHHHHHHHTTHHHHTT-
--SHHHHHHHHTTHHHHTT-
--SHHHHHHHHTTHHHHHH-
---HHHHHHHHHHHHHHTT-
---HHHHHHHHHHHHHHTT-
--SHHHHHHHHTTHHHHHH-
--SHHHHHHHHTTHHHHTT-
--SHHHHHHHHTTHHHHHH-
--SHHHHHHHHTTTTHHHH-
--SHHHHHHHHHTHHHHHH-
--SHHHHHHHHHTTTGGGT-
--SHHHHHHHHHTHHHHHH-
--SHHHHHHHHHSHHHHHH-
--SHHHHHHHHHHTTHHHH-
--SHHHHHHHHTTTTHHHH-
--SHHHHHHHHTTHHHHHH-
--SHHHHHHHHHTTTHHHH-
--SHHHHHHHHHHHHHHHH-
--SHHHHHHHHHHHHHHHH-
---HHHHHHHHHHHHHHHH-
--SHHHHHHHHHHHHHHHH-
---HHHHHHHHHHHHHHHH-
-TTHHHHHHHHHHHHHHHH-
--SHHHHHHHHHHHHHHHH-
--SHHHHHHHHHHHHHHH--
--SHHHHHHHHHHHHHHTT-
--SHHHHHHHHHHHHHHTT-
--SHHHHHHHHHHHHHHHH-
--SHHHHHHHHHHHHHHHH-
---HHHHHHHHHHHHHHHH-
---HHHHHHHHHHHHHHHH-
--SHHHHHHHHHHHHHHHH-
--SHHHHHHHHHHHHHHHH-
--SHHHHHHHHHHHHHHHH-
--SHHHHHHHHHHHHHHHH-
---HHHHHHHHHHHHHHHH-
--SHHHHHHHHHHHHHHHH-
--SHHHHHHHHHHHHHHTT-
--SHHHHHHHHHHHHHHHH-
--SHHHHHHHHHHHHHHTT-
--SHHHHHHHHHHHHHHHH-
--SHHHHHHHHHHHHHHTT-
--SHHHHHHHHHHHHHHHH-
--SHHHHHHHHHHHHHHHH-
--SHHHHHHHHHHHHHHHH-
--SHHHHHHHHHHHHHTTT-
--SHHHHHHHHHHHHHHHH-
--SHHHHHHHHHHHHHHTT-
-TTHHHHHHHHHHHHHHHH-
-TTHHHHHHHHHHHHHHTT-
--S-HHHHHHHHHHHHHHH-
--S-HHHHHHHHHHHHHHH-
--SHHHHHHHHHHHHHHHT-
--SHHHHHHHHHHHHHHHT-
---HHHHHHHHHHHHTSS--
---HHHHHHHHHHHHHHHT-
-TTHHHHHHHHHHHHHHTT-
-TTHHHHHHHHHHHHTTTT-
--SHHHHHHHHHHHHTTTT-
---HHHHHHHHHHHTTTTT-
--SHHHHHHHHHHHHHHHT-
--SHHHHHHHHHHHTTTTT-
--SHHHHHHHHHHTGGGS--
--SHHHHHHHHHHHHHHH--
--SHHHHHHHHHHTTTTTT-
--SHHHHHHHHHHHTTTTT-
--SHHHHHHHHHHHTTTTT-
-TTHHHHHHHHHHHTTTTT-
-TTHHHHHHHHHHHHHHHT-
-TTHHHHHHHHHHHHHHHT-
-TTHHHHHHHHHHHHTTS--
-TTHHHHHHHHHHHHTSS--
--SHHHHHHHHHHHHTTS--
-TTHHHHHHHHHHHHTTTT-
-TTHHHHHHHHHHHGGGT--
-TTHHHHHHHHHHHHHHHT-
-TTHHHHHHHHHHHHTTT--
-TTHHHHHHHHHHHHTTS--
-TTHHHHHHHHHHHHHHHT-
-TTHHHHHHHHHHHHHHHT-
-TTHHHHHHHHHHHHHHHT-
-TTHHHHHHHHHHHHTTT--
-TTHHHHHHHHHHHHHHHH-
-TTHHHHHHHHHHHHHHHH-
-TTHHHHHHHHHHHHHHTT-
-TTHHHHHHHHHHHHHHTT-
-TTHHHHHHHHHHHHHHTT-
-TTHHHHHHHHHHHHHHHH-
--SHHHHHHHHHHHHHHHH-
-TTHHHHHHHHHHHHHHTT-
-TTHHHHHHHHHHHHHHHH-
-TTHHHHHHHHHHHHHHHH-
--SHHHHHHHHHHHHHHHH-
-TTHHHHHHHHHHHHHTTT-
-TTHHHHHHHHHHHHHTTT-
-TTHHHHHHHHHHHHHHTT-
-TTHHHHHHHHHHHHHHHH-
-TTHHHHHHHHHHHHHTT--
-TTHHHHHHHHHHHHHHTT-
-TTHHHHHHHHHHHHHHTT-
-TTHHHHHHHHHHHHHHTT-
-TTHHHHHHHHHHHHHHHT-
-TTHHHHHHHHHHHHHHHH-
-TTHHHHHHHHHHHHHHHH-
-TTHHHHHHHHHHHHHHHH-
-TTHHHHHHHHHHHHHHHH-
-TTHHHHHHHHHHHHHHTT-
-TTHHHHHHHHHHHHHHHH-
-TTHHHHHHHHHHHHHHTT-
-TTHHHHHHHHHHHHHHHH-
--SHHHHHHHHHHHHHTTT-
--SHHHHHHHHHHHHHHTT-
-TTHHHHHHHHHHHHHHTT-
-TTHHHHHHHHHHHHHHTT-
-TTHHHHHHHHHHHHHHHT-
-TTHHHHHHHHHHHHHHHT-
--SHHHHHHHHHHHHHHH--
-TTHHHHHHHHHHHHHHHT-
-TTHHHHHHHHHHHHHHTT-
-TTHHHHHHHHHHHHHHTT-
-TTHHHHHHHHHHHHHHHH-
-TTTHHHHHHHHHHHHHHH-
-TTHHHHHHHHHHHHHHHH-
-TTHHHHHHHHHHHHHHHH-
-TTHHHHHHHHHHHHHHTT-
-TTHHHHHHHHHHHHHHTT-
-TTHHHHHHHHHHHHHHTT-
-TTHHHHHHHHHHHHGGGG-
-TTHHHHHHHHHHHHHGGG-
-TTHHHHHHHHHHHHHTTT-
--SHHHHHHHHHHHHHHTT-
--SHHHHHHHHHHHHHHHH-
-TTHHHHHHHHHHHHHHTT-
-TTHHHHHHHHHHHHHHTT-
-TTHHHHHHHHHHHHHHTT-
-TTHHHHHHHHHHHHHHTT-
-TTHHHHHHHHHHHHHHHH-
-TTHHHHHHHHHHHHHHTT-
--SHHHHHHHHHHHHHHHH-
-TTHHHHHHHHHHHHHHHT-
-TTHHHHHHHHHHHHHHHH-
-TTHHHHHHHHHHHHHHTT-
-TTHHHHHHHHHHHHHHTT-
-TTHHHHHHHHHHHHHGGG-
-TTHHHHHHHHHHHHHHTT-
-TTHHHHHHHHHHHHHHTT-
-TTHHHHHHHHHHHHHHHH-
-TTHHHHHHHHHHHHHHHH-
-TTHHHHHHHHHHHHHHHT-
-TTHHHHHHHHHHHHHHH--
--SHHHHHHHHHHHHHHTT-
--SHHHHHHHHHHHHHHHT-
--SHHHHHHHHHHHHHHHT-
--SHHHHHHHHHHHHHHHH-
--SHHHHHHHHHHHHHHHT-
--SHHHHHHHHHHHHHHHH-
---HHHHHHHHHHHHHHHH-
---HHHHHHHHHHHHHHTT-
--SHHHHHHHHHHHHHHHH-
--SHHHHHHHHHHHHHHHT-
--SHHHHHHHHHHHHHHHH-
--SHHHHHHHHHHHHHHHH-
--SHHHHHHHHHHHHHHHT-
-TTHHHHHHHHHHHHHHHH-
-TTHHHHHHHHHHHHHHHH-
-TTHHHHHHHHHHHHHHHT-
--SHHHHHHHHHHHHHHH--
-TTHHHHHHHHHHHHHHHH-
-TTHHHHHHHHHHHHHHHT-
-TTHHHHHHHHHHHHHHHH-
--SHHHHHHHHHHHHHHHH-
--SHHHHHHHHHHHHHHHH-
--SHHHHHHHHHHHHHHHH-
-TTHHHHHHHHHHHHHHHT-
--SHHHHHHHHHHHHHHHH-
-TTHHHHHHHHHHHHHHHT-
-TTHHHHHHHHHHHHHHHH-
-TTHHHHHHHHHHHHHHHT-
-TTHHHHHHHHHHHHHHHH-
-TTHHHHHHHHHHHHHHTT-
-TTHHHHHHHHHHHHHHHH-
-TTHHHHHHHHHHHHHHHH-
--SHHHHHHHHHHHHHHHT-
-TTHHHHHHHHHHHHHHHT-
-TTHHHHHHHHHHHHHHHH-
-TTHHHHHHHHHHHHHHHH-
-TTTTHHHHHHHHHHHHHH-
-TTHHHHHHHHHHHHHHHH-
-TTHHHHHHHHHHHHHHHH-
-TTHHHHHHHHHHHHHHHH-
--SHHHHHHHHHHHHHHHH-
-TTHHHHHHHHHHHHHHTT-
-TTHHHHHHHHHHHHHHHH-
-TTHHHHHHHHHHHHHHHH-
-TTHHHHHHHHHHHHHHHH-
--SHHHHHHHHHHHHHHHH-
--SHHHHHHHHHHHHHHHH-
---HHHHHHHHHHHHHHTT-
---HHHHHHHHHHHHHHTT-
---HHHHHHHHHHHHHHTT-
--SHHHHHHHHHHHHHHHT-
--SHHHHHHHHHHHHHHHH-
---HHHHHHHHHHHHHHHH-
--SHHHHHHHHHHHHHHHH-
-TTHHHHHHHHHHHHHHHH-
--SHHHHHHHHHHHHHHHH-
-TTHHHHHHHHHHHHHHTT-
-TTHHHHHHHHHHHHHHHH-
-TTHHHHHHHHHHHHHHTT-
-TTHHHHHHHHHHHHHHTT-
--SHHHHHHHHHHHHHHTT-
--SHHHHHHHHHHHHHHHH-
--SHHHHHHHHHHHHHHHH-
--SHHHHHHHHHHHHHHHH-
---HHHHHHHHHHHHHHHH-
--SHHHHHHHHHHHHHHHH-
---HHHHHHHHHHHHHHHH-
--SHHHHHHHHHHHHHHHH-
---HHHHHHHHHHHHHHHH-
---HHHHHHHHHHHHHHHT-
---HHHHHHHHHHHHHHHH-
---HHHHHHHHHHHHHHHT-
---HHHHHHHHHHHHHHH--
--SHHHHHHHHHHHHHHHH-
--SHHHHHHHHHHHHHTT--
--SHHHHHHHHHHHHHTT--
--SHHHHHHHHHHHHHHH--
--SHHHHHHHHHHHHHHHT-
--SHHHHHHHHHHHHHHH--
--SHHHHHHHHHHHHHHHT-
-TTHHHHHHHHHHHHHHHH-
--SHHHHHHHHHHHHHHH--
-TTHHHHHHHHHHHHHHHT-
-TTHHHHHHHHHHHHHHH--
--SHHHHHHHHHHHHHHHH-
--SHHHHHHHHHHHHHHHT-
--SHHHHHHHHHHHHHHHH-
--SHHHHHHHHHHHHHHHH-
-TTHHHHHHHHHHHHHHHH-
--SHHHHHHHHHHHHHHTT-
--SHHHHHHHHHHHHHHHT-
--SHHHHHHHHHHHHHHHH-
--SHHHHHHHHHHHHHHHH-
--SHHHHHHHHHHHHHHHH-
--SHHHHHHHHHHHHHHHH-
---HHHHHHHHHHHHHHHH-
---HHHHHHHHHHHHHHTT-
---HHHHHHHHHHHHHHHH-
--SHHHHHHHHHHHHHHHH-
--SHHHHHHHHHHHHHHHH-
--SHHHHHHHHHHHHHHTT-
--SHHHHHHHHHHHHHHHH-
--SHHHHHHHHHHHHHTTT-
--SHHHHHHHHHHHHHHTT-
--SHHHHHHHHHHHHHHHH-
--SHHHHHHHHHHHHHHHH-
--SHHHHHHHHHHHHHTTT-
---HHHHHHHHHHHHHHHH-
---HHHHHHHHHHHHHHHH-
--SHHHHHHHHHHHHHTTT-
--SHHHHHHHHHHHHHHHH-
--SHHHHHHHHHHHHHHTT-
--SHHHHHHHHHHHHHHHH-
-TTHHHHHHHHHHHHHHHH-
-TTHHHHHHHHHHHHHHHH-
-TTHHHHHHHHHHHHHHHH-
-TTHHHHHHHHHHHHHHHH-
-TTHHHHHHHHHHHHHHTT-
--SHHHHHHHHHHHHHHT--
-TTHHHHHHHHHHHHHHT--
-TTHHHHHHHHHHHHHTT--
--SHHHHHHHHHHHHHTT--
--SHHHHHHHHHHHHHHTT-
---HHHHHHHHHHHHHHTT-
--SHHHHHHHHHHHHHHTT-
-TTHHHHHHHHHHHHHHHH-
-TTHHHHHHHHHHHHHHHH-
-TTHHHHHHHHHHHHHHTT-
--SHHHHHHHHHHHHGGGT-
-TTHHHHHHHHHHHHHHHH-
---HHHHHHHHHHHHHHHH-
--SHHHHHHHHHHHHHHHH-
--SHHHHHHHHHHHHHHHT-
--SHHHHHHHHHHHHHHHT-
--SHHHHHHHHHHHHHHHH-
-TTHHHHHHHHHHHHHHHH-
-TTHHHHHHHHHHHHHHTT-
-TTHHHHHHHHHHHHHHHH-
-TTHHHHHHHHHHHHHHHH-
-TTHHHHHHHHHHHHHHHT-
-TTHHHHHHHHHHHHHHHH-
-TTHHHHHHHHHHHHHHHT-
-TTHHHHHHHHHHHHHHHT-
-TTHHHHHHHHHHHHHHHH-
--SHHHHHHHHHHHHHHHH-
--SHHHHHHHHHHHHHHH--
-TTHHHHHHHHHHHHHTTT-
--SHHHHHHHHHHHHHHHT-
--SHHHHHHHHHHHHHHH--
--SHHHHHHHHHHHHHHHH-
--SHHHHHHHHHHHHHTT--
---HHHHHHHHHHHHHTTT-
--SHHHHHHHHHHHHHHTT-
--SHHHHHHHHHHHHHHHH-
--SHHHHHHHHHHHHHHHT-
--SHHHHHHHHHHHHHHHH-
-TTHHHHHHHHHHHHHHTT-
--SHHHHHHHHHHHHHHT--
-TTHHHHHHHHHHHHHHHH-
-TTHHHHHHHHHHHHHHTT-
-TTHHHHHHHHHHHHHHH--
-TTHHHHHHHHHHHHHHHH-
-TTHHHHHHHHHHHHHHHH-
-TTHHHHHHHHHHHHHHHH-
--SHHHHHHHHHHHGGGGT-
--SHHHHHHHHHHHGGGGG-
--SHHHHHHHHHHGGGGT--
-TTHHHHHHHHHHTTHHHH-
--SHHHHHHHHHHHHGGG--
--SHHHHHHHHHHHHHHHH-
-TTHHHHHHHHHHHHHHHH-
-TTHHHHHHHHHHHTGGG--
--SHHHHHHHHHHHGGGG--
-TTHHHHHHHHHHHHHTT--
-TTHHHHHHHHHHHHHHT--
-TTHHHHHHHHHHHHHHT--
-TTHHHHHHHHHHHHHHT--
--SHHHHHHHHHHHHHTT--
---HHHHHHHHHHHHGGG--
---HHHHHHHHHHHHHTT--
---HHHHHHHHHHHHHHT--
-TTHHHHHHHHHHHHHHT--
---HHHHHHHHHHHHHHT--
---HHHHHHHHHHHHHHT--
--SHHHHHHHHHHHHHHH--
--SHHHHHHHHHHHHGGG--
--SHHHHHHHHHHHHHHT--
---HHHHHHHHHHHHHHT--
---HHHHHHHHHHHHHHH--
-TTHHHHHHHHHHHHHHT--
-TTHHHHHHHHHHHHHTT--
-TTHHHHHHHHHHHHHTT--
-TTHHHHHHHHHHHHHHH--
-TTHHHHHHHHHHHHHHT--
-TTHHHHHHHHHHHHHHT--
-TTHHHHHHHHHHHHHHH--
-TTHHHHHHHHHHHHHHH--
-TTHHHHHHHHHHHHHHH--
-TTHHHHHHHHHHHHHHH--
--SHHHHHHHHHHHHHHH--
---SHHHHHHHHHHHHHH--
---SHHHHHHHHHHHHHH--
--SHHHHHHHHHHHHHHH--
---HHHHHHHHHHHHHHH--
---HHHHHHHHHHHHHHH--
-TTHHHHHHHHHHHHHHH--
--SHHHHHHHHHHHHTTT--
-TTHHHHHHHHHHHHHHH--
--SHHHHHHHHHHHHHHH--
--SHHHHHHHHHHHHHHH--
---HHHHHHHHHHHHHHT--
---HHHHHHHHHHHHHHT--
---HHHHHHHHHHHHHHH--
---HHHHHHHHHHHHHHT--
---HHHHHHHHHHHHHHH--
---HHHHHHHHHHHHHHT--
---HHHHHHHHHHHHTTS--
---HHHHHHHHHHHHHTT--
--SHHHHHHHHHHHHHHH--
---HHHHHHHHHHHHHHT--
---HHHHHHHHHHHHHHTT-
--SHHHHHHHHHHHHHHH--
---HHHHHHHHHHHHHHHT-
---HHHHHHHHHHHHHHHT-
---HHHHHHHHHHHHHHHT-
-TTHHHHHHHHHHHHHHHH-
-TTHHHHHHHHHHHHHHHT-
-TTHHHHHHHHHHHHHHHT-
-TTHHHHHHHHHHHHHHT--
-TTHHHHHHHHHHHHHHHT-
-TTHHHHHHHHHHHHHTT--
-TTHHHHHHHHHHHHHHTT-
-TTHHHHHHHHHHHHHHTT-
-TTHHHHHHHHHHHHHHH--
--SHHHHHHHHHHHHHHT--
-TTHHHHHHHHHHHHHHH--
-TTHHHHHHHHHHHHHHT--
-TTHHHHHHHHHHHHHHH--
-TTHHHHHHHHHHHHHHH--
-TTHHHHHHHHHHHHHHH--
-TTHHHHHHHHHHHHHHH--
-TTHHHHHHHHHHHHHHH--
-TTHHHHHHHHHHHHHTT--
-TTHHHHHHHHHHHHHHT--
--SHHHHHHHHHHHHHTT--
--SHHHHHHHHHHHHHTT--
--SHHHHHHHHHHHHHTT--
--SHHHHHHHHHHHHHHH--
-TTHHHHHHHHHHHHHHH--
--SHHHHHHHHHHHHTTT--
--SHHHHHHHHHHHHTTT--
-TTHHHHHHHHHHHGGGT--
--SHHHHHHHHHHHHTTT--
--SHHHHHHHHHHGGGGT--
---HHHHHHHHHHHHHHH--
--SHHHHHHHHHGGGGGT--
--SHHHHHHHHHTTHHHH--
--SHHHHHHHHHHGGGGT--
-TTHHHHHHHHHHHGGGS--
-TTHHHHHHHHHHHGGGT--
-TTHHHHHHHHHHHGGGT--
-TTHHHHHHHHHHHHTTT--
-TTHHHHHHHHHHHGGGT--
-TTHHHHHHHHHHHHHHH--
-TTHHHHHHHHHHHHHHH--
-TTHHHHHHHHHHHHHHH--
-TTHHHHHHHHHHHHHHH--
--SHHHHHHHHHHHHHTT--
--SHHHHHHHHHHHHHTT--
-TTHHHHHHHHHHHHHTT--
-TTHHHHHHHHHHHHTTT--
-TTHHHHHHHHHHHHHTT--
--SHHHHHHHHHHHHHTT--
--SHHHHHHHHHHHHHHH--
--SHHHHHHHHHHHHHHH--
--SHHHHHHHHHHHHHTT--
--SHHHHHHHHHHHHHHH--
-TTHHHHHHHHHHHHHTT--
-TTHHHHHHHHHHHHHHS--
-TTHHHHHHHHHHHHHTT--
--SHHHHHHHHHHHHHTT--
-TTHHHHHHHHHHHHHTT--
-TTHHHHHHHHHHHHHHH--
-TTHHHHHHHHHHHHHHH--
-TTHHHHHHHHHHHHHHH--
-TTHHHHHHHHHHHHHHT--
-TTHHHHHHHHHHHHHHT--
-TTHHHHHHHHHHHHHHT--
-TTHHHHHHHHHHHHHTT--
--SHHHHHHHHHHHHHHH--
-TTHHHHHHHHHHHHHHT--
--SHHHHHHHHHHHHHHH--
--SHHHHHHHHHHHHHHS--
-TTHHHHHHHHHHHHTTS--
---HHHHHHHHHHHHHHH--
--SHHHHHHHHHHHHHHH--
---HHHHHHHHHHHHHHH--
---HHHHHHHHHHHHHHS--
-TTHHHHHHHHHHHHHTT--
-TTHHHHHHHHHHHHHHT--
-TTHHHHHHHHHHHHHHT--
-TTHHHHHHHHHHHHHHT--
-TTHHHHHHHHHHHHHTT--
-TTHHHHHHHHHHHHHHS--
-TTHHHHHHHHHHHTTSS--
-TTHHHHHHHHHHHHHTS--
-TTHHHHHHHHHHHHHHS--
--SHHHHHHHHHHHHHHT--
--SHHHHHHHHHHHHHTT--
-TTHHHHHHHHHHHHHHT--
-TTHHHHHHHHHHHHHT---
-TTHHHHHHHHHHHTTSS--
-TTHHHHHHHHHHHHHTTT-
-TTHHHHHHHHHHHHTT---
--SHHHHHHHHHHHHTTS--
-TTHHHHHHHHHHHHTT---
-TTHHHHHHHHHHHHHH---
-TTHHHHHHHHHHHHTTTT-
-TTHHHHHHHHHHHHHTTT-
--SHHHHHHHHHHHHTTTT-
---HHHHHHHHHHHHTTTT-
---HHHHHHHHHHHHHTTT-
---HHHHHHHHHHHHTTTT-
--SHHHHHHHHHHHTTTTT-
--SHHHHHHHHHHHHHHTT-
--SHHHHHHHHHHHHHSTT-
--SHHHHHHHHHHHHTTTT-
--SHHHHHHHHHHHHHHTT-
--SHHHHHHHHHHHHHTTT-
-TTHHHHHHHHHHHHHHTT-
-TTHHHHHHHHHHHHTTS--
-TTHHHHHHHHHHHHT----
-TTHHHHHHHHHHHHTTTT-
-TTHHHHHHHHHHHHSSTT-
--SHHHHHHHHHHHHHTTT-
--SHHHHHHHHHHHHH-S--
--SHHHHHHHHHHHHHTTT-
--SHHHHHHHHHHHHTSS--
---HHHHHHHHHHHHHT---
-TTHHHHHHHHHHHHHHTT-
-TTHHHHHHHHHHHHHGGG-
-TTHHHHHHHHHHHHHTTT-
--SHHHHHHHHHHHHHHTT-
-TTHHHHHHHHHHHHHHHT-
--SHHHHHHHHHHHHHHHT-
-TTHHHHHHHHHHHHHHHH-
-TTHHHHHHHHHHHHHHHH-
-TTHHHHHHHHHHHHHHHH-
--SHHHHHHHHHHHHHHHH-
--SHHHHHHHHHHHHHHHH-
-TTHHHHHHHHHHHHHHHH-
--SHHHHHHHHHHHHHHHH-
-TTHHHHHHHHHHHHHHHT-
-TTHHHHHHHHHHHHHHHH-
--SHHHHHHHHHHHHHHHH-
--SHHHHHHHHHHHHHHTT-
-TTHHHHHHHHHHHHHGGG-
-TTHHHHHHHHHHHHHHTT-
--SHHHHHHHHHHHHHHTT-
-TTHHHHHHHHHHHHTTTT-
-TTHHHHHHHHHHHHHHHH-
-TTHHHHHHHHHHHHHHHT-
-TTHHHHHHHHHHHHHHHH-
---HHHHHHHHHHHHHHH--
---HHHHHHHHHHHHHHHH-
---HHHHHHHHHHHHHHH--
-TTHHHHHHHHHHHHHHHT-
-TTHHHHHHHHHHHHHHH--
-TTHHHHHHHHHHHHHHTT-
-TTHHHHHHHHHHHHHHH--
--SHHHHHHHHHHHHHHHH-
-TTHHHHHHHHHHHHHHHT-
-TTHHHHHHHHHHHHHHTT-
-TTHHHHHHHHHHHHHHTT-
-TTHHHHHHHHHHHHHHTT-
--SHHHHHHHHHHHHHHTT-
--SHHHHHHHHHHHHHHTT-
--SHHHHHHHHHHHHHHTT-
-TTHHHHHHHHHHHHHHHT-
-TTHHHHHHHHHHHHHHTT-
-TTHHHHHHHHHHHHHHH--
-TTHHHHHHHHHHHHHHHH-
-TTHHHHHHHHHHHHHHHH-
-TTHHHHHHHHHHHHHHHT-
--SHHHHHHHHHHHHHHTT-
--SHHHHHHHHHHHHHHHH-
--SHHHHHHHHHHHHHHHH-
--SHHHHHHHHHHHHHHHH-
--SHHHHHHHHHHHHHHHH-
-TTHHHHHHHHHHHHHHHH-
-TTHHHHHHHHHHHHHHHH-
-TTHHHHHHHHHHHHHHHH-
-TTHHHHHHHHHHHHHHHH-
-TTHHHHHHHHHHHHHHHH-
--SHHHHHHHHHHHHHHHH-
-TTHHHHHHHHHHHHHHHH-
-TTHHHHHHHHHHHHHHHH-
-TTHHHHHHHHHHHHHHTT-
-TTHHHHHHHHHHHHHHHH-
-TTHHHHHHHHHHHHHTTT-
--SHHHHHHHHHHHHHHHH-
-TTHHHHHHHHHHHHHHHH-
--SHHHHHHHHHHHHHHHH-
--SHHHHHHHHHHHHHHTT-
-TTHHHHHHHHHHHHHHTT-
--SHHHHHHHHHHHHHHHH-
--SHHHHHHHHHHHHHHTT-
--SHHHHHHHHHHHHHTTT-
-TTHHHHHHHHHHHHHHS--
-TTHHHHHHHHHHHHHHHH-
-TTHHHHHHHHHHHHHHHH-
-TTHHHHHHHHHHHHHGGG-
-TTHHHHHHHHHHHHGGGT-
-TTHHHHHHHHHHHHTTTT-
-TTHHHHHHHHHHHHGGGT-
-TTHHHHHHHHHHHHGGGG-
--SHHHHHHHHHHHTTGGG-
-TTHHHHHHHHHHHTTGGG-
-TTHHHHHHHHHHTTTGGG-
-TTHHHHHHHHHHHTTGGG-
-TTHHHHHHHHHHHTTTTT-
--SHHHHHHHHHHHHTTT--
-TTHHHHHHHHHHHHTSS--
--SHHHHHHHHHHHTSTT--
--SHHHHHHHHHHHHHTTT-
-TTHHHHHHHHHHHH-GGG-
-TTHHHHHHHHHHTT-TTT-
-TTHHHHHHHHHHHHTTTT-
--SHHHHHHHHHHHH-TTT-
-TTHHHHHHHHHHHHSTTT-
-TTHHHHHHHHHHHTTTTT-
--SHHHHHHHHHHHTTTTT-
-TTHHHHHHHHHHHHTTTT-
-TTHHHHHHHHHHHHTTTT-
--SHHHHHHHHHHHHTTTT-
-TTHHHHHHHHHHHTTTTT-
--SHHHHHHHHHHHHTGGG-
-TTHHHHHHHHHHHHT-TT-
-TTHHHHHHHHHHTTS-TT-
-TTHHHHHHHHHHHHTGGG-
---HHHHHHHHHHHHSSS--
---HHHHHHHHHHHTTTTT-
---HHHHHHHHHHHHTTTT-
---HHHHHHHHHHHHHTTT-
-TTHHHHHHHHHHHTTTTT-
-TTHHHHHHHHHHHTTTT--
-TTHHHHHHHHHHHHTGGG-
-TTHHHHHHHHHHHHTTTT-
-TTHHHHHHHHHHHHHTTT-
-TTHHHHHHHHHHHHTTTT-
-TTHHHHHHHHHHHHHTTT-
-TTHHHHHHHHHHHHHTTT-
-TTHHHHHHHHHHHHHTTT-
-TTHHHHHHHHHHHHHTTT-
-TTHHHHHHHHHHHHHGGG-
-TTHHHHHHHHHHHHTGGG-
--SHHHHHHHHHHHHTTTT-
--SHHHHHHHHHHHHTTTT-
-TTHHHHHHHHHHHHSTTT-
--SHHHHHHHHHHHHTTTT-
--SHHHHHHHHHHHHTGGG-
--SHHHHHHHHHHHHTGGG-
---HHHHHHHHHHHTTTTT-
--SHHHHHHHHHHHTTTTT-
--SHHHHHHHHHHHTTTTT-
-TTHHHHHHHHHHHHHTTT-
-TTHHHHHHHHHHHHTTT--
-TTHHHHHHHHHHHTTTTT-
-TTHHHHHHHHHHHHHTTT-
-TTHHHHHHHHHHHHHTTT-
-TTHHHHHHHHHHHTTTTT-
-TTHHHHHHHHHHHHTTTT-
-TTHHHHHHHHHHHHHHTT-
--SHHHHHHHHHHHHHHTT-
--SHHHHHHHHHHHHHHHH-
--SHHHHHHHHHHHHHHTT-
---HHHHHHHHHHHHHHHH-
--SHHHHHHHHHHHHHHHH-
--SHHHHHHHHHHHHHHH--
--SHHHHHHHHHHHHHHTT-
--SHHHHHHHHHHHHHHHH-
--SHHHHHHHHHHHHHHT--
-TTHHHHHHHHHHHHHHH--
-TTHHHHHHHHHHHHHHHT-
-TTHHHHHHHHHHHHHHTT-
-TTHHHHHHHHHHHHHGGG-
-TTHHHHHHHHHHHHHGGG-
-TTHHHHHHHHHHHHHHTT-
-TTHHHHHHHHHHHHGGGT-
-TTHHHHHHHHHHHHHTTT-
-TTHHHHHHHHHHHHHHT--
-TTHHHHHHHHHHHHHHHH-
-TTHHHHHHHHHHHHHHHT-
-TTHHHHHHHHHHHHHHH--
-TTHHHHHHHHHHHTTTS--
-TTHHHHHHHHHHHHTTS--
-TTHHHHHHHHHHHHTTS--
-TTHHHHHHHHHHHHTSS--
-TTHHHHHHHHHHHHHHT--
-TTHHHHHHHHHHHHTTS--
-TTHHHHHHHHHHHTTSS--
-TTHHHHHHHHHHHHTSS--
---HHHHHHHHHHHHTTS--
--SHHHHHHHHHHHTSTT--
--SHHHHHHHHHHHHGGG--
-TTHHHHHHHHHHHTTSS--
-TTHHHHHHHHHHHTT----
--SHHHHHHHHHHTTS-S--
--SHHHHHHHHHHHTT-S--
---HHHHHHHHHHHH--S--
-TTHHHHHHHHHHHT-SS--
--SHHHHHHHHHHHHSSS--
-TTHHHHHHHHHHHH-SS--
---HHHHHHHHHHHHTTS--
--SHHHHHHHHHHHH-SS--
---HHHHHHHHHHHH-SS--
-TTHHHHHHHHHHHT-SS--
-TTHHHHHHHHHHHT-SS--
--SHHHHHHHHHHHT-SS--
---HHHHHHHHHHHH-SS--
---HHHHHHHHHHHH-SS--
---HHHHHHHHHHHH-SS--
--SHHHHHHHHHHTT-SS--
-TTHHHHHHHHHHHT-SS--
--SHHHHHHHHHHTT-SS--
---HHHHHHHHHHHH--S--
--SHHHHHHHHHHHH-TT--
-TTHHHHHHHHHHHH-SS--
--SHHHHHHHHHHHH-TT--
---HHHHHHHHHHTT-TT--
--SHHHHHHHHHHHH-TT--
--SHHHHHHHHHHTT-TT--
---HHHHHHHHHHHT-TT--
-TTHHHHHHHHHHHH-TT--
--SHHHHHHHHHHTT-TT--
--SHHHHHHHHHHT--TT--
--SHHHHHHHHHHHTT----
--SHHHHHHHHHHHTTTT--
-TTHHHHHHHHHHHT-TT--
---HHHHHHHHHHHTTTT--
---HHHHHHHHHHHH-TT--
---HHHHHHHHHHTT-TT--
---HHHHHHHHHHTT-TT--
--SHHHHHHHHHHHH-SS--
--SHHHHHHHHHHHHSTT--
---HHHHHHHHHHHHSTT--
--SHHHHHHHHHHHH-SS--
--SHHHHHHHHHHHH-TT--
---HHHHHHHHHHHH-TT--
---HHHHHHHHHHTT-TT--
--SHHHHHHHHHHHH-TT--
--SHHHHHHHHHHHH-TT--
--SHHHHHHHHHTTT-TT--
--STTHHHHHHHHHS-SS--
--SHHHHHHHHHHHH-SS--
--SHHHHHHHHHHHH-S---
-TTHHHHHHHHHHHH-S---
-TTHHHHHHHHHHHH-SS--
--SHHHHHHHHHHHH-SS--
--SHHHHHHHHHHHH-SS--
--SHHHHHHHHHHHH-S---
-TTHHHHHHHHHHHH-S---
--STTHHHHHHHHHHSSS--
--SHHHHHHHHHHHHSTT--
--SHHHHHHHHHHHTTTT--
-TTHHHHHHHHHHHH-SS--
-TTHHHHHHHHHHHH-SS--
-TTHHHHHHHHHHHH-SS--
-TTHHHHHHHHHHHH-SS--
-TTHHHHHHHHHHHH--S--
-TTHHHHHHHHHHHH-SS--
--SHHHHHHHHHHHH-SS--
--SHHHHHHHHHTTT-TT--
--SHHHHHHHHHHHH-SS--
-TTHHHHHHHHHHHH-SS--
-TTHHHHHHHHHHHS-SS--
-TTHHHHHHHHHHHH-SS--
-TTHHHHHHHHHHHH-SS--
-TTHHHHHHHHHHHT-SS--
-TTHHHHHHHHHHHH-SS--
-TTHHHHHHHHHHHH-SS--
-TTHHHHHHHHHHHH-SS--
-TTHHHHHHHHHHHH--S--
-TTHHHHHHHHHHHH--S--
-TTHHHHHHHHHHHHTTS--
-TTHHHHHHHHHHHH-SS--
-TTHHHHHHHHHTTS--S--
-TTHHHHHHHHHHHHTSS--
-TTHHHHHHHHHHHH-TT--
-TTHHHHHHHHHHTS-TTT-
-TTHHHHHHHHHHHT-TTT-
-TTHHHHHHHHHHHT-TTT-
-TTHHHHHHHHHHHT-TTT-
-TTHHHHHHHHHHTT-TTT-
-TTHHHHHHHHHHTS-TTT-
-TTHHHHHHHHHHHT-TTT-
-TTHHHHHHHHHTT--TTT-
---HHHHHHHHHHT--TTT-
---HHHHHHHHHHT--TTT-
---HHHHHHHHHHH--TTT-
-TTHHHHHHHHHHT--TTT-
---HHHHHHHHHHTS-TTT-
-TTHHHHHHHHHHHT-TTT-
-TTHHHHHHHHHHTT-TTT-
-TTHHHHHHHHHHTT-TTT-
-TTHHHHHHHHHHHTTTTT-
-TTHHHHHHHHHHTT-TTT-
-TTHHHHHHHHHHTT-TTT-
-TTHHHHHHHHHHTT-TTT-
-TTHHHHHHHHHHTTSTTT-
-TTHHHHHHHHHHHH-TTT-
-TTHHHHHHHHHHHHSTTT-
-TTHHHHHHHHHHTTSTTT-
--SHHHHHHHHHHTT-TTT-
-TTHHHHHHHHHHTT-TTT-
-TTHHHHHHHHHHTT-TTT-
-TTHHHHHHHHHHHH-TTT-
-TTHHHHHHHHHHHHTTTT-
-TTHHHHHHHHHHHHSTTT-
--SHHHHHHHHHHTT-TTT-
-TTHHHHHHHHHHHH-TTT-
-TTHHHHHHHHHHHH-TTT-
--SHHHHHHHHHHHHSTTT-
-TTHHHHHHHHHHHH-TTT-
-TTHHHHHHHHHHHHTTTT-
-TTHHHHHHHHHHHH-TTT-
-TTHHHHHHHHHHTT-TTT-
-TTHHHHHHHHHHHH-TTT-
-TTHHHHHHHHHHHH-TTT-
-TTHHHHHHHHHHHH-TTT-
--SHHHHHHHHHHHH-TTT-
-TTHHHHHHHHHHHHSTTT-
-TTHHHHHHHHHHHHSTTT-
-TTHHHHHHHHHHTTSTTT-
--SHHHHHHHHHHHH-TTT-
---HHHHHHHHHHTT-TTT-
-TTHHHHHHHHHHHHTTTT-
--SHHHHHHHHHHTT-TTT-
---HHHHHHHHHHTT-TTT-
--SHHHHHHHHHHTTSTTT-
--SHHHHHHHHHHTT-TTT-
--SHHHHHHHHHHHH-TTT-
---HHHHHHHHHHTT-TTT-
--SHHHHHHHHHHTTSTTT-
--SHHHHHHHHHHTT-TTT-
--SHHHHHHHHHHTT-TTT-
---HHHHHHHHHHTTSTTT-
-TTHHHHHHHHHHTT-TTT-
-TTHHHHHHHHHHHH-TTT-
--SHHHHHHHHHHTT-TTT-
--SHHHHHHHHHHTT-TTT-
--SHHHHHHHHHHTT-TTT-
-TTHHHHHHHHHHHHSTTT-
-TTHHHHHHHHHHTT-TTT-
--SHHHHHHHHHHTT-TTT-
-TTHHHHHHHHHHHH-TTT-
-TTHHHHHHHHHHHH-TTT-
-TTHHHHHHHHHHHHSGGG-
--SHHHHHHHHHHHTSTTT-
--SHHHHHHHHHHHH-TTT-
--SHHHHHHHHHHHT-TTT-
--SHHHHHHHHHHHTTTTT-
--SHHHHHHHHHHHT-TTT-
-TTHHHHHHHHHHHH-TTT-
-TTHHHHHHHHHHHH-TTT-
-TTHHHHHHHHHHTTSTTT-
-TTHHHHHHHHHHTT-TTT-
-TTHHHHHHHHHHHH-TTT-
-TTHHHHHHHHHHTTSTTT-
-TTHHHHHHHHHHTT-TTT-
-TTHHHHHHHHHHHHSTTT-
--SHHHHHHHHHHHH-TTT-
--SHHHHHHHHHHHHTTTT-
-TTHHHHHHHHHHHHSTTT-
--SHHHHHHHHHHHHTTTT-
--SHHHHHHHHHHHT-TTT-
--SHHHHHHHHHHTT-TTT-
---HHHHHHHHHHHT-TTT-
--SHHHHHHHHHHHT-TTT-
--SHHHHHHHHHHHHTTTT-
--SHHHHHHHHHHTTSTTT-
--SHHHHHHHHHHTTSTT--
--SHHHHHHHHHHHT-TTT-
---HHHHHHHHHHHT-TTT-
--SHHHHHHHHHHHT-TTT-
--SHHHHHHHHHHTT-TTT-
--SHHHHHHHHHHHHTTTT-
--SHHHHHHHHHHHTSTTT-
--SHHHHHHHHHHHHHSS--
--SHHHHHHHHHHHH-GGG-
-TTHHHHHHHHHHTT-TTT-
--SHHHHHHHHHHHH-TTT-
--SHHHHHHHHHHTT-TTT-
---HHHHHHHHHHTTSTTT-
--SHHHHHHHHHHHHSTTT-
--SHHHHHHHHHHHHTTTT-
--SHHHHHHHHHHHHSTTT-
---HHHHHHHHHHTT-TTT-
-TTHHHHHHHHHHHTTTTT-
---HHHHHHHHHHHH-TTT-
---HHHHHHHHHHHHTTTT-
--SHHHHHHHHHHHT-TTT-
---HHHHHHHHHHTT-TTT-
---HHHHHHHHHHTT-TTT-
---HHHHHHHHHHHH-TTT-
--SHHHHHHHHHHTT-TTT-
--SHHHHHHHHHHHT-TTT-
---HHHHHHHHHHTT-TTT-
---HHHHHHHHHHTT-TTT-
-TTHHHHHHHHHHTT-TTT-
-TTHHHHHHHHHHHH-TTT-
-TTHHHHHHHHHHHHTTTT-
--SHHHHHHHHHHHHTTTT-
--SHHHHHHHHHHTT-TTT-
--SHHHHHHHHHHHHTTTT-
--SHHHHHHHHHHHTTTTT-
--SHHHHHHHHHHHTTTTT-
--SHHHHHHHHHHHH-TTT-
--SHHHHHHHHHHTT-GGG-
-TTHHHHHHHHHHTT-TTT-
-TTHHHHHHHHHHHHTTTT-
-TTHHHHHHHHHHHHTGGG-
-TTHHHHHHHHHHHH-TTT-
-TTHHHHHHHHHHHHSGGG-
-TTHHHHHHHHHHHH-TT--
-TTHHHHHHHHHHHHTTTT-
-TTHHHHHHHHHHHHTTTT-
-TTHHHHHHHHHHHH-TTT-
-TTHHHHHHHHHTTTSTTT-
-TTHHHHHHHHHHHHSGGG-
-TTHHHHHHHHHHTTTSS--
-TTHHHHHHHHHHTTTGGG-
-TTHHHHHHHHHTTTTSS--
-TTHHHHHHHHHHHHTTT--
-TTHHHHHHHHHHHHTTT--
-TTHHHHHHHHHHHHTTT--
-TTHHHHHHHHHHHHTTT--
-TTHHHHHHHHHHHTTTT--
-TTHHHHHHHHHHTTTTT--
-TTHHHHHHHHHHHHTTT--
-TTHHHHHHHHHHHHTTT--
-TTHHHHHHHHHHHHTSS--
-TTHHHHHHHHHHHHTS---
-TTHHHHHHHHHHHHTTT--
-TTHHHHHHHHHHHHSSS--
-TTHHHHHHHHHHHHSSS--
-TTHHHHHHHHHHHHHS---
-TTHHHHHHHHHHTTSSS--
-TTHHHHHHHHHHTTSS---
-TTHHHHHHHHHHHTSSS--
-TTHHHHHHHHHHHHTTT--
-TTHHHHHHHHHHHHHTT--
-TTHHHHHHHHHHHHTTT--
-TTHHHHHHHHHHTTTTS--
-TTHHHHHHHHHHHHHHTT-
-TTHHHHHHHHHHHHHHS--
-TTHHHHHHHHHHHHTTS--
-TTHHHHHHHHHHHHHH---
-TTHHHHHHHHHHHHTT---
-TTHHHHHHHHHHHHHTT--
-TTHHHHHHHHHHHHHHT--
-TTHHHHHHHHHHHGGGGT-
-TTHHHHHHHHHHHHHTT--
-TTHHHHHHHHHHHHHHS--
-TTHHHHHHHHHHHHHHH--
-TTHHHHHHHHHHHHHHS--
-TTHHHHHHHHHHHHTTT--
-TTHHHHHHHHHHHHHTT--
-TTHHHHHHHHHHHHHHHH-
-TTHHHHHHHHHHHHHHHH-
-TTHHHHHHHHHHHHHHHH-
-TTHHHHHHHHHHHHHHHH-
-TTHHHHHHHHHHHHHHHH-
-TTHHHHHHHHHHHHHHHH-
-TTHHHHHHHHHHHHHHHH-
--SHHHHHHHHHHHHHHHT-
-TTHHHHHHHHHHHHHHTT-
-TTHHHHHHHHHHHHHHHH-
-TTHHHHHHHHHHHHHHTT-
-TTHHHHHHHHHHHHHHHH-
-TTHHHHHHHHHHHHHHHH-
-TTHHHHHHHHHHHHHHHH-
-TTHHHHHHHHHHHHHHHH-
-TTHHHHHHHHHHHHHHHH-
-TTHHHHHHHHHHHHHHHH-
-TTHHHHHHHHHHHHHHHH-
-TTHHHHHHHHHHHHHHHH-
-TTHHHHHHHHHHHHHHHH-
--SHHHHHHHHHHHHHHHH-
-TTHHHHHHHHHHHHHHHH-
-TTHHHHHHHHHHHHHHH--
-TTHHHHHHHHHHHHHHHT-
-TTHHHHHHHHHHHHHHHT-
-TTHHHHHHHHHHHHHHHH-
-TTHHHHHHHHHHHHHHHH-
-TTHHHHHHHHHHHHHHTT-
-TTHHHHHHHHHHHHHHHH-
-TTHHHHHHHHHHHHHHHT-
-TTHHHHHHHHHHHHHHHH-
-TTHHHHHHHHHHHHHHHH-
-TTHHHHHHHHHHHHHHHH-
-TTHHHHHHHHHHHHHHHH-
-TTHHHHHHHHHHHHHHHH-
-TTHHHHHHHHHHHHHHHH-
-TTHHHHHHHHHHHHHHHH-
-TTHHHHHHHHHHHHHHHH-
-TTHHHHHHHHHHHHHHHH-
-TTHHHHHHHHHHHHHHHH-
-TTHHHHHHHHHHHHHHHH-
-TTHHHHHHHHHHHHHHHT-
-TTHHHHHHHHHHHHHHHH-
-TTHHHHHHHHHHHHHHHH-
--SHHHHHHHHHHHHHHHH-
--SHHHHHHHHHHHHHHHH-
---HHHHHHHHHHHHHHHH-
-TTHHHHHHHHHHHHHHHH-
-TTHHHHHHHHHHHHHHHT-
-TTHHHHHHHHHHHHHHHH-
-TTHHHHHHHHHHHHHHHH-
-TTHHHHHHHHHHHHHHHH-
-TTHHHHHHHHHHHHHHHH-
--STTHHHHHHHHHHHHHH-
-TTHHHHHHHHHHHHHHHH-
-TTHHHHHHHHHHHHHHHH-
-TTHHHHHHHHHHHHHHHH-
-TTHHHHHHHHHHHHHHHH-
-TTHHHHHHHHHHHHHHHH-
--SHHHHHHHHHHHHHHHH-
--SHHHHHHHHHHHHHHHH-
--SHHHHHHHHHHHHHHHH-
--SHHHHHHHHHHHHHHHH-
--SHHHHHHHHHHHHHHHH-
--SHHHHHHHHHHHHHHHT-
-TTHHHHHHHHHHHHHHHH-
-TTHHHHHHHHHHHHHHHH-
-TTHHHHHHHHHHHHHHHH-
-TTHHHHHHHHHHHHHHHH-
---HHHHHHHHHHHHHHHH-
-TTHHHHHHHHHHHHHHHH-
--SHHHHHHHHHHHHHHTT-
---HHHHHHHHHHHHHHHH-
--SHHHHHHHHHHHHHHHH-
--SHHHHHHHHHHHHHHHH-
---HHHHHHHHHHHHHHHH-
---HHHHHHHHHHHHHHHH-
---HHHHHHHHHHHHHHHT-
---HHHHHHHHHHHHHHHH-
---HHHHHHHHHHHHHHHH-
---HHHHHHHHHHHHHHTT-
---HHHHHHHHHHHHHHH--
---HHHHHHHHHHHHHHHH-
---HHHHHHHHHHHHHHHH-
---HHHHHHHHHHHHHHTT-
---HHHHHHHHHHHHHHHH-
---HHHHHHHHHHHHHHHH-
---HHHHHHHHHHHHHHT--
---HHHHHHHHHHHHHHHT-
---HHHHHHHHHHHHHHHH-
---HHHHHHHHHHHHHHHH-
---HHHHHHHHHHHHHHHH-
--SHHHHHHHHHHHHHHTT-
-TTHHHHHHHHHHHHHHHH-
-TTHHHHHHHHHHHHHTTT-
-TTHHHHHHHHHHHHHHHH-
-TTHHHHHHHHHHHHHTT--
-TTHHHHHHHHHHHHHHHH-
-TTHHHHHHHHHHHHHHTT-
--SHHHHHHHHHHHHHHHH-
--SHHHHHHHHHHHHHHHH-
--SHHHHHHHHHHHHHHHH-
--SHHHHHHHHHHHHHHTT-
--SHHHHHHHHHHHHHHT--
--SHHHHHHHHHHHHHHT--
--SHHHHHHHHHHHHHHTT-
--SHHHHHHHHHHHHHHTT-
--SHHHHHHHHHHHHHHHH-
--SHHHHHHHHHHHHHHHT-
--SHHHHHHHHHHHHHHHT-
--SHHHHHHHHHHHHHHHH-
--SHHHHHHHHHHHHHHHH-
--SHHHHHHHHHHHHHHHH-
--SHHHHHHHHHHHHHHHH-
--SHHHHHHHHHHHHHHTT-
--SHHHHHHHHHHHHHHHH-
--SHHHHHHHHHHHHHHH--
-TTHHHHHHHHHHHHHHTT-
-TTHHHHHHHHHHHHHHHH-
--SHHHHHHHHHHHHHHHH-
--SHHHHHHHHHHHHHHHH-
-TTHHHHHHHHHHHHHHHH-
-TTHHHHHHHHHHHHHHHH-
--SHHHHHHHHHHHHHHHT-
--SHHHHHHHHHHHHHHHH-
--SHHHHHHHHHHHHHHHH-
-TTHHHHHHHHHHHHHHHT-
--SHHHHHHHHHHHHHHHH-
--SHHHHHHHHHHHHHHHT-
-TTHHHHHHHHHHHHHTTT-
--SHHHHHHHHHHHHHTTT-
-TTHHHHHHHHHHHHHHHH-
--SHHHHHHHHHHHHHHHH-
---HHHHHHHHHHHHHHHH-
---HHHHHHHHHHHHHHHH-
-TTHHHHHHHHHHHHHHHH-
--SHHHHHHHHHHHHHHHH-
--SHHHHHHHHHHHHHHHT-
-TTHHHHHHHHHHHHHHHH-
--SHHHHHHHHHHHHHHHH-
-TTHHHHHHHHHHHHHHTT-
--SHHHHHHHHHHHHHHTT-
--SHHHHHHHHHHHHHHTT-
--SHHHHHHHHHHHHHHHH-
--SHHHHHHHHHHHHHHHH-
-TTHHHHHHHHHHHHHHHH-
--SHHHHHHHHHHHHHHHH-
--SHHHHHHHHHHHHHHHH-
--SHHHHHHHHHHHHHHHH-
--SHHHHHHHHHHHHHHTT-
--SHHHHHHHHHHHHHHHH-
--SHHHHHHHHHHHHHHHH-
--SHHHHHHHHHHHHHHTT-
--SHHHHHHHHHHHHHHHH-
--SHHHHHHHHHHHHHHHH-
--SHHHHHHHHHHHHHHHH-
--SHHHHHHHHHHHHHHHH-
--SHHHHHHHHHHHHHHHH-
--SHHHHHHHHHHHHHHTT-
--SHHHHHHHHHHHHHHHH-
--SHHHHHHHHHHHHHHHH-
--SHHHHHHHHHHHHHHHH-
--SHHHHHHHHHHHHHHHH-
--SHHHHHHHHHHHHHHHH-
---HHHHHHHHHHHHHHHH-
--SHHHHHHHHHHHHHHTT-
--SHHHHHHHHHHHHHHHT-
--SHHHHHHHHHHHHHHHT-
--SHHHHHHHHHHHHHHTT-
--SHHHHHHHHHHHHHTT--
---HHHHHHHHHHHHHHTT-
--SHHHHHHHHHHHHHHTT-
-TTHHHHHHHHHHHHHHHH-
-TTHHHHHHHHHHHHHHHH-
-TTHHHHHHHHHHHHHHTT-
--SHHHHHHHHHHHHHHHH-
---HHHHHHHHHHHHHHTT-
-TTHHHHHHTHHHHHHHTT-
-TTHHHHHHTHHHHHHHT--
-TTHHHHHHHHHHHHHHHT-
-TTHHHHHHHHHHHHHHHT-
--SHHHHHHHHHHHHHTT--
--SHHHHHHHHHHHHHHHH-
--SHHHHHHHHHHHHHHTT-
-TTHHHHHHHHHHHHHHHH-
--SHHHHHHHHHHHHHHTT-
-TTHHHHHHHHHHHHHHHH-
-TTHHHHHHHHHHHHHHHH-
-TTHHHHHHHHHHHHHHHH-
--SHHHHHHHHHHHHHHTT-
--SHHHHHHHHHHHHHHHH-
-TTHHHHHHHHHHHHHHTT-
-TTHHHHHHHHHHHHHHHH-
-TTHHHHHHHHHHHHHHTT-
-TTHHHHHHHHHHHHHHTT-
--SHHHHHHHHHHHHHHHH-
--SHHHHHHHHHHHHHHTT-
--SHHHHHHHHHHHHHHTT-
--SHHHHHHHHHHHHHHHH-
--SHHHHHHHHHHHHHHHH-
--SHHHHHHHHHHHHHHHH-
--SHHHHHHHHHHHHHHHH-
--SHHHHHHHHHHHHHHHH-
---HHHHHHHHHHHHHHHH-
--SHHHHHHHHHHHHHHHH-
---HHHHHHHHHHHHHHHH-
---HHHHHHHHHHHHHHHT-
---HHHHHHHHHHHHHHHH-
--SHHHHHHHHHHHHHHHT-
---HHHHHHHHHHHHHHHH-
--SHHHHHHHHHHHHHTT--
--SHHHHHHHHHHHHHHHH-
--SHHHHHHHHHHHHHTT--
--SHHHHHHHHHHHHHHHH-
--SHHHHHHHHHHHHHHH--
--SHHHHHHHHHHHHHHH--
--SHHHHHHHHHHHHHHH--
--SHHHHHHHHHHHHHHHH-
--SHHHHHHHHHHHHHHHH-
--SHHHHHHHHHHHHHHT--
-TTHHHHHHHHHHHHHHHH-
-TTHHHHHHHHHHHHHHHH-
-TTHHHHHHHHHHHHHHHH-
-TTHHHHHHHHHHHHHHHH-
-TTHHHHHHHHHHHHHHHH-
-TTHHHHHHHHHHHHHHHH-
-TTHHHHHHHHHHHHHHHH-
-TTHHHHHHHHHHHHHHHH-
--SHHHHHHHHHHHHHHHH-
-TTHHHHHHHHHHHHHHHH-
-TTHHHHHHHHHHHHHHHH-
--SHHHHHHHHHHHHHHTT-
--SHHHHHHHHHHHHHHHH-
-TTHHHHHHHHHHHHHHHH-
-TTHHHHHHHHHHHHHHHH-
-TTHHHHHHHHHHHHHHHH-
--SHHHHHHHHHHHHHHHT-
--SHHHHHHHHHHHHHHH--
--SHHHHHHHHHHHHHHTT-
--SHHHHHHHHHHHHHHTT-
-TTHHHHHHHHHHHHHHHH-
--SHHHHHHHHHHHHHHTT-
-TTHHHHHHHHHHHHHHHH-
-TTHHHHHHHHHHHHHHHH-
-TTHHHHHHHHHHHHHHH--
-TTHHHHHHHHHHHHHHH--
-TTHHHHHHHHHHHHHHH--
-TTHHHHHHHHHHHHHHH--
-TTHHHHHHHHHHHHHHH--
-TTHHHHHHHHHHHHHHH--
-TTHHHHHHHHHHHHHHH--
-TTHHHHHHHHHHHHHTT--
-TTHHHHHHHHHHHHHHH--
--SHHHHHHHHHHHHHHH--
-TTHHHHHHHHHHHHHHH--
-TTHHHHHHHHHHHHHHH--
--SHHHHHHHHHHHHHHS--
--SHHHHHHHHHHHHHHH--
--SHHHHHHHHHHHHTTT--
--SHHHHHHHHHHHHHHH--
--SHHHHHHHHHHHHHTT--
-TTHHHHHHHHHHHHHHT--
--SHHHHHHHHHHHHHHT--
--SHHHHHHHHHHHHHHT--
--SHHHHHHHHHHHHTT---
--SHHHHHHHHHHHHHHT--
--SHHHHHHHHHHHHHTT--
--SHHHHHHHHHHHHHTT--
-TTHHHHHHHHHHHHHHS--
-TTHHHHHHHHHHHHTT---
-TTHHHHHHHHHHHHHT---
-TTHHHHHHHHHHHHHH---
-TTHHHHHHHHHHHHHS---
-TTHHHHHHHHHHHHTT---
-TTHHHHHHHHHHHHHH---
-TTHHHHHHHHHHHHHT---
-TTHHHHHHHHHHHHHT---
--SHHHHHHHHHHHHHH---
--SHHHHHHHHHHHHHH---
-TTHHHHHHHHHHHHTT---
--SHHHHHHHHHHHHHHS--
--SHHHHHHHHHHHHHHS--
---HHHHHHHHHHHHTT---
--SHHHHHHHHHHHHTT---
--SHHHHHHHHHHHHHH---
-TTHHHHHHHHHHHHHH---
-TTHHHHHHHHHHHHTT---
-TTHHHHHHHHHHHHHH---
-TTHHHHHHHHHHHHHT---
-TTHHHHHHHHHHHHTT---
--SHHHHHHHHHHHHHH---
--SHHHHHHHHHHHHHHS--
-TTHHHHHHHHHHHTTT---
---HHHHHHHHHHHHTT---
-TTHHHHHHHHHHHHHH---
--SHHHHHHHHHHHHHH---
--SHHHHHHHHHHHHHH---
--SHHHHHHHHHHHHHT---
-TTHHHHHHHHHHHHHT---
-TTHHHHHHHHHHHHHH---
-TTHHHHHHHHHHHHHH---
-TTHHHHHHHHHHHHHT---
--SHHHHHHHHHHHHHH---
-TTHHHHHHHHHHHHHS---
-TTHHHHHHHHHHHHHTS--
-TTHHHHHHHHHHHHTT---
-TTHHHHHHHHHHHHHHS--
-TTHHHHHHHHHHHHHT---
-TTHHHHHHHHHHHTTSS--
-TTHHHHHHHHHHHHHS---
-TTHHHHHHHHHHHHHT---
--SHHHHHHHHHHHTTTS--
--SHHHHHHHHHHHTTS---
--SHHHHHHHHHHHHHSS--
---HHHHHHHHHHHHHTS--
-TTHHHHHHHHHHHHTS---
-TTHHHHHHHHHHHHHH---
--SHHHHHHHHHHHHHS---
-TTHHHHHHHHHHHHTT---
-TTHHHHHHHHHHHHTT---
-TTHHHHHHHHHHHHHH---
--SHHHHHHHHHHHHTT---
-TTHHHHHHHHHHHHHHS--
--SHHHHHHHHHHHTTTS--
--SHHHHHHHHHTTTTTS--
-TTHHHHHHHHHHHHHHS--
-TTHHHHHHHHHHHHHHS--
-TTHHHHHHHHHHHHTTT--
---HHHHHHHHHHHHHH---
-TTHHHHHHHHHHHHHH---
-TTHHHHHHHHHHHHTT---
--SHHHHHHHHHHHHTT---
--SHHHHHHHHHHHHHTS--
--SHHHHHHHHHHHHHHS--
-TTHHHHHHHHHHHHHHS--
-TTHHHHHHHHHHHHTTS--
-TTHHHHHHHHHHHHHHS--
-TTHHHHHHHHHHHHTTS--
-TTHHHHHHHHHHHHHHS--
-TTHHHHHHHHHHHHHHS--
-TTHHHHHHHHHHHHTT---
--SHHHHHHHHHHHHTT---
--SHHHHHHHHHHHHHT---
--SHHHHHHHHHHHHHH---
---HHHHHHHHHHHHHHS--
---HHHHHHHHHHHHHHS--
---HHHHHHHHHHHHHHS--
---HHHHHHHHHHHTTSS--
-TTHHHHHHHHHHHHTT---
--SHHHHHHHHHHHHHHS--
--SHHHHHHHHHHHHHH---
---HHHHHHHHHHHHHT---
--SHHHHHHHHHHHHTT---
--SHHHHHHHHHHHHHT---
--SHHHHHHHHHHHHTT---
-TTHHHHHHHHHHHHTT---
--SHHHHHHHHHHHHTT---
--SHHHHHHHHHHHHHH---
--SHHHHHHHHHHHHHH---
--SHHHHHHHHHHHHTT---
--SHHHHHHHHHHHHHH---
--SHHHHHHHHHHHHHH---
--SHHHHHHHHHHHHTT---
---TTHHHHHHHHHTTT---
--SHHHHHHHHHHHTTT---
--SHHHHHHHHHHHHTT---
--SHHHHHHHHHHHHTT---
--SHHHHHHHHHHGGGT---
--SHHHHHHHHHHHHTT---
--SHHHHHHHHHHHHHHS--
--SHHHHHHHHHHHHHHS--
--SHHHHHHHHHHHHHHT--
--SHHHHHHHHHHHHHHT--
--SHHHHHHHHHHHHHGGG-
---HHHHHHHHHHHHHHH--
--SHHHHHHHHHHHHHHT--
--SHHHHHHHHHHHHHHT--
--SHHHHHHHHHHHHHTT--
-TTHHHHHHHHHHHHHTT--
-TTHHHHHHHHHHHHTTS--
-TTHHHHHHHHHHHHTTT--
-TTHHHHHHHHHHHHHHH--
-TTHHHHHHHHHHHHTTT--
-TTHHHHHHHHHHHHTSS--
-TTHHHHHHHHHHHHTTT--
-TTHHHHHHHHHHHHTTS--
-TTHHHHHHHHHHHHTTS--
--SHHHHHHHHHHHHTTT--
-TTHHHHHHHHHHHHHTS--
--SHHHHHHHHHHHHTTS--
--SHHHHHHHHHHHHHHH--
-TTHHHHHHHHHHHHHHH--
-TTHHHHHHHHHHHHTTT--
--SHHHHHHHHHHHHTTT--
--SHHHHHHHHHHHHHTT--
-TTHHHHHHHHHHHHTTT--
-TTHHHHHHHHHHHHTTT--
-TTHHHHHHHHHHHHHHH--
--S-HHHHHHHHHHHHHH--
--S-HHHHHHHHHHHTTT--
-TT-HHHHHHHHHHHTTT--
--SHHHHHHHHHHHHTTS--
--SHHHHHHHHHHHHHTS--
--SHHHHHHHHHHHHHTS--
-TTHHHHHHHHHHHHHTT--
-TTHHHHHHHHHHHHHHH--
-TTHHHHHHHHHHHHTTT--
---HHHHHHHHHHHHHHH--
--SHHHHHHHHHHHHHHH--
---HHHHHHHHHHHHTTS--
---HHHHHHHHHHHHHHT--
--SHHHHHHHHHHHHHH---
--SHHHHHHHHHHHHHHT--
-TTHHHHHHHHHHHHHS---
---HHHHHHHHHHHHHHT--
--SHHHHHHHHHHHHHHT--
--SHHHHHHHHHHHHHTS--
---HHHHHHHHHHHHHHH--
--SHHHHHHHHHHHHTTS--
--SHHHHHHHHHHHHTTS--
--SHHHHHHHHHHHHHHH--
--SHHHHHHHHHHHHTTS--
--SHHHHHHHHHHHHHHS--
--SHHHHHHHHHHHHTTS--
--SHHHHHHHHHHHHTTS--
--SHHHHHHHHHHHHTTS--
--STHHHHHHHHHHHTTS--
--SHHHHHHHHHHHHTTS--
--SHHHHHHHHHHHHTTS--
--SHHHHHHHHHHHHTTT--
---HHHHHHHHHHHHTTT--
---HHHHHHHHHHHHTTS--
--SHHHHHHHHHHHHHTT--
---HHHHHHHHHHHHHTT--
--SHHHHHHHHHHHHHTS--
-TTHHHHHHHHHHHHHHH--
---HHHHHHHHHHHHTTT--
--SHHHHHHHHHHHHHHHT-
--SHHHHHHHHHHHHHTT--
--SHHHHHHHHHHHHHHH--
--SHHHHHHHHHHHHTTT--
---HHHHHHHHHHHHHTS--
--SHHHHHHHHHHHHTSS--
--SHHHHHHHHHHHHTSS--
--SHHHHHHHHHHHHTTS--
--SHHHHHHHHHHHHHHT--
-TTHHHHHHHHHHHHHHT--
--SHHHHHHHHHHHHHHH--
--SHHHHHHHHHHHHHTT--
--SHHHHHHHHHHHHHTT--
--SHHHHHHHHHHHHHHH--
--SHHHHHHHHHHHHHHT--
---HHHHHHHHHHHHHTT--
--SHHHHHHHHHHHHHSS--
---HHHHHHHHHHHHHTS--
--SHHHHHHHHHHHHHTS--
-TTHHHHHHHHHHHHHT---
--SHHHHHHHHHHTTTTS--
--SHHHHHHHHHHHHHT---
--SHHHHHHHHHHTTTT---
--SHHHHHHHHHHHHHTS--
--SHHHHHHHHHHHHHTS--
--SHHHHHHHHHHHTTTT--
--SHHHHHHHHHHHHHTS--
--SHHHHHHHHHHHHHHS--
--SHHHHHHHHHHHHHHS--
--SHHHHHHHHHHHHHH---
--SHHHHHHHHHHHHHH---
--SHHHHHHHHHHHHHH---
-TTHHHHHHHHHHHHHHS--
--SHHHHHHHHHHHHHH---
-TTHHHHHHHHHHHHTT---
--SHHHHHHHHHHHHHHS--
-TTHHHHHHHHHHHHHHS--
-TTHHHHHHHHHHHHHHS--
-TTHHHHHHHHHHHTTT---
-TTHHHHHHHHHHHHHHT--
--SHHHHHHHHHHHHHTT--
--SHHHHHHHHHHHHHTT--
-TTHHHHHHHHHHHHHTT--
--SHHHHHHHHHHHHHTT--
--SHHHHHHHHHHHHHHS--
--SHHHHHHHHHHHHHHT--
--SHHHHHHHHHHHHHH---
--SHHHHHHHHHHHHHH---
--SHHHHHHHHHHHHHHS--
--SHHHHHHHHHHHHHH---
-TTHHHHHHHHHHHHHHS--
-TTHHHHHHHHHHHHHHS--
-TTHHHHHHHHHHHHHHS--
-TTHHHHHHHHHHHHHHS--
-TTHHHHHHHHHHHHHTS--
--SHHHHHHHHHHHHTTS--
-TTHHHHHHHHHHHHHHH--
-TTHHHHHHHHHHHHHHH--
-TTHHHHHHHHHHHHHHH--
-TTHHHHHHHHHHHHTTT--
-TTHHHHHHHHHHHHHHH--
--SHHHHHHHHHHHHHHH--
--SHHHHHHHHHHHHHHH--
-TTHHHHHHHHHHHHHHH--
-TTHHHHHHHHHHHHHHH--
--SHHHHHHHHHHHHHHH--
-TTHHHHHHHHHHHHHHH--
--SHHHHHHHHHHHHHHH--
--SHHHHHHHHHHHHHTT--
--SHHHHHHHHHHHHTTT--
--SHHHHHHHHHHHHHHH--
--SHHHHHHHHHHHHHHH--
--SHHHHHHHHHHHHHTT--
--SHHHHHHHHHHHHHHH--
--SHHHHHHHHHHHHHHT--
--SHHHHHHHHHHHHHTT--
--SHHHHHHHHHHHHHTT--
--SHHHHHHHHHHHHHTT--
--SHHHHHHHHHHHHHHT--
--SHHHHHHHHHHHGGGG--
--SHHHHHHHHHHHHGGG--
--SHHHHHHHHHHHHGGG--
--SHHHHHHHHHHHHTTT--
--SHHHHHHHHHHHHHTT--
--SHHHHHHHHHHHHHHS--
-TTHHHHHHHHHHHHHTT--
-TTHHHHHHHHHHHHHTT--
-TTHHHHHHHHHHHHHTT--
-TTHHHHHHHHHHHHHHH--
-TTHHHHHHHHHHHHHHH--
--SHHHHHHHHHHHHHHH--
--SHHHHHHHHHHHHHTTT-
-TTHHHHHHHHHHHHHTT--
-TTHHHHHHHHHHHHHHH--
-TTHHHHHHHHHHHHHHTT-
-TTHHHHHHHHHHHHHTTT-
-TTHHHHHHHHHHHHHHHT-
-TTHHHHHHHHHHHHHTTT-
-TTHHHHHHHHHHHHHHHH-
-TTHHHHHHHHHHHHHHHH-
-TTHHHHHHHHHHHHHHHT-
-TTHHHHHHHHHHHHHHHH-
-TTHHHHHHHHHHHHHHTT-
-TTHHHHHHHHHHHHHTT--
-TTHHHHHHHHHHHHHTT--
--SHHHHHHHHHHHHHTT--
--SHHHHHHHHHHHHHTT--
-TTHHHHHHHHHHHHHTT--
-TTHHHHHHHHHHHHHHH--
-TTHHHHHHHHHHHHHHTT-
-TTHHHHHHHHHHHHHHHH-
--SHHHHHHHHHHHHHTT--
---HHHHHHHHHHHHHHHH-
---HHHHHHHHHHHHHHTT-
---HHHHHHHHHHHHHHH--
--SHHHHHHHHHHHHHHTT-
---HHHHHHHHHHHHHHTT-
---HHHHHHHHHHHHGGGT-
--SHHHHHHHHHHHHHTT--
---HHHHHHHHHHHHHTTT-
--SHHHHHHHHHHHHHHTT-
--SHHHHHHHHHHHHHHHH-
---HHHHHHHHHHHHHHHH-
---HHHHHHHHHHHHHTT--
---HHHHHHHHHHHHHHTT-
---HHHHHHHHHHHHHHH--
---HHHHHHHHHHHHHTTT-
---HHHHHHHHHHHHHTT--
---HHHHHHHHHHHHHHHH-
---HHHHHHHHHHHHHTT--
--SHHHHHHHHHHHHHHTT-
-TTHHHHHHHHHHHHHHHT-
--SHHHHHHHHHHHHHHTT-
-TTHHHHHHHHHHHHHHH--
-TTHHHHHHHHHHHHHHHT-
-TTHHHHHHHHHHHHHTT--
-TTHHHHHHHHHHHHHHH--
-TTHHHHHHHHHHHHHHHH-
-TTHHHHHHHHHHHHHHTT-
-TTHHHHHHHHHHHHHTTT-
-TTHHHHHHHHHHHHHHHH-
-TTHHHHHHHHHHHHHTTT-
-TTHHHHHHHHHHHHHHHH-
-TTHHHHHHHHHHHHHTTT-
-TTHHHHHHHHHHHHHHHH-
--SHHHHHHHHHHHHHHTT-
--SHHHHHHHHHHHHHTTT-
-TTHHHHHHHHHHHHHHHH-
-TTHHHHHHHHHHHHHHHH-
-TTHHHHHHHHHHHHHTTT-
--SHHHHHHHHHHHHHHTT-
---HHHHHHHHHHHHHHTT-
--SHHHHHHHHHHHHHHHH-
--SHHHHHHHHHHHHHHTT-
--SHHHHHHHHHHHHHHTT-
--SHHHHHHHHHHHHHHHH-
--SHHHHHHHHHHHHHHTT-
--SHHHHHHHHHHHHHHTT-
--SHHHHHHHHHHHHHHTT-
--SHHHHHHHHHHHHHHHH-
--SHHHHHHHHHHHHHHHH-
--SHHHHHHHHHHHHHHHH-
--SHHHHHHHHHHHHHHHH-
--SHHHHHHHHHHHHHHTT-
--SHHHHHHHHHHHHHHHH-
--SHHHHHHHHHHHHHHTT-
--SHHHHHHHHHHHHHHHH-
---HHHHHHHHHHHHHHHH-
--SHHHHHHHHHHHHHHHH-
--SHHHHHHHHHHHHHHHH-
---HHHHHHHHHHHHHHHH-
--SHHHHHHHHHHHHHHTT-
--SHHHHHHHHHHHHHHHH-
--SHHHHHHHHHHHHHHHH-
--SHHHHHHHHHHHHHHHH-
--SHHHHHHHHHHHHHHTT-
--SHHHHHHHHHHHHHHHH-
--SHHHHHHHHHHHHHHHH-
---HHHHHHHHHHHHHHHH-
--SHHHHHHHHHHHHHHHH-
--SHHHHHHHHHHHHHHHH-
--SHHHHHHHHHHHHHHHH-
--SHHHHHHHHHHHHHHTT-
--SHHHHHHHHHHHHHHHH-
--SHHHHHHHHHHHHHHTT-
--SHHHHHHHHHHHHHHHH-
--SHHHHHHHHHHHHHHTT-
--SHHHHHHHHHHHHHHHH-
--SHHHHHHHHHHHHHHTT-
--SHHHHHHHHHHHHHHHH-
--SHHHHHHHHHHHHHTTT-
--SHHHHHHHHHHHHHHHH-
--STTHHHHHHHHHHHHHH-
--SHHHHHHHHHHHHHHHH-
---HHHHHHHHHHHHHHHH-
--SHHHHHHHHHHHHHHTT-
--SHHHHHHHHHHHHHHHH-
--SHHHHHHHHHHHHHHTT-
--SHHHHHHHHHHHHHHTT-
--SHHHHHHHHHHHHHHTT-
--SHHHHHHHHHHHHHHTT-
--SHHHHHHHHHHHHHHHH-
--SHHHHHHHHHHHHHHTT-
--SHHHHHHHHHHHHHHHH-
--SHHHHHHHHHHHHHTTT-
--SHHHHHHHHHHHHHHTT-
--SHHHHHHHHHHHHHHHH-
--SHHHHHHHHHHHHHHHH-
-TTHHHHHHHHHHHHHHTT-
-TTHHHHHHHHHHHHHHTT-
--SHHHHHHHHHHHHHHTT-
--SHHHHHHHHHHHHHHTT-
---HHHHHHHHHHHHHHTT-
---HHHHHHHHHHHHHHTT-
--SHHHHHHHHHHHHHHTT-
--SHHHHHHHHHHHHHHHH-
--SHHHHHHHHHHHHHHTT-
--SHHHHHHHHHHHHHHHH-
--SHHHHHHHHHHHHHHHH-
---HHHHHHHHHHHHHHHH-
-TTHHHHHHHHHHHHHHHH-
-TTHHHHHHHHHHHHHHHH-
-TTHHHHHHHHHHHHHHHH-
-TTHHHHHHHHHHHHHHHH-
-TTHHHHHHHHHHHHHHHH-
-TTHHHHHHHHHHHHHHTT-
-TTHHHHHHHHHHHHHHTT-
-TTHHHHHHHHHHHHHHHH-
-TTHHHHHHHHHHHHHHHH-
-TTTTHHHHHHHHHHHHTT-
-TTHHHHHHHHHHHHHHHH-
-TTHHHHHHHHHHHHHHHH-
-TTHHHHHHHHHHHHHHHH-
-TTHHHHHHHHHHHHHHTT-
--SHHHHHHHHHHHHHHHH-
--SHHHHHHHHHHHHHHHH-
---HHHHHHHHHHHHHHHH-
-TTHHHHHHHHHHHHHTTT-
-TTHHHHHHHHHHHHHHTT-
-TTHHHHHHHHHHHHHHTT-
-TTHHHHHHHHHHHHHHTT-
-TTHHHHHHHHHHHHHHHH-
-TTHHHHHHHHHHHHHHHH-
-TTHHHHHHHHHHHHHHHH-
-TTHHHHHHHHHHHHHHTT-
-TTHHHHHHHHHHHHHHTT-
-TTHHHHHHHHHHHHHHHH-
-TTHHHHHHHHHHHHHHTT-
--SHHHHHHHHHHHHHHHH-
-TTHHHHHHHHHHHHHHTT-
-TTHHHHHHHHHHHHHHHH-
-TTHHHHHHHHHHHHHHH--
-TTHHHHHHHHHHHHHHHH-
-TTHHHHHHHHHHHHHHH--
-TTHHHHHHHHHHHHHHHH-
-TTHHHHHHHHHHHHHHH--
--SHHHHHHHHHHHHHHTT-
-TTHHHHHHHHHHHHHHHH-
-TTHHHHHHHHHHHHHHHT-
--SHHHHHHHHHHHHHHHH-
-TTHHHHHHHHHHHHHHHH-
-TTHHHHHHHHHHHHHHHT-
-TTHHHHHHHHHHHHHHHH-
-TTHHHHHHHHHHHHHHHH-
-TTHHHHHHHHHHHHHHHT-
-TTHHHHHHHHHHHHHHTT-
-TTHHHHHHHHHHHHHHTT-
-TTHHHHHHHHHHHHHTT--
-TTTTHHHHHHHHHHHHHT-
---HHHHHHHHHHHHHHTT-
-TTHHHHHHHHHHHHHHTT-
--SHHHHHHHHHHHHHHHT-
---HHHHHHHHHHHHHHHH-
-TTHHHHHHHHHHHHHHTT-
-TTHHHHHHHHHHHHHHTT-
-TTHHHHHHHHHHHHHHHH-
---HHHHHHHHHHHHHHHH-
--SHHHHHHHHHHHHHHHH-
--SHHHHHHHHHHHHHHHH-
---HHHHHHHHHHHHHHHH-
--SHHHHHHHHHHHHHHHH-
---HHHHHHHHHHHHHHHH-
---HHHHHHHHHHHHHHHT-
--SHHHHHHHHHHHHHHHH-
-TTHHHHHHHHHHHHHHTT-
-TTHHHHHHHHHHHHHHHT-
-TTHHHHHHHHHHHHHHHH-
--SHHHHHHHHHHHHHHTT-
-TTHHHHHHHHHHHHHHHH-
-TTHHHHHHHHHHHHHHHT-
--SHHHHHHHHHHHHHHHT-
--SHHHHHHHHHHHHHHHH-
--SHHHHHHHHHHHHHHHT-
--SHHHHHHHHHHHHHHHH-
--SHHHHHHHHHHHHHHHT-
--SHHHHHHHHHHHHHHHT-
--SHHHHHHHHHHHHHHHT-
--SHHHHHHHHHHHHHHHT-
--SHHHHHHHHHHHHHHTT-
-TTTTHHHHHHHHHHHHH--
-TTHHHHHHHHHHHHHHHT-
-TTHHHHHHHHHHHHHHH--
-TTHHHHHHHHHHHHHHTT-
-TTHHHHHHHHHHHHHHTT-
-TTHHHHHHHHHHHHHHTT-
-TTHHHHHHHHHHHHHHHH-
--SHHHHHHHHHHHHHHHT-
-TTHHHHHHHHHHHHHHHH-
--SHHHHHHHHHHHHHHHH-
-TTHHHHHHHHHHHHHHHT-
-TTTTHHHHHHHHHHHHTT-
-TTHHHHHHHHHHHHHHH--
--SHHHHHHHHHHHHHHHT-
-TTHHHHHHHHHHHHHHHH-
---HHHHHHHHHHHHHHHT-
-TTHHHHHHHHHHHHHHH--
-TTHHHHHHHHHHHHHHTT-
-TTHHHHHHHHHHHHHHHT-
-TTHHHHHHHHHHHHHHHT-
-TTHHHHHHHHHHHHHHHH-
-TTHHHHHHHHHHHHHHHH-
-TTHHHHHHHHHHHHHHTT-
--SHHHHHHHHHHHHHHHH-
-TTHHHHHHHHHHHHHHTT-
-TTHHHHHHHHHHHHHHHH-
-TTHHHHHHHHHHHHHHH--
-TTHHHHHHHHHHHHHHHH-
-TTHHHHHHHHHHHHHHTT-
-TTHHHHHHHHHHHHHHHH-
--SHHHHHHHHHHHHHHHH-
--SHHHHHHHHHHHHHHTT-
-TTHHHHHHHHHHHHHHHH-
--SHHHHHHHHHHHHHHHH-
---HHHHHHHHHHHHHHHT-
---HHHHHHHHHHHHHHHH-
---HHHHHHHHHHHHHHHH-
-TTHHHHHHHHHHHHHHHT-
---HHHHHHHHHHHHHHTT-
--SHHHHHHHHHHHHHHTT-
-TTHHHHHHHHHHHHHHHH-
-TTHHHHHHHHHHHHHHHH-
-TTHHHHHHHHHHHHHHHH-
-TTHHHHHHHHHHHHHHHH-
--SHHHHHHHHHHHHHHHT-
--SHHHHHHHHHHHHHHHH-
---HHHHHHHHHHHHHHHT-
--SHHHHHHHHHHHHHHTT-
--SHHHHHHHHHHHHHHHH-
-TTHHHHHHHHHHHHHHHH-
-TTHHHHHHHHHHHHHTTT-
-TTHHHHHHHHHHHHHHHH-
-TTHHHHHHHHHHHHHHHH-
--SHHHHHHHHHHHHHHTT-
--SHHHHHHHHHHHHHHHT-
--SHHHHHHHHHHHHHHHT-
--SHHHHHHHHHHHHHHH--
---HHHHHHHHHHHHHTTT-
--SHHHHHHHHHHHHHHTT-
--SHHHHHHHHHHHHHHTT-
--SHHHHHHHHHHHHHHHT-
--SHHHHHHHHHHHHHHHH-
--SHHHHHHHHHHHHHHTT-
--SHHHHHHHHHHHHHHTT-
---HHHHHHHHHHHHHHTT-
--SHHHHHHHHHHHHHHTT-
--SHHHHHHHHHHHHHHTT-
--SHHHHHHHHHHHHHHHH-
--SHHHHHHHHHHHHHHTT-
--SHHHHHHHHHHHHHHHT-
---HHHHHHHHHHHHHHTT-
---HHHHHHHHHHHHHHTT-
---HHHHHHHHHHHHHHHH-
---HHHHHHHHHHHHHHTT-
--SHHHHHHHHHHHHHHHH-
--SHHHHHHHHHHHHHHHH-
--SHHHHHHHHHHHHHHHH-
-TTHHHHHHHHHHHHHHHH-
-TTHHHHHHHHHHHHHHHT-
--SHHHHHHHHHHHHHTT--
-TTHHHHHHHHHHHHHHHT-
-TTHHHHHHHHHHHHHHHT-
--SHHHHHHHHHHHHHHHT-
-TTHHHHHHHHHHHHHHTT-
-TTHHHHHHHHHHHHHHHT-
-TTHHHHHHHHHHHHHHHH-
-TTHHHHHHHHHHHHHHHH-
-TTHHHHHHHHHHHHHHHH-
--SHHHHHHHHHHHHHHHH-
---HHHHHHHHHHHHHHHH-
---HHHHHHHHHHHHHHTT-
---HHHHHHHHHHHHHHHH-
--SHHHHHHHHHHHHHHT--
--SHHHHHHHHHHHHHTT--
-TTHHHHHHHHHHHHHHHH-
-TTHHHHHHHHHHHHHHTT-
-TTHHHHHHHHHHHHHHHT-
-TTHHHHHHHHHHHHHHTT-
-TTHHHHHHHHHHHHHHTT-
--SHHHHHHHHHHHHHHTT-
-TTHHHHHHHHHHHHHHTT-
-TTHHHHHHHHHHHHHHHT-
-TTHHHHHHHHHHHHHHT--
-TTHHHHHHHHHHHHHHTT-
-TTHHHHHHHHHHHHHHHH-
-TTHHHHHHHHHHHHHHHH-
-TTHHHHHHHHHHHHHHHT-
-TTHHHHHHHHHHHHHHHH-
--SHHHHHHHHHHHHHHHH-
-TTHHHHHHHHHHHHHHHH-
-TTHHHHHHHHHHHHHHHH-
-TTHHHHHHHHHHHHHTTT-
-TTHHHHHHHHHHHHHTTT-
-TTHHHHHHHHHHHHHHHH-
-TTHHHHHHHHHHHHHHTT-
-TTHHHHHHHHHHHHHHHH-
-TTHHHHHHHHHHHHHHHH-
--SHHHHHHHHHHHHHHHH-
--SHHHHHHHHHHHHHHHH-
-TTHHHHHHHHHHHHHHHH-
-TTHHHHHHHHHHHHHHHT-
-TTHHHHHHHHHHHHHHHH-
-TTHHHHHHHHHHHHHHHH-
-TTHHHHHHHHHHHHHHHT-
-TTHHHHHHHHHHHHHHHH-
-TTHHHHHHHHHHHHHHHH-
--SHHHHHHHHHHHHHHHH-
-TTHHHHHHHHHHHHHHHH-
-TTHHHHHHHHHHHHHHH--
-TTHHHHHHHHHHHHHHHH-
-TTHHHHHHHHHHHHHHHH-
-TTHHHHHHHHHHHHHHH--
-TTHHHHHHHHHHHHHHHH-
-TTHHHHHHHHHHHHHHHH-
-TTHHHHHHHHHHHHHHHH-
--SHHHHHHHHHHHHHHHH-
-TTHHHHHHHHHHHHHHHT-
--SHHHHHHHHHHHHHHHH-
-TTHHHHHHHHHHHHHHHH-
-TTHHHHHHHHHHHHHHTT-
---HHHHHHHHHHHHHHHH-
-TTHHHHHHHHHHHHHHHH-
-TTHHHHHHHHHHHHHHHH-
-TTHHHHHHHHHHHHHHHH-
-TTHHHHHHHHHHHHHHHH-
-TTHHHHHHHHHHHHHHHH-
-TTHHHHHHHHHHHHHHHH-
-TTHHHHHHHHHHHHHHHH-
-TTHHHHHHHHHHHHHHHH-
--SHHHHHHHHHHHHHHHH-
-TTHHHHHHHHHHHHHHHH-
--SHHHHHHHHHHHHHHTT-
--SHHHHHHHHHHHHHHHH-
-TTHHHHHHHHHHHHHHTT-
-TTHHHHHHHHHHHHHTTT-
--SHHHHHHHHHHHHHHHH-
-TTHHHHHHHHHHHHHHHH-
--SHHHHHHHHHHHHHHHH-
--SHHHHHHHHHHHHHHTT-
--SHHHHHHHHHHHHHHHH-
---HHHHHHHHHHHHHHHH-
---HHHHHHHHHHHHHHHH-
--SHHHHHHHHHHHHHHHH-
--SHHHHHHHHHHHHHHHH-
--SHHHHHHHHHHHHHHTT-
---HHHHHHHHHHHHHHHT-
--SHHHHHHHHHHHHHHHT-
---HHHHHHHHHHHHHHHH-
---HHHHHHHHHHHHHTT--
-TTHHHHHHHHHHHHHTT--
-TTHHHHHHHHHHHHHHHH-
-TTHHHHHHHHHHHHHHHH-
-TTHHHHHHHHHHHHHHHH-
-TTHHHHHHHHHHHHHHTT-
-TTHHHHHHHHHHHHHHHH-
-TTHHHHHHHHHHHHHHHH-
-TTHHHHHHHHHHHHHHHH-
-TTHHHHHHHHHHHHHHHH-
--SHHHHHHHHHHHHHHHT-
-TTHHHHHHHHHHHHHHHH-
-TTHHHHHHHHHHHHHHHH-
-TTHHHHHHHHHHHHHHHH-
-TTHHHHHHHHHHHHHHHH-
--SHHHHHHHHHHHHHHTT-
---HHHHHHHHHHHHHHHH-
---HHHHHHHHHHHHHHHH-
--SHHHHHHHHHHHHHHHH-
---HHHHHHHHHHHHHHH--
---HHHHHHHHHHHHHHHH-
--SHHHHHHHHHHHHHHTT-
---HHHHHHHHHHHHHTT--
---HHHHHHHHHHHHHHTT-
---HHHHHHHHHHHHHHHH-
--SHHHHHHHHHHHHHHHH-
--SHHHHHHHHHHHHHHHH-
--SHHHHHHHHHHHHHHTT-
---HHHHHHHHHHHHHHHT-
--SHHHHHHHHHHHHHHHH-
--SHHHHHHHHHHHHHHHH-
--SHHHHHHHHHHHHHHHH-
--SHHHHHHHHHHHHHHHH-
--SHHHHHHHHHHHHHHTT-
--SHHHHHHHHHHHHHHT--
--SHHHHHHHHHHHHHHTT-
-TTHHHHHHHHHHHHHHTT-
-TTHHHHHHHHHHHHHHHH-
-TTHHHHHHHHHHHHHHHH-
-TTHHHHHHHHHHHHHHTT-
-TTHHHHHHHHHHHHHHH--
-TTHHHHHHHHHHHHHHHH-
-TTHHHHHHHHHHHHHHHH-
-TTHHHHHHHHHHHHHHHH-
-TTHHHHHHHHHHHHHHHH-
--SHHHHHHHHHHHHHHH--
-TTHHHHHHHHHHHHHHHH-
-TTHHHHHHHHHHHHHHHH-
-TTHHHHHHHHHHHHHHHT-
--SHHHHHHHHHHHHHHHH-
--SHHHHHHHHHHHHHHTT-
---HHHHHHHHHHHHHHHT-
-TTGGGHHHHHHHHHHHHH-
--STTTHHHHHHHHHHHTT-
--STTTHHHHHHHHHHHTT-
--STTTHHHHHHHHHHTTT-
---TTTHHHHHHHHHHHHH-
--STTTHHHHHHHHHHHHH-
-TTTTTHHHHHHHHHHHHT-
-TTHHHHHHHHHHHHHHT--
-TTTTTHHHHHHHHHHHT--
-TTGGGHHHHHHHHHHHTT-
-TTTTTHHHHHHHHHHHTT-
-TTGGGHHHHHHHHHHHHT-
-TTGGGHHHHHHHHHHHHT-
-TTGGGHHHHHHHHHHHHT-
--STTHHHHHHHHHHHHTT-
--SGGGHHHHHHHHHHHHH-
---TTHHHHHHHHHHHHTT-
--SGGGHHHHHHHHHHHHT-
--SHHHHHHHHHHHHHHHT-
--SHHHHHHHHHHHHHHT--
--SHHHHHHHHHHHHHHTT-
---HHHHHHHHHHHHHHHH-
--SHHHHHHHHHHHHHHHT-
-TTHHHHHHHHHHHHHHHH-
--SHHHHHHHHHHHHHHHT-
--SHHHHHHHHHHHHHHH--
--SHHHHHHHHHHHHHHHT-
--SHHHHHHHHHHHHHHH--
--SHHHHHHHHHHHHHHTT-
---HHHHHHHHHHHHHHTT-
---HHHHHHHHHHHHHHH--
---HHHHHHHHHHHHHHTT-
---HHHHHHHHHHHHHHTT-
---HHHHHHHHHHHHHHHH-
---HHHHHHHHHHHHHHTT-
---HHHHHHHHHHHHHHT--
--SHHHHHHHHHHHHHHHH-
---HHHHHHHHHHHHHHTT-
--SHHHHHHHHHHHHHHHH-
--SHHHHHHHHHHHHHHH--
--SHHHHHHHHHHHHHHHH-
---HHHHHHHHHHHHHHHH-
---HHHHHHHHHHHHHHHH-
--SHHHHHHHHHHHHHHTT-
-TTHHHHHHHHHHHHHHTT-
---HHHHHHHHHHHHHHTT-
---HHHHHHHHHHHHHHT--
--SHHHHHHHHHHHHHHTT-
---HHHHHHHHHHHHHHTT-
---HHHHHHHHHHHHHHTT-
--SHHHHHHHHHHHHHHHH-
--SHHHHHHHHHHHHHHHH-
--SHHHHHHHHHHHHHTT--
---THHHHHHHHHHHHHHT-
---HHHHHHHHHHHHHHHH-
--SHHHHHHHHHHHHHHHT-
--SHHHHHHHHHHHHHHHH-
--SHHHHHHHHHHHHHHHT-
--SHHHHHHHHHHHHHHHH-
--SHHHHHHHHHHHHHHHH-
-TTHHHHHHHHHHHHHHHH-
-TTHHHHHHHHHHHHHHHT-
---HHHHHHHHHHHHHHHH-
--SHHHHHHHHHHHHHHHH-
--SHHHHHHHHHHHHHHHH-
--SHHHHHHHHHHHHHHHT-
--SHHHHHHHHHHHHHHHH-
-TTHHHHHHHHHHHHHHHH-
-TTHHHHHHHHHHHHHHHH-
--SHHHHHHHHHHHHHHTT-
--SHHHHHHHHHHHHHHHH-
--SHHHHHHHHHHHHHHHH-
--SHHHHHHHHHHHHHHHH-
--SHHHHHHHHHHHHHHHT-
--SHHHHHHHHHHHHHHTT-
--SHHHHHHHHHHHHHHHH-
--SHHHHHHHHHHHHHHH--
--SHHHHHHHHHHHHHHHH-
--SHHHHHHHHHHHHHHHH-
--SHHHHHHHHHHHHHHHT-
--SHHHHHHHHHHHHHHTT-
-TTHHHHHHHHHHHHHHHH-
-TTHHHHHHHHHHHHHHTT-
-TTHHHHHHHHHHHHHTTT-
-TTHHHHHHHHHHHHHHTT-
--SHHHHHHHHHHHHHHH--
-TTHHHHHHHHHHHHHTTT-
-TTHHHHHHHHHHHHHTS--
--SHHHHHHHHHHHHHHTT-
---HHHHHHHHHHHHHHTT-
-TTHHHHHHHHHHHHHHTT-
--SHHHHHHHHHHHHHHHH-
-TTHHHHHHHHHHHHHHHH-
--SHHHHHHHHHHHHHHHH-
--SHHHHHHHHHHHHHHHH-
--SHHHHHHHHHHHHHHHH-
--SHHHHHHHHHHHHHHHH-
--SHHHHHHHHHHHHHHHH-
--SHHHHHHHHHHHHHHHH-
--SHHHHHHHHHHHHHHHH-
--SHHHHHHHHHHHHHHHH-
--SHHHHHHHHHHHHHHHH-
--SHHHHHHHHHHHHHHHH-
--SHHHHHHHHHHHHHHHH-
--SHHHHHHHHHHHHHHHT-
--SHHHHHHHHHHHHHHHH-
--SHHHHHHHHHHHHHHHT-
--SHHHHHHHHHHHHHHHH-
--SHHHHHHHHHHHHHTT--
---HHHHHHHHHHHHHHHH-
--SHHHHHHHHHHHHHHTT-
--SHHHHHHHHHHHHHHHH-
---HHHHHHHHHHHHHHHH-
---HHHHHHHHHHHHHHHH-
--SHHHHHHHHHHHHHHHT-
--SHHHHHHHHHHHHHTT--
--SHHHHHHHHHHHHHTT--
--SHHHHHHHHHHHHHTT--
--SHHHHHHHHHHHHHHT--
--SHHHHHHHHHHHHHTT--
--SHHHHHHHHHHHHHHHT-
-TTHHHHHHHHHHHHHHHT-
--SHHHHHHHHHHHHHHHT-
--SHHHHHHHHHHHHHHHT-
--SHHHHHHHHHHHHHHTT-
--SHHHHHHHHHHHHHHH--
--SHHHHHHHHHHHHHHTT-
-TTHHHHHHHHHHHHHHH--
--SHHHHHHHHHHHHHHH--
--SHHHHHHHHHHHHHHHT-
--SHHHHHHHHHHHHHHH--
---HHHHHHHHHHHHHHHH-
--SHHHHHHHHHHHHHHTT-
-TTHHHHHHHHHHHHHHHH-
--SHHHHHHHHHHHHHHHH-
--SHHHHHHHHHHHHHHTT-
--SHHHHHHHHHHHHHHTT-
--SHHHHHHHHHHHHHHTT-
--SHHHHHHHHHHHHHTTT-
--SHHHHHHHHHHHHHTT--
--SHHHHHHHHHHHHHHHH-
--SHHHHHHHHHHHHHHTT-
-TTSHHHHHHHHHHHHHTT-
-TT-HHHHHHHHHHHHHHT-
--S-HHHHHHHHHHHHHHH-
-TT-HHHHHHHHHHHHHHT-
--S-HHHHHHHHHHHHHHH-
-TT-HHHHHHHHHHHHHHH-
-TT-HHHHHHHHHHHHHHH-
--S-HHHHHHHHHHHHHHH-
-TT-HHHHHHHHHHHHHHH-
-TTHHHHHHHHHHHHHHHH-
--SHHHHHHHHHHHHHHHT-
--SHHHHHHHHHHHHHHHH-
--SHHHHHHHHHHHHHHTT-
--SHHHHHHHHHHHHHHT--
--SHHHHHHHHHHHHHHH--
--SHHHHHHHHHHHHHHHT-
--SHHHHHHHHHHHHHHTT-
---HHHHHHHHHHHHHHH--
--STTHHHHHHHHHHHHTT-
--SHHHHHHHHHHHHHHHH-
--SHHHHHHHHHHHHHHTT-
--SHHHHHHHHHHHHHHHH-
--SHHHHHHHHHHHHHHTT-
--SHHHHHHHHHHHHHHHH-
--SHHHHHHHHHHHHHHH--
--SHHHHHHHHHHHHHHHH-
--SHHHHHHHHHHHHHHHH-
--SHHHHHHHHHHHHHHHH-
--SHHHHHHHHHHHHHHH--
--SHHHHHHHHHHHHHHHH-
--SHHHHHHHHHHHHHHHH-
---HHHHHHHHHHHHHHTT-
---HHHHHHHHHHHHHHHH-
---HHHHHHHHHHHHHHHH-
--SHHHHHHHHHHHHHHHT-
-TTHHHHHHHHHHHHHHTT-
-TTHHHHHHHHHHHHHTTT-
--SHHHHHHHHHHHHHHHH-
--SHHHHHHHHHHHHHHHH-
-TTHHHHHHHHHHHHHHTT-
-TTHHHHHHHHHHHHHHHH-
-TTHHHHHHHHHHHHHHTT-
-TTHHHHHHHHHHHHHHHH-
-TTHHHHHHHHHHHHHHHH-
-TTHHHHHHHHHHHHHHHH-
--SHHHHHHHHHHHHHHHH-
-TTHHHHHHHHHHHHHHTT-
-TTHHHHHHHHHHHHHHH--
-TTHHHHHHHHHHHHHHHT-
-TTHHHHHHHHHHHHHHHH-
-TTHHHHHHHHHHHHHHHH-
-TTHHHHHHHHHHHHHHHH-
-TTHHHHHHHHHHHHHHHH-
-TTHHHHHHHHHHHHHHHT-
--SHHHHHHHHHHHHHHHH-
--SHHHHHHHHHHHHHHHH-
-TTHHHHHHHHHHHHHHHH-
-TTHHHHHHHHHHHHHHTT-
-TTHHHHHHHHHHHHHHHH-
-TTHHHHHHHHHHHHHHHT-
-TTHHHHHHHHHHHHHHHH-
-TTHHHHHHHHHHHHHHTT-
-TTHHHHHHHHHHHHHHTT-
-TTHHHHHHHHHHHHHHHH-
-TTHHHHHHHHHHHHHHHH-
-TTHHHHHHHHHHHHHHTT-
-TTHHHHHHHHHHHHHHTT-
--SHHHHHHHHHHHHHHTT-
-TTHHHHHHHHHHHHHHTT-
-TTHHHHHHHHHHHHHHHH-
-TTHHHHHHHHHHHHHHTT-
--SHHHHHHHHHHHHHHHH-
--SHHHHHHHHHHHHHHHH-
---HHHHHHHHHHHHHHHH-
-TTHHHHHHHHHHHHHHHH-
-TTHHHHHHHHHHHHHHHH-
-TTHHHHHHHHHHHHHHHH-
-TTHHHHHHHHHHHHHHTT-
-TTHHHHHHHHHHHHHHTT-
---HHHHHHHHHHHHHHHH-
---HHHHHHHHHHHHHHHT-
---HHHHHHHHHHHHHHHT-
---HHHHHHHHHHHHHHHT-
---HHHHHHHHHHHHHHHH-
--SHHHHHHHHHHHHHHHH-
-TTHHHHHHHHHHHHHHHH-
-TTHHHHHHHHHHHHHHHH-
-TTHHHHHHHHHHHHHHHT-
-TTHHHHHHHHHHHHHHHT-
-TTHHHHHHHHHHHHHHTT-
-TTHHHHHHHHHHHHHHHT-
-TTHHHHHHHHHHHHHHH--
-TTHHHHHHHHHHHHHHTT-
-TTHHHHHHHHHHHHHHHT-
-TTHHHHHHHHHHHHHHT--
-TTHHHHHHHHHHHHHHHT-
-TTHHHHHHHHHHHHHHHH-
--SHHHHHHHHHHHHHHHT-
---HHHHHHHHHHHHHHHT-
--SHHHHHHHHHHHHHHHH-
--SHHHHHHHHHHHHHHHH-
---HHHHHHHHHHHHHHHH-
--SHHHHHHHHHHHHHHH--
--SHHHHHHHHHHHHHTT--
-TTHHHHHHHHHHHHHHH--
-TTHHHHHHHHHHHHHHH--
-TTHHHHHHHHHHHHHHHT-
-TTHHHHHHHHHHHHHHH--
-TTHHHHHHHHHHHHHHHT-
-TTHHHHHHHHHHHHHHHT-
-TTHHHHHHHHHHHHHHHT-
-TTHHHHHHHHHHHHHHTT-
-TTHHHHHHHHHHHHHHTT-
-TTHHHHHHHHHHHHHHS--
--SHHHHHHHHHHHHHHH--
-TTHHHHHHHHHHHHHHH--
-TTHHHHHHHHHHHHHHH--
-TTHHHHHHHHHHHHHHH--
-TTHHHHHHHHHHHHHHH--
-TTHHHHHHHHHHHHHHTT-
--SHHHHHHHHHHHHHHHT-
--SHHHHHHHHHHHHHHH--
-TTHHHHHHHHHHHHHHH--
---HHHHHHHHHHHHHHH--
-TTHHHHHHHHHHHHHHTT-
--SHHHHHHHHHHHHHHTT-
--SHHHHHHHHHHHHHHHT-
---HHHHHHHHHHHHHHHH-
--SHHHHHHHHHHHHHHHH-
--SHHHHHHHHHHHHHHHH-
--SHHHHHHHHHHHHHHTT-
--SHHHHHHHHHHHHHHHT-
--SHHHHHHHHHHHHHHTT-
--SHHHHHHHHHHHHHHHT-
-TTHHHHHHHHHHHHHHH--
-TTHHHHHHHHHHHHHHHH-
-TTHHHHHHHHHHHHHHTT-
-TTHHHHHHHHHHHHHHHH-
-TTHHHHHHHHHHHHHHHH-
-TTHHHHHHHHHHHHHHHH-
-TTHHHHHHHHHHHHHHHH-
--SHHHHHHHHHHHHHHHT-
-TTHHHHHHHHHHHHHHHT-
-TTHHHHHHHHHHHHHHHT-
-TTHHHHHHHHHHHHHHHT-
-TTHHHHHHHHHHHHHHH--
-TTHHHHHHHHHHHHHHHT-
-TTHHHHHHHHHHHHHHHT-
-TTHHHHHHHHHHHHHHTT-
-TTHHHHHHHHHHHHHHHT-
-TTHHHHHHHHHHHHHHHT-
--SHHHHHHHHHHHHHHHT-
--SHHHHHHHHHHHHHHHH-
--SHHHHHHHHHHHHHHHT-
--SHHHHHHHHHHHHHHHT-
--SHHHHHHHHHHHHHHH--
--SHHHHHHHHHHHHHHHH-
-TTHHHHHHHHHHHHHHHH-
-TTHHHHHHHHHHHHHHHH-
-TTHHHHHHHHHHHHHHHH-
-TTHHHHHHHHHHHHHHHH-
-TTHHHHHHHHHHHHHHHH-
-TTHHHHHHHHHHHHHHHT-
-TTHHHHHHHHHHHHHHHT-
-TTHHHHHHHHHHHHHHHH-
-TTHHHHHHHHHHHHHHHT-
--SHHHHHHHHHHHHHHHH-
-TTHHHHHHHHHHHHHHHH-
-TTHHHHHHHHHHHHHTT--
-TTHHHHHHHHHHHHHHHT-
--SHHHHHHHHHHHHHHHT-
-TTHHHHHHHHHHHHHHH--
-TTHHHHHHHHHHHHHHTT-
-TTHHHHHHHHHHHHHHTT-
-TTHHHHHHHHHHHHHHH--
--SHHHHHHHHHHHHHHTT-
-TTHHHHHHHHHHHHHHHT-
-TTHHHHHHHHHHHHHHHH-
-TTHHHHHHHHHHHHHHHT-
-TTHHHHHHHHHHHHHHHT-
-TTHHHHHHHHHHHHHHTT-
-TTHHHHHHHHHHHHHHHT-
-TTHHHHHHHHHHHHHHH--
-TTHHHHHHHHHHHHHHH--
-TTHHHHHHHHHHHHHHH--
-TTHHHHHHHHHHHHHHH--
-TTHHHHHHHHHHHHHHH--
-TTHHHHHHHHHHHHHHHT-
-TTHHHHHHHHHHHHHHTT-
--SHHHHHHHHHHHHHHTT-
--SHHHHHHHHHHHHHHT--
--SHHHHHHHHHHHHHHH--
-TTHHHHHHHHHHHHHHHT-
-TTHHHHHHHHHHHHHHT--
-TTHHHHHHHHHHHHHHTT-
-TTHHHHHHHHHHHHHHHT-
-TTHHHHHHHHHHHHHHTT-
-TTHHHHHHHHHHHHHHTT-
-TTHHHHHHHHHHHHHHTT-
-TTHHHHHHHHHHHHHHTT-
-TTHHHHHHHHHHHHTTTT-
-TTHHHHHHHHHHHHHHHT-
-TTHHHHHHHHHHHHHHHT-
-TTHHHHHHHHHHHHHHHH-
-TTHHHHHHHHHHHHHHHT-
-TTHHHHHHHHHHHHHHHT-
-TTHHHHHHHHHHHHHHHH-
-TTHHHHHHHHHHHHHHHH-
-TTHHHHHHHHHHHHHHHH-
-TTHHHHHHHHHHHHHHTT-
-TTHHHHHHHHHHHHHHTT-
-TTHHHHHHHHHHHHHHHH-
-TTHHHHHHHHHHHHHHHH-
-TTHHHHHHHHHHHHHHHH-
-TTHHHHHHHHHHHHHHTT-
-TTHHHHHHHHHHHHHHHH-
-TTHHHHHHHHHHHHHHTT-
-TTHHHHHHHHHHHHHHHH-
-TTHHHHHHHHHHHHHHHH-
-TTHHHHHHHHHHHHHHHH-
--SHHHHHHHHHHHHHHHH-
-TTHHHHHHHHHHHHHHHH-
-TTHHHHHHHHHHHHHHHH-
-TTHHHHHHHHHHHHHHTT-
-TTHHHHHHHHHHHHHHHT-
-TTHHHHHHHHHHHHHHHT-
-TTHHHHHHHHHHHHHHTT-
-TTHHHHHHHHHHHHHHTT-
--SHHHHHHHHHHHHHHTT-
--SHHHHHHHHHHHHHHTT-
--SHHHHHHHHHHHHHHHH-
--SHHHHHHHHHHHHHHHH-
---HHHHHHHHHHHHHHTT-
--SHHHHHHHHHHHHHHTT-
---HHHHHHHHHHHHHHHH-
--SHHHHHHHHHHHHHHHH-
--SHHHHHHHHHHHHHHHH-
---HHHHHHHHHHHHHHHH-
---HHHHHHHHHHHHHHTT-
--SHHHHHHHHHHHHHHHH-
--SHHHHHHHHHHHHHHHH-
--SHHHHHHHHHHHHHHHH-
--SHHHHHHHHHHHHHHHH-
--SHHHHHHHHHHHHHHHH-
--SHHHHHHHHHHHHHHHH-
---HHHHHHHHHHHHHHTT-
---HHHHHHHHHHHHHHHH-
---HHHHHHHHHHHHHHHH-
---HHHHHHHHHHHHHHH--
--SHHHHHHHHHHHHHHTT-
--SHHHHHHHHHHHHHHHH-
--SHHHHHHHHHHHHHHHH-
---HHHHHHHHHHHHHHTT-
--SHHHHHHHHHHHHHHTT-
---HHHHHHHHHHHHHHTT-
--SHHHHHHHHHHHHHHTT-
---HHHHHHHHHHHHHTT--
---HHHHHHHHHHHHHHTT-
---HHHHHHHHHHHHHHTT-
---HHHHHHHHHHHHHHTT-
---HHHHHHHHHHHHHHHH-
--SHHHHHHHHHHHHHHTT-
---HHHHHHHHHHHHHHTT-
--SHHHHHHHHHHHHHHHH-
---HHHHHHHHHHHHHHHH-
---HHHHHHHHHHHHHTTT-
--SHHHHHHHHHHHHHHHH-
--SHHHHHHHHHHHHHHHH-
--SHHHHHHHHHHHHHHHH-
--SHHHHHHHHHHHHHHHH-
--SHHHHHHHHHHHHHHHH-
--SHHHHHHHHHHHHHHHH-
--SHHHHHHHHHHHHHHHH-
--SHHHHHHHHHHHHHHTT-
-TTHHHHHHHHHHHHHHH--
-TTHHHHHHHHHHHHHHHH-
--SHHHHHHHHHHHHHHHH-
--SHHHHHHHHHHHHHHTT-
-TTHHHHHHHHHHHHHHTT-
-TTHHHHHHHHHHHHHHHT-
-TTHHHHHHHHHHHHHHHH-
-TTHHHHHHHHHHHHHHHH-
-TTHHHHHHHHHHHHHHHH-
-TTHHHHHHHHHHHHHHHH-
-TTHHHHHHHHHHHHHHHH-
-TTHHHHHHHHHHHHHHHH-
-TTHHHHHHHHHHHHHHHH-
-TTHHHHHHHHHHHHHHHT-
-TTHHHHHHHHHHHHHHHH-
-TTHHHHHHHHHHHHHHHT-
-TTHHHHHHHHHHHHHHHH-
-TTHHHHHHHHHHHHHTT--
-TTHHHHHHHHHHHHHHHH-
-TTHHHHHHHHHHHHHHHH-
-TTHHHHHHHHHHHHHHTT-
-TTHHHHHHHHHHHHHHHH-
-TTHHHHHHHHHHHHHHTT-
-TTHHHHHHHHHHHHHHHH-
-TTHHHHHHHHHHHHHHH--
-TTHHHHHHHHHHHHHHHT-
-TTHHHHHHHHHHHHHHHT-
-TTHHHHHHHHHHHHHHHT-
-TTHHHHHHHHHHHHHHHT-
-TTHHHHHHHHHHHHHHHH-
-TTHHHHHHHHHHHHHHHH-
-TTHHHHHHHHHHHHHHH--
-TTHHHHHHHHHHHHHHTT-
-TTHHHHHHHHHHHHHHTT-
-TTHHHHHHHHHHHHHHHH-
-TTHHHHHHHHHHHHHTT--
-TTHHHHHHHHHHHHHHTT-
-TTHHHHHHHHHHHHHHHH-
-TTHHHHHHHHHHHHHHTT-
-TTHHHHHHHHHHHHHHTT-
-TTHHHHHHHHHHHHHHHH-
-TTHHHHHHHHHHHHHHTT-
--SHHHHHHHHHHHHHHTT-
--SHHHHHHHHHHHHHHH--
--SHHHHHHHHHHHHHHHT-
--SHHHHHHHHHHHHHHT--
--SHHHHHHHHHHHHHHHT-
--SHHHHHHHHHHHHHHHT-
--SHHHHHHHHHHHHHHHT-
--SHHHHHHHHHHHHHHHT-
--SHHHHHHHHHHHHHTT--
--SHHHHHHHHHHHHHHH--
--SHHHHHHHHHHHHHHH--
--SHHHHHHHHHHHHHHTT-
--SHHHHHHHHHHHHHTT--
-TTHHHHHHHHHHHHHHHT-
-TTHHHHHHHHHHHHHHHT-
-TTHHHHHHHHHHHHHHHH-
-TTHHHHHHHHHHHHHHTT-
-TTHHHHHHHHHHHHHHHH-
-TTHHHHHHHHHHHHHHHH-
-TTHHHHHHHHHHHHHHHH-
-TTHHHHHHHHHHHHHHHH-
--SHHHHHHHHHHHHHHHH-
-TTHHHHHHHHHHHHHHHH-
-TTHHHHHHHHHHHHHHHH-
-TTHHHHHHHHHHHHHHHH-
-TTHHHHHHHHHHHHHHHH-
-TTHHHHHHHHHHHHHHTT-
-TTHHHHHHHHHHHHHHHH-
--SHHHHHHHHHHHHHHHH-
-TTHHHHHHHHHHHHHHTT-
-TTHHHHHHHHHHHHHHHH-
-TTHHHHHHHHHHHHHHHT-
-TTHHHHHHHHHHHHHHHH-
-TTHHHHHHHHHHHHHTT--
-TTHHHHHHHHHHHHHHHT-
-TTHHHHHHHHHHHHHHHH-
-TTHHHHHHHHHHHHHHHH-
-TTHHHHHHHHHHHHHHHH-
--SHHHHHHHHHHHHHHHH-
-TTHHHHHHHHHHHHHHHH-
-TTHHHHHHHHHHHHHHHH-
-TTHHHHHHHHHHHHHHHT-
-TTHHHHHHHHHHHHHHHT-
-TTHHHHHHHHHHHHHTTT-
-TTHHHHHHHHHHHHHTT--
-TTHHHHHHHHHHHHHHHH-
-TTHHHHHHHHHHHHHHHH-
-TTHHHHHHHHHHHHHHH--
-TTHHHHHHHHHHHHHHHH-
-TTHHHHHHHHHHHHHHHH-
-TTHHHHHHHHHHHHHHHT-
-TTHHHHHHHHHHHHHHH--
-TTHHHHHHHHHHHHHHHH-
-TTHHHHHHHHHHHHHHHT-
-TTHHHHHHHHHHHHHHHT-
-TTHHHHHHHHHHHHHHHH-
-TTHHHHHHHHHHHHHHH--
-TTHHHHHHHHHHHHHTTT-
-TTHHHHHHHHHHHHHHHH-
-TTHHHHHHHHHHHHHHH--
--SHHHHHHHHHHHHHHHH-
-TTHHHHHHHHHHHHHHHT-
-TTHHHHHHHHHHHHHHTT-
-TTHHHHHHHHHHHHHHHH-
-TTHHHHHHHHHHHHHHHT-
-TTHHHHHHHHHHHHHHT--
-TTHHHHHHHHHHHHHHTT-
-TTHHHHHHHHHHHHHTT--
-TTHHHHHHHHHHHHHTT--
--SHHHHHHHHHHHHHTT--
--SHHHHHHHHHHHHHTT--
---HHHHHHHHHHHHHHTT-
---HHHHHHHHHHHHHTT--
-TTHHHHHHHHHHHHTTS--
-TTHHHHHHHHHHHHHTT--
-TTTTHHHHHHHHHHHTT--
--SHHHHHHHHHHHHHHH--
-TTHHHHHHHHHHHHHTT--
--SHHHHHHHHHHHHTTT--
---HHHHHHHHHHHHHHHT-
---HHHHHHHHHHHHHHHH-
-TTHHHHHHHHHHHHHHTT-
-TTHHHHHHHHHHHHHHTT-
--SHHHHHHHHHHHHHHHH-
-TTHHHHHHHHHHHHHHHH-
-TTHHHHHHHHHHHHHHTT-
--SHHHHHHHHHHHHHHHT-
-TTHHHHHHHHHHHHHHHH-
-TTHHHHHHHHHHHHHTT--
-TTHHHHHHHHHHHHHHHH-
-TTHHHHHHHHHHHHHHHH-
-TTHHHHHHHHHHHHHHHH-
-TTHHHHHHHHHHHHHHHH-
-TTHHHHHHHHHHHHHHHH-
-TTHHHHHHHHHHHHHHHH-
-TTHHHHHHHHHHHHHHHT-
-TTHHHHHHHHHHHHHHTT-
-TTHHHHHHHHHHHHHHHH-
--SHHHHHHHHHHHHHHHH-
-TTHHHHHHHHHHHHHHTT-
--SHHHHHHHHHHHHHHTT-
-TTHHHHHHHHHHHHHHHH-
--SHHHHHHHHHHHHHHHH-
-TTHHHHHHHHHHHHHHTT-
-TTHHHHHHHHHHHHHHTT-
--SHHHHHHHHHHHHHTT--
-TTHHHHHHHHHHHHHHH--
-TTHHHHHHHHHHHHHHHH-
-TTHHHHHHHHHHHHHHHH-
--SHHHHHHHHHHHHHHHT-
-TTHHHHHHHHHHHHHHH--
-TTHHHHHHHHHHHHHHHT-
--SHHHHHHHHHHHHHHHT-
--SHHHHHHHHHHHHHHH--
-TTHHHHHHHHHHHHHHHT-
-TTHHHHHHHHHHHHHHHH-
-TTHHHHHHHHHHHHHHTT-
-TTHHHHHHHHHHHHHHHH-
-TTHHHHHHHHHHHHHHTT-
-TTHHHHHHHHHHHHHHTT-
-TTHHHHHHHHHHHHHHHH-
-TTHHHHHHHHHHHHHHHH-
-TTHHHHHHHHHHHHHHTT-
-TTHHHHHHHHHHHHHTTT-
-TTHHHHHHHHHHHHHHHH-
-TTHHHHHHHHHHHHHHHH-
-TTHHHHHHHHHHHHHHH--
-TTHHHHHHHHHHHHHHHT-
-TTHHHHHHHHHHHHHHHT-
-TTHHHHHHHHHHHHHHHH-
-TTHHHHHHHHHHHHHHHH-
-TTHHHHHHHHHHHHHHTT-
-TTHHHHHHHHHHHHHHHT-
-TTHHHHHHHHHHHHHHHT-
-TTHHHHHHHHHHHHHHHH-
-TTHHHHHHHHHHHHHHHH-
--SHHHHHHHHHHHHHHHH-
-TTHHHHHHHHHHHHHHHH-
--SHHHHHHHHHHHHHHT--
--SHHHHHHHHHHHHHHH--
---HHHHHHHHHHHHHHH--
-TTHHHHHHHHHHHHHHHH-
-TTHHHHHHHHHHHHHHHH-
-TTHHHHHHHHHHHHHHHH-
-TTHHHHHHHHHHHHHHH--
-TTHHHHHHHHHHHHHHHH-
-TTHHHHHHHHHHHHHHHH-
--SHHHHHHHHHHHHHHTT-
-TTHHHHHHHHHHHHHHTT-
-TTHHHHHHHHHHHHHHTT-
-TTHHHHHHHHHHHHHHTT-
-TTHHHHHHHHHHHHHHH--
-TTHHHHHHHHHHHHHHHH-
-TTHHHHHHHHHHHHHHHH-
-TTHHHHHHHHHHHHHHHT-
-TTHHHHHHHHHHHHHHHH-
-TTHHHHHHHHHHHHHHHH-
-TTHHHHHHHHHHHHHHHH-
-TTHHHHHHHHHHHHHHHT-
-TTHHHHHHHHHHHHHHHH-
-TTHHHHHHHHHHHHHHHH-
-TTHHHHHHHHHHHHHHHH-
-TTHHHHHHHHHHHHHHHH-
--SHHHHHHHHHHHHHHTT-
---HHHHHHHHHHHHHHHH-
-TTHHHHHHHHHHHHHHHH-
-TTHHHHHHHHHHHHHHTT-
-TTHHHHHHHHHHHHHHHT-
-TTHHHHHHHHHHHHHHTT-
-TTHHHHHHHHHHHHHHTT-
-TTHHHHHHHHHHHHHHHH-
-TTHHHHHHHHHHHHHHHH-
-TTHHHHHHHHHHHHHHHH-
-TTHHHHHHHHHHHHHHTT-
-TTHHHHHHHHHHHHHHTT-
-TTHHHHHHHHHHHHHHTT-
-TTHHHHHHHHHHHHHHHH-
-TTHHHHHHHHHHHHHHTT-
-TTHHHHHHHHHHHHHHTT-
-TTHHHHHHHHHHHHHHHT-
-TTHHHHHHHHHHHHHHHT-
--SHHHHHHHHHHHHHHTT-
--SHHHHHHHHHHHHHHHH-
---HHHHHHHHHHHHHHHH-
--SHHHHHHHHHHHHHHHH-
--SHHHHHHHHHHHHHHHH-
-TTHHHHHHHHHHHHHHHT-
-TTHHHHHHHHHHHHHHHH-
--SHHHHHHHHHHHHHHTT-
--SHHHHHHHHHHHHHHHH-
-TTHHHHHHHHHHHHHHHH-
-TTHHHHHHHHHHHHHHHH-
-TTHHHHHHHHHHHHHHHH-
--SHHHHHHHHHHHHHHH--
--SHHHHHHHHHHHHHHT--
-TTHHHHHHHHHHHHHGGG-
-TTHHHHHHHHHHHHHHHH-
-TTHHHHHHHHHHHHHHHH-
-TTHHHHHHHHHHHHHHTT-
-TTHHHHHHHHHHHHHHHT-
-TTHHHHHHHHHHHHHHTT-
-TTHHHHHHHHHHHHHHHH-
-TTHHHHHHHHHHHHHHHH-
-TTHHHHHHHHHHHHHHTT-
-TTHHHHHHHHHHHHHHHH-
-TTHHHHHHHHHHHHHHHH-
-TTHHHHHHHHHHHHHHHH-
-TTHHHHHHHHHHHHHHHT-
-TTHHHHHHHHHHHHHHH--
-TTHHHHHHHHHHHHHHHT-
-TTHHHHHHHHHHHHHHHH-
-TTHHHHHHHHHHHHHHTT-
-TTHHHHHHHHHHHHHHH--
-TTHHHHHHHHHHHHHHHH-
-TTHHHHHHHHHHHHHHHT-
-TTHHHHHHHHHHHHHHH--
--SHHHHHHHHHHHHHHTT-
-TTHHHHHHHHHHHHHHTT-
--SHHHHHHHHHHHHHTT--
--SHHHHHHHHHHHHHHHT-
-TTHHHHHHHHHHHHHHHH-
--SHHHHHHHHHHHHHHHT-
--SHHHHHHHHHHHHHHHT-
--SHHHHHHHHHHHHHHHH-
--SHHHHHHHHHHHHHHH--
--SHHHHHHHHHHHHHHHH-
-TTHHHHHHHHHHHHHHH--
-TTHHHHHHHHHHHHHHHT-
-TTHHHHHHHHHHHHHHHH-
-TTHHHHHHHHHHHHHHHH-
--SHHHHHHHHHHHHHHHT-
--SHHHHHHHHHHHHHHHT-
---HHHHHHHHHHHHHHHH-
---HHHHHHHHHHHHHHHH-
---HHHHHHHHHHHHHHHH-
-TTHHHHHHHHHHHHHHHH-
-TTHHHHHHHHHHHHHHH--
-TTHHHHHHHHHHHHHHHH-
-TTHHHHHHHHHHHHHHHH-
---HHHHHHHHHHHHHHHH-
--SHHHHHHHHHHHHHHHH-
--SHHHHHHHHHHHHHHHT-
---HHHHHHHHHHHHHHHH-
--SHHHHHHHHHHHHHHHH-
--SHHHHHHHHHHHHHHHH-
---HHHHHHHHHHHHHHHH-
--SHHHHHHHHHHHHHHHH-
--SHHHHHHHHHHHHHHHH-
--SHHHHHHHHHHHHHHHH-
--SHHHHHHHHHHHHHHH--
---HHHHHHHHHHHHHHHH-
---HHHHHHHHHHHHHHHH-
--SHHHHHHHHHHHHHHHH-
---HHHHHHHHHHHHHHHH-
--SHHHHHHHHHHHHHHHT-
---HHHHHHHHHHHHHHHH-
--SHHHHHHHHHHHHHHHT-
-TTHHHHHHHHHHHHHHHH-
-TTHHHHHHHHHHHHHHHH-
---HHHHHHHHHHHHHHHH-
-TTHHHHHHHHHHHHHHHT-
-TTHHHHHHHHHHHHHHHH-
--SHHHHHHHHHHHHHHHH-
--SHHHHHHHHHHHHHGGG-
---HHHHHHHHHHHHHHHT-
--SHHHHHHHHHHHHHHTT-
---HHHHHHHHHHHHHHTT-
---HHHHHHHHHHHHHHTT-
---HHHHHHHHHHHHHHTT-
--SHHHHHHHHHHHHHHHH-
---HHHHHHHHHHHHHHHH-
---HHHHHHHHHHHHHHHH-
--SHHHHHHHHHHHHHHHH-
--SHHHHHHHHHHHHHHHH-
--SHHHHHHHHHHHHHHHH-
-TTHHHHHHHHHHHHHHTT-
-TTHHHHHHHHHHHHHHHT-
-TTHHHHHHHHHHHHHHHT-
--SHHHHHHHHHHHHHHHH-
--SHHHHHHHHHHHHHHHT-
-TTHHHHHHHHHHHHHHHH-
--SHHHHHHHHHHHHHHH--
--SHHHHHHHHHHHHHHHT-
-TTHHHHHHHHHHHHHHHH-
--SHHHHHHHHHHHHHHHH-
-TTHHHHHHHHHHHHHHH--
-TTHHHHHHHHHHHHHHTT-
--SHHHHHHHHHHHHHGGG-
--SHHHHHHHHHHHHHTT--
---TTHHHHHHHHHHHHTT-
---HHHHHHHHHHHHHHTT-
---HHHHHHHHHHHHHHTT-
---HHHHHHHHHHHHHHHT-
---HHHHHHHHHHHHHHHH-
--SHHHHHHHHHHHHHHHT-
---HHHHHHHHHHHHHHHH-
---HHHHHHHHHHHHHHHH-
---HHHHHHHHHHHHHHHT-
---HHHHHHHHHHHHHHHH-
---HHHHHHHHHHHHHHHH-
--SHHHHHHHHHHHHHHTT-
--SHHHHHHHHHHHHHHHH-
--SHHHHHHHHHHHHHHHH-
--SHHHHHHHHHHHHHHHT-
---HHHHHHHHHHHHHHHH-
---TTHHHHHHHHHHHTTT-
---HHHHHHHHHHHHHHTT-
---HHHHHHHHHHHHHHTT-
---HHHHHHHHHHHHHHHH-
---HHHHHHHHHHHHHHHH-
--SHHHHHHHHHHHHHHTT-
--SHHHHHHHHHHHHHHHH-
--SHHHHHHHHHHHHHHHT-
---HHHHHHHHHHHHHHHT-
---HHHHHHHHHHHHHHHH-
--SHHHHHHHHHHHHHHHH-
--SHHHHHHHHHHHHHHHH-
---HHHHHHHHHHHHHHHH-
---HHHHHHHHHHHHHHHH-
--SHHHHHHHHHHHHHHHH-
---HHHHHHHHHHHHHHHH-
---HHHHHHHHHHHHHHHH-
---HHHHHHHHHHHHHHHH-
---HHHHHHHHHHHHHHHH-
---HHHHHHHHHHHHHHHH-
---HHHHHHHHHHHHHHHT-
---HHHHHHHHHHHHHHHH-
---HHHHHHHHHHHHHHHT-
---HHHHHHHHHHHHHHHH-
---HHHHHHHHHHHHHHTT-
---HHHHHHHHHHHHHHHT-
--STTHHHHHHHHHHHHHH-
---HHHHHHHHHHHHHHTT-
---HHHHHHHHHHHHHHTT-
---HHHHHHHHHHHHHHHH-
---HHHHHHHHHHHHHHHH-
---HHHHHHHHHHHHHHHH-
---HHHHHHHHHHHHHHHH-
---HHHHHHHHHHHHHHTT-
--SHHHHHHHHHHHHHHTT-
---HHHHHHHHHHHHHHHH-
---HHHHHHHHHHHHHHT--
---HHHHHHHHHHHHHHH--
---HHHHHHHHHHHHHHH--
---HHHHHHHHHHHHHTT--
---HHHHHHHHHHHHHHH--
---HHHHHHHHHHHHTTT--
---HHHHHHHHHHHHHTT--
---HHHHHHHHHHHHHTT--
---HHHHHHHHHHHHHHH--
---HHHHHHHHHHHHHHH--
---HHHHHHHHHHHHHHH--
---HHHHHHHHHHHHHHH--
---HHHHHHHHHHHHHTT--
---HHHHHHHHHHHHHTT--
---HHHHHHHHHHHHHHH--
---HHHHHHHHHHHHTTT--
---HHHHHHHHHHHHTTT--
---HHHHHHHHHHHHHTT--
---HHHHHHHHHHHHHHH--
---HHHHHHHHHHHHHHH--
---HHHHHHHHHHHHHHH--
---HHHHHHHHHHHHHHHT-
---HHHHHHHHHHHHHHH--
---HHHHHHHHHHHHHHT--
--SHHHHHHHHHHHHHHH--
--SHHHHHHHHHHHHHHH--
---HHHHHHHHHHHHHHH--
--SHHHHHHHHHHHHHHH--
--SHHHHHHHHHHHHHHH--
-TTHHHHHHHHHHHHHHH--
--SHHHHHHHHHHHHHHS--
--SHHHHHHHHHHHHHTT--
-TTHHHHHHHHHHHHHHT--
-TTHHHHHHHHHHHHGGG--
-TTHHHHHHHHHHHHHTT--
-TTHHHHHHHHHHHHHHS--
-TTHHHHHHHHHHHHHHS--
-TTHHHHHHHHHHHHHH---
-TTHHHHHHHHHHHHHH---
-TTHHHHHHHHHHHHHH---
-TTHHHHHHHHHHHHHH---
-TTHHHHHHHHHHHHHT---
-TTHHHHHHHHHHHHHH---
-TTHHHHHHHHHHHHHHH--
-TTHHHHHHHHHHHHHH---
-TTHHHHHHHHHHHHHH---
-TTHHHHHHHHHHHHHSS--
-TTHHHHHHHHHHHHTT---
-TTHHHHHHHHHHHHHH---
-TTHHHHHHHHHHHHTT---
-TTHHHHHHHHHHHHTT---
-TTHHHHHHHHHHHHHH---
-TTHHHHHHHHHHHHHT---
--SHHHHHHHHHHHHTTS--
--SHHHHHHHHHHHHTTS--
-TTHHHHHHHHHHHHHHS--
-TTHHHHHHHHHHHHTTS--
-TTHHHHHHHHHHHHTTS--
--SHHHHHHHHHHHHHHS--
---HHHHHHHHHHHHHHS--
---HHHHHHHHHHHHTTS--
--SHHHHHHHHHHHHHTS--
--SHHHHHHHHHHHHHHS--
--SHHHHHHHHHHHHTTS--
--SHHHHHHHHHHHHHSS--
--SHHHHHHHHHHHHHTS--
--SHHHHHHHHHHHHTTS--
--SHHHHHHHHHHHHHHS--
---HHHHHHHHHHHHHTS--
--SHHHHHHHHHHHHTTS--
---HHHHHHHHHHHHHHS--
---HHHHHHHHHHHHHHS--
--SHHHHHHHHHHHHHTS--
--SHHHHHHHHHHHHHHS--
--SHHHHHHHHHHHHHHS--
--SHHHHHHHHHHHHHHS--
--SHHHHHHHHHHHHTTS--
-TTHHHHHHHHHHHHHHS--
--SHHHHHHHHHHHHTTS--
--SHHHHHHHHHHHHHTS--
--SHHHHHHHHHHHHHTS--
--SHHHHHHHHHHHHHTS--
--SHHHHHHHHHHHHHTS--
--SHHHHHHHHHHHHTTS--
--SHHHHHHHHHHHHHSS--
--SHHHHHHHHHHHHHHS--
--SHHHHHHHHHHHHHHS--
--SHHHHHHHHHHHHHTS--
--SHHHHHHHHHHHHHT---
-TTHHHHHHHHHHHHHHS--
--SHHHHHHHHHHHHHSS--
--SHHHHHHHHHHHHHT---
--SHHHHHHHHHHHHHTS--
--SHHHHHHHHHHHHTT---
--SHHHHHHHHHHHHHHS--
--SHHHHHHHHHHHHHT---
-TTHHHHHHHHHHHHHH---
--SHHHHHHHHHHHHHH---
--SHHHHHHHHHHHHHTT--
---HHHHHHHHHHHHHTT--
--SHHHHHHHHHHHHHHT--
--SHHHHHHHHHHHHHTT--
--SHHHHHHHHHHHHHHT--
--SHHHHHHHHHHHHHTT--
--SHHHHHHHHHHHHHTT--
--SHHHHHHHHHHHHHTT--
--SHHHHHHHHHHHHHHH--
---HHHHHHHHHHHHHTT--
---HHHHHHHHHHHHHTT--
--SHHHHHHHHHHHHHHH--
--SHHHHHHHHHHHHHTT--
--SHHHHHHHHHHHHHTT--
--SHHHHHHHHHHHHHTT--
--SHHHHHHHHHHHHHHH--
--SHHHHHHHHHHHHHTT--
--SHHHHHHHHHHHHHHH--
--SHHHHHHHHHHHHHTT--
--SHHHHHHHHHHHHHHH--
--SHHHHHHHHHHHHHHH--
--SHHHHHHHHHHHHHHH--
--SHHHHHHHHHHHHHTT--
--SHHHHHHHHHHHHHHHT-
--SHHHHHHHHHHHHHHHH-
---HHHHHHHHHHHHHHH--
---HHHHHHHHHHHHHHH--
--SHHHHHHHHHHHHHHH--
--SHHHHHHHHHHHHHHS--
--SHHHHHHHHHHHHHHH--
--SHHHHHHHHHHHHHHHH-
--SHHHHHHHHHHHHHHH--
--SHHHHHHHHHHHHHHH--
--SHHHHHHHHHHHHHHH--
--SHHHHHHHHHHHHHHH--
--SHHHHHHHHHHHHHHTT-
--SHHHHHHHHHHHHHHTT-
--SHHHHHHHHHHHHHHHT-
--SHHHHHHHHHHHHHHHH-
--SHHHHHHHHHHHHHHTT-
--SHHHHHHHHHHHHHTT--
--SHHHHHHHHHHHHHHTT-
--SHHHHHHHHHHHHHHTT-
--SHHHHHHHHHHHHHHTT-
--SHHHHHHHHHHHHHHHH-
--SHHHHHHHHHHHHHHHH-
--SHHHHHHHHHHHHHHTT-
--SHHHHHHHHHHHHHHHH-
--SHHHHHHHHHHHHHTTT-
--SHHHHHHHHHHHHHHHH-
--SHHHHHHHHHHHHHHHH-
--SHHHHHHHHHHHHHHTT-
--SHHHHHHHHHHHHHHTT-
--SHHHHHHHHHHHHHHTT-
--SHHHHHHHHHHHHHHHH-
--SHHHHHHHHHHHHHHHH-
--SHHHHHHHHHHHHHHHT-
--SHHHHHHHHHHHHHHTT-
--SHHHHHHHHHHHHHHHH-
--SHHHHHHHHHHHHHHHH-
--SHHHHHHHHHHHHHHHH-
---HHHHHHHHHHHHHHTT-
--SHHHHHHHHHHHHHHTT-
--SHHHHHHHHHHHHHHHT-
--SHHHHHHHHHHHHHHHH-
--SHHHHHHHHHHHHHHHH-
--SHHHHHHHHHHHHHHHH-
--SHHHHHHHHHHHHHHHH-
--SHHHHHHHHHHHHHHHH-
--SHHHHHHHHHHHHHHHT-
--SHHHHHHHHHHHHHHHH-
--SHHHHHHHHHHHHHHHH-
--SHHHHHHHHHHHHHHHH-
--SHHHHHHHHHHHHHHT--
--SHHHHHHHHHHHHHHH--
--SHHHHHHHHHHHHHHHT-
--SHHHHHHHHHHHHHHHH-
--SHHHHHHHHHHHHHHHH-
--SHHHHHHHHHHHHHHHT-
--SHHHHHHHHHHHHHHHT-
--SHHHHHHHHHHHHHHHH-
--SHHHHHHHHHHHHHHHH-
--SHHHHHHHHHHHHHHHH-
--SHHHHHHHHHHHHHHHH-
--SHHHHHHHHHHHHHHHT-
--SHHHHHHHHHHHHHHH--
--SHHHHHHHHHHHHHHHT-
--SHHHHHHHHHHHHHHT--
--SHHHHHHHHHHHHHHTT-
--SHHHHHHHHHHHHHHHT-
--SHHHHHHHHHHHHHHHT-
--SHHHHHHHHHHHHHHTT-
--S-HHHHHHHHHHHHHTT-
--S-HHHHHHHHHHHHHHT-
--S-HHHHHHHHHHHHHTT-
--S-HHHHHHHHHHHHHHH-
--S-HHHHHHHHHHHHTTT-
--S-HHHHHHHHHHHHHHH-
--S-HHHHHHHHHHHHHTT-
--S-HHHHHHHHHHHHHTT-
--S-HHHHHHHHHHHHHTT-
--S-HHHHHHHHHHHHHTT-
--S-HHHHHHHHHHHHHHH-
--S-HHHHHHHHHHHHHHT-
--S-HHHHHHHHHHHHHHH-
--S-HHHHHHHHHHHHTT--
--S-HHHHHHHHHHHHHT--
--S-HHHHHHHHHHHHHTT-
--S-HHHHHHHHHHHHHTT-
--S-HHHHHHHHHHHHHHT-
--S-HHHHHHHHHHHHHTT-
--S-HHHHHHHHHHHHHTT-
--S-HHHHHHHHHHHHHHT-
--S-HHHHHHHHHHHHHHT-
--S-HHHHHHHHHHHHHTT-
--S-HHHHHHHHHHHHHH--
--S-HHHHHHHHHHHHHHT-
--S-HHHHHHHHHHHHHHT-
--S-HHHHHHHHHHHHHHH-
----HHHHHHHHHHHHHHT-
--S-HHHHHHHHHHHHHHH-
----HHHHHHHHHHHHHHT-
----HHHHHHHHHHHHHTT-
---THHHHHHHHHHHHHHT-
--STHHHHHHHHHHHHHTT-
--S-HHHHHHHHHHHHHTT-
--S-HHHHHHHHHHHHHHH-
--S-HHHHHHHHHHHHHTT-
--S-HHHHHHHHHHHHTT--
--S-HHHHHHHHHHHHTT--
--S-HHHHHHHHHHHHTT--
--S-HHHHHHHHHHHHHH--
--S-HHHHHHHHHHHHTT--
--S-HHHHHHHHHHHHTT--
--S-HHHHHHHHHHHHTT--
--S-HHHHHHHHHHHHTT--
--S-HHHHHHHHHHHHTT--
--S-HHHHHHHHHHHHHH--
--S-HHHHHHHHHHHHTT--
--S-HHHHHHHHHHHHHH--
--S-HHHHHHHHHHHHHH--
--S-HHHHHHHHHHHHTT--
--S-HHHHHHHHHHHHHH--
--S-HHHHHHHHHHHHHH--
--SHHHHHHHHHHHHHTT--
--SHHHHHHHHHHHHHTT--
--SHHHHHHHHHHHHHTT--
--SHHHHHHHHHHHHHHH--
--SHHHHHHHHHHHHHHH--
--SHHHHHHHHHHHHHHH--
--SHHHHHHHHHHHHHHH--
--SHHHHHHHHHHHHHTT--
--SHHHHHHHHHHHHHHH--
--SHHHHHHHHHHHHHHH--
--SHHHHHHHHHHHHHTT--
--SHHHHHHHHHHHHHTT--
--SHHHHHHHHHHHHTTT--
--SHHHHHHHHHHHHHTT--
--SHHHHHHHHHHHHHTT--
--SHHHHHHHHHHHHHTT--
--SHHHHHHHHHHHHHHH--
--SHHHHHHHHHHHHHTT--
--SHHHHHHHHHHHHHTT--
--SHHHHHHHHHHHHHTT--
--SHHHHHHHHHHHHHTT--
--SHHHHHHHHHHHHHTT--
--SHHHHHHHHHHHHHTT--
--SHHHHHHHHHHHHHTT--
--SHHHHHHHHHHHHHTT--
--S-HHHHHHHHHHHHTT--
--S-HHHHHHHHHHHHTT--
--SHHHHHHHHHHHHHTT--
--SHHHHHHHHHHHHHTT--
--SHHHHHHHHHHHHGGG--
--SHHHHHHHHHHHHHTT--
--SHHHHHHHHHHHHHTS--
--SHHHHHHHHHHHHHHH--
--SHHHHHHHHHHHHHHH--
--SHHHHHHHHHHHHHHH--
--SHHHHHHHHHHHHTTT--
--SHHHHHHHHHHHHHHH--
--SHHHHHHHHHHHHHHT--
--SHHHHHHHHHHHHHTT--
--SHHHHHHHHHHHHHTT--
--SHHHHHHHHHHHHHTT--
--SHHHHHHHHHHHHHTT--
--SHHHHHHHHHHHHHTT--
--SHHHHHHHHHHHHHTT--
--SHHHHHHHHHHHHTTT--
--SHHHHHHHHHHHHHTT--
--SHHHHHHHHHHHHTTT--
--SHHHHHHHHHHHHHTT--
--SHHHHHHHHHHHHHTT--
--SHHHHHHHHHHHHHHT--
--SHHHHHHHHHHHHHHT--
--SHHHHHHHHHHHHHHH--
--SHHHHHHHHHHHHHHT--
--SHHHHHHHHHHHHHHS--
--SHHHHHHHHHHHHHHT--
--SHHHHHHHHHHHHHHT--
--SHHHHHHHHHHHHHHT--
--SHHHHHHHHHHHHHTT--
---HHHHHHHHHHHHHHT--
---HHHHHHHHHHHHHHS--
--SHHHHHHHHHHHHHHT--
--SHHHHHHHHHHHHHHT--
--SHHHHHHHHHHHHHTT--
-TTHHHHHHHHTTTTGGG--
-TTHHHHHHHHHHTTGGG--
--SHHHHHHHHHHTTGGG--
---HHHHHHHHHTTTGGG--
--SHHHHHHHHTTTTGGG--
-TTHHHHHHHHHTHHHHH--
--SHHHHHHHHHHHHHHT--
-TTHHHHHHHHHHTTGGG--
-TTHHHHHHHHHHHHHHT--
-TTHHHHHHHHHHTTGGG--
--SHHHHHHHHHHHHHHT--
-TTHHHHHHHHHTHHHHS--
--SHHHHHHHHHTHHHHT--
--SHHHHHHHHTTHHHHT--
-TTHHHHHHHHTTHHHHT--
--SHHHHHHHHTTHHHHT--
-TTHHHHHHHHTTHHHHT--
-TTHHHHHHHTTTHHHHT--
--SHHHHHHHHHHGGG----
--SHHHHHHHHHHGGGSS--
-TTHHHHHHHTTTSGGGS--
-TTHHHHHHHHHHSTTSS--
-TTHHHHHHHTTTGGGSS--
-TTHHHHHHHHHHGGGTS--
-TTHHHHHHHHHHGGGSS--
-TTHHHHHHHHHHGGGGS--
-TTHHHHHHHHHHHTTSS--
-TTHHHHHHHHHHHTTSS--
-TTHHHHHHHHHHHTTTS--
--SHHHHHHHHHHHHHT---
--SHHHHHHHHHHHHHTS--
--SHHHHHHHHHHHHHT---
-TTHHHHHHHHHHHHHTT--
--SHHHHHHHHHHHHHTS--
--SHHHHHHHHHHHHHT---
--SHHHHHHHHHHHHTT---
-TTHHHHHHHHHHHHHS---
-TTHHHHHHHHHHHHHT---
---HHHHHHHHHHHHHS---
---HHHHHHHHHHHHHH---
---HHHHHHHHHHHHHS---
--SHHHHHHHHHHHHHT---
-TTHHHHHHHHHHHHTT---
--SHHHHHHHHHHHHHTS--
-TTHHHHHHHHHHHHHTS--
-TTHHHHHHHHHHHHTT---
-TTHHHHHHHHHHHHTS---
-TTHHHHHHHHHHHHHTS--
-TTHHHHHHHHHHHGGGS--
-TTHHHHHHHHHHHHTTS--
-TTHHHHHHHHHHHTTSS--
-TTHHHHHHHHHHHTTSS--
-TTHHHHHHHHHHHHHHS--
-TTHHHHHHHHHHHTTTS--
-TTHHHHHHHHHHHTTTS--
-TTHHHHHHHHHHHTTTS--
-TTHHHHHHHHHHHTTSS--
-TTHHHHHHHHHHHHTTS--
-TTHHHHHHHHHHHHTSS--
-TTHHHHHHHHHHHHTTS--
-TTHHHHHHHHHHHHTTS--
-TTHHHHHHHHHHHHTTS--
-TTHHHHHHHHHHHHTTS--
-TTHHHHHHHHHHHHHHS--
-TTHHHHHHHHHHHHHHS--
--SHHHHHHHHHHHHHHS--
-TTHHHHHHHHHHHHHHS--
-TTHHHHHHHHHHHHH----
-TTHHHHHHHHHHHHH-S--
--SHHHHHHHHHHHHH-S--
-TTHHHHHHHHHHHHHSS--
-TTHHHHHHHHHHHHHHS--
-TTHHHHHHHHHHHHH----
-TTHHHHHHHHHHHTT-S--
--SHHHHHHHHHHHHH-S--
-TTHHHHHHHHHHHHH----
-TTHHHHHHHHHHHHH----
-TTHHHHHHHHHHHHH----
-TTHHHHHHHHHHTTT----
-TTHHHHHHHHHHHHH----
-TTHHHHHHHHHHHTT----
-TTHHHHHHHHHHHHH----
-TTHHHHHHHHHHHTT----
-TTHHHHHHHHHHHHH----
-TTHHHHHHHHHHHHHS---
-TTHHHHHHHHHHHHH----
-TTHHHHHHHHHHHHH----
-TTHHHHHHHHHHHHH----
-TTHHHHHHHHHHHHH----
-TTHHHHHHHHHHHHH----
-TTHHHHHHHHHHHHH----
-TTHHHHHHHHHHHTT----
-TTHHHHHHHHHHHTT----
--SHHHHHHHHHHHHH-S--
--SHHHHHHHHHHHHH-S--
-TTHHHHHHHHHHHHH-S--
-TTHHHHHHHHHHHTT----
-TTHHHHHHHHHHHHH-S--
-TTHHHHHHHHHHHHH-S--
-TTHHHHHHHHHHHHH-S--
-TTHHHHHHHHHHHHH-S--
-TTHHHHHHHHHHHHH-S--
---HHHHHHHHHHHHH-S--
--SHHHHHHHHHHHHH-S--
-TTHHHHHHHHHHHHH-S--
-TTHHHHHHHHHHHTT-S--
-TTHHHHHHHHHHHHH----
---HHHHHHHHHHHHH-S--
--SHHHHHHHHHHHHHHS--
--SHHHHHHHHHHHHHHT--
---HHHHHHHHHHHHHHS--
---HHHHHHHHHHHHTTS--
-TTHHHHHHHHHHHHTTS--
--SHHHHHHHHHHHHHTT--
-TTHHHHHHHHHHHHHSS--
--SHHHHHHHHHHHHTSS--
---HHHHHHHHHHHHTSS--
---HHHHHHHHHHHHTTS--
--SHHHHHHHHHHHTT-TT-
--SHHHHHHHHHHHHTTTT-
--SHHHHHHHHHHHHHHTT-
-TTHHHHHHHHHHHHHHT--
--SHHHHHHHHHHHHHHT--
--SHHHHHHHHHHHHHTT--
--SHHHHHHHHHHHHHHS--
--SHHHHHHHHHHHHHHT--
-TTHHHHHHHHHHHHHHTT-
--SHHHHHHHHHHHHHHTT-
--SHHHHHHHHHHHHHHTT-
--SHHHHHHHHHHHHHHTT-
--SHHHHHHHHHHHHHHTT-
--SHHHHHHHHHHHHHHTT-
-TTHHHHHHHHHHHHHTT--
--SHHHHHHHHHHHHHHT--
--SHHHHHHHHHHHHHHTT-
---HHHHHHHHHHHHHHTT-
---HHHHHHHHHHHHHHTT-
---HHHHHHHHHHHHHHTT-
--SHHHHHHHHHHHHHHH--
--SHHHHHHHHHHHHHHH--
---HHHHHHHHHHHHHHH--
--SHHHHHHHHHHHHHHT--
--SHHHHHHHHHHHHHHT--
--SHHHHHHHHHHHHHTT--
--SHHHHHHHHHHHHHTT--
--SHHHHHHHHHHHHHHT--
--SHHHHHHHHHHHHHHS--
--SHHHHHHHHHHHHHHT--
-TTHHHHHHHHHHHHHHT--
---HHHHHHHHHHHHHHT--
---HHHHHHHHHHHHHHT--
--SHHHHHHHHHHHHHHH--
---HHHHHHHHHHHHHHT--
--SHHHHHHHHHHHHHHS--
--SHHHHHHHHHHHHHTT--
---HHHHHHHHHHHHTS---
---HHHHHHHHHHHTTS---
--SHHHHHHHHHHHTTS---
--SHHHHHHHHHHHHTT---
--SHHHHHHHHHHHTTSS--
---HHHHHHHHHHHTTSS--
--SHHHHHHHHHHHHHTS--
---HHHHHHHHHHHTTTS--
---HHHHHHHHHHHTTTS--
--STTHHHHHHHHHTTTS--
--SHHHHHHHHHHHHTTS--
--SHHHHHHHHHHHTTTS--
--SHHHHHHHHHHHHTTS--
-TTHHHHHHHHHHHTTTS--
-TTHHHHHHHHHHHHHHS--
-TTHHHHHHHHHHHTTTS--
--SHHHHHHHHHHHTSSS--
--SHHHHHHHHHHHHTSS--
-TTHHHHHHHHHHHHHHS--
---HHHHHHHHHHHTTTS--
-TTHHHHHHHHHHHTTTS--
-TTHHHHHHHHHHHTTTS--
-TTHHHHHHHHHHHHTTS--
-TTHHHHHHHHHHHHTTS--
--SHHHHHHHHHHHHTSS--
--SHHHHHHHHHHHHHHS--
--SHHHHHHHHHHHHHHS--
---HHHHHHHHHHHHTTS--
---HHHHHHHHHHHHTTS--
---HHHHHHHHHHHHTTS--
--SHHHHHHHHHHHHTT---
-TTHHHHHHHHHHHHTTS--
-TTHHHHHHHHHHHTTTS--
-TTHHHHHHHHHHHHTTS--
-TTHHHHHHHHHHHHHTT--
-TTHHHHHHHHHHHHHHH--
--SHHHHHHHHHHHHHHS--
---HHHHHHHHHHHHHHT--
--SHHHHHHHHHHHHHHT--
--SHHHHHHHHHHHHHTT--
--SHHHHHHHHHHHHHHH--
--SHHHHHHHHHHHHHTT--
---HHHHHHHHHHHHHHT--
---HHHHHHHHHHHHHHH--
---HHHHHHHHHHHHHTT--
---HHHHHHHHHHHHHHH--
---HHHHHHHHHHHHHHH--
--SHHHHHHHHHHHHHHH--
--SHHHHHHHHHHHHTTT--
--SHHHHHHHHHHHHTTT--
---HHHHHHHHHHHHHTT--
---HHHHHHHHHHHHHHT--
---HHHHHHHHHHHHHTT--
--SHHHHHHHHHHHHHHH--
--SHHHHHHHHHHHHHHT--
---HHHHHHHHHHHHHTT--
---HHHHHHHHHHHHTTT--
---HHHHHHHHHHHHHTT--
---HHHHHHHHHHHHHHH--
---HHHHHHHHHHHHHTT--
---HHHHHHHHHHHHHHT--
---HHHHHHHHHHHHHHT--
---HHHHHHHHHHHHHHT--
--SHHHHHHHHHHHHHTT--
---HHHHHHHHHHHHHTT--
---HHHHHHHHHHHHHHH--
--SHHHHHHHHHHHHHHH--
---HHHHHHHHHHHHHHH--
--SHHHHHHHHHHHHHHT--
---HHHHHHHHHHHHHHS--
--SHHHHHHHHHHHHHHH--
--SHHHHHHHHHHHHHHH--
---HHHHHHHHHHHHHHH--
--SHHHHHHHHHHHHHHH--
--SHHHHHHHHHHHHHTT--
---HHHHHHHHHHHHHHH--
---HHHHHHHHHHHHHHH--
---HHHHHHHHHHHHHHH--
---HHHHHHHHHHHHHHH--
---HHHHHHHHHHHHHHH--
---HHHHHHHHHHHHHHH--
--SHHHHHHHHHHHHHHH--
--SHHHHHHHHHHHHHHH--
--SHHHHHHHHHHHHHHT--
---HHHHHHHHHHHHHHT--
---HHHHHHHHHHHHHHH--
---HHHHHHHHHHHHHTT--
--SHHHHHHHHHHHHHHH--
--SHHHHHHHHHHHHHTT--
---HHHHHHHHHHHHHTT--
-TTHHHHHHHHHHHHTTT--
--SHHHHHHHHHHHHHTT--
-TTHHHHHHHHHHHHHTT--
-TTHHHHHHHHHHHHTTT--
--SHHHHHHHHHHHHHTT--
--SHHHHHHHHHHHHHHH--
---HHHHHHHHHHHHHHH--
-TTHHHHHHHHHHHHHHT--
--SHHHHHHHHHHHHHHHT-
--SHHHHHHHHHHHHHHHT-
-TTHHHHHHHHHHHHHHTT-
--SHHHHHHHHHHHHHHH--
---HHHHHHHHHHHHHHH--
--SHHHHHHHHHHHHHHH--
--SHHHHHHHHHHHHHHH--
--SHHHHHHHHHHHHHHH--
--SHHHHHHHHHHHHHHHT-
---HHHHHHHHHHHHHHTT-
--SHHHHHHHHHHHHHHHT-
---HHHHHHHHHHHHHHHT-
---HHHHHHHHHHHHHHHH-
---HHHHHHHHHHHHHHTT-
--SHHHHHHHHHHHHHHHH-
--SHHHHHHHHHHHHHHHH-
--SHHHHHHHHHHHHHHHH-
--SHHHHHHHHHHHHHHHH-
--SHHHHHHHHHHHHHHHH-
--SHHHHHHHHHHHHHHHT-
--SHHHHHHHHHHHHHHHH-
--SHHHHHHHHHHHHHHHT-
--SHHHHHHHHHHHHHHHT-
--SHHHHHHHHHHHHHHHH-
--SHHHHHHHHHHHHHHHT-
--SHHHHHHHHHHHHHHHT-
--SHHHHHHHHHHHHHHHH-
--SHHHHHHHHHTTHHHHH-
--SHHHHHHHHHHHHHHHH-
--SHHHHHHHHHHHHHHHH-
--SHHHHHHHHHHHHHHHH-
--SHHHHHHHHHHHHTGGG-
--SHHHHHHHHHHHHHHTT-
-TTHHHHHHHHHHHHHHTT-
-TTHHHHHHHHHHHHHHTT-
-TTHHHHHHHHHHHHHHTT-
-TTHHHHHHHHHHHHHHTT-
--SHHHHHHHHHHHHHTTT-
--SHHHHHHHHHHHHHHT--
--SHHHHHHHHHHHHHTTT-
--SHHHHHHHHHHHHHTT--
--SHHHHHHHHHHHHHHHH-
--SHHHHHHHHHHHHHHTT-
--SHHHHHHHHHHHHHHHH-
--SHHHHHHHHHHHHHTTT-
-TTHHHHHHHHHHHHHHHH-
---HHHHHHHHHHHHHHTT-
---HHHHHHHHHHHHHHTT-
---HHHHHHHHHHHHHHTT-
--SHHHHHHHHHHHHHHTT-
--SHHHHHHHHHHHHHHHH-
--SHHHHHHHHHHHHHHTT-
--SHHHHHHHHHHHHHHHH-
---HHHHHHHHHHHHHHTT-
-TTHHHHHHHHHHHHHHHT-
--SHHHHHHHHHHHHHTTT-
--SHHHHHHHHHHHHHHTT-
-TTHHHHHHHHHHHHHHHH-
--SHHHHHHHHHHHHHHHT-
--SHHHHHHHHHHHHHHH--
--SHHHHHHHHHHHHHHTT-
--SHHHHHHHHHHHHHHTT-
--SHHHHHHHHHHHHHHHH-
--SHHHHHHHHHHHHHHHH-
--SHHHHHHHHHHHHHHTT-
--SHHHHHHHHHHHHHHHH-
--SHHHHHHHHHHHHHHHH-
-TTHHHHHHHHHHHHHHHH-
-TTHHHHHHHHHHHHHHTT-
-TTHHHHHHHHHHHHHHHT-
-TTHHHHHHHHHHHHHHHH-
-TTHHHHHHHHHHHHHHHH-
--SHHHHHHHHHHHHHHT--
---HHHHHHHHHHHHHHTT-
---HHHHHHHHHHHHHHHH-
--SHHHHHHHHHHHHHHHH-
--SHHHHHHHHHHHHHHHH-
--SHHHHHHHHHHHHHHHH-
--SHHHHHHHHHHHHHHHH-
-TTHHHHHHHHHHHHHHHH-
---HHHHHHHHHHHHHHHH-
--SHHHHHHHHHHHHHHHH-
--SHHHHHHHHHHHHHHHT-
--SHHHHHHHHHHHHHHH--
--SHHHHHHHHHHHHHHHH-
---HHHHHHHHHHHHHHHT-
---HHHHHHHHHHHHHHHH-
--SHHHHHHHHHHHHHHHH-
---HHHHHHHHHHHHHHHT-
---HHHHHHHHHHHHHHHH-
--SHHHHHHHHHHHHHHHH-
--SHHHHHHHHHHHHHHHH-
--SHHHHHHHHHHHHHHHH-
---HHHHHHHHHHHHHHHH-
---HHHHHHHHHHHHHHHT-
--SHHHHHHHHHHHHHHTT-
--SHHHHHHHHHHHHHHHH-
--SHHHHHHHHHHHHHHHT-
--SHHHHHHHHHHHHHHHH-
--SHHHHHHHHHHHHHHHH-
--SHHHHHHHHHHHHHHHT-
--SHHHHHHHHHHHHHHHH-
--SHHHHHHHHHHHHHHHH-
--SHHHHHHHHHHHHHHHH-
--SHHHHHHHHHHHHHHHH-
--SHHHHHHHHHHHHHHHH-
--SHHHHHHHHHHHHHHHH-
--SHHHHHHHHHHHHHHHH-
--SHHHHHHHHHHHHHHHH-
--SHHHHHHHHHHHHHHHH-
--SHHHHHHHHHHHHHHHH-
-TTHHHHHHHHHHHHHHHH-
--SHHHHHHHHHHHHHHHH-
---HHHHHHHHHHHHHHHH-
---HHHHHHHHHHHHHHHH-
---HHHHHHHHHHHHHHTT-
---HHHHHHHHHHHHHHTT-
---HHHHHHHHHHHHHHHH-
---HHHHHHHHHHHHHTT--
---HHHHHHHHHHHHHHHT-
---HHHHHHHHHHHHHHTT-
---HHHHHHHHHHHHHHHH-
--SHHHHHHHHHHHHHHHH-
--SHHHHHHHHHHHHHHHH-
--SHHHHHHHHHHHHHHHH-
-TTHHHHHHHHHHHHHHHH-
-TTHHHHHHHHHHHHHHHH-
-TTHHHHHHHHHHHHHHHT-
-TTHHHHHHHHHHHHHHHH-
-TTHHHHHHHHHHHHHHHH-
--SHHHHHHHHHHHHHHTT-
-TTHHHHHHHHHHHHHHHT-
---HHHHHHHHHHHHHHHH-
---SHHHHHHHHHHHHHTT-
---HHHHHHHHHHHHHHHT-
--SHHHHHHHHHHHHHHHH-
---HHHHHHHHHHHHHHTT-
--SHHHHHHHHHHHHHHH--
--SHHHHHHHHHHHHHHHH-
--SHHHHHHHHHHHHHHTT-
--SHHHHHHHHHHHHHHHT-
--SHHHHHHHHHHHHHHHT-
-TTHHHHHHHHHHHHHHH--
--SHHHHHHHHHHHHHHTT-
--SHHHHHHHHHHHHHHHH-
--SHHHHHHHHHHHHHHTT-
--SHHHHHHHHHHHHHHH--
--SHHHHHHHHHHHHHHTT-
--SHHHHHHHHHHHHHHTT-
--SHHHHHHHHHHHHHHTT-
--SHHHHHHHHHHHHHHTT-
--SHHHHHHHHHHHHHHHT-
--STHHHHHHHHHHHHTTT-
---HHHHHHHHHHHHHHTT-
-TTHHHHHHHHHHHHHHTT-
-TTHHHHHHHHHHHHHHHT-
---HHHHHHHHHHHHHHTT-
-TTHHHHHHHHHHHHHGGG-
-TTHHHHHHHHHHHHHHHT-
-TTHHHHHHHHHHHHHHHH-
-TTHHHHHHHHHHHHHHHT-
-TTHHHHHHHHHHHHHHHH-
-TTHHHHHHHHHHHHHHHT-
-TTHHHHHHHHHHHHHHHH-
--SHHHHHHHHHHHHHHHH-
-TTHHHHHHHHHHHHHHHH-
-TTHHHHHHHHHHHHHTT--
-TTHHHHHHHHHHHHHHHH-
--SHHHHHHHHHHHHHTT--
-TTHHHHHHHHHHHHHHTT-
-TTHHHHHHHHHHHHHHTT-
-TTHHHHHHHHHHHHHHHH-
-TTHHHHHHHHHHHHHHTT-
-TTHHHHHHHHHHHHHHHT-
--SHHHHHHHHHHHHHHT--
--SHHHHHHHHHHHHHHHT-
-TTHHHHHHHHHHHHHHHT-
-TTHHHHHHHHHHHHHHHH-
-TTHHHHHHHHHHHHHHHH-
-TTHHHHHHHHHHHHHHHH-
-TTHHHHHHHHHHHHHHHT-
-TTHHHHHHHHHHHHHHTT-
-TTHHHHHHHHHHHHHHHH-
-TTHHHHHHHHHHHHHHHH-
-TTHHHHHHHHHHHHHHHH-
-TTHHHHHHHHHHHHHHHT-
--SHHHHHHHHHHHHHHHH-
--SHHHHHHHHHHHHHHHH-
-TTHHHHHHHHHHHHHHHH-
-TTHHHHHHHHHHHHHHHH-
-TTHHHHHHHHHHHHHHHT-
--SHHHHHHHHHHHHHHTT-
---HHHHHHHHHHHHHHHH-
--SHHHHHHHHHHHHHHH--
--SHHHHHHHHHHHHHHHH-
-TTHHHHHHHHHHHHHHHH-
-TTHHHHHHHHHHHHHHHH-
--SHHHHHHHHHHHHHHHH-
-TTHHHHHHHHHHHHHHHH-
-TTHHHHHHHHHHHHHHH--
-TTHHHHHHHHHHHHHHHH-
-TTHHHHHHHHHHHHHHH--
--SHHHHHHHHHHHHHHTT-
--SHHHHHHHHHHHHHHTT-
-TTHHHHHHHHHHHHHHTT-
-TTHHHHHHHHHHHHHHHH-
-TTHHHHHHHHHHHHHHTT-
--SHHHHHHHHHHHHHHH--
-TTHHHHHHHHHHHHHHHT-
-TTHHHHHHHHHHHHHHHH-
--SHHHHHHHHHHHHHHTT-
-TTHHHHHHHHHHHHHHHH-
-TTHHHHHHHHHHHHHHHH-
-TTHHHHHHHHHHHHHHTT-
-TTHHHHHHHHHHHHHHHH-
-TTHHHHHHHHHHHHHHH--
--SHHHHHHHHHHHHHHHT-
-TTHHHHHHHHHHHHHHHT-
---HHHHHHHHHHHHHHTT-
--SHHHHHHHHHHHHHHTT-
-TTHHHHHHHHHHHHHHHH-
-TTHHHHHHHHHHHHHHHH-
-TTHHHHHHHHHHHHHTTT-
-TTHHHHHHHHHHHHHHHH-
--SHHHHHHHHHHHHHHHH-
--SHHHHHHHHHHHHHGGG-
-TTHHHHHHHHHHHHHHTT-
-TTHHHHHHHHHHHHHHHT-
-TTHHHHHHHHHHHHHHHH-
-TTHHHHHHHHHHHHHHHH-
-TTHHHHHHHHHHHHHHHT-
-TTHHHHHHHHHHHHHHHH-
-TTHHHHHHHHHHHHHHHH-
--SHHHHHHHHHHHHHHHH-
-TTHHHHHHHHHHHHHHHH-
--SHHHHHHHHHHHHHHHH-
--SHHHHHHHHHHHHHHHH-
-TTHHHHHHHHHHHHHHHT-
-TTHHHHHHHHHHHHHHHH-
-TTHHHHHHHHHHHHHTTT-
-TTHHHHHHHHHHHHHHHT-
-TTHHHHHHHHHHHHHHHH-
-TTHHHHHHHHHHHHHTT--
-TTHHHHHHHHHHHHHHHH-
--SHHHHHHHHHHHHHHTT-
--SHHHHHHHHHHHHHTTT-
-TTHHHHHHHHHHHHHHTT-
-TTHHHHHHHHHHHHHHT--
-TTHHHHHHHHHHHHHHHH-
--SHHHHHHHHHHHHHHTT-
---HHHHHHHHHHHHHHHH-
---HHHHHHHHHHHHHHTT-
--SHHHHHHHHHHHHHHHH-
---HHHHHHHHHHHHHTTT-
-TTHHHHHHHHHHHHHHHH-
--SHHHHHHHHHHHHHTTT-
--SHHHHHHHHHHHHHHHH-
--SHHHHHHHHHHHHHHTT-
--SHHHHHHHHHHHHHHHT-
--SHHHHHHHHHHHHHHHH-
--SHHHHHHHHHHHHHHHH-
-TTHHHHHHHHHHHHHHTT-
--SHHHHHHHHHHHHHTTT-
--SHHHHHHHHHHHHHHH--
-TTHHHHHHHHHHHHHHHH-
-TTHHHHHHHHHHHHHHHT-
--SHHHHHHHHHHHHHHHH-
--SHHHHHHHHHHHHHTTT-
-TTHHHHHHHHHHHHHHHH-
-TTHHHHHHHHHHHHHTTT-
-TTHHHHHHHHHHHHHHHH-
-TTHHHHHHHHHHHHHHHH-
-TTHHHHHHHHHHHHHHHT-
-TTHHHHHHHHHHHHHHHH-
-TTHHHHHHHHHHHHHHHH-
-TTHHHHHHHHHHHHHHHH-
-TTHHHHHHHHHHHHHHH--
-TTHHHHHHHHHHHHHHHT-
--SHHHHHHHHHHHHHHH--
--SHHHHHHHHHHHHHHHH-
-TTHHHHHHHHHHHHHHHT-
-TTHHHHHHHHHHHHHHTT-
-TTHHHHHHHHHHHHHHHH-
-TTHHHHHHHHHHHHHHTT-
--SHHHHHHHHHHHHHHTT-
--SHHHHHHHHHHHHHHTT-
-TTHHHHHHHHHHHHHHTT-
-TTHHHHHHHHHHHHHHTT-
-TTHHHHHHHHHHHHHHTT-
--SHHHHHHHHHHHHHHHH-
--SHHHHHHHHHHHHHHHH-
-TTHHHHHHHHHHHHHHHH-
-TTHHHHHHHHHHHHHHH--
--SHHHHHHHHHHHHHHTT-
-TTHHHHHHHHHHHHHHTT-
-TTHHHHHHHHHHHHHHHT-
--SHHHHHHHHHHHHHHHH-
-TTHHHHHHHHHHHHHHHH-
--SHHHHHHHHHHHHHTT--
--SHHHHHHHHHHHHHHT--
-TTHHHHHHHHHHHHHHH--
--SHHHHHHHHHHHHHHH--
-TTHHHHHHHHHHHHHHHT-
-TTHHHHHHHHHHHHHHH--
-TTHHHHHHHHHHHHHHHT-
-TTHHHHHHHHHHHHHHH--
-TTHHHHHHHHHHHHHHH--
--SHHHHHHHHHHHHHHH--
-TTHHHHHHHHHHHHHHHH-
-TTHHHHHHHHHHHHHHHT-
-TTHHHHHHHHHHHHHTTT-
-TTHHHHHHHHHHHHHHHT-
-TTHHHHHHHHHHHHHHHH-
-TTHHHHHHHHHHHHHHHH-
-TTHHHHHHHHHHHHHHHH-
-TTHHHHHHHHHHHHHHHH-
-TTHHHHHHHHHHHHHHHT-
-TTHHHHHHHHHHHHHHHH-
-TTHHHHHHHHHHHHHHHT-
-TTHHHHHHHHHHHHHTTT-
-TTHHHHHHHHHHHHTTTT-
-TTHHHHHHHHHHHHHHHT-
-TTHHHHHHHHHHHHHHHT-
-TTHHHHHHHHHHHHTTTT-
-TTHHHHHHHHHHHHHTT--
-TTHHHHHHHHHHHHHHHH-
-TTHHHHHHHHHHHHHHHH-
-TTHHHHHHHHHHHHHHTT-
-TTHHHHHHHHHHHHHHHH-
-TTHHHHHHHHHHHHHHHH-
-TTHHHHHHHHHHHHHHHH-
-TTHHHHHHHHHHHHHHHH-
-TTHHHHHHHHHHHHHHHH-
-TTTTHHHHHHHHHHHHHH-
-TTHHHHHHHHHHHHHHHH-
-TTHHHHHHHHHHHHHHHH-
-TTHHHHHHHHHHHHHHHH-
-TTHHHHHHHHHHHHHHHH-
-TTHHHHHHHHHHHHHHHH-
-TTHHHHHHHHHHHHHHHH-
-TTHHHHHHHHHHHHHHHH-
-TTHHHHHHHHHHHHHTT--
--SHHHHHHHHHHHHHHHH-
---HHHHHHHHHHHHHHHH-
---HHHHHHHHHHHHHHHH-
--SHHHHHHHHHHHHHHTT-
--SHHHHHHHHHHHHHHHH-
--STTHHHHHHHHHHHHHH-
--SHHHHHHHHHHHHHHHH-
--SHHHHHHHHHHHHHHHH-
--SHHHHHHHHHHHHHHHH-
--SHHHHHHHHHHHHHHHH-
---HHHHHHHHHHHHHHHH-
---HHHHHHHHHHHHHHHH-
---HHHHHHHHHHHHHHHH-
-TTHHHHHHHHHHHHHHTT-
-TTHHHHHHHHHHHHHHTT-
-TTHHHHHHHHHHHHHHHH-
-TTHHHHHHHHHHHHHHTT-
-TTHHHHHHHHHHHHHHHH-
-TTHHHHHHHHHHHHHHHH-
-TTHHHHHHHHHHHHHHTT-
-TTHHHHHHHHHHHHHHHH-
-TTHHHHHHHHHHHHHHTT-
-TTHHHHHHHHHHHHHHHT-
-TTHHHHHHHHHHHHHHTT-
-TTHHHHHHHHHHHHHHH--
-TTHHHHHHHHHHHHHHHH-
-TTHHHHHHHHHHHHHHTT-
-TTHHHHHHHHHHHHHHH--
-TTHHHHHHHHHHHHHHHH-
-TTHHHHHHHHHHHHHHHT-
-TTHHHHHHHHHHHHHHH--
-TTHHHHHHHHHHHHHHHH-
-TTHHHHHHHHHHHHHHTT-
-TTHHHHHHHHHHHHHHHH-
-TTHHHHHHHHHHHHHHTT-
-TTHHHHHHHHHHHHHHTT-
-TTHHHHHHHHHHHHHHHH-
--SHHHHHHHHHHHHHHHH-
-TTHHHHHHHHHHHHHHHH-
--SHHHHHHHHHHHHHHHH-
-TTHHHHHHHHHHHHHHHT-
-TTHHHHHHHHHHHHHHHH-
-TTHHHHHHHHHHHHHHHH-
-TTHHHHHHHHHHHHHHHH-
-TTHHHHHHHHHHHHHHHH-
-TTHHHHHHHHHHHHHHHH-
-TTHHHHHHHHHHHHHHHH-
-TTHHHHHHHHHHHHHHHH-
--SHHHHHHHHHHHHHHHH-
--SHHHHHHHHHHHHHHHH-
-TTHHHHHHHHHHHHHHHH-
-TTHHHHHHHHHHHHHHHH-
-TTHHHHHHHHHHHHHHHH-
-TTHHHHHHHHHHHHHHHH-
--SHHHHHHHHHHHHHHHH-
--SHHHHHHHHHHHHHHHH-
-TTHHHHHHHHHHHHHHHH-
-TTHHHHHHHHHHHHHHHT-
-TTHHHHHHHHHHHHHHHH-
-TTHHHHHHHHHHHHHHHH-
-TTHHHHHHHHHHHHHHHH-
-TTHHHHHHHHHHHHHHHH-
-TTHHHHHHHHHHHHHHHT-
-TTHHHHHHHHHHHHHTTT-
-TTHHHHHHHHHHHHHHHT-
-TTHHHHHHHHHHHHHHTT-
--SHHHHHHHHHHHHHHHH-
--SHHHHHHHHHHHHHHHH-
--SHHHHHHHHHHHHHTTT-
--SHHHHHHHHHHHHHHHH-
-TTHHHHHHHHHHHHHHTT-
-TTHHHHHHHHHHHHHHHH-
---HHHHHHHHHHHHHHHH-
---HHHHHHHHHHHHHHTT-
--SHHHHHHHHHHHHHHTT-
--SHHHHHHHHHHHHHHTT-
---HHHHHHHHHHHHHHHH-
--SHHHHHHHHHHHHHHHH-
--SHHHHHHHHHHHHHHTT-
-TTHHHHHHHHHHHHHHH--
-TTHHHHHHHHHHHHHHH--
-TTHHHHHHHHHHHHHHTT-
-TTHHHHHHHHHHHHHHHT-
-TTHHHHHHHHHHHHHHH--
-TTHHHHHHHHHHHHHHTT-
-TTHHHHHHHHHHHHHHHT-
--SHHHHHHHHHHHHHHHH-
-TTHHHHHHHHHHHHHHTT-
-TTHHHHHHHHHHHHHTT--
-TTHHHHHHHHHHHHHHHH-
-TTHHHHHHHHHHHHHHT--
-TTHHHHHHHHHHHHHHH--
-TTHHHHHHHHHHHHHHHH-
--SHHHHHHHHHHHHHHT--
--SHHHHHHHHHHHHHHHH-
--SHHHHHHHHHHHHHHHT-
--SHHHHHHHHHHHHHHHH-
-TTHHHHHHHHHHHHHHTT-
--SHHHHHHHHHHHHHHTT-
--SHHHHHHHHHHHHHHHT-
--SHHHHHHHHHHHHHHHH-
---HHHHHHHHHHHHHHHT-
---HHHHHHHHHHHHHHHH-
---HHHHHHHHHHHHHHHH-
---HHHHHHHHHHHHHHHH-
---HHHHHHHHHHHHHHHT-
---HHHHHHHHHHHHHHHT-
--SHHHHHHHHHHHHHHHH-
--SHHHHHHHHHHHHHHHH-
--SHHHHHHHHHHHHHHHH-
---HHHHHHHHHHHHHHHH-
--SHHHHHHHHHHHHHHHH-
---HHHHHHHHHHHHHHHH-
--SHHHHHHHHHHHHHHTT-
--SHHHHHHHHHHHHHHTT-
--SHHHHHHHHHHHHHHHH-
---HHHHHHHHHHHHHHTT-
---HHHHHHHHHHHHHHTT-
-TTHHHHHHHHHHHHHHHT-
-TTHHHHHHHHHHHHHHTT-
-TTHHHHHHHHHHHHHHHH-
--SHHHHHHHHHHHHHHTT-
-TTHHHHHHHHHHHHHHH--
-TTHHHHHHHHHHHHHHTT-
-TTHHHHHHHHHHHHHHHT-
-TTHHHHHHHHHHHHHHHT-
-TTHHHHHHHHHHHHTTTT-
-TTHHHHHHHHHHHHTTTT-
-TTHHHHHHHHHHHHTTS--
--SHHHHHHHHHHHHTTS--
--SHHHHHHHHHHHHHGGG-
---HHHHHHHHHHHHHHTT-
---HHHHHHHHHHHHHTTT-
---HHHHHHHHHHHHHHHH-
---HHHHHHHHHHHHHTT--
---HHHHHHHHHHHHHHHH-
-TTHHHHHHHHHHHHHHTT-
--SHHHHHHHHHHHHHHTT-
--SHHHHHHHHHHHHHHHT-
---HHHHHHHHHHHHHHTT-
--SHHHHHHHHHHHHHHTT-
--SHHHHHHHHHHHHHHHH-
---HHHHHHHHHHHHHHTT-
---HHHHHHHHHHHHHHHH-
--SHHHHHHHHHHHHHHTT-
---HHHHHHHHHHHHHHTT-
---HHHHHHHHHHHHHHHH-
--SHHHHHHHHHHHHHHTT-
--SHHHHHHHHHHHHHHTT-
--SHHHHHHHHHHHHHHTT-
--SHHHHHHHHHHHHHHTT-
--SHHHHHHHHHHHHHHT--
--SHHHHHHHHHHHHHTT--
-TTHHHHHHHHHHHHHHT--
-TTHHHHHHHHHHHHHTT--
-TTHHHHHHHHHHHHHT---
-TTHHHHHHHHHHHHTT---
--SHHHHHHHHHHHHHT---
-TTHHHHHHHHHHHHHH---
-TTHHHHHHHHHHHHHH---
--SHHHHHHHHHHHHHH---
--SHHHHHHHHHHHHHH---
--SHHHHHHHHHHHHHH---
-TTHHHHHHHHHHHHHH---
--SHHHHHHHHHHHHHH---
-TTHHHHHHHHHHHHHH---
-TTHHHHHHHHHHHHHH---
-TTHHHHHHHHHHHHHH---
-TTHHHHHHHHHHHHHH---
-TTHHHHHHHHHHHHTT---
-TTHHHHHHHHHHHHHH---
-TTHHHHHHHHHHHHHT---
--SHHHHHHHHHHHHHH---
---HHHHHHHHHHHHHH---
--SHHHHHHHHHHHHHH---
--SHHHHHHHHHHHHHH---
--SHHHHHHHHHHHHHH---
---HHHHHHHHHHHHHH---
--SHHHHHHHHHHHHTT---
--SHHHHHHHHHHHHHT---
---HHHHHHHHHHHHHH---
---HHHHHHHHHHHHHH---
-TTHHHHHHHHHHHHHH---
-TTHHHHHHHHHHHHHH---
--SHHHHHHHHHHHHHT---
--SHHHHHHHHHHHHTT---
--SHHHHHHHHHHHTTS---
---HHHHHHHHHHHHTT---
-TTHHHHHHHHHHHHHS---
---HHHHHHHHHHHHHTS--
--SHHHHHHHHHHHHHH---
---HHHHHHHHHHHHHT---
---HHHHHHHHHHHHTT---
-TTHHHHHHHHHHHHHHS--
--SHHHHHHHHHHHHHSS--
--SHHHHHHHHHHHHTTS--
-TTHHHHHHHHHHHHHSS--
-TTHHHHHHHHHHHGGGS--
-TTHHHHHHHHHHHHHSS--
-TTHHHHHHHHHHHHH-S--
-TTHHHHHHHHHHHHTTS--
-TTHHHHHHHHHHHHHSS--
--SHHHHHHHHHHHHHTS--
-TTHHHHHHHHHHHHTTS--
-TTHHHHHHHHHHHHTTS--
-TTHHHHHHHHHHHHTTS--
-TTHHHHHHHHHHHHTTS--
-TTHHHHHHHHHHHHHHS--
-TTHHHHHHHHHHHHHTS--
-TTHHHHHHHHHHHHHHS--
-TTHHHHHHHHHHHHHHS--
-TTHHHHHHHHHHHHHHS--
--SHHHHHHHHHHHHHHS--
-TTHHHHHHHHHHHHTTS--
-TTHHHHHHHHHHHHHHS--
-TTTTHHHHHHHHHTTTS--
-TTHHHHHHHHHHHHTTS--
--SHHHHHHHHHHHHTTS--
-TTHHHHHHHHHHHHTTS--
-TTHHHHHHHHHHHHHHS--
-TTHHHHHHHHHHHHTTS--
-TTHHHHHHHHHHHHHHS--
-TTHHHHHHHHHHHHHHS--
-TTHHHHHHHHHHHHHTS--
-TTHHHHHHHHHHHHHHS--
-TTHHHHHHHHHHHHHHS--
-TTHHHHHHHHHHHHHHS--
-TTHHHHHHHHHHHHTT---
-TTHHHHHHHHHHHHHT---
-TTHHHHHHHHHHHHTT---
-TTHHHHHHHHHHHTTT---
-TTHHHHHHHHHHTTTTS--
-TTHHHHHHHHHHHHTTS--
-TTHHHHHHHHHHHGGGS--
-TTHHHHHHHHHHHHTTS--
-TTHHHHHHHHHHHHHTS--
-TTHHHHHHHHHHHHHTS--
-TTHHHHHHHHHHHTTSS--
-TTHHHHHHHHHHHHTTS--
--SHHHHHHHHHHHHHSS--
--SHHHHHHHHHHHHHTS--
--SHHHHHHHHHHHHTTS--
-TTHHHHHHHHHHHHHHS--
-TTHHHHHHHHHHHHHHS--
-TTHHHHHHHHHHHHHHS--
-TTHHHHHHHHHHHHTTS--
-TTHHHHHHHHHHHHHH---
--SHHHHHHHHHHHHTT---
--SHHHHHHHHHHHHTT---
--SHHHHHHHHHHHHHH---
-TTHHHHHHHHHHHHHT---
-TTHHHHHHHHHHHHHH---
-TTHHHHHHHHHHHHHHS--
-TTHHHHHHHHHHHHHHS--
-TTHHHHHHHHHHHHHH---
--SHHHHHHHHHHHHHH---
-TTHHHHHHHHHHHHHH---
-TTHHHHHHHHHHHHHHS--
-TTHHHHHHHHHHHHHHS--
-TTHHHHHHHHHHHHHHS--
-TTHHHHHHHHHHHHHTT--
-TTHHHHHHHHHHHHHTT--
--SHHHHHHHHHHHHHHH--
-TTHHHHHHHHHHHHHTT--
-TTHHHHHHHHHHHHHHT--
--SHHHHHHHHHHHHHTT--
-TTHHHHHHHHHHHHHHT--
-TTHHHHHHHHHHHHHHH--
-TTHHHHHHHHHHHHHHH--
-TTHHHHHHHHHHHHHTT--
-TTHHHHHHHHHHHHHTT--
-TTHHHHHHHHHHHHHHH--
-TTHHHHHHHHHHHHHHT--
--SHHHHHHHHHHHHHHT--
--SHHHHHHHHHHHHHHH--
--SHHHHHHHHHHHHHHT--
-TTHHHHHHHHHHHHHTT--
--SHHHHHHHHHHHHHTT--
--SHHHHHHHHHHHHHTT--
--SHHHHHHHHHHHHHHH--
--SHHHHHHHHHHHHHHT--
--SHHHHHHHHHHHHHTT--
-TTHHHHHHHHHHHHHTT--
--SHHHHHHHHHHHHHTT--
--SHHHHHHHHHHHHHT---
--SHHHHHHHHHHHHHS---
--SHHHHHHHHHHHHHHT--
--SHHHHHHHHHHHHHTT--
--SHHHHHHHHHHHHHTT--
--SHHHHHHHHHHHHHTT--
--SHHHHHHHHHHHHHTT--
--SHHHHHHHHHHHHHTT--
-TTTTHHHHHHHHHHHTT--
--SHHHHHHHHHHHHHTT--
--SHHHHHHHHHHHHHHH--
--SHHHHHHHHHHHHHHT--
---HHHHHHHHHHHHHTT--
--SHHHHHHHHHHHHHHH--
--SHHHHHHHHHHHHGGG--
--SHHHHHHHHHHHHHTT--
--SHHHHHHHHHHHHHTT--
--SHHHHHHHHHHHHHTT--
--SHHHHHHHHHHHHHTT--
-TTHHHHHHHHHHHHHTT--
-TTHHHHHHHHHHHHHTT--
-TTHHHHHHHHHHHHHHT--
--SHHHHHHHHHHHHHHH--
--SHHHHHHHHHHHHHTT--
--SHHHHHHHHHHHHHTT--
--SHHHHHHHHHHHHHHH--
--SHHHHHHHHHHHHHHT--
--SHHHHHHHHHHHHHHS--
--SHHHHHHHHHHHHHHT--
--SHHHHHHHHHHHHHHT--
-TTHHHHHHHHHHHHHHS--
-TTHHHHHHHHHHHHHHH--
--SHHHHHHHHHHHHHHH--
--SHHHHHHHHHHHHHHH--
--SHHHHHHHHHHHHHHH--
--SHHHHHHHHHHHHHHT--
-TTHHHHHHHHHHHHTTT--
--SHHHHHHHHHHHHHTT--
--SHHHHHHHHHHHHHHH--
--SHHHHHHHHHHHHHHT--
--SHHHHHHHHHHHHHHH--
-TTHHHHHHHHHHHHHSS--
-TTTTHHHHHHHHHHHHH--
-TTHHHHHHHHHHHHHHH--
-TTHHHHHHHHHHHHHHT--
--SHHHHHHHHHHHHTTS--
-TTHHHHHHHHHHHHHHH--
-TTHHHHHHHHHHHHTTS--
--SHHHHHHHHHHHHGGG--
-TTHHHHHHHHHHHHGGG--
-TTHHHHHHHHHHHHGGG--
-TTHHHHHHHHHHHHGGG--
-TTHHHHHHHHHHHHTTT--
--SHHHHHHHHHHHHHTS--
-TTHHHHHHHHHHHHHTT--
-TTHHHHHHHHHHHHHTS--
-TTHHHHHHHHHHTTTT---
-TTHHHHHHHHHHTTTTS--
-TTHHHHHHHHHHHHHTS--
-TTHHHHHHHHHHTTTTT--
--SHHHHHHHHHHTTTTT--
--SHHHHHHHHHHTTTTS--
--SHHHHHHHHHHTTTT---
--SHHHHHHHHHHTTTT---
--SHHHHHHHHHHTTTTT--
--SHHHHHHHHHHTTTTS--
--SHHHHHHHHHTTTGGG--
--SHHHHHHHHHTTTGGG--
--SHHHHHHHHHHTTTT---
--SHHHHHHHHHHSSTT---
--SHHHHHHHHHHTTTTT--
-TTHHHHHHHHHTT-TT---
--SHHHHHHHHHHH-SSS--
--SHHHHHHHHHHT-SSS--
--SHHHHHHHHHTT-SSS--
--SHHHHHHHHHHT-SSS--
--SHHHHHHHHHHH-SSS--
--SHHHHHHHHHHH--SS--
-TTHHHHHHHHHHS-SSS--
-TTHHHHHHHHHHH-SSS--
-TTHHHHHHHHHHT-SSS--
-TTHHHHHHHHHHH-SS---
-TTHHHHHHHHHHT-SSS--
-TTHHHHHHHHHHT-SSS--
--SHHHHHHHHHTT-SSS--
-TTHHHHHHHHHHH-SSS--
-TTHHHHHHHHHHH--SS--
-TTHHHHHHHHHHH-SSS--
-TTHHHHHHHHHHH--SS--
--SHHHHHHHHHHH-SSS--
-TTHHHHHHHHHHH-SSS--
--SHHHHHHHHHTS-SSS--
---HHHHHHHHHHT-SSS--
---HHHHHHHHHHH-SSS--
---HHHHHHHHHHH-SS---
---HHHHHHHHHHTSSS---
-TTHHHHHHHHHHT-SS---
--SHHHHHHHHHTT-SS---
--SHHHHHHHHHTT-SSS--
--SHHHHHHHHHHH-SSS--
--SHHHHHHHHHHH-SSS--
--SHHHHHHHHHHH-SS---
--SHHHHHHHHHHH-SS---
--SHHHHHHHHHHH-S----
--SHHHHHHHHHHHSS-S--
--SHHHHHHHHHHS-S----
-TTHHHHHHHHHHH-S----
--SHHHHHHHHHHH-TT---
--SHHHHHHHHHHH-SS---
--SHHHHHHHHHHS-S----
--SHHHHHHHHHTT-S----
--SHHHHHHHHHHT-S----
--SHHHHHHHHHHH-S-S--
--SHHHHHHHHHHH-S-S--
-TTHHHHHHHHHTT-S----
--SHHHHHHHHHHH-S----
--SHHHHHHHHHTT-S----
--SHHHHHHHHHHH-S----
---HHHHHHHHHHH-SSS--
-TTHHHHHHHHHHHSS-S--
-TTHHHHHHHHHHH-SSS--
-TTHHHHHHHHHHH-TT---
--SHHHHHHHHHHH-S-S--
-TTHHHHHHHHHTT-SSS--
-TTHHHHHHHHHTT-S-S--
---HHHHHHHHHHTSSSS--
--SHHHHHHHHHTTSS-S--
--SHHHHHHHHHHSSS----
-TTHHHHHHHHHHHSS-S--
--SHHHHHHHHHHT-S-S--
--SHHHHHHHHHHTSS-S--
---HHHHHHHHHHTSS-S--
--SHHHHHHHHHHTSS-S--
-TTHHHHHHHHHHT-TT---
-TTHHHHHHHHHTTSS-S--
---HHHHHHHHHHH-S-S--
--SHHHHHHHHHHHSS----
--SHHHHHHHHHHH-S----
-TTHHHHHHHHHHHSS----
--SHHHHHHHHHTTSS----
--SHHHHHHHHHHH-S----
-TTHHHHHHHHHHH-S----
--SHHHHHHHHHHTSS----
--SHHHHHHHHHHHSS----
--SHHHHHHHHHTSSS----
--SHHHHHHHHHTTSS-S--
--SHHHHHHHHGGGSS-S--
--SHHHHHHHHTTSSS----
-TTHHHHHHHHHTTSS-S--
-TTHHHHHHTT--SSS----
--SHHHHHHTT-TTSS-S--
--SHHHHHHTTGGGSS-S--
-TTHHHHHHHTGGG-S----
--SHHHHHHTTGGGSS-S--
-TTHHHHHHHTTTSSS-S--
-TTHHHHHHHTTT-SS-S--
--SHHHHHHTS---SS-S--
--SHHHHHHHTTT--S-S--
-TTTTHHHHTTTT--S-S--
--SHHHHHHHTTT--S----
--SHHHHHHTTGGGSS-S--
-TTHHHHHHTTGGG-S----
-TTHHHHHHHGGGG-S-S--
-TTHHHHHHTTGGG-S-S--
-TTHHHHHHTHHHH-S-S--
-TTHHHHHHHHHHT-S-S--
-TTHHHHHHHHHHH-S----
-TTHHHHHHHHHHT-S-S--
-TTHHHHHHHHHHS-SSS--
-TTHHHHHHHHHTT-S----
-TTHHHHHHHHHTT-S-S--
-TTHHHHHHHHHHH-S-S--
--SHHHHHHHHHHS-SSS--
-TTHHHHHHHHHHH-S-S--
--SHHHHHHHHTTS-S-S--
-TTHHHHHHHHHHT-S-S--
-TTHHHHHHHHHTT-S-S--
-TTHHHHHHHHHTT-S-S--
-TTHHHHHHHHHHH-S-S--
--S-HHHHHHHHHHSS-S--
--SHHHHHHHHHHHSSSS--
-TTHHHHHHHHHTT-SSS--
-TTHHHHHHHHHHT-S-S--
--SHHHHHHHHHHT-SSS--
-TTHHHHHHHHHHT-S-S--
--SHHHHHHHHHHS-S-S--
-TTHHHHHHHHHTT-SSS--
--SHHHHHHHHHHT-SSS--
-TTHHHHHHHHHHSSSSS--
--SHHHHHHHHHTTSSSS--
-TTHHHHHHHHHHTSS-S--
--SHHHHHHHHHHS-SSS--
--SHHHHHHHHHTS-SSS--
--SHHHHHHHHHHH-SSS--
-TTHHHHHHHHHHS-S-S--
--SHHHHHHHHHHS-SSS--
-TTHHHHHHHHHHT-SSS--
-TTHHHHHHHHHHHSSSS--
--SHHHHHHHHHHT-S-S--
--SHHHHHHHHHTT-S-S--
--SHHHHHHHHHTT-S-S--
--SHHHHHHHHHHT-S-S--
--SHHHHHHHHHTT-S-S--
--SHHHHHHHHHTT-S-S--
--SHHHHHHHHHHT-S-S--
---HHHHHHHHHHT-S-S--
-TTHHHHHHHHHHT-S-S--
-TTHHHHHHHHHHT-S-S--
-TTHHHHHHHHHTTSS-S--
--SHHHHHHHHHHT-S-S--
--SHHHHHHHHHH--S-S--
--SHHHHHHHHHHS-S-S--
--SHHHHHHHHHH--SSS--
--SHHHHHHHHTT--SSTT-
--SHHHHHHHHTT--SSTT-
-TTHHHHHHHHHT--SSTT-
--SHHHHHHHHHT--SSTT-
--SHHHHHHHHHH--SSS--
-TTHHHHHHHHHH--SSS--
--SHHHHHHHTTS--SSS--
--SHHHHHHHHHT--SSS--
--SHHHHHHHHHH--SSS--
--SHHHHHHHHHHS-SSS--
--SHHHHHHHHHS---SS--
--SHHHHHHHHHHS--STT-
--SHHHHHHHHHH--SSS--
--SHHHHHHHHHH--SSS--
-TTHHHHHHHHHT--SSS--
--SHHHHHHHHHT--SSS--
--SHHHHHHHHHT--SSS--
--SHHHHHHHHHS---STT-
--SHHHHHHHHHH--SSS--
--STTHHHHHHHS--S-S--
--SHHHHHHHTTS--SSS--
--SHHHHHHHTTS--SSS--
-TTHHHHHHHHHS--SSS--
-TTHHHHHHHHHS--SSS--
-TTHHHHHHHHHT--S-S--
-TTHHHHHHHHHT--SSS--
-TTHHHHHHHHHT--S-S--
-TTHHHHHHHHTT--SSS--
-TTHHHHHHHHHS--SSS--
-TTHHHHHHHHHT--SSS--
--SHHHHHHHTTS--SSS--
-TTHHHHHHHHHH--SSS--
-TTHHHHHHHHHH--SSS--
-TTHHHHHHHTTS--SSS--
-TTHHHHHHHHTS--SSS--
-TTHHHHHHHHTT--SSS--
-TTHHHHHHHHHH--SSS--
-TTHHHHHHHHHT--SSS--
--SHHHHHHHHHH--SSS--
--SHHHHHHHHHT--SSS--
-TTHHHHHHHHHT--SSS--
-TTHHHHHHHHHH--SSS--
-TTHHHHHHHHTT--SSS--
-TTHHHHHHHHHH--S----
-TTHHHHHHHHHH--S-S--
-TTHHHHHHHHHT--SS---
--SHHHHHHHHTT--S-S--
--SHHHHHHHHTT--S----
-TTHHHHHHHHHH--SSS--
-TTHHHHHHHHHS--SSS--
--SHHHHHHHHHS--SSS--
-TTHHHHHHHHHH--S-S--
-TTHHHHHHHHHT--SSS--
-TTHHHHHHHHHT--SSS--
-TTHHHHHHHHHT--SSS--
--SHHHHHHHHHS---SS--
-TTHHHHHHHHHT--SSS--
-TTHHHHHHHHHH--SSS--
-TTHHHHHHHHHH--SSS--
--SHHHHHHHHHH--SSS--
-TTHHHHHHHHHHS-S-S--
--SHHHHHHHHHT--S-S--
--SHHHHHHHHHS--SSS--
--SHHHHHHHHTT--SSS--
--SHHHHHHHHHT--SSS--
-TTHHHHHHHHHH--SSS--
-TTHHHHHHHHHH--SSS--
--SHHHHHHHHHH--SSS--
-TTHHHHHHHHHH--SSS--
-TTHHHHHHHHHT--S----
-TTHHHHHHHHHT--S-S--
--SHHHHHHHHHH--S-S--
-TTHHHHHHHHHHS-SSS--
--SHHHHHHHHHH--SSS--
---HHHHHHHHHH--SSS--
--SHHHHHHHHHH--SSS--
-TTHHHHHHHHHH--SSS--
-TTHHHHHHHHHHS---TT-
-TTHHHHHHHHTT----TT-
--SHHHHHHHHHT---STT-
---HHHHHHHHHT---STT-
--SHHHHHHHHTT---STT-
--SHHHHHHHHTT---STT-
---HHHHHHHHHHS--STT-
---HHHHHHHHHHS-SSTT-
-TTHHHHHHHHHH--SSTT-
-TTHHHHHHHHHHS-SSTT-
-TTHHHHHHHHHHS-SSTT-
-TTHHHHHHHHHHS-SSTT-
-TTHHHHHHHHHT--SSS--
-TTHHHHHHHHTT--SSTT-
-TTHHHHHHHHHH--SSTT-
-TTHHHHHHHHHH--SSTT-
-TTHHHHHHHHHH--SSTT-
--SHHHHHHHHHHS-SSTT-
--SHHHHHHHHHHS-SSTT-
---HHHHHHHHHH--SSTT-
--SHHHHHHHHHH--SSTT-
---HHHHHHHHHH--SSS--
--SHHHHHHHHTT---STT-
--SHHHHHHHHHH--SSTT-
---HHHHHHHHTT--SSTT-
--SHHHHHHHTTS--SSTT-
---HHHHHHHHHTS-S-TT-
--SHHHHHHHHHH--SSTT-
---HHHHHHHHTTS-SSTT-
--SHHHHHHHHHSS-SSTT-
--SHHHHHHHHHT--SSTT-
---HHHHHHHHTTS-SSTT-
---HHHHHHHHTTS-SSTT-
---HHHHHHHHHTS-SSTT-
---HHHHHHHHHHS-SSTT-
--SHHHHHHHHHHS-SSTT-
---HHHHHHHTTTS-SSTT-
---HHHHHHHHHSS-SSTT-
--SHHHHHHHHTTS-SSTT-
--SHHHHHHHHTT--SSTT-
--SHHHHHHHHTT--SSTT-
--SHHHHHHHHTSS-SSTT-
--SHHHHTTGGGSS-SSTT-
---STTTTTGGGSS-SSTT-
---GGGTHHHHHSS-SSTT-
-TTGGGTTTGGGTS-SSTT-
--SHHHHTTTTS-S-SSTT-
---STTTTTGGGSS-SSTT-
-TTGGGTTTGGGSS-SSTT-
-TT-TTTTGGG-S--SSTT-
---GGGTTGGG-SS-SSTT-
---GGGTHHHHSTT-SSS--
--SGGGTTTTTTS--SSTT-
---GGGTTTTTSS--SSTT-
--SGGGTHHHHTTS-SSTT-
---HHHHGGGTSS--SSTT-
--SSTTTTTTTSS--SSTT-
---GGGTTTGGGS--SSTT-
---HHHHTTGGGS--SSS--
---HHHHHHHHSS--SSS--
--SHHHHTTGGGSS-SSTT-
--SGGGTHHHHTSS-SSTT-
-TTGGGTHHHHTSS-SSTT-
-TTGGGTHHHHTSS-SSTT-
--SGGGTTGGGG-S-SSTT-
-TTGGGTTTHHHHS-SSTT-
-TTHHHHTTGGGSS-SSTT-
-TTGGGTHHHHHSS--STT-
-TTGGGTTTGGGSS--SS--
-TTGGGTTTGGGSS--STT-
-TTGGGTTTTTTSS-SSTT-
-TTGGGTTGGGTSS-SSS--
-TTGGGTHHHHSSS--STT-
-TTGGGTTGGGTSS-SSTT-
-TTGGGTTTGGGSS-SSS--
-TTGGGTTTGGGS---SS--
-TTGGGTTTGGGS---SS--
-TTHHHHTTGGGSS--SS--
-TTHHHHTTTTSS---SS--
-TTGGGTTTTTSS---SS--
-TTGGGTTTGGGSS--SS--
-TTGGGTTTTTS-S--SS--
-TTGGGTTTGGGSS--STT-
-TTGGGTTTGGGTT--SS--
-TTHHHHHHHHGGG--SS--
-TTHHHHTTTTTTT--STT-
-TTGGGTTTGGGTT--STT-
-TTGGGTTTGGGTT--SS--
-TTGGGTHHHHHHS---S--
-TTGGGTHHHHHTT--STT-
-TTHHHHHHHHHTT---TT-
-TTGGGTTTHHHHT---TT-
-TTTTTTHHHHHHH--STT-
-TTGGGTHHHHHHT--STT-
-TTGGGTHHHHHTT---TT-
-TTGGGTHHHHHTT--STT-
--SGGGTHHHHHTT--STT-
-TTGGGTHHHHHTT--STT-
-TTGGGTHHHHHTT--STT-
-TTGGGTHHHHHTT--STT-
-TTGGGTHHHHHTT--STT-
-TTGGGTTTHHHHT--STT-
-TTGGGTHHHHTTT--STT-
-TTGGGTHHHHHTTS--TT-
-TTHHHHHHHHHTT---TT-
-TTHHHHHHHHHHTT--TT-
-TTGGGTHHHHHGGG-STT-
--SGGGTHHHHHTT--STT-
--SHHHHHHHHHHT---TT-
-TTHHHHHHHHHHTS-STT-
--SHHHHHHHHHHTT-STT-
--SHHHHHHHHHHT---TT-
--SHHHHHHHHHHT---TT-
--SHHHHTHHHHTT--STT-
--SHHHHTHHHHTT--STT-
--SGGGTHHHHHHH---TT-
--SGGGTHHHHHHH--STT-
--SGGGTTTTTTTT--SS--
--SHHHHHHHHHHH--STT-
--SGGGTHHHHHHH--SS--
--SHHHHHHHHHHH--SS--
--STTTTHHHHHHH--STT-
--STTTTHHHHHTT-SSTT-
--STTTSHHHHHHH-SSTT-
--SHHHHHHHHHTT--STT-
--STGGGHHHHHHT-SSS--
--STTTTHHHHHHH--STT-
--STTTTHHHHHHH--STT-
--SHHHHHHHHHHT--STT-
--S-GGGHHHHHTT--STT-
--S-GGGHHHHHHT--SS--
---TTTTHHHHHHH--SS--
-TTSGGGHHHHHTT--STT-
--SGGGSHHHHHTTS-STT-
---TTTTHHHHHTT--STT-
--SGGGSHHHHHTT--STT-
---TTTSHHHHGGG--STT-
--SHHHHHHHHHHSS-STT-
---HHHHHHHHHTT--STT-
--SGGGSHHHHHHHT-STT-
--STTTTHHHHHTTS-STT-
--S-STTHHHHHHH---TT-
--STTTTHHHHHTT--STT-
--STTTTHHHHTTT--STT-
---TTTTHHHHTTS--STT-
--STTTTHHHHHHH--STT-
--STTTT-HHHHHT--STT-
--STTTS-HHHHTT--STT-
---TTTS-HHHHTT--STT-
--STTTS-HHHHHH--STT-
--STTTSHHHHHTT--STT-
--STGGGHHHHHTS--STT-
--SHHHHHHHHHTT---TT-
--STTTSHHHHHHH--STT-
--STTTTHHHHTTT--STT-
--SGGGGHHHHHTT--STT-
--SGGGTHHHHHTT--STT-
--SHHHHHHHHHTT--STT-
--SGGGTHHHHHHH--STT-
--SGGGTHHHHHHH--STT-
--SHHHHHHHHTTS--STT-
---HHHHHHHHHTS--STT-
--SHHHHHHHHTTS---TT-
--STTTTHHHHHTT--STT-
--S-GGGHHHHTTS--STT-
--SGGGTTTTGGGS--STT-
--SHHHHHHHHHTT--STT-
--SGGGTHHHHHTS--STT-
--SGGGGHHHHHHT--STT-
--SGGGGHHHHHTT--STT-
--SGGGTHHHHHHH--STT-
--STGGGTTTTTSS--STT-
--SGGGSHHHHTTS--STT-
--STTTSHHHHHHH--STT-
--STTTSTHHHHTT--STT-
--STTTSHHHHHTT--STT-
--SSSTTHHHHTTS--STT-
--STTTTHHHHHHH--STT-
--SHHHHHHHHHHH--STT-
--SSGGGHHHHHHT--STT-
--SSTTTHHHHHTT--STT-
--SSGGGHHHHTT---STT-
--S-GGGHHHHTSS--STT-
--SSTTTHHHHHTT--STT-
--SHHHHTTTTTTT--STT-
--STTTTHHHHHHT--STT-
--SHHHHHHHHHHT--STT-
--SHHHHHHHHTTS--STT-
--SHHHHHHHHTTS--STT-
--SHHHHHHHHTT---STT-
--SGGGTHHHHTTS--STT-
--SGGGTHHHHHHT--STT-
--SGGGTHHHHHHS--STT-
---GGGTHHHHTTS--STT-
---GGGTHHHHHTS--STT-
---GGGTHHHHHHS--STT-
----TTTHHHHHHS--STT-
--SGGGTTTHHHH---STT-
--SHHHHHHHHHH---STT-
--SHHHHHHHHHHT---TT-
--SHHHHHHHHHTS--STT-
--SGGGTHHHHTT---STT-
--SGGGTHHHHHTS-SSTT-
--SHHHHHHHHHTS--STT-
--SGGGTHHHHHTS--STT-
--SGGGTHHHHHTS--STT-
--S-TTTHHHHTTS--STT-
--SGGGTHHHHTTS--STT-
--SGGGTHHHHTTS--STT-
---HHHHHHHHTTS--STT-
--SGGGTHHHHTTS--STT-
--SHHHHHHHHHHH-SSTT-
--SGGGTHHHHHHT--STT-
--SGGGTHHHHHHT--STT-
--SHHHHHHHHHTT--STT-
--SHHHHHHHHHHT-SSTT-
--SGGGTHHHHHH---STT-
--SHHHHHHHHHHT--STT-
--SHHHHHHHHTTS-SSTT-
--SHHHHHHHHHHT--STT-
--SGGGTHHHHHHT-SSTT-
--SGGGTHHHHHHT-SSTT-
--S-TTTHHHHHHT--STT-
--SHHHHHHHHHHT--STT-
--SGGGTHHHHHHHS-STT-
--SGGGTHHHHHTT--STT-
--STTTTHHHHHHT--STT-
--SGGGTHHHHHHH--STT-
--SHHHHHHHHHHH--STT-
--SSTTTHHHHHTS--STT-
--SHHHHHHHHHHS--STT-
--SGGGTHHHHHHH--STT-
--SGGGTHHHHHHS--STT-
--SSGGGHHHHHTT--STT-
--STTTTHHHHHTTS--TT-
--SSGGGHHHHHHHS-STT-
--SSGGGHHHHHTTS--TT-
--SSGGGHHHHHHHS--TT-
--SSGGGHHHHHHHS--TT-
--SGGGGHHHHHHHS--TT-
--S-STTHHHHHTTS--TT-
--S-TTTHHHHHHHS--TT-
--S-STTHHHHHTTS--TT-
--S-TTTHHHHHHHS--TT-
--S-TTTHHHHHHTSSSTT-
--S-TTTTTHHHHSS--TT-
--S-TTTHHHHHHSS--TT-
--SGGGTHHHHHHTS-STT-
--SSGGGHHHHHHHS--TT-
--S-TTTHHHHHHHS--TT-
--S-SSSHHHHHHHS--TT-
--S-TTTHHHHHHHS--TT-
--S-TTTHHHHHHHS--TT-
--S-TTTHHHHTTTS--TT-
--S-TTTHHHHHTTS--TT-
--S-TTTHHHHHHHS--TT-
--S-TTTHHHHHHHS--TT-
--S-TTTHHHHHHHS--TT-
--S-SS-HHHHHHH---TT-
--S-TTTHHHHHHHS--TT-
--SGGGTHHHHHTTS--TT-
--S-TTTHHHHHHHS--TT-
--S-TT-HHHHHTTS--TT-
--S-TT-HHHHHHH---TT-
--S-TTSHHHHHHT---TT-
--S-TTTHHHHHHHS--TT-
--S-TTTHHHHTTTS--TT-
--S-GGGHHHHTTSS--TT-
--S-TTTHHHHHTSS--TT-
--S-TTTHHHHHTTS--TT-
--S-TTTHHHHHHT---TT-
--S-TTTHHHHHTSS--TT-
--STTTTHHHHHHSS--TT-
--S-TTTHHHHHHSS--TT-
--S-TTTHHHHHHHS--TT-
--S-TTTHHHHTTSS--TT-
--S-TT-HHHHTSSS--TT-
--S-TTTHHHHHHSS--TT-
--S-TTTHHHHTTSS--TT-
--S-TTTHHHHTTSS--TT-
--S-TTTHHHHHTT---TT-
--S-TTTTTTTTSSS--TT-
--S-TTTTTGGGSSS--TT-
--S-TTTHHHHTTSS--TT-
--S-TTTHHHHTTSS--TT-
--S-TTTHHHHTSSS--TT-
--S-TTTTTGGGTTTT-S--
--S-TTTHHHHHHHS--TT-
--S-TT-HHHHHHHS--TT-
--S-TT-HHHHHHTS--TT-
--S-TT-HHHHHHT---S--
--S-TT-HHHHHHH---TT-
--S-TT-HHHHHTT---TT-
--S-TT-HHHHHTTS--TT-
--S-TT-HHHHHHHS--TT-
--S-TT-HHHHHTTS--TT-
--S-TT-HHHHHHHS--TT-
--S-TT-HHHHHTT---TT-
--S-TT-HHHHHTTS--S--
--S-TT-HHHHHTTS--TT-
--S-TT-HHHHHHTS--TT-
--S-TT-HHHHHHSS--S--
--S-TT-HHHHHHTS--S--
--S-TT-HHHHHHHS-----
--S-TT-HHHHHTTS--S--
--S-TT-HHHHHHHS--TT-
--S-TT-HHHHHHHS-----
--S-TT-HHHHHTTS-----
--S-TT-HHHHHTTS--S--
--S-TT-HHHHHHHS-----
--S-TT-HHHHHTTS--S--
--S-TT-HHHHHTTS-S---
--S-TT-HHHHHHTS-----
--S-TT-HHHHHHSS-----
--S-GGGHHHHHHTS-----
--S-TT-HHHHHTTS--S--
--S-SS-HHHHHHTS--S--
--S-TT-HHHHHHTS-----
--S-TT-HHHHHHTS--TT-
--S-TT-HHHHHTTS--TT-
--S-TT-HHHHHHHS--TT-
--S-TT-HHHHHHHS-----
--S----HHHHHHHS--TT-
--S-TT-HHHHTTTS--TT-
--S-TT-HHHHHHTS-----
--S----HHHHHHTS--TT-
--S----HHHHHHTS--TT-
--S-GGGHHHHHHSS--TT-
--S-GGGHHHHHTTS--TT-
--S-TT-HHHHHTTS--TT-
--S-TT-HHHHHTSS-GGG-
--S----HHHHHHSS-GGG-
--S----HHHHHHHS--TT-
--S----HHHHHTTS--TT-
--S----HHHHHHHS--TT-
--S----HHHHHHHS--TT-
--S----HHHHHTTS-----
--S----HHHHHHSS--S--
--S----HHHHHHSS--S--
--S-S--HHHHHHHS-----
--S----HHHHHTTS-----
--S----HHHHHHTS--S--
--S----HHHHHHSS--S--
--S---THHHHHHTS--S--
--S-SS-HHHHTTSS--S--
--S-S--HHHHHHHS-S---
--S----HHHHHHHS-S---
--S----HHHHHHHS-SS--
--S-S--HHHHHHHS-SS--
--S----HHHHHHHS-S---
--S----HHHHHHTS-SS--
--S----HHHHHHHS-SS--
--S----HHHHHHHS-TT--
--S----HHHHHTTS-S---
--S----HHHHHHTS-S---
--S-S--HHHHHTTS-S---
--S----HHHHHHHS-S---
--S--S-HHHHHTTS-S---
--S----HHHHHHHS-S---
--S----HHHHTTTSSS---
--S----HHHHHHHS-S---
--S----HHHHHHHSSS---
--S----HHHHHHHS-S---
--S----TTGGGTSS-S---
--S----TTGGGTSS-S---
--S----HHHHTTTS-S---
--S----HHHHTTTS-----
--S----HHHHHHHS-----
--S----HHHHHTTS-----
--S----HHHHTTTS-----
--S----HHHHHHTS--TT-
--S----HHHHHTTS--TT-
--S----HHHHHHTS--TT-
--S----HHHHHTTS--TT-
--S----HHHHHTSS--TT-
--S----HHHHHHTS--TT-
--S----HHHHHTTS--TT-
--S----HHHHHTSS--TT-
--S----HHHHHHTS--TT-
--S-S--HHHHTTSS--TT-
--S-S--HHHHTTSS-----
--S-S--HHHHTTSS-----
--S-S--HHHHHHHS--TT-
-TT-S--HHHHHTTS--TT-
-TT----HHHHHHHS--TT-
--S----HHHHHHSS--S--
--S----HHHHHHSS--TT-
--S---SHHHHHHSS--S--
-TTTS--HHHHHHSS--S--
-TTTS---SHHHHSS--TT-
-TTTS--TTTTTTTS--TT-
-TTTSS-HHHHTTSS--TT-
--SSS--HHHHHHSS--TT-
-TT-S--HHHHHHSS--TT-
--SSS--HHHHHHTS--TT-
--S-S--HHHHHTTS--TT-
--S-S--HHHHHHSS-STT-
--S-S--HHHHHHTS-SS--
-TTTT--HHHHHHTS--TT-
--STT--HHHHHTTS--TT-
-TT-SS-HHHHHTTS--TT-
--S-SS-HHHHHHTS--TT-
-TTSSS-HHHHHHHS--TT-
-TTSSS-HHHHHHTS--TT-
-TTTTS-HHHHHTTS--TT-
-TTSSS-HHHHHHHS--TT-
--S-SS-HHHHHHSS--TT-
-TTSS--HHHHHHH------
-TTTT--HHHHHHS---TT-
--S----HHHHHTT---TT-
-TTTT--HHHHHTT---TT-
-TTTT--HHHHHHT---TT-
-TTTT--HHHHHHH------
--SSS--HHHHTTT------
--SSS--HHHHTTT------
--STT--HHHHHHHS--S--
--SSS--HHHHHTT---S--
-TT-S--HHHHHHH---S--
-TTTT--HHHHTTS---S--
-TTTT--HHHHHTTS-----
-TT-S--HHHHHTT---S--
-TTTT--HHHHTTS---S--
-TTTT--HHHHTTS---S--
-TTTT--HHHHHHS---S--
--SSS--HHHHHTT---S--
--SSS---THHHHT---S--
--STT--HHHHHHS---TT-
-TTTT--HHHHHTT---TT-
--SSS--HHHHHHS---S--
---TT--HHHHHTT---S--
-TTTT--HHHHT-S---S--
-TTTT--TTTTSTT---S--
-TTSS--HHHH-TT---TT-
-TTTT--HHHHTTT---S--
-TTTT--HHHHHTT---S--
-TTTT--TTTTTTT---S--
-TTSS--HHHHHTT---S--
---SS--TTTTTSS---S--
--SSS--HHHHHTT---S--
--STT--HHHHHTT---S--
-TTTT--HHHHHTT---TT-
-TTTT--HHHHHTT---TT-
--SSS--HHHHHTT---S--
-TTTT--TTGGGTSS--S--
-TTTT--TTGGGTS---TT-
-TT----HHHHHHT------
--S-S--HHHHTTS---TT-
----S--HHHHHHH---TT-
--STT--HHHHHHHS--TT-
---TTS-HHHHTTTS--TT-
--S-SS-HHHHTTSS-----
-TTSS--HHHHTTTS--TT-
-TT-SS-TTHHHHSSS----
--S-SS-HHHHHTT------
--S-SS-HHHHHHS------
--S-SS-HHHHHTT------
-TT-SS-HHHHHTT--S---
--S--S-HHHHHHHS-----
--S--S-HHHHHHH------
--S--S-HHHHHTT------
-TT--S-HHHHHHS------
--S--S-HHHHHTT------
--S--S-HHHHHHHS-----
-TT--S-HHHHHTS------
-TT--S-TTHHHHS------
-TT--S-HHHHHHSS--S--
--S--S-HHHHHHT---S--
--S--S-HHHHHHSS--S--
--S--S-HHHHHHT---S--
-TT--S-HHHHHHHS--TT-
-TT--S-HHHHHHTS--TT-
--S--S-HHHHHHTS--TT-
--S--S-HHHHHHSS--S--
--S--S-HHHHTTSS--S--
--S--S-HHHHTTSS--S--
--S----HHHHGGGS--S--
--S----HHHHTTTS--S--
--S----HHHHGGGS--S--
--S----HHHHHHTS--S--
--S--S-HHHHHHSS--S--
--S--S-HHHHHHTS--S--
--S--S-HHHHHHTS--S--
--S--S-HHHHHHHS--S--
--S----HHHHHTTS--S--
--S----HHHHHHSS--S--
--S----HHHHHTTS--S--
-TT----HHHHHHHS--S--
--S----HHHHHHHS--S--
--S----HHHHHTTS--S--
--S----HHHHHTTS--S--
--S----HHHHHHTS--S--
-------HHHHHHTS--S--
--S----HHHHTTSS--S--
--STT--HHHHTTSS--S--
---TT--HHHHTTTS--S--
--STT--HHHHTTSS--S--
-TTTT--HHHHHTTS--S--
--S-S--HHHHHHTS--S--
--S----HHHHHHTS--S--
--S----HHHHTTSS--S--
--S----HHHHTTSS--S--
--S----HHHHHHHS--S--
--S----HHHHTTSS--S--
--S----HHHHHHHS--S--
--S----HHHHHHTS--S--
-------HHHHHHSS--S--
--S----HHHHHHTS--S--
--S-SSTHHHHTTTS--S--
----SS-HHHHHHHS--S--
--S-S--HHHHHTTS--S--
--S-S--HHHHHHHS--S--
--S----HHHHHHHS--S--
--S-SS-HHHHHTTS--S--
--S-S--HHHHHTTS--S--
--S-SSSHHHHHTTS--S--
-TT-S--HHHHHHHS--S--
-TT-S--HHHHHTTS--S--
-TTTT--HHHHHTSS--S--
-TTTT--HHHHHTTS--S--
-TTTT--HHHHHTTS--S--
-TTTT--HHHHHHTS--S--
-TTTT--HHHHTTSS--S--
-TTTTSSHHHHHHHS--S--
-TTTTSSHHHHHHHS--S--
-TTTTSSHHHHHTSS--S--
---TTSSHHHHHTSS--S--
--STTSSTTGGGTT---S--
--STTSSTTTTTTT---S--
--STT--HHHHHTT---S--
--STTS-TTGGGTT---S--
--STTSSTTGGGTT---S--
---TTSSTTHHHHT---S--
---TTSSTTGGGSS---S--
---TTSSTTTTTSS---S--
--STTSSTTTTTS----S--
--STTSSTTTTTSS---S--
--STTSSTGGGTTT---S--
--STTS-HHHHHHT---S--
--S-SS-SGGGTTT---TT-
--STTS-HHHHHTT---TT-
--STT-STTTTTTT---S--
---TTS-HHHHTTT---S--
---TTS-TTGGGSS---S--
---TTS-TTGGGSS---S--
---TTS-TTGGGSS---S--
--STTSTTTGGGSS---S--
--STTS-TTGGGTT---S--
---TTS-TTGGGTT---S--
---TTS-TTTSSTT---TT-
--STTSSTTGGGTT---TT-
---TTSTTTGGGTT---TT-
---TTS-TTGGGTT---S--
--STTSSHHHHHTT---S--
---TTSTHHHHGGG---S--
---TTS-HHHHTTS---TT-
---TTSSHHHHHHTS--TT-
---TTS-HHHHHTTS--S--
---TTSSHHHHHHS---S--
---TTSSHHHHHTTS--S--
---TTSSHHHHHTTS--S--
---TTSSHHHHHTTS--S--
---TTSTHHHHHTTS--S--
---TTSSHHHHHHHS--S--
---TTSSHHHHHHHS-----
---TTSSTTHHHHSS-----
---TTSSHHHHHTTS--TT-
---TTSSHHHHHTT---S--
---TTSSHHHHHHT---S--
----SSSHHHHHHT---S--
---TTSSHHHHHHS---S--
--STTSSHHHHHHT---S--
---TT-SHHHHHTT---S--
---TTSSHHHHHTT---S--
---TTSSHHHHHHT---S--
--STTSSHHHHTTS---S--
--STT-SHHHHHTS---S--
--SSS-SHHHHHTT---S--
---TTSSHHHHHHT---S--
--STTSSHHHHHHT---S--
-TTTT-SHHHHHHS---S--
---TT-SHHHHHHS---S--
--STTSSHHHHHTTS--S--
---TTSSHHHHHHT---S--
--SSS-STTHHHHS---S--
--STT--TTTTGGG---S--
-TTTT--TTHHHHT------
-TTTT--TTTGGGG---S--
---TT--TTHHHHT---S--
--SSS--TTHHHHT---S--
---SS--HHHHHHT---S--
---SS--HHHHHTTS--S--
---SSSSHHHHHHT---S--
---TT--HHHHHHH---S--
---TT-SHHHHHHH------
---TT-THHHHHHT---TT-
-TTTT-SHHHHHHT------
--STT-SHHHHHHT------
---TTSSHHHHHTT---S--
--STT-SHHHHHHH---TT-
---SS-SHHHHHTT---TT-
---SS-SHHHHHTT---TT-
--STT-SHHHHHHH---TT-
---TT--HHHHHHT---TT-
--STTSTHHHHTTT---TT-
---TTSSHHHHHHSS--TT-
---TTSSHHHHHTT---TT-
---TTSSHHHHHHH---TT-
---TT-SHHHHHHHS--TT-
---TTSSHHHHHHHS--TT-
----SSSHHHHHHH---TT-
---TTSSHHHHHTTS--TT-
---TTSSHHHHTTT---TT-
---TTSSHHHHHHH---TT-
---TTSSSHHHHTTS--TT-
---TT-SHHHHHHHS--TT-
----S-SHHHHHHHS--TT-
---TTSSHHHHHHHS--TT-
---TT-SHHHHHHHS--TT-
---TT-SHHHHHHHS--TT-
---TT-SHHHHHTTS--TT-
---TT--HHHHHHH---TT-
---TT--HHHHHHH---TT-
--SSSS-HHHHHHH---TT-
-TTTT-SHHHHHHHS--TT-
---TT-SHHHHHHH---TT-
-TTTT-SHHHHHTTS--TT-
--STT-SHHHHHHHS--TT-
---TT-SHHHHHTT---S--
---TT-SHHHHHHH---TT-
---TT-SHHHHHTT---TT-
---SS-SHHHHTTT---TT-
--STT-SHHHHHTT---TT-
-TTTT-SHHHHHTT---TT-
-TTTT-SHHHHHHH---TT-
--STT-SHHHHHHHS--TT-
---TT-SHHHHHHH---TT-
---TT-SHHHHHTT---TT-
---TT-HHHHHHHH---TT-
---TT-SHHHHHHHS--TT-
---TT-HHHHHHHHS--TT-
---TT-HHHHHHHHS--TT-
---TT-SHHHHHHTT--S--
---SS-SHHHHHHTT--TT-
---TT-HHHHHHHHT--TT-
---TT-HHHHHHTTS--TT-
---TT-HHHHHHHHS--TT-
---SS-SHHHHHHHS--TT-
---SS-HHHHHHHH---TT-
---TT-HHHHHHTTS--TT-
-TTTT-HHHHHHTT---TT-
-TTTT-HHHHHHTT---TT-
--STT-HHHHHTTS---S--
---SS-HHHHHHHT---TT-
-TTTT-HHHHTGGG---TT-
--STT-HHHHHHHTS--S--
---TT-SHHHHHHHS--TT-
-TTTT-SHHHHHTTS--TT-
-TTTT-HHHHHHHHS--TT-
--STT-HHHHHHTTS--TT-
-TTTT-HHHHHHTTS--TT-
-TTSS-HHHHHHHTS--TT-
--SSS-HHHHHHHSS--TT-
---SS-HHHHHHHHS--TT-
---SS-HHHHHHHTS--TT-
---TT-HHHHHHHTS--TT-
---TT-HHHHHHHHS--TT-
----S-HHHHHHTTS--TT-
---TT-HHHHHTTTS--TT-
---TT-HHHHHTTTS--TT-
--STT-HHHHHHTTSS-TT-
--STT-HHHHHHTTS--TT-
--STT-HHHHHHTTS--S--
--STT-HHHHHHHTS--S--
--STT-HHHHHHHHSS-S--
--STT-HHHHHHTTS--TT-
--STT-HHHHHHHTS--S--
--STT-HHHHHHTTS--S--
--STT-HHHHHHHHS--TT-
--STT-HHHHHHHHS--S--
-TTTT-HHHHHHHHS--S--
--STT-HHHHHHHHS--TT-
-TTSS-HHHHHHHTS--TT-
--STT-HHHHHHHTS--TT-
-TTTT-HHHHHHHHS--TT-
--STT-HHHHHHHHS--TT-
-TTTT-HHHHHHHHS--S--
--STT-HHHHHHTTS--TT-
--STT-HHHHHHHTS--TT-
---TT-HHHHHHHTS--TT-
--STT-HHHHHHHTS--TT-
-TTTT-HHHHHHHTS--TT-
-TTTT-HHHHHHHHS--TT-
--SSS-HHHHHHTTS--TT-
--STT-HHHHHHTTS--TT-
-TTTT-HHHHHHHTS--TT-
-TTTT-HHHHHHHHS--TT-
-TTTT-TTHHHHTTS--TT-
--STT-HHHHHHTTS--TT-
--SSSSHHHHHHHHS--TT-
--STT-HHHHHHTTS--TT-
--STTSHHHHHHTTS--TT-
--STT-HHHHHHHHS--TT-
--STT-HHHHHHHHS--TT-
--STT-HHHHHHTTS--TT-
--STT-HHHHHHHTS--TT-
---TT-HHHHHHTSS--TT-
--STT-HHHHHHTTS--TT-
--STTSTTHHHHTTS--TT-
---TT-THHHHHTTS--TT-
--SSSSHHHHHHTTS--TT-
--SSSSHHHHHHTTS--TT-
--SSSSTHHHHHHTS--S--
--STT-HHHHHHTTSS-TT-
--SSS-THHHHHHTS--TT-
--STT-HHHHHHHHS--TT-
--STT-THHHHHHHS--TT-
---TT-HHHHHHHHS--TT-
---TT-HHHHHHHSS--TT-
--STT-HHHHHHTTS--TT-
--STT-TTHHHHTTS--TT-
--STT-HHHHHHTTS--S--
--STT-HHHHHHTSSS-S--
--STT-HHHHHHTTSS-S--
--STT-HHHHHHHTTT-TT-
---TT-HHHHHHHTS--TT-
-TTTT-HHHHHHHTSS-TT-
---TT-HHHHHHTTS--TT-
---TT-HHHHHHHHS--TT-
---TT-HHHHHHHHS--TT-
---TT-HHHHHHHTS--S--
---TT-HHHHHHHHS--S--
---SS-HHHHHHTTS--S--
---TT-HHHHHHHTS--S--
---TT-HHHHHHHHS--S--
--STT-HHHHHHTTS--S--
---TT-HHHHHHTTS--S--
-TTTT-HHHHHHTTS--S--
-TTTT-HHHHHHHHS--S--
--STT-HHHHHHHHS--S--
-TTTT-HHHHHHHHS--S--
--S-S-HHHHHHHHS--S--
-TTTT-HHHHHHHHS--S--
-TTTT-HHHHHHHHS--S--
-TTTT-HHHHHHHHS--S--
-TT-S-HHHHHHHHS--S--
-TTTT-HHHHHHHHS--S--
---TT-HHHHHTTSS--S--
-TTTT-HHHHHHHTS--S--
--STT-HHHHHHHTS--S--
----S-HHHHHHTSS--S--
---TT-HHHHHHHTS--S--
--STT-HHHHHHHTS--S--
--STT-HHHHHHTTS-----
---SS-HHHHHHTTS--S--
--STT-HHHHHHTTS--S--
--STT-HHHHHHTTS--S--
-TTTT-HHHHHHTTS--S--
-TTTT-HHHHHHHHSS-S--
-TTTT-HHHHHHHHS--S--
-TTTT-HHHHHHHHS--S--
-TTTT-HHHHHHHTS--TT-
--STT-HHHHHHHSSS-TT-
--STT-HHHHHHTSSS-S--
-TTTT-HHHHHTTTSS-S--
---TT-TTHHHHHHSS----
---TT-HHHHHHHHS-----
---TTSHHHHHHHHS--S--
---TT-HHHHHHHHS--S--
---TT-HHHHHHHTSS----
---TT-HHHHHHHTSS----
-TTTT-HHHHHHHHSS----
---TT-HHHHHHTTSS----
-TTTT-HHHHHHHSSS----
--STT-HHHHHHHHS--S--
---TT-HHHHHHTTSS----
---TT-HHHHHHHTSS----
-TTTT-HHHHHHTTSS----
-TTTT-HHHHHHTT-S----
-TTTT-HHHHHHT-SSS---
-TTTT-HHHHHHTSSSS---
--STT-HHHHHHHSSS----
-TTSS-HHHHHHTSSSS---
-TTTT-HHHHHHTSSS----
-TTTT-HHHHHTTSSSS---
-TTTT-HHHHHTTSSSS---
-TTTT-HHHHHHTTSSS---
-TTTT-HHHHHHTSSS----
-TTTT-HHHHHHTSSS----
-TTTT-HHHHHHTSSS----
--STT-HHHHHHTSSS----
-TTTT-HHHHHHTT-S----
-TTTT-HHHHHHH--S----
-TTTT-HHHHHHH--S----
---TT-HHHHTTSS-S-S--
---TT-HHHHHHT--S----
---TT-HHHHTTSS-S----
----S-HHHHTTSS-S----
---TT-HHHHTTSS-S----
---TT-TTTTTSSS-S----
---TT-GGGGGGSS-S-S--
--STT-TTTTTTSS-S-S--
---TT-TTTGGGG--S-S--
---TT-TTTGGGGG-S----
---TT-TTTTTTTS-S----
--STT-HHHHTTSS-S----
--STT-HHHHHTTS-S----
---TT-HHHHHHSS-S----
---TT-HHHHTTSS-S----
-TTTT-HHHHTTTT-S-S--
-TTTT-HHHHHHTT------
---TT-HHHHHHHTSS----
---TT-HHHHHHHH---S--
--STT-HHHHHGGG------
--STT-HHHHHGGGSS----
--STT-HHHHHHTTSS----
--STT-HHHHHGGGSS----
--STT-HHHHHHTTSS----
--SSS-HHHHTTTT-S----
---TT-HHHHTTTT-S----
---TT-HHHHHHTT-S----
--STT-HHHHHHHTSS----
--STT-HHHHHHHTSS----
---TT-HHHHHHTTSS----
---TT-HHHHHHTTSS----
---TT-HHHHHHTTSS----
---TT-HHHHHHTTSS----
---TT-HHHHHHTTSS----
---TT-HHHHHHTTSS----
---TT-HHHHHHHHSS----
---TT-HHHHHHHH-SS---
-TTTT-HHHHHHHTSS----
--STT-HHHHHHHTSS----
---TT-HHHHHHHTSS----
---TT-HHHHHHHTSSS---
--SSS-HHHHHHHT-SS---
-TTTT-HHHHHHHS-SS---
---TT-HHHHHHHT-SS---
---TT-TTHHHHHT-SS---
---TT-HHHHHHHSSSS---
--STT-HHHHHHHTSSS---
---TT-HHHHHHHT-SS---
---TT-HHHHHHHSSSS---
---TT-HHHHHHHSSSS---
---TT-HHHHHHHTSSS---
---TT-HHHHHHTT-SS---
--STT-TTHHHHTTSSS---
--STT-HHHHHHHTSS----
---TT-HHHHHHHHSS----
--STT-HHHHHHHHSS----
--STT-HHHHHHTTSSS---
--STT-HHHHHHHHSS----
--STT-HHHHHHTSSS----
---TT-HHHHHHHTSSS---
--STT-HHHHHHHHSSS---
---TT-HHHHHHTTSSS---
---TT-HHHHHHHHSS----
---TT-HHHHHHTTSS----
---TT-HHHHHHTSSSS---
---TT-HHHHHTTSSS----
---TT-HHHHHHTSSSS---
---TT-HHHHHHHTSS----
---TT-HHHHHHHTSS----
---TTTHHHHHHHSSSS---
---TT-HHHHHHHSSSS---
---TT-HHHHHHHHSS----
---TTTHHHHHHTTSSS---
---TTTHHHHHHTT-SS---
---TT-HHHHHHHH-SS---
---TTTHHHHHHHHSS----
---TT-HHHHHHHH-S----
---TT-HHHHHHHH-S----
---TT-HHHHHHTT-SS---
---SS-HHHHHHHH-SS---
---TT-HHHHHHHH-S----
---TT-HHHHHHHH------
----S-HHHHHHTT------
--S-S-HHHHHHTT------
---TT-HHHHHHTT-S----
---TTTHHHHHHHT-SS---
---TT-HHHHHHHT-S----
---TT-HHHHHHHS-S----
---TT-HHHHHGGG-S----
---TT-HHHHHHTT--S---
--STT-HHHHHHTTSSS---
---TT-HHHHHHHT-SS---
--S-S-HHHHHHTT-SS---
--S-S-HHHHHHHTSSS---
--STT-HHHHHHTTSSS---
--SSS-HHHHHHTT-SS---
--SSS-HHHHHHHTSSS---
--SSS-HHHHHHHH-SS---
--SSS-HHHHHHHHSSS---
--SSS-HHHHHHHT-SS---
--SSS-HHHHHHHTSSS---
--SSS-HHHHHHTSSSS---
-TTSS-HHHHHHHT-SS---
--SSS-HHHHHHHH-SS---
-TTSS-HHHHHHHH-SS---
-TTSS-HHHHHGGG-SS---
-TTSS-HHHHHHTT-SS---
-TTTT-HHHHHHTT-SS---
-TTTT-HHHHHHHHSSS---
-TTSS-HHHHHHTTSSS---
--SSS-HHHHHTTT-SS---
--STTTHHHHHHHHSSS---
--STT-HHHHHHHH-SS---
---TT-HHHHHHHHSSS---
---TTTHHHHHHHHSSS---
--STT-HHHHHHHHSSS---
--STTTHHHHHHHT-S----
--STT-HHHHHHHT-S----
---TT-HHHHHHHT-S----
--STT-HHHHHHHHSS----
--STT-HHHHHHHT-SS---
--S-S-HHHHHHHTSSS---
--S-S-HHHHHHHT-SS---
----S-HHHHHHHTSSS---
--S-S-HHHHHHHS-SS---
--STT-HHHHHHHH-SS---
---TT-HHHHHTTS-SS---
--STT-HHHHHHHS------
--STT-HHHHHHHH--S---
--STT-HHHHHHHH-S----
--STT-HHHHHHHH-S----
--STT-HHHHHHTT------
---TT-HHHHHHHH--S---
---TT-HHHHHHHH--S---
---TT-HHHHHHHH--S---
--S-S-HHHHHHHH--S---
-TTTT-HHHHHHTT-SS---
-TT-S-HHHHHTTT--S---
--S-S-HHHHHHTT--S---
--S-S-HHHHHHHH--S---
--S-S-HHHHHHHH-SS---
--SSS-HHHHHHHH-SS---
-TTTT-HHHHHHHH-SS---
-TTTT-HHHHHHHH-SS---
-TTTT-HHHHHHHH--S---
-TTTT-HHHHHHHS--S---
-TTSS-HHHHHHHH--S---
--S-S-HHHHHHHH--S---
--S-S-HHHHHHHT-SS---
--SSS-HHHHHHHH------
--STT-HHHHHHHH------
---TT-HHHHHHHHS-S---
---TT-HHHHHHHH--S---
--S-S-HHHHHHTT-SS---
----S-HHHHHHHHSSS---
--STTSHHHHHHHH-SS---
---TT-HHHHHHHT-SS---
---TTTHHHHHHHH-SS---
--STT-HHHHHHHS-SS---
--STT-HHHHHHTT-SS---
--STT-HHHHHHTT-SS---
---TT-HHHHHHTT-SS---
---TT-HHHHHHTT-SS---
---TTTHHHHHHTT-SS---
--STTTHHHHHHTT-SS---
--STTTHHHHHHHH-SS---
--STTTHHHHHHTT-SS---
---TT-HHHHHHTT-SS---
---TT-TTHHHHTT-SS---
--STT-TTHHHHTS-SS---
---TTTHHHHHHTTSSS---
--STTTHHHHHHTT-S----
---TTTHHHHHHTSSSS---
--STTTHHHHHHTT-SS---
---TT-HHHHHHTT-S----
--STT-HHHHHHTT-SS---
--STT-TTHHHHTT--S---
---TT-HHHHHHHT-SS---
---TT-HHHHHHHT-SS---
--STT-HHHHHHTT-SS---
---TTTHHHHHHHH--S---
---TTSHHHHHHHT--S---
--STT-HHHHHHHH--S---
--STTTHHHHHHHH-SS---
--STTTHHHHHHHH-SS---
--STT-HHHHHHHHSSS---
---TT-HHHHHHHH--S---
---GGGHHHHHHTT--S---
---TTS-HHHHHHH--S---
---TTS-HHHHTTT--S---
---GGG-HHHHTTT-SS---
---GGGHHHHHHTT-SS---
--SGGGHHHHHHHT-SS---
----S-HHHHHHHH-SS---
--S-S-HHHHHHTT-SS---
----SSHHHHHHTT-SS---
----S-HHHHHTTS-SS---
---TTTHHHHHTTT-SSS--
---TT-HHHHHHTS-SS---
---TT-HHHHHTTS-SS---
---TT-HHHHHHHH-SS---
--STTSHHHHHHTT--S---
--STT-HHHHHHTT--S---
--STT-HHHHHHTT--S---
--SSS-HHHHHHTT--S---
--S-S-HHHHHHTT-SS---
--STT-HHHHHHHT-SS---
--SSS-HHHHHHTT--S---
---TT-HHHHHHHH--S---
--SSS-HHHHHTTS------
--SSS-HHHHHHHH--S---
-TTTT-HHHHHHTT--S---
--SSS-HHHHHHHS--S---
--STT-HHHHHHTT------
--STT-HHHHHHHT------
--SGGGHHHHHHHT------
--SGGGHHHHHHHH------
--STTTHHHHHHHT------
-TTTS-HHHHHTTS------
-TTTS-HHHHHHHT-S----
--SSS-HHHHHHHT------
--SSSSHHHHHHHT------
--SSSSHHHHHHHT-S----
--SSS-HHHHHHH--S----
--SS--HHHHHHHT-S----
--SS--HHHHHHHT-S----
--S---HHHHHHTT-SS---
--S-S-HHHHHHHT-S----
--S-S-HHHHHHHH-SS---
--S-S-HHHHHHHT------
--SSS-HHHHHHTT------
--SSS-HHHHHHTT--S---
--S-S-HHHHHHHS-SS---
--S-S-HHHHHHHH-S----
--S---HHHHHHHT-S----
--S---HHHHHHHS-S----
--S---HHHHHHHT------
--S---HHHHHHHH-S----
--SS-THHHHHHHHSS----
--S---HHHHHHTTSS-S--
--S--THHHHHHHH-S----
--S-S-HHHHHHTTSS----
--S-SSHHHHHHTT-S-S--
--S-TTTTHHHHTTSS-S--
--S-TTHHHHHHTTSS----
--S-TTHHHHHHTTSS----
--S-SSHHHHHHTTSS----
--S-SSHHHHHHHTSS----
--S-TTHHHHHHTTSS----
--S-TTHHHHHHTTSS----
--S-TTHHHHHHHH-SS---
--S-TTHHHHHHHH-S----
--S-TTHHHHHHHT-S----
--S-TTHHHHHHHHSS----
-TT-TTHHHHHHTTSS----
-TT-TTHHHHHHHHSS----
-TT-TTHHHHHTTTSS----
-TT-SSHHHHHHTT-S----
-TTTSSHHHHHHTT-SS---
-TT-TTHHHHHHHH-SS---
-TT-SSHHHHHHHTSS----
-TT-SSHHHHHHHHSS----
-TT-TTSHHHHTTSSS----
-TTTTTHHHHHHHHSS----
-TT-TTHHHHHHHHSS----
--S-TTHHHHHHHTSS----
-TT-TTHHHHHHTT-SS---
-TT-TTHHHHHHHHSS----
--S-TTHHHHHHHHSS----
-TTGGGHHHHHHHT-SS---
--S-TTHHHHHHHTSS----
-TT-SSHHHHHHHTSS----
-TTTTTHHHHHHHTSS----
-TTTTTHHHHHHTTSS----
-TT-SSHHHHHTTTSSS---
-TT-TTHHHHHHTTSS----
-TT-TTHHHHHHHHSS----
-TTTTTHHHHHHTTSS----
-TT-SSHHHHHHTT-SS---
-TTTTTHHHHHHTT-SS---
-TT-TTHHHHHHHSSTTS--
-TT-TTHHHHHHHT-S----
-TT-TTHHHHHHTT-S----
-TT-TTHHHHHHTS-S----
-TT-TTHHHHHHHH-S----
-TT-TTHHHHHHHH-SS---
-TT-TTHHHHHTTT-S----
-TT-TTHHHHHHHH-S----
-TT-TTHHHHHHHH-S----
-TT-TTHHHHHHHT-S----
-TTTTTHHHHHHHHSS----
-TT-TTHHHHHHHTSSS---
-TT-TTHHHHHHTTSS----
-TT-TTTTHHHHTT-S----
-TT-TTHHHHHHHT-SSS--
-TT-TTHHHHHHHH-TT---
-TT-TTHHHHHHTTSS----
-TT-TTHHHHHHTTSS----
-TT-TTHHHHHHHTSS----
-TT-TTHHHHHHHHSS----
-TT-TTHHHHHHHH-S----
-TT-THHHHHHHTTSS----
-TT-TTHHHHHHTT-S----
-TT-THHHHHHHHHSS----
-TT-THHHHHHHHHSS----
-TT-THHHHHHHTTSS----
-TT-THHHHHHHHSSS----
-TT-HHHHHHHHHHSS----
-TT-HHHHHHHHHHSS----
-TTTTHHHHHHTTTSS----
-TT-THHHHHHHHTSS----
-TT-HHHHHHHTTTSS----
-TT-TTHHHHHHHTSS----
-TTTTTHHHHHHHT-S----
-TT-TTHHHHHHHTSS----
-TT-TTHHHHHHHTSS----
-TT-TTHHHHHHHT-S----
-TT-TTHHHHHHHT-S----
-TTTTTHHHHHHHTSS----
-TT-SSHHHHHHHT-S----
-TT-SSHHHHHHHT-SS---
-TT-TTHHHHHHHTSS----
-TT-TTHHHHHHHH-S----
-TT-TTHHHHHHHT-S----
-TT-SSHHHHHHHTSS----
-TT-TTHHHHHHHSSS----
-TT-TTHHHHHHHS-S----
-TTTTTHHHHHHHHSS----
-TT-TTHHHHHHHT-S----
-TT-TTHHHHHHHTSS----
-TTTTTHHHHHHHTSS----
-TT-TTHHHHHHTTSS----
-TT-TTHHHHHHTTSS----
-TTTTTHHHHHHHHSS----
-TT-TTHHHHHHTTSS----
-TT-TTHHHHHHTTSS----
-TT-TTHHHHHHHHSS----
-TT-TTHHHHHTTTSS----
-TT-TTHHHHHTTTSS----
-TTTTTHHHHHHHHSS----
-TT-TTHHHHHHHHSS----
-TT-TTHHHHHHHHSS----
-TT-TTHHHHHHHHSS----
-TTTTTHHHHHTTSSS----
-TT-TTHHHHHHHHSS----
-TT-TTHHHHHHHHSS----
-TT-TTHHHHHHHHSS----
-TT-TTHHHHHHTTSS----
-TT-TTTTHHHHTTSS----
-TT-TTHHHHHHTTSS----
-TT-TTHHHHHHHTSS----
-TT-TTHHHHHHTTSS----
-TT-TTHHHHHHHTSS----
-TT-TTHHHHHHHSSS----
-TT---HHHHHHHHSS----
-TT-TTHHHHHHHHSSS---
-TT-TTHHHHHHTTSS----
-TT-TTHHHHHHTTSS----
-TT-TTHHHHHHHTSS----
-TT-TTHHHHHHTTSS----
--S-TTHHHHHHTTSS----
-TT-TTHHHHHHHTSS----
-TTTTTHHHHHHHTSS----
-TT-TTHHHHHHHHSS----
-TT-TTHHHHHHHHSS----
-TT-TTHHHHHHHTSS-S--
-TT-TTHHHHHHHHSS----
-TT-TTHHHHHHHTSS-S--
-TT-TTHHHHHHHHSS-S--
-TT-SSHHHHHHHTSS-S--
-TT-TTHHHHHHTTSS----
-TT-TTHHHHHHTTSSS---
-TT-TTHHHHHHHHSS----
-TT-TTHHHHHHTTSS----
-TT-TTHHHHHHHHSSS---
-TT-TTHHHHHHHTSSS---
-TT-TTHHHHHHHTSS----
-TT-TTHHHHHHHT-SS---
-TT-TTHHHHHHHHSS----
-TT-TTHHHHHHHTSS----
-TT-TTHHHHHHHH-S----
-TT-SSHHHHHHHHSS----
-TT-TTHHHHHHHHSS----
-TT-TTHHHHHHHHSS----
-TTTTTHHHHHHHHSS----
-TT-TTHHHHHHHHSS----
-TTTTTHHHHHHTTSS----
-TTTTTHHHHHHHHSS----
-TT-TTHHHHHHTTSS----
-TTTTTHHHHHHHHSS----
-TT-TTHHHHHHHHSS----
-TT-TTHHHHHHTTSS----
-TT-TTHHHHHHHHSS----
-TTTTTHHHHHHHTSS----
-TTTTTHHHHHHHHSS----
-TT-TTHHHHHHHHSS----
-TT-TTHHHHHHHHSS----
-TT-TTHHHHHHHHSS----
-TT-TTHHHHHHHH-S----
-TT-SSHHHHHHHT-S----
-TT-TTHHHHHHHHSSS---
-TT-TTHHHHHHTTSS----
-TT-TTHHHHHHHHSS----
-TT-TTHHHHHHTTSS----
-TT-TTHHHHHHTTSS----
-TT-TTHHHHHHHHSS----
-TT-TTHHHHHHHSSS----
-TT-TTHHHHHHTTSS----
-TTTTTHHHHHHHHSS----
-TT-TTHHHHHHHT-S----
-TT-TTHHHHHHTTSS----
-TTTSSHHHHHHTTSSS---
-TT-HHHHHHHHTT-S----
-TT-HHHHHHHHHT-S----
-TT-HHHHHHHHTTSS----
-TT-HHHHHHHHHTSS----
-TTTHHHHHHHHHHSSS---
-TT-HHHHHHHHHTSS----
-TTTHHHHHHHHHTSS----
-TT-HHHHHHHHHTSSS---
-TT-HHHHHHHHHTSS----
-TTTHHHHHHHHTTSS----
-TT-HHHHHHHHHTSS----
-TT-HHHHHHHHTTSS----
-TTTHHHHHHHHTTSS----
-TTTHHHHHHHHHHSS----
-TT-HHHHHHHHHT-S----
-TTTTTHHHHHHHHSS----
-TTTTTHHHHHHHHSS----
-TTTHHHHHHHHHHSS----
-TT-HHHHHHHHTTSS----
-TT-HHHHHHHHHTSS----
-TTTHHHHHHHHHHSS----
-TTTHHHHHHHTTSSS----
-TT-HHHHHHHTTTSS----
-TT-HHHHHHHHHHSS----
-TT-HHHHHHHHHHSS----
-TT-HHHHHHHTTTSS----
-TTTHHHHHHHTTTSS----
-TT-HHHHHHHHTSSS----
-TTTHHHHHHHHTSSS----
-TT-HHHHHHHHTTSS----
-TT-HHHHHHHHHHSS----
-TT-HHHHHHHHTSSS----
-TT-HHHHHHHHHSSS----
-TTTHHHHHHHHHHSS----
-TTTHHHHHHHHHTSS----
-TT-HHHHHHHHHSSS----
-TT-HHHHHHHHTTSS----
-TTTHHHHHHHHTSSS----
-TT-HHHHHHHHHHSS----
-TTTHHHHHHHHHHSS----
-TTTHHHHHHHHTTSS----
-TT-HHHHHHHHTTSS----
-TT-HHHHHHHHTTSS----
-TTTHHHHHHHHHHSS----
-TT-HHHHHHHHTTSS----
-TT-HHHHHHHHHHSS----
-TT-HHHHHHHHHHSS----
-TT-HHHHHHHHTTSS----
-TTTHHHHHHHHTTSS----
-TT-HHHHHHHHHHSS----
-TT-HHHHHHHHHSSS----
-TTTHHHHHHHHHHSS----
-TTTHHHHHHHHHHSS----
-TTTHHHHHHHHTT-S----
-TTTTTHHHHHHTTSS----
-TT-TTTTHHHHTTSS----
-TTTHHHHHHHHHHSS----
-TT-TTTTHHHHHHSS----
-TT-TTTTTTHHHHSS----
-TTTHHHHTTGGGTSS----
-TT-TTTTTTHHHHSS----
-TT-TGGGTTGGGTSS----
-TT-SGGGHHHHHHSS----
-TT-TTTTHHHHTTSS----
-TTTTGGGHHHHTT-S----
-TT-GGGGHHHHHTSS----
-TTTGGGGHHHHHTSSS---
-TTTGGGTHHHHTT-S----
-TT-HHHHHHHHTT-S----
-TT-SGGGHHHHHT-S----
-TT-TTTTHHHHHHSS----
-TT-TTTTHHHHHHSS----
-TTTTGGGTTHHHHSS----
-TTGGGGSTTHHHHSS----
-TT-GGGGTTHHHHSS----
-TT-GGGSHHHHTTSS----
-TT-TTTHHHHHTTSS----
-TT-HHHHHHHHTTSS----
-TT-HHHHHHHHTTSS----
-TTTHHHHHHHTTTSS----
-TT-HHHHHHHHTTSS----
-TTTHHHHHHHGGGSS----
-TT-HHHHHHHGGGSS----
-TTTHHHHHHHHTTSS----
-TT-HHHHHHHHTTSS----
-TT-HHHHHHHHTTSS----
-TT-HHHHHHHHHSSS----
-TTTHHHHHHHHHTSS----
-TTTHHHHHHHHTTSS----
-TTTHHHHHHHHHSSS----
-TTTHHHHHHHHHHSS----
-TTTHHHHHHHHHSSS----
-TT-HHHHHHHHHHSS----
-TTTHHHHHHHTTTSS----
-TT-HHHHHHHTTTSS----
-TTTHHHHHHHHTSSS----
-TT-HHHHHHHHTTSS----
-TTTHHHHHHHTTSSS----
-TT-HHHHHHHHHHSS----
-TT-HHHHHHHTTTSS----
--S-HHHHHHHTTSSS----
-TT-HHHHHHHTTTSS----
-TT-HHHHHHHTTSSS----
-TT-HHHHHHHTTTSS----
-TTTHHHHHHHHHHSS----
-TT-HHHHHHHTTTSS----
-TTTHHHHHHHTTTSS----
-TT-HHHHHHHHHHSS----
-TTTHHHHHHHHTTSS----
-TTTHHHHHHHHHH-S----
-TTTHHHHHHHHTSSS----
-TT-HHHHHHHHTTSSS---
-TT-HHHHHHHHTTSS----
-TT-HHHHHHHHHHSS----
-TT-HHHHHHHHHTSSS---
-TT-HHHHHHHHHTSSS---
-TT-HHHHHHHHTT-SS---
-TT-HHHHHHHHTT-SS---
-TT-HHHHHHHHTT-SS---
-TTTHHHHHHHHHTSSS---
-TTTHHHHHHHHHSSSS---
-TT-HHHHHHHHHTSSS---
-TT-HHHHHHHHHTSSS---
-TTTHHHHHHHHTT-SS---
-TTTHHHHHHHHHT-SS---
-TTTHHHHHHHHHT-SS---
-TT-HHHHHHHHHH-SS---
-TTTHHHHHHHTTT-SS---
-TTTHHHHHHHHTT-SS---
-TT-HHHHHHHHHTSSS---
-TTTHHHHHHHHHHSS----
-TT-HHHHHHHHTT-S----
-TT-HHHHHHHHTT-SS---
-TTTHHHHHHHHTT-S----
-TTTHHHHHHHHTT-S----
-TTTHHHHHHHHHT-S----
-TTTHHHHHHHHTT-S----
-TTTHHHHHHHHHH-S----
-TTTHHHHHHHHHH-S----
-TT-HHHHHHHHTS-S----
-TTTHHHHHHHHHT-SS---
-TT-HHHHHHHHTT--S---
-TT-HHHHHHHHTT------
-TT-HHHHHHHHTT------
-TTTHHHHHHHTTS------
-TT-HHHHHHHHTT-SS---
-TTTHHHHHHHHTT-S----
-TTTHHHHHHHHTT--S---
-TT-HHHHHHHHTT-SS---
-TT-HHHHHHHHTT--S---
-TT-HHHHHHHHHH-SS---
-TTTHHHHHHHHTT-SS---
-TT-HHHHHHHHHH--S---
-TT-HHHHHHHHTT--S---
-TTTHHHHHHHHTT-SS---
-TTTHHHHHHHHTT-SS---
-TT-HHHHHHHHHH------
-TTTHHHHHHHHHH--S---
-TT-HHHHHHHHHH--S---
-TT-HHHHHHHHTT-SS---
-TT-HHHHHHHHHS-SS---
-TTTHHHHHHHHHH-SS---
-TT-HHHHHHHHTT--S---
-TT-HHHHHHHHTT-SS---
-TT-HHHHHHHHHT-SS---
-TT-HHHHHHHTTS-SS---
-TT-HHHHHHHHTT-SS---
-TTTHHHHHHHHHH--S---
-TT-HHHHHHHHHH--S---
-TT-HHHHHHHHTT-SS---
-TTTHHHHHHHHHHSSS---
-TT-HHHHHHHHHH-SS---
-TTTHHHHHHHHHH-SS---
-TT-HHHHHHHHHH--S---
-TTTHHHHHHHHHH-SS---
-TT-HHHHHHHHHH--S---
-TTTHHHHHHHHTT--S---
-TTTHHHHHHHHTT-SS---
-TTTHHHHHHHTTT--S---
-TTTHHHHHHHTTT-SS---
-TTTHHHHHHHHHH-SS---
-TTTHHHHHHHHTT-SS---
-TT-TTHHHHHHHH-SS---
-TTTHHHHHHHHHH--S---
-TT-HHHHHHHHHH-SS---
-TT-HHHHHHHHHH-SS---
-TT-HHHHHHHHHH-SS---
-TT-HHHHHHHHHH--S---
-TT-HHHHHHHHHT--S---
-TTTHHHHHHHHHT-SS---
-TTTHHHHHHHHTT--S---
-TT-HHHHHHHHHT-SS---
-TT-HHHHHHHHHT-SS---
--S-HHHHHHHHHT-SS---
-TTTHHHHHHHHHS-SS---
-TT-HHHHHHHHHT-SS---
-TTTHHHHHHHHTT-SS---
-TTTHHHHHHHHTTSSS---
-TT-HHHHHHHHHTSSS---
-TT-HHHHHHHHHT-SS---
-TTTHHHHHHHHHS-SS---
-TTTHHHHHHHHHS-SS---
-TT-HHHHHHHHH-SSS---
-TTTHHHHHHHTTS-SS---
-TTTHHHHHHHHHT-SS---
-TTTHHHHHHHHHHSS----
-TT-HHHHHHHHHH-SS---
-TTTHHHHHHHHHT-S----
-TT-HHHHHHHHHHSS----
-TT-HHHHHHHHTT------
-TTTHHHHHHHTT--S----
-TT-HHHHHHHHHS------
-TTTHHHHHHHHTT-S----
-TTTHHHHHHHHHT-SS---
-TT-HHHHHHHHHT-S----
-TT-HHHHHHHHH--S----
-TT-HHHHHHHHHT------
-TT-HHHHHHHHHT------
-TT-HHHHHHHHHS-SS---
-TT-HHHHHHHHHS-SS---
-TT-HHHHHHHHHSSSS---
-TT-HHHHHHHHHSSSS---
-TT-HHHHHHHHHTSS----
-TT-HHHHHHHHHSSSS---
-TT-HHHHHHHTTS-SS---
-TTTHHHHHHHHHSSS----
-TTTHHHHHHHHHS-SS---
-TT-HHHHHHHHHS-SS---
-TT-HHHHHHHHTT-SS---
-TT-HHHHHHHHHSSSS---
-TT-HHHHHHHHTT-SS---
-TTTHHHHHHHGGGSSS---
-TT-HHHHHHHHTS-SS---
-TT-HHHHHHHHTT-SS---
-TTTHHHHHHHHS--SS---
-TT-HHHHHHHHHS-SS---
-TTTHHHHHHHHHTSSS---
-TT-HHHHHHHHHSSSS---
-TTTHHHHHHHHHSSSS---
-TT-HHHHHHHHHSSSS---
-TT-HHHHHHHHHS-SS---
-TT-HHHHHHHHHS-SS---
-TT-HHHHHHHHHT------
-TTTHHHHHHHHTT------
-TT-HHHHHHHHHS--S---
-TT-HHHHHHHHHH------
-TTTHHHHHHHHHTS-----
-TTTHHHHHHHHHHS-----
-TT-HHHHHHHHHHS-----
-TT-HHHHHHHTTTS-----
-TTTHHHHHHHHHTS-----
-TT-HHHHHHHHHHS-----
-TT-HHHHHHHHTTS-----
-TTTHHHHHHHHTTS-----
-TT-HHHHHHHHHTT-----
-TT-HHHHHHHHHHS-----
-TT-HHHHHHHHHHT-----
-TT-HHHHHHHHHHS-----
-TTTHHHHHHHHHHS-----
-TT-HHHHHHHHHHS-----
-TTTHHHHHHHHHHS-S---
-TTTHHHHHHHHHHS-----
-TT-HHHHHHHHHHS-----
-TT-HHHHHHHHHHS-----
-TT-HHHHHHHHHTS-----
-TTTHHHHHHHGGGS-----
-TT-HHHHHHHHHHT-----
-TTTHHHHHHHHHHS-----
-TT-HHHHHHHHHHS-----
-TTTHHHHHHHHTTS-----
-TT-HHHHHHHHHHS-----
-TTTHHHHHHHHHHS-----
-TT-HHHHHHHHTTS-----
-TT-HHHHHHHHHHS-----
-TTTHHHHHHHHHHS-----
-TTTHHHHHHHHHHS-----
-TTTHHHHHHHHTTS-----
-TT-HHHHHHHHHHS-----
-TT-HHHHHHHHHHS-----
-TT-HHHHHHHHTTS-----
-TT-HHHHHHHHHHS-----
-TTTHHHHHHHHTTS-----
-TT-HHHHHHHHHHS-----
-TTTHHHHHHHHTTS-----
-TT-HHHHHHHHHHS-----
-TT-HHHHHHHHTTS-----
-TT-HHHHHHHHHHS-----
-TTTHHHHHHHHHHS-----
-TTTHHHHHHHHHHS-----
-TTTHHHHHHHHTTS-----
-TT-HHHHHHHHHHS-----
-TTTHHHHHHHHHHS-----
-TT-HHHHHHHHHHS-----
-TT-HHHHHHHHHHS-----
-TTTHHHHHHHHHHS-----
-TT-HHHHHHHHTTS-----
-TTTHHHHHHHHTTS-----
-TT-HHHHHHHHHHS-----
-TTTHHHHHHHHHHS-----
-TTTHHHHHHHTTTS-----
-TT-HHHHHHHHHHS-----
-TT-TTHHHHHHTTS-----
-TTTHHHHHHHHHHS-----
-TT-HHHHHHHHTTS-----
-TTTHHHHHHHHHHS-----
-TT-HHHHHHHHHHS-----
-TT-HHHHHHHHHHS-----
-TTTHHHHHHHHTT------
-TT-HHHHHHHHTTS-----
-TT-HHHHHHHHHHS-----
-TT-HHHHHHHHHHS-----
-TT-HHHHHHHHTTS-----
-TT-HHHHHHHHHHS--S--
-TTTHHHHHHHHHHS--S--
-TTTHHHHHHHHHHS--S--
-TTTHHHHHHHHHHS--S--
-TTTHHHHHHHHHHS--S--
-TTTHHHHHHHHHHS-----
-TT-HHHHHHHHHHS--S--
-TTTHHHHHHHHHHS-----
-TTTHHHHHHHHHHS-----
-TT-THHHHHHHHHS--S--
-TTTHHHHHHHHHHS-----
-TT-HHHHHHHHHHS-----
-TT-HHHHHHHHHHS--S--
-TT-HHHHHHHHHHS-----
-TTTHHHHHHHHHHS-SS--
-TTTHHHHHHHHHHS--S--
-TTTHHHHHHHHHHS--S--
-TTTHHHHHHHHHHS--S--
-TTTHHHHHHHHTTS-----
-TTTHHHHHHHHHHS-----
-TTTHHHHHHHHHHS--S--
-TTTHHHHHHHHHHS--S--
-TTTHHHHHHHHHHS--S--
-TTTHHHHHHHHHHS-----
-TTTHHHHHHHHHHS-----
-TTTHHHHHHHHHHS--S--
-TTTHHHHHHHHHHS--S--
-TT-HHHHHHHHTTS--S--
-TT-HHHHHHHTTTS--S--
-TT-HHHHHHHHTTS--S--
-TT-HHHHHHHHTTS--S--
-TT-HHHHHHHHTTS--S--
--S-HHHHHHHHTTS--S--
-TT-HHHHHHHTTTS--S--
-TT-HHHHHHHTTTS--S--
-TT-HHHHHHHTTTS--S--
-TTTHHHHHHHTTTS--S--
-TT-TTHHHHGGGTS--S--
-TT-TTHHHHHHTTS--S--
-TT-TTHHHHHHTT---S--
-TT-TTHHHHHHTTS--S--
-TT-HHHHHHHHHHS--S--
-TTTHHHHHHHHTTS--S--
-TT-HHHHHHHHTTS--S--
-TT-HHHHHHHHTTS--S--
-TT-HHHHHHHHTTS--S--
-TT-HHHHHHHHTTS--S--
-TT-HHHHHHHHTTS--S--
-TT-HHHHHHHHTTS--S--
-TT-HHHHHHHHTTS--S--
-TT-HHHHHHHHHHS--S--
-TT-HHHHHHHHHHS--S--
-TT-HHHHHHHTTTS--S--
-TT-HHHHHHHHTTS--S--
-TT-TTHHHHHTTTS-SS--
-TT-HHHHHHHTTTS--S--
-TT-TTHHHHHHTTS--S--
-TT-HHHHHHHHTTS--S--
-TT-HHHHHHHHHHS--S--
-TT-HHHHHHHHHHS--S--
-TT-HHHHHHHHHHS--S--
-TT-TTHHHHHHHHS-----
-TT-HHHHHHHHHHS-----
-TT-HHHHHHHTTTS-----
-TT-HHHHHHHHHHS-----
-TT-HHHHHHHHHHS-----
-TT-HHHHHHHHHHS-----
-TT-HHHHHHHHTTS-----
-TT-TTHHHHHHTTS--S--
-TT-HHHHHHHHHHS-----
-TT-HHHHHHHHHHS-----
-TT-HHHHHHHHHHS-----
--S-HHHHHHHHHHS--S--
--S-HHHHHHHHTTS--S--
-TT-HHHHHHHHTTS--S--
-TT-HHHHHHHHTTS--S--
-TT-HHHHHHHHHHS-----
--S-HHHHHHHHHHS--S--
--S-HHHHHHHHTTS-SS--
-TT-HHHHHHHHHHS--S--
-TT-HHHHHHHHHHT-SS--
-TT-HHHHHHHHHHS-SS--
--S-HHHHHHHHTTS--S--
--S-HHHHHHHHHH--SS--
--S-HHHHHHHHTTS--S--
--S-HHHHHHHHTTS--S--
--STHHHHHHHHTTS--S--
--S-HHHHHHHHTTS-----
--S-HHHHHHHHHHS-----
--S-HHHHHHHHHHS-----
--S-HHHHHHHHHHS--S--
--STHHHHHHHHHHS--S--
--S-HHHHHHHHHHS--S--
--S-HHHHHHHHHHS--S--
--S-HHHHHHHHHHS-----
--S-HHHHHHHHHHS-----
--SSHHHHHHHHTTS-----
--SSHHHHHHHHHHS-----
--S-HHHHHHHHHHS-----
--SSHHHHHHHHTTS-----
--S-HHHHHHHHHHS-----
--S-HHHHHHHHHHS-----
--S-HHHHHHHHHHS-----
--S-HHHHHHHHHHS-----
--S-HHHHHHHHHHS-TT--
--S-HHHHHHHHHHS-S---
-TT-HHHHHHHHHHS-S---
--S-HHHHHHHHTTS-SS--
-TT-HHHHHHHHHHS-SS--
--S-HHHHHHHHHHS-S---
-TT-HHHHHHHHHHS-SS--
-TT-HHHHHHHHTTS--S--
-TT-HHHHHHHHHHS-----
-TT-HHHHHHHHHHS-S---
-TT-HHHHHHHHTTS-SS--
-TT-HHHHHHHHTTS-----
-TT-HHHHHHHHTTS-SS--
-TT-HHHHHHHHTTS-SS--
-TT-HHHHHHHHHHS-SS--
--S-HHHHHHHHTTS-TT--
-TT-TTHHHHHHTT--SS--
-TT-HHHHHHHHTTS--S--
-TT-HHHHHHHHTTS-TT--
--S-HHHHHHHHTTS--S--
-TT-HHHHHHHHHH---S--
-TT-HHHHHHHHTTS-TT--
-TT-HHHHHHHHHHS--S--
--S-HHHHHHHHHHS--TT-
-TT-HHHHHHHHHHS-GGG-
-TT-HHHHHHHHHHS-SS--
-TT-HHHHHHHHHHS-TT--
-TT-HHHHHHHHHHS--S--
--S-HHHHHHHHTTS-TT--
--S-HHHHHHHHHHS-TT--
-TT-HHHHHHHHHHS-S---
-TT-HHHHHHHHHHS-TT--
-TT-HHHHHHHHTTS-TT--
-TT-HHHHHHHHHHS--S--
-TTTHHHHHHHHTT--TT--
-TT-HHHHHHHHTTS-TT--
-TTTHHHHHHHHTTS-TT--
-TT-HHHHHHHHHHS-TT--
-TTTHHHHHHHHHHS-SS--
-TT-HHHHHHHHHHS-TT--
-TT-HHHHHHHHTTS--S--
-TT-HHHHHHHHTTS-SS--
-TT-HHHHHHHHHHS-TT--
-TTTHHHHHHHHHHS--S--
-TT-HHHHHHHHHHS-TT--
-TT-HHHHHHHHHHS--S--
-TT-HHHHHHHHTTS-TT--
-TT-HHHHHHHHTTS--S--
--S-HHHHHHHHHHS-TT--
-TT-HHHHHHHHHHS-TT--
-TT-HHHHHHHHHHS-TT--
-TT-HHHHHHHHHH--TT--
-TTTHHHHHHHHHHS-TT--
-TTTHHHHHHHHHHS-TT--
-TT-HHHHHHHHHHS-SS--
-TT-HHHHHHHHHHS-TT--
-TT-HHHHHHHHHHS-SS--
-TT-HHHHHHHHHHS-SS--
-TTTHHHHHHHHHTT-TT--
-TTTHHHHHHHHHTT-TT--
-TT-HHHHHHHHHHH-TT--
-TT-HHHHHHHHHHH-TT--
-TT-HHHHHHHHHTT-TT--
-TT-HHHHHHHHHHH-TT--
--S-HHHHHHHHHHH--S--
-TT-HHHHHTSHHHH-TT--
-TT-HHHHTTHHHHH-TT--
-TT-HHHHTTHHHHH-SS--
-TT-HHHHT-SHHHH-TTT-
--S-HHHHHTHHHHH-TTT-
--S-HHHHHTTTTTT-TTT-
-TT-HHHHHHTTTTT-TT--
-TT-HHHHTTHHHHH-TTT-
-TT-HHHHHHHHHHH-TTT-
-TT-HHHHTSHHHHH-TT--
-TT-HHHHTTHHHHH-TTT-
-TT-HHHHTTHHHHH-TTT-
-TTTHHHHTSTGGGT-TTT-
-TT-HHHHHSTTTTT-GGG-
-TTTHHHHTTSHHHH-TTT-
-TTTHHHHHTHHHHH-TTT-
-TTTHHHHHHHTTTT-GGG-
-TT-HHHHHTTHHHH-GGG-
-TT-HHHHHHHHHHH-TTT-
-TTTHHHHTTHHHHH--TT-
-TTTHHHHHHHHHHH-TTT-
-TTTHHHHHHHHHHH-TTT-
-TTTHHHHHHHHHHH-TTT-
-TT-HHHHHHHHHHH-TTT-
-TT-HHHHHHHHHHH-TTT-
-TTTTTHHHHHHHHH-TTT-
-TTTHHHHHHHHHHH-TTT-
-TTTHHHHHHHHHHH-TTT-
-TTTHHHHHHHHHHHTTTT-
-TTTHHHHHHHHHHH-TTT-
-TT-HHHHHHHHHHH-TTT-
-TTTHHHHHHHHHHHTTT--
-TTTHHHHHHHHHHH-TTT-
-TT-HHHHHHHHHHH-TTT-
-TT-HHHHHHHHHHH-TTT-
-TT-HHHHHHHHHHH-TTT-
-TT-HHHHHHHHHTT-TTT-
-TT-HHHHHHHHTTT-TTT-
-TT-HHHHHHHHHHH-TTT-
-TT-HHHHHHHHHHHTTTT-
-TT-HHHHHHHHHHHTTTT-
-TT-TTHHHHHHHTT-TTT-
-TTTHHHHHHHHHHHTTTT-
-TT-HHHHHHHHHHH-STT-
-TT-HHHHHHHHHHH-TTT-
-TT-HHHHHHHHHHH-GGG-
-TT-HHHHHHHHHHH-TT--
-TT-HHHHHHHHHHH-TTT-
-TT-HHHHHHHHHTT-TTT-
-TT-HHHHHHHHTTT-TTT-
-TT-HHHHHHHHHHH-TTT-
-TTTHHHHHHHHHHH-TTT-
-TT-HHHHHHHHHHHT-TT-
-TT-HHHHHHHHHHH-GGG-
-TTTHHHHHHHHHHH-GGG-
-TTTHHHHHHHHHHHTTTT-
-TT-HHHHHHHHHHH-GGG-
-TTTHHHHHHHHHHH-GGG-
-TT-HHHHHHHHTTT-TTT-
-TT-HHHHHHHHHTT-TTT-
-TTTHHHHHHHHHTT-TTT-
-TT-TTHHHHHHHTT-TTT-
-TTTHHHHHHHHTTT-TTT-
-TT-HHHHHHHHHHH-TTT-
-TT-HHHHHHHHHTT-TTT-
-TTTHHHHHHHHHHH-TTT-
-TT-HHHHHHHHHTT-TTT-
-TT-HHHHHHHHHHH-TTT-
-TT-HHHHHHHHHHH-TTT-
-TT-HHHHHHHHHHH-GGG-
-TT-HHHHHHHHHHH-TTT-
-TT-TTHHHHHHHHH-TTT-
-TT-TTHHHHHHHHH-SS--
-TT-TTHHHHHHTTT-TT--
-TTTTTHHHHHHHHH-TT--
-TT-TTHHHHHHHHHTGGG-
-TTTTTHHHHHHHTT-TTT-
-TT-TTHHHHHHHHH-TTT-
-TTTHHHHHHHHHTT-TTT-
-TTTHHHHHHHHHTT-TTT-
-TT-HHHHHHHHHTT-TTT-
-TT-HHHHHHHHHTT-TTT-
-TT-HHHHHHHHHHH-TTT-
-TT-HHHHHHHHHHH-TTT-
-TTTHHHHHHHHTTT-TTT-
-TTTHHHHHHHHTTT-TTT-
-TT-HHHHHHHHHTT-TT--
-TTTHHHHHHHHHHH-TTT-
-TT-HHHHHHHHHHH-TTT-
-TT-HHHHHHHHTTT-TTT-
-TT-HHHHHHHHHHTTTTT-
-TT-HHHHHHHHHHH-TTT-
-TT-HHHHHHHHHHH-TTT-
-TT-HHHHHHHHHHH-TTT-
-TT-HHHHHHHHHHH-TTT-
-TT-HHHHHHHHHHH-GGG-
-TT-HHHHHHHHHHH-TTT-
-TT-HHHHHHHHHHH-TTT-
-TT-HHHHHHHHHHH-GGG-
-TT-HHHHHHHHHHH-TTT-
-TTTHHHHHHHHHHH-GGG-
-TT-HHHHHHHHHHH-STT-
-TTTTTHHHHHHHHH-TT--
-TTTHHHHHHHHHHH-TTT-
-TT-HHHHHHHHHHH-TTT-
-TT-HHHHHHHHHHH-TTT-
-TT-HHHHHHHHHHH-TTT-
-TT-HHHHHHHHHHH-TTT-
-TTTHHHHHHHHHHH-TTT-
-TT-HHHHHHHHHHH-TTT-
-TT-HHHHHHHHHHH-TTT-
-TTTHHHHHHHHHHH-TTT-
-TT-HHHHHHHHHHH-GGG-
-TT-HHHHHHHHHHH-GGG-
-TTTTTHHHHHHHHH--TT-
-TT-HHHHHHHHHHHT-S--
-TT-HHHHHHHHHHH-GGG-
-TT-HHHHHHHHHHS-GGG-
-TTTHHHHHHHHHHH-GGG-
-TT-HHHHHHHHHHH-GGG-
-TTTHHHHHHHHHHH-GGG-
-TT-HHHHHHHHHHH-TTT-
-TT-HHHHHHHHHHH--TT-
-TT-TTHHHHHHHHHTGGG-
-TT-TTHHHHHHHHHTTT--
-TT-HHHHHHHHHHH-GGG-
-TTTHHHHHHHHHHH-TTT-
-TTTHHHHHHHHTTT-TTT-
-TTTHHHHHHHHHTT-TTT-
-TTTHHHHHHHHHHH-TTT-
-TTTHHHHHHHHHHH-TTT-
-TT-HHHHHHHHHTT-TTT-
-TTTHHHHHHHHHHH-TTT-
-TTTHHHHHHHHHHH-TTT-
-TT-HHHHHHHHTTT-TTT-
-TT-HHHHHHHHHTT-STT-
-TT-HHHHHHHHHHH-STT-
-TTTHHHHHHHHHHHTGGG-
-TT-HHHHHHHHHHHTGGG-
-TT-HHHHHHHHHHH-TT--
-TT-HHHHHHHHHTT-STT-
-TT-HHHHHHHHHHH-TTT-
-TT-HHHHHHHHHHH-TTT-
-TTTHHHHHHHHHTTTTTT-
-TT-HHHHHHHHHTTTTTT-
-TTTHHHHHHHHHTT-TTT-
-TT-HHHHHHHHHTT-TTT-
-TT-HHHHHHHHHHH-TTT-
-TT-HHHHHHHHHHH-GGG-
-TT-HHHHHHHHHHH-GGG-
-TT-TTHHHHHHHHH-GGG-
-TT-TTHHHHHHTTT-TTT-
-TT-HHHHHHHHHHH-TT--
-TT-HHHHHHHHTTT-TTT-
-TT-HHHHHHHHHHH-TT--
-TT-HHHHHHHHTTT-TTT-
-TT-HHHHHHHHHTTT-S--
-TTTHHHHHHHHHHH-STT-
-TT-SHHHHHHHHHH--TT-
-TTTHHHHHHHHHHH--TT-
-TT-HHHHHHHHHHH-GGG-
-TT-HHHHHHHHHHH-GGG-
-TT-HHHHHHHHHHH-GGG-
-TTTHHHHHHHHHHH-TTT-
-TTTHHHHHHHHHHH-STT-
-TT-HHHHHHHHHHH-GGG-
-TTTHHHHHHHHHHH-TTT-
-TT-HHHHHHHHHHH-TT--
-TT-HHHHHHHHHHHTGGG-
-TTTHHHHHHHHHHH-GGG-
-TT-HHHHHHHHTTT-TT--
-TTTHHHHHHHHHTT-TT--
-TT-HHHHHHHHTTT-TT--
-TTTHHHHHHHHHHH-TT--
-TT-HHHHHHHHHHH-TT--
-TT-HHHHHHHHHHH-GGG-
-TT-HHHHHHHHHHHT-TT-
-TTTHHHHHHHHHTT-TT--
-TT-HHHHHHHHHHH-TT--
-TT-HHHHHHHHHHH--TT-
-TTTHHHHHHHHHHH--TT-
-TT-HHHHHHHHHHH-TTT-
-TT-HHHHHHHHTTT-TTT-
-TT-HHHHHHHHHHH-GGG-
-TT-HHHHHHHHHHH-TTT-
-TT-HHHHHHHHHHH-TTT-
-TTTHHHHHHHHHHH-TTT-
-TT-HHHHHHHHHHH-TTT-
-TT-HHHHHHHHHHH-TTT-
-TT-HHHHHHHHHTT-TT--
-TT-HHHHHHHHHTT-GGG-
-TT-HHHHHHHHHTT-TT--
-TT-HHHHHHHHHHH-TT--
-TTTHHHHHHHHTTT-TTT-
-TT-HHHHHHHHHHH-GGG-
-TTTHHHHHHHHHHH-TT--
-TT-HHHHHHHHHHH-GGG-
-TT-HHHHHHHHHHH-TTT-
-TTTHHHHHHHHHHH--S--
-TT-HHHHHHHHHHH-TTT-
-TT-HHHHHHHHHHH-TTT-
-TT-HHHHHHHHHHH-TTT-
-TT-HHHHHHHHHHH-TTT-
-TT-HHHHHHHHHHH-TTT-
-TT-HHHHHHHHHHH-TTT-
-TT-HHHHHHHHHTT-TTT-
-TT-HHHHHHHHHHH-TTT-
-TT-HHHHHHHHHHH-TTT-
-TT-HHHHHHHHTTT-TTT-
-TT-HHHHHHHHHHH-TTT-
-TT-HHHHHHHHHHH-GGG-
-TT-HHHHHHHHHHH-TTT-
-TT-HHHHHHHHHTT-GGG-
-TT-HHHHHHHHHTT-TTT-
-TT-HHHHHHHHHHH-TT--
-TTTHHHHHHHHHHH-GGG-
-TT-HHHHHHHHHHH-TTT-
-TT-HHHHHHHHHTT-GGG-
-TT-HHHHHHHHHTT-TT--
-TTTHHHHHHHHHHH-TTT-
-TT-HHHHHHHHHHH-TTT-
-TT-HHHHHHHHHHH-TTT-
-TT-HHHHHHHHHHH-GGG-
-TT-HHHHHHHHHTT-TTT-
-TT-HHHHHHHHHHH-GGG-
-TT-HHHHHHHHHHH-GGG-
-TTTHHHHHHHHHHH-TTT-
-TT-HHHHHHHHHHH-TTT-
-TT-HHHHHHHHHHH-TTT-
-TT-HHHHHHHHHHH-TTT-
-TT-HHHHHHHHHTT-TTT-
-TT-HHHHHHHHHHH-TTT-
-TTTHHHHHHHHHHH-TTT-
-TT-HHHHHHHHHHH-TTT-
-TTTHHHHHHHHTTT-TTT-
-TT-HHHHHHHHHHH-TTT-
-TT-HHHHHHHHHTT-TTT-
-TT-HHHHHHHHHHH-TTT-
-TT-HHHHHHHHHTT-TTT-
-TT-HHHHHHHHHTT-TTT-
-TT-HHHHHHHHHHH-TTT-
-TT-HHHHHHHHHHH-TT--
-TT-HHHHHHHHHHH-TTT-
-TTTHHHHHHHHHHH-TT--
-TTTHHHHHHHHHHH-SS--
-TTTHHHHHHHHHHH-TT--
-TTTHHHHHHHHHHH-TT--
-TTTHHHHHHHHHHH-GGG-
-TT-HHHHHHHHHHH-TT--
-TTTHHHHHHHHHHH--S--
-TT-HHHHHHHHTTT-GGG-
-TTTHHHHHHHHHHH-GGG-
-TT-HHHHHHHHHHH-TT--
-TTTHHHHHHHHHHH-TT--
-TT-HHHHHHHHHHH-TT--
-TT-HHHHHHHHHHH-GGG-
-TT-HHHHHHHHHHH-TT--
-TTTHHHHHHHHHHH-SS--
-TT-HHHHHHHHHHH-TT--
-TTTHHHHHHHHHHT-TT--
-TTTHHHHHHHHHHH-GGG-
-TT-HHHHHHHHHHH-TTT-
-TT-HHHHHHHHHHH-TTT-
-TTTHHHHHHHHHHH-TTT-
-TT-HHHHHHHHHHH-TTT-
-TTTHHHHHHHHHHH-TTT-
-TTTHHHHHHHHHHH-TTT-
-TT-HHHHHHHHHHS-TTT-
-TTTHHHHHHHHHHH-TTT-
-TT-HHHHHHHHHTT-GGG-
-TTTHHHHHHHHHHH-GGG-
-TT-HHHHHHHHHTT-GGG-
-TT-TTHHHHHHHTT-GGG-
-TT-HHHHHHHHHHH-TT--
-TT-HHHHHHHHHHH-TTT-
-TT-HHHHHHHHHHH-TTT-
-TT-HHHHHHHHHTT-TTT-
-TT-HHHHHHHHTTT-TTT-
-TTTHHHHHHHHHHH-TTT-
-TT-HHHHHHHHHHH-TTT-
-TT-HHHHHHHHHHH-TTT-
-TTTHHHHHHHHHHH-TTT-
-TT-HHHHHHHHHTS-TTT-
-TTTHHHHHHHHHHH-TTT-
-TT-HHHHHHHHHHH-TT--
-TT-HHHHHHHHHHH-GGG-
-TTTHHHHHHHHHHH-GGG-
-TTTHHHHHHHHHHH-TTT-
-TTTHHHHHHHHHHH-GGG-
-TT-HHHHHHHHHHH-TTT-
-TT-HHHHHHHHHHH-GGG-
-TTTHHHHHHHHHHH-GGG-
-TT-HHHHHHHHHHH-GGG-
-TT-HHHHHHHHHHH-GGG-
-TT-HHHHHHHHHHH-GGG-
-TT-HHHHHHHHHHH-GGG-
-TT-HHHHHHHHHHH-TTT-
-TT-HHHHHHHHHHH-GGG-
-TT-HHHHHHHHHTT-GGG-
-TT-HHHHHHHHHHH-GGG-
-TT-HHHHHHHHHHH-GGG-
-TT-HHHHHHHHHHH-GGG-
-TT-HHHHHHHHHHH-STT-
-TT-HHHHHHHHHHS-STT-
-TT-HHHHHHHHHHT-TT--
-TT-HHHHHHHHHHH-GGG-
-TT-HHHHHHHHHHH-GGG-
-TT-HHHHHHHHHHT-GGG-
-TTTHHHHHHHHHTT-GGG-
-TT-HHHHHHHHHHH-STT-
-TTTHHHHHHHHHHS-TT--
-TT-HHHHHHHHHHH-GGG-
-TTTHHHHHHHHHHH-TT--
-TT-HHHHHHHHHHH-GGG-
--S-HHHHHHHHHHH-GGG-
-TT-HHHHHHHHTTT-GGG-
-TT-HHHHHHHHHHH-GGG-
-TT-HHHHHHHHHHH-GGG-
--S-HHHHHHHHHHH-GGG-
-TT-HHHHHHHHHHT-GGG-
-TT-HHHHHHHHHHH-GGG-
-TT-HHHHHHHHHHH-GGG-
-TTTHHHHHHHHHHH-GGG-
-TT-HHHHHHHHHHHTGGG-
-TTTHHHHHHHHHHH-GGG-
-TT-HHHHHHHHHTT-GGG-
-TT-HHHHHHHHHHH-GGG-
-TT-HHHHHHHHHHH-TT--
-TTTHHHHHHHHHTT-GGG-
-TTTHHHHHHHHHHH-GGG-
-TTTHHHHHHHHHHH-GGG-
-TTTHHHHHHHHHHH-TT--
-TT-HHHHHHHHHHH-TTT-
-TTTHHHHHHHHHHH-TTT-
-TTTHHHHHHHHHHH-TTT-
-TTTHHHHHHHHTTT-TTT-
-TT-HHHHHHHHTTT-TT--
-TT-HHHHHHHHHHH-TTT-
-TTTHHHHHHHHHTT-TTT-
-TTTHHHHHHHHHHH-TTT-
-TT-HHHHHHHHHHH-TTT-
-TT-HHHHHHHHHHH-TTT-
-TTTHHHHHHHHHHH-TTT-
-TTTHHHHHHHHHHH-TTT-
-TT-HHHHHHHHHHH-TTT-
-TT-HHHHHHHHHHH-TTT-
-TTTHHHHHHHHTTT-TTT-
-TT-HHHHHHHHHHH-TTT-
-TT-HHHHHHHHHTT-TTT-
-TT-HHHHHHHHHHH-TTT-
-TT-HHHHHHHHHHH-TTT-
-TT-HHHHHHHHTTT-TTT-
-TT-HHHHHHHHHHH-TTT-
-TT-HHHHHHHHTTT-TTT-
-TT-HHHHHHHHHHH-TTT-
-TTTHHHHHHHHHHH-GGG-
-TT-HHHHHHHHHHH-TTT-
-TTTHHHHHHHHHHH-TTT-
-TT-HHHHHHHHHHH-TTT-
-TT-HHHHHHHHHHH-TTT-
-TT-HHHHHHHHHHH-TTT-
-TT-HHHHHHHHHHH-TTT-
-TT-HHHHHHHHHHH-TTT-
-TT-HHHHHHHHHHH-GGG-
-TT-HHHHHHHHHHH-TTT-
-TT-HHHHHHHHHHH-GGG-
-TT-HHHHHHHHHHH-TTT-
--S-HHHHHHHHHHH-GGG-
-TT-HHHHHHHHHHH-TTT-
-TT-HHHHHHHHHHH-TTT-
-TT-HHHHHHHHHHH-TTT-
-TTTHHHHHHHHTTT--TT-
-TT-HHHHHHHHHHH-TTT-
-TT-HHHHHHHHHHH-TTT-
-TT-HHHHHHHHHHH-TTT-
-TT-HHHHHHHHHHH-GGG-
-TT-HHHHHHHHHHH-TTT-
--S-HHHHHHHHHHH-TTT-
--S-HHHHHHHHHHH--TT-
--S-HHHHHHHHHHH-TTT-
--S-HHHHHHHHHHH-GGG-
--S-HHHHHHHHHHH-TTT-
--S-HHHHHHHHHHH-GGG-
--S-HHHHHHHHHHH-TTT-
---THHHHHHHHHHH-TTT-
--S-HHHHHHHHHHH-TTT-
-TT-HHHHHHHHHHH-TTT-
--S-HHHHHHHHHHT-TTT-
-TT-HHHHHHHHHHH-TTT-
-TT-HHHHHHHHHHH-TTT-
-TT-HHHHHHHHHHT-GGG-
-TT-HHHHHHHHHHH-TTT-
-TT-HHHHHHHHHHH-TTT-
-TT-HHHHHHHHHHH-GGG-
-TT-HHHHHHHHHHH-TTT-
-TT-HHHHHHHHHHH-TTT-
-TTTHHHHHHHHHHH-TTT-
-TTTHHHHHHHHHHH-TTT-
-TTTHHHHHHHHHHT-TTT-
-TT-HHHHHHHHHHH-TTT-
-TT-HHHHHHHHHHH-GGG-
-TT-HHHHHHHHHHH-TTT-
-TT-HHHHHHHHHHH-TTT-
-TT-HHHHHHHHHHH-TTT-
--S-HHHHHHHHHHH-TTT-
-TT-HHHHHHHHHHH-TTT-
-TT-HHHHHHHHHHH-GGG-
-TT-HHHHHHHHHHH-TTT-
-TT-HHHHHHHHHHH-GGG-
-TT-HHHHHHHHHHH-TTT-
-TTTHHHHHHHHHHH-TTT-
-TT-HHHHHHHHHHH-TTT-
-TT-HHHHHHHHHHH-TTT-
-TTTHHHHHHHHHHH-GGG-
-TTTHHHHHHHHHHH-TTT-
-TT-HHHHHHHHHHH-TTT-
-TTTHHHHHHHHHHH-TTT-
-TT-HHHHHHHHHHH-GGG-
-TT-HHHHHHHHHHH-GGG-
-TT-HHHHHHHHHHH-TTT-
-TT-HHHHHHHHHHH-TTT-
-TT-TTHHHHHHHHH-TTT-
-TT-HHHHHHHHHHH-TTT-
-TT-HHHHHHHHHHH-TTT-
-TT-HHHHHHHHHHH-TTT-
-TT-HHHHHHHHHHH-TTT-
-TT-HHHHHHHHHHH-TTT-
-TT-HHHHHHHHHHH-TTT-
-TT-HHHHHHHHHHH-TTT-
-TT-HHHHHHHHHHH-TTT-
-TT-HHHHHHHHHHH-TTT-
-TTTHHHHHHHHHHH-TTT-
-TTTHHHHHHHHHHH-TTT-
-TT-HHHHHHHHHHH--TT-
-TT-HHHHHHHHTTT-GGG-
-TT-HHHHHHHHHHH-TTT-
-TT-HHHHHHHHHHH-GGG-
-TT-HHHHHHHHHHH-GGG-
-TT-HHHHHHHHHHH-STT-
-TT-HHHHHHHHHHH-GGG-
-TT-HHHHHHHHHHH-TTT-
-TTTHHHHHHHHHHH-TTT-
-TT-HHHHHHHHHHH-TTT-
-TT-HHHHHHHHHHH-TTT-
-TT-HHHHHHHHHHH-GGG-
-TT-HHHHHHHHHHH-GGG-
-TT-HHHHHHHHHHH--TT-
--S-HHHHHHHHHTT-GGG-
-TT-HHHHHHHHHHH-GGG-
-TT-HHHHHHHHTTT-TTT-
--S-HHHHHHHHHHH-GGG-
-TT-HHHHHHHHHTT--TT-
-TT-HHHHHHHHHHH-TTT-
-TT-HHHHHHHHHHH-GGG-
-TT-HHHHHHHHHHH-GGG-
-TT-HHHHHHHHHHH-TTT-
-TT-HHHHHHHHHTTTGGG-
-TT-HHHHHHHHHHH-TTT-
-TT-HHHHHHHHHTT-GGG-
--S-HHHHHHHHHHH-GGG-
-TT-HHHHHHHHHHH-TTT-
-TT-HHHHHHHHHHH-TTT-
-TT-HHHHHHHHHHHT-TT-
-TT-HHHHHHHHHHH-GGG-
--S-HHHHHHHHHHH-TTT-
-TT-HHHHHHHHHHH-TTT-
-TT-HHHHHHHHHTT-TT--
-TT-HHHHHHHHHHH-TTT-
-TT-HHHHHHHHHHH-TTT-
-TT-HHHHHHHHHHH-TTT-
-TT-HHHHHHHHHHH-GGG-
-TT-HHHHHHHHHHH-TTT-
-TT-HHHHHHHHHHH-GGG-
-TT-HHHHHHHHHHH-TTT-
--S-HHHHHHHHHHH-TTT-
-TT-HHHHHHHHHTT--TT-
-TT-HHHHHHHHHTT-TTT-
--S-HHHHHHHHHHH-TTT-
--S-HHHHHHHHHHS-TTT-
-TT-HHHHHHHHHHH-TTT-
-TT-HHHHHHHHHHH-TTT-
-TT-HHHHHHHHHHH-TTT-
--S-HHHHHHHHHHH-TTT-
-TTHHHHHHHHHHHH-TTT-
-TTHHHHHHHHHHHH-TTT-
-TTHHHHHHHHHHHH-TT--
-TTHHHHHHHHHHHH-TTT-
-TTHHHHHHHHHHHT-TTT-
-TTHHHHHHHHHHHH-TTT-
-TTHHHHHHHHHHHH-TTT-
-TTHHHHHHHHHHHH-TTT-
-TTHHHHHHHHHHHH-TTT-
-TTHHHHHHHHHHHH-TTT-
-TTHHHHHHHHHHHS-TTT-
-TTHHHHHHHHHHHH-TTT-
-TTHHHHHHHHHHHH-TTT-
-TTHHHHHHHHHHHH-TTT-
-TTHHHHHHHHHHHH-TTT-
-TTHHHHHHHHHHHT-TTT-
-TTHHHHHHHHHHTT-TTT-
-TTHHHHHHHHHHHH-TTT-
-TTHHHHHHHHHHHH-TTT-
-TTHHHHHHHHHHTT-TTT-
-TTHHHHHHHHHHHS-TTT-
-TTHHHHHHHHHHHT-TTT-
-TTHHHHHHHHHHTT-TTT-
-TTHHHHHHHHHHHT-TTT-
-TTHHHHHHHHHHHH-TTT-
-TTHHHHHHHHHHHH-TTT-
-TTHHHHHHHHHHHH-TTT-
-TTHHHHHHHHHHHH-TTT-
--SHHHHHHHHHHHH-TTT-
--SHHHHHHHHHHHH-TTT-
-TTHHHHHHHHHHHS-GGG-
-TTTTHHHHHHHHHH-TTT-
-TTHHHHHHHHHHHH-TTT-
-TTHHHHHHHHHHHH-TTT-
-TTHHHHHHHHHHHH-TTT-
--SHHHHHHHHHHHH-TTT-
--SHHHHHHHHHHTT-TTT-
--SHHHHHHHHHHHH-TTT-
--SHHHHHHHHHHHH-TTT-
--SHHHHHHHHHHHS-TTT-
--SHHHHHHHHHHHH-TTT-
---HHHHHHHHHHHH-TTT-
---HHHHHHHHHHHH-TTT-
--SHHHHHHHHHHHH-TTT-
---HHHHHHHHHHHH-TTT-
--SHHHHHHHHHHHT-TTT-
--SHHHHHHHHHHHH-TT--
--SHHHHHHHHHHHH-TTT-
--SHHHHHHHHHHHH-TTT-
--SHHHHHHHHHHHH-TT--
-TTHHHHHHHHHHHH-GGG-
-TTHHHHHHHHHHHH-GGG-
-TTHHHHHHHHHHHH-GGG-
-TTHHHHHHHHHHHH--TT-
-TTHHHHHHHHHHHH-GGG-
-TTHHHHHHHHHHHH-GGG-
--SHHHHHHHHHHHH-TT--
--SHHHHHHHHHHHH-TTT-
-TTHHHHHHHHHHHH-STT-
-TTHHHHHHHHHHHH--TT-
--SHHHHHHHHHHHH-GGG-
--SHHHHHHHHHHHH-STT-
---HHHHHHHHHHHH-TTT-
--SHHHHHHHHHHTT-TTT-
--SHHHHHHHHHHHH-TTT-
--SHHHHHHHHHTTT-TTT-
--SHHHHHHHHHHHH-TTT-
---HHHHHHHHHHHH-GGG-
--SHHHHHHHHHHHH-TT--
--SHHHHHHHHHTTT-TTT-
--SHHHHHHHHHHHH-TTT-
-TTHHHHHHHHHHHH-TTT-
-TTHHHHHHHHHHHH-TTT-
-TTHHHHHHHHHHHH--TT-
-TTHHHHHHHHHHHH-TTT-
-TTHHHHHHHHHHHH-TTT-
-TTHHHHHHHHHTTT-TTT-
--SHHHHHHHHHHHH-TTT-
-TTHHHHHHHHHHHH-GGG-
-TTHHHHHHHHHHHH-STT-
--SHHHHHHHHHHHH-TTT-
---HHHHHHHHHHTT--TT-
-TTHHHHHHHHHHHH-TTT-
-TTHHHHHHHHHTTT-GGG-
-TTHHHHHHHHHHHH-TTT-
--SHHHHHHHHHHHH-TTT-
--SHHHHHHHHHHHHTTTT-
---HHHHHHHHHHTT-TTT-
--SHHHHHHHHHTTT-GGG-
-TTHHHHHHHHHHHH-GGG-
-TTHHHHHHHHHTTT-GGG-
-TTHHHHHHHHHHHH-TTT-
-TTHHHHHHHHHHHH-TTT-
--SHHHHHHHHHHHH-GGG-
--SHHHHHHHHHHHH-GGG-
-TTHHHHHHHHHHTT-GGG-
--SHHHHHHHHHHTT-GGG-
---HHHHHHHHHHHH-GGG-
--SHHHHHHHHHHHH-TTT-
--SHHHHHHHHHHHH-TTT-
--SHHHHHHHHHHHH-STT-
--SHHHHHHHHHHHH--TT-
--SHHHHHHHHHHHH-GGG-
--SHHHHHHHHHTTS-TT--
--SHHHHHHHHHHHH-TT--
--SHHHHHHHHHHHH-GGG-
--SHHHHHHHHHHHH-GGG-
--SHHHHHHHHHHHH-TTT-
--SHHHHHHHHHHHH-TT--
-TTHHHHHHHHHHHH--TT-
-TTHHHHHHHHHTTT-GGG-
-TTHHHHHHHHHHTT-TTT-
---HHHHHHHHHHHH-GGG-
--SHHHHHHHHHHTT--S--
---HHHHHHHHHHHH-TTT-
--SHHHHHHHHHHHH-TTT-
--SHHHHHHHHHHHH-TTT-
---HHHHHHHTHHHH-TTT-
--SHHHHHHHHHHHH-TTT-
---HHHHHHHGGGGT-TTT-
---HHHHHHHHHHHH-TTT-
---HHHHHHHGGGGT-TTT-
--SHHHHHHTTHHHH-TTT-
---HHHHHHHHHHHH-TTT-
--SHHHHHHHHHHHH-TTT-
--SHHHHHHHHGGGT-TT--
--SHHHHHHHGGGGT-TTT-
--SHHHHHHTTGGGT-TTT-
--SHHHHHHTTGGGT-TTT-
--SHHHHHHTTGGGT-TTT-
---HHHHHHHHGGGT-TT--
--SHHHHHHHHGGGT-TT--
-TTHHHHHHHHTTTT-TT--
--SHHHHHHHHHHHH-TT--
--SHHHHHHHHTTTT-TT--
-TTHHHHHHHGGGGT-TT--
-TTHHHHHHHHGGGT-SS--
-TTHHHHHHHHHTTT-TT--
-TTHHHHHHHHHHHH-SS--
-TTHHHHHHHHHHHH-TT--
-TTHHHHHHHHHHTTTTT--
--SHHHHHHHHHHHTTTT--
--SHHHHHHHHHHHH-SS--
---HHHHHHHHHHTT-SS--
---HHHHHHHHHHTTTSS--
--SHHHHHHHHHHHH-TT--
---HHHHHHHHHHHH-TT--
--SHHHHHHHHHHTT-TT--
--SHHHHHHHHHHTT-TT--
---HHHHHHHHHTTT-SS--
--SHHHHHHHHHHHH-TT--
-TTHHHHHHHHHHHHTTT--
--SHHHHHHHHHHHH-TT--
--SHHHHHHHHHHHH-TT--
-TTHHHHHHHHHHHH-TT--
--SHHHHHHHHHHTT--S--
--SHHHHHHHHHTTT-TT--
--SHHHHHHHHHHHH--S--
--SHHHHHHHHHHHH--S--
--SHHHHHHHHHHTT-TT--
---HHHHHHHHHHHH-SS--
--SHHHHHHHHHHTT-TT--
---HHHHHHHHHHTT-TT--
--SHHHHHHHHHTTT-TT--
--SHHHHHHHHHTTT-TT--
--SHHHHHHHHHHHH--S--
---HHHHHHHHHTTT-TT--
--SHHHHHHHHHTTT-TT--
---HHHHHHHHHHTT-TT--
---HHHHHHHHHHHH-TT--
---HHHHHHHHHHHH--S--
---HHHHHHHHHHTT--S--
--SHHHHHHHHHHHHTTT--
--SHHHHHHHHHHHHTSS--
--SHHHHHHHHHHHH-TT--
---HHHHHHHHHHHH-TT--
---HHHHHHHHHHHH-TT--
--SHHHHHHHHHHHH-TT--
---HHHHHHHHHHHH-SS--
-TTTTHHHHHHHHHHTTT--
--SHHHHHHHHHHTT-TT--
---HHHHHHHHHHHH-TT--
--SHHHHHHHHHHHH-TT--
--SHHHHHHHHHHHH-TT--
---HHHHHHHHHHHH--S--
---HHHHHHHHHHHH--S--
--SHHHHHHHHHHHH-----
---HHHHHHHHHHHH-TT--
---HHHHHHHHHHHH-----
--SHHHHHHHHHHHH-----
---HHHHHHHHHHHH-----
---HHHHHHHHHHHH-S---
---HHHHHHHHHHHH-----
---HHHHHHHHHHHH-----
--SHHHHHHHHHHHH-----
---HHHHHHHHHHHH-----
--SHHHHHHHHHHTT-----
--STTHHHHHHHTTT-----
--SHHHHHHHHHHHH-----
--SHHHHHHHHHTTT--S--
--SHHHHHHHHHHHH--S--
--SHHHHHHHHHHHH-SS--
--SHHHHHHHHHHHH--S--
-TTHHHHHHHHHHHH--S--
---HHHHHHHHHHHH--S--
--SHHHHHHHHHHHH--S--
---HHHHHHHHHHHH--S--
--SHHHHHHHHHHHH--S--
-TTHHHHHHHHHTTT--S--
--SHHHHHHHHHHHH--S--
--SHHHHHHHHHHHH--S--
-TTHHHHHHHHHHTT--S--
-TTHHHHHHHHHHHH-SS--
--SHHHHHHHHHHTT-----
-TTHHHHHHHHHHTT--S--
-TTHHHHHHHHHHHH--S--
-TTHHHHHHHHHHHH--S--
-TTHHHHHHHHHHHH-----
-TTHHHHHHHHHHTT-----
-TTHHHHHHHHHHHH-----
-TTHHHHHHHHHHHH-----
-TTHHHHHHHHHHHH--S--
--SHHHHHHHHHHHH-----
-TTHHHHHHHHHHHH-----
-TTHHHHHHHHHHTT-----
--SHHHHHHHHHHTT-----
-TTHHHHHHHHHHHH-----
-TTHHHHHHHHHHHH-----
-TTHHHHHHHHHHHH-----
-TTHHHHHHHHHHHH-TT--
-TTHHHHHHHHHHHH-----
-TTHHHHHHHHHHHH-TT--
-TTHHHHHHHHHHHT-TT--
-TTHHHHHHHHHHHH-TT--
-TTHHHHHHHHHHHT-TT--
-TTHHHHHHHHHHHH-TT--
-TTHHHHHHHHHHHH-TT--
-TTHHHHHHHHHHHH-TT--
-TTHHHHHHHHHHHH-TT--
-TTHHHHHHHHHHHH-TT--
-TTHHHHHHHHHHHH-TT--
-TTHHHHHHHHHHHHTTT--
-TTHHHHHHHHHHHT-SS--
-TTHHHHHHHHHHTT-S---
--SHHHHHHHHHHHHTTT--
--SHHHHHHHHHTTT-TT--
--SHHHHHHHHHHTT-TT--
--SHHHHHHHHHHTT-TT--
--SHHHHHHHHHHTTTTT--
--SHHHHHHHHHHHTTTT--
--SHHHHHHHHHHHTTTT--
--SHHHHHHHHHHHTTTT--
-TTHHHHHHHHHHHHTSS--
-TTHHHHHHHHHHHTTTT--
-TTHHHHHHHHHHHTTSS--
-TTHHHHHHHHHHHTTTT--
--SHHHHHHHHHHHTTTT--
--SHHHHHHHHHHHHTTT--
-TTHHHHHHHHHHHTTTT--
-TTHHHHHHHHHHHTT-S--
-TTHHHHHHHHHHHTTTT--
-TTHHHHHHHHHHTTTSS--
-TTHHHHHHHHHHHTTTT--
-TTHHHHHHHHHHHTTTT--
-TTHHHHHHHHHHTTTTT--
--SHHHHHHHHHHHTT-S--
--SHHHHHHHHHHHTTTT--
--SHHHHHHHHHHHTT-S--
--SHHHHHHHHHHHTT-S--
-TTHHHHHHHHHHHTT-S--
-TTHHHHHHHHHHHTT-S--
-TTHHHHHHHHHHHTT-S--
-TTHHHHHHHHHHHTT-S--
-TTHHHHHHHHHHHTT-S--
-TTHHHHHHHHHHHTT-S--
-TTHHHHHHHHHHHTT-S--
-TTHHHHHHHHHHHTT-S--
-TTHHHHHHHHHHTTT-S--
-TTHHHHHHHHHHHTT-S--
-TTHHHHHHHHHHHTT-S--
-TTHHHHHHHHHHHTT-S--
-TTHHHHHHHHHHTTT----
-TTHHHHHHHHHHHTT----
-TTHHHHHHHHHHHTT-S--
-TTHHHHHHHHHHHHT-S--
-TTHHHHHHHHHHHHT-S--
--SHHHHHHHHHHHTT----
---HHHHHHHHHHHHT----
--SHHHHHHHHHHHTT----
--SHHHHHHHHHHHTT-S--
--SHHHHHHHHHHHTTTT--
--SHHHHHHHHHHHTT-S--
--SHHHHHHHHHHHTT-S--
--SHHHHHHHHHHHHT-S--
--SHHHHHHHHHHHTT-S--
--SHHHHHHHHHHHTTTT--
--SHHHHHHHHHHHTT-S--
--SHHHHHHHHHHHTT-S--
--SHHHHHHHHHHHTTTT--
-TTHHHHHHHHHHHTTTT--
-TTHHHHHHHHHHHTTTT--
-TTHHHHHHHHHHHTTTT--
-TTHHHHHHHHHHHTTTT--
-TTHHHHHHHHHHHTT----
-TTHHHHHHHHHHHTT-S--
-TTHHHHHHHHHHHTT----
-TTHHHHHHHHHHTTT----
-TTHHHHHHHHHHTTT-S--
--SHHHHHHHHHHTTT----
-TTHHHHHHHHHHHTT----
-TTHHHHHHHHHHHTT----
-TTHHHHHHHHHHHTT-S--
-TTHHHHHHHHHHHTT-S--
-TTHHHHHHHHHHHTT-S--
-TTHHHHHHHHHHHTT-S--
-TTHHHHHHHHHTTTT-S--
-TTHHHHHHHHHHHTT-S--
-TTHHHHHHHHHHHTT-S--
-TTHHHHHHHHHTTTTTTT-
-TTHHHHHHHHHHTTTSS--
---HHHHHHHHHHHTT-S--
---TTHHHHHHHHHTT-S--
---HHHHHHHHHHHTT-S--
--SHHHHHHHHHHHTT-S--
--SHHHHHHHHHHHTT-S--
--SHHHHHHHHHHTTT-S--
---HHHHHHHHHHHTT-S--
---HHHHHHHHHHHTT-S--
---HHHHHHHHHHHTT-S--
---HHHHHHHHHHHTT-S--
-TTHHHHHHHHHHHTT-S--
-TTHHHHHHHHHHHTTTT--
-TTHHHHHHHHHHHTTTTT-
-TTHHHHHHHHHHHTSTTT-
-TTHHHHHHHHHHHTTSS--
-TTHHHHHHHHHHHTTTTT-
-TTHHHHHHHHHHHTTTTT-
-TTHHHHHHHHHHHTSTTT-
-TTHHHHHHHHHHHTTTTT-
-TTHHHHHHHHHHHTTTTT-
-TTHHHHHHHHHHHTTGGG-
--SHHHHHHHHHHHTTTTT-
--SHHHHHHHHHHTTTTTT-
--SHHHHHHHHHHHTTTTT-
--SHHHHHHHHHHHTT-TT-
-TTHHHHHHHHHHHTTTTT-
---HHHHHHHHHHHTTTTT-
--STTHHHHHHHHHTTGGG-
--STTHHHHHHHHHTTTT--
---HHHHHHHHHHHTTSTT-
---HHHHHHHHHHHTT-S--
---HHHHHHHHHHHTTTT--
---HHHHHHHHHHHTTTTT-
---HHHHHHHHHHHTTTTT-
-TTHHHHHHHHHHHTTTTT-
---HHHHHHHHHHHTTTTT-
---HHHHHHHHHHTTTTTT-
---HHHHHHHHHHTTTTTT-
--SHHHHHHHHHHHTTTTT-
---HHHHHHHHHHHTTTT--
--SHHHHHHHHHHTTTTTT-
---HHHHHHHHHHHTTTTT-
---HHHHHHHHHHTTTTTT-
--SHHHHHHHHHHHTTTTT-
---HHHHHHHHHHHTTTTT-
--SHHHHHHHHHHHTTTTT-
---HHHHHHHHHHHTTTTT-
---HHHHHHHHHHHTTTTT-
--SHHHHHHHHHHHTTTTT-
---HHHHHHHHHHHTTTTT-
--SHHHHHHHHHHHTTTTT-
--SHHHHHHHHHHHTTTTT-
--SHHHHHHHHHHHTTSS--
--SHHHHHHHHHHHTTTT--
--SHHHHHHHHHHHTTSS--
--SHHHHHHHHHHTTTTTT-
--SHHHHHHHHHHHTTTT--
--SHHHHHHHHHHHTTTTT-
-TTHHHHHHHHHHHTTTT--
---HHHHHHHHHHHTTTTT-
---HHHHHHHHHHHTTTT--
--SHHHHHHHHHHHTTTT--
---HHHHHHHHHHHTTTTT-
---HHHHHHHHHHHTTTTT-
---HHHHHHHHHHHTTTTT-
--SHHHHHHHHHHTTTTTT-
---HHHHHHHHHHHTTTTT-
--SHHHHHHHHHHHTTTTT-
--SHHHHHHHHHHHTTTTT-
---HHHHHHHHHHTTTTTT-
---HHHHHHHHHHHTSTTT-
--SHHHHHHHHHHHTTTTT-
--SHHHHHHHHHHHTTTTT-
-TTHHHHHHHHHHHTTTTT-
---HHHHHHHHHHHTTTTT-
--SHHHHHHHHHHHTTTTT-
--SHHHHHHHHHHHTTTTT-
--SHHHHHHHHHHHTTTTT-
---HHHHHHHHHHTTTTT--
---HHHHHHHHHHHTTTT--
---HHHHHHHHHHHTTTTT-
---HHHHHHHHHHHTTTTT-
---HHHHHHHHHHHTTTT--
--SHHHHHHHHHHHTTTTT-
---HHHHHHHHHHTTTTTT-
-TTHHHHHHHHHHHTTTTT-
-TTHHHHHHHHHHTTTTTT-
-TTHHHHHHHHHHHTTTTT-
-TTHHHHHHHHHHTTTTTT-
-TTHHHHHHHHHHTTTTTT-
-TTHHHHHHHHHHHTTTTT-
-TTHHHHHHHHHHHTTTTT-
-TTHHHHHHHHHHHTTTTT-
-TTHHHHHHHHHHTTTTTT-
-TTHHHHHHHHHHTTTTTT-
--SHHHHHHHHHHHTTTTT-
--SHHHHHHHHHHHTSGGG-
--SHHHHHHHHHHHTTTTT-
--SHHHHHHHHHHHTTTTT-
--SHHHHHHHHHHHTTTT--
---HHHHHHHHHHHTTTTT-
-TTHHHHHHHHHHTTT-S--
--SHHHHHHHHHHHTTTTT-
--SHHHHHHHHHHHTTTTT-
--SHHHHHHHHHHTTTTTT-
-TTHHHHHHHHHHHTTTTT-
-TTHHHHHHHHHHHTTTTT-
-TTHHHHHHHHHHTTT-TT-
-TTHHHHHHHHHHHTTTT--
-TTHHHHHHHHHHHTTTTT-
-TTHHHHHHHHHHHTT-TT-
-TTHHHHHHHHHHHTTSTT-
-TTHHHHHHHHHHTTT-S--
--SHHHHHHHHHHTTTTT--
--SHHHHHHHHHHHTTTT--
--SHHHHHHHHHHTTTTTT-
--SHHHHHHHHHHHTTTTT-
-TTHHHHHHHHHHHTTTTT-
--SHHHHHHHHHHHTTTTT-
-TTHHHHHHHHHHHTTTTT-
--SHHHHHHHHHHHTTTTT-
---HHHHHHHHHHHTTGGG-
--SHHHHHHHHHHHTTTTT-
-TTHHHHHHHHHHHTTTTT-
-TTHHHHHHHHHHHTTTTT-
-TTHHHHHHHHHHHT-TTT-
--SHHHHHHHHHHHTTTTT-
--SHHHHHHHHHHHTTTTT-
--SHHHHHHHHHHHTTGGG-
-TTHHHHHHHHHHHTSTT--
-TTHHHHHHHHHHTTTTT--
-TTHHHHHHHHHHHTTTT--
-TTHHHHHHHHHHHTTTTT-
-TTHHHHHHHHHHHTTGGG-
-TTHHHHHHHHHHHTTGGG-
-TTHHHHHHHHHHHTTGGG-
-TTHHHHHHHHHHHTTTTT-
-TTHHHHHHHHHHHTTTTT-
-TTHHHHHHHHHHHTTTT--
-TTHHHHHHHHHHHTTTT--
-TTHHHHHHHHHHTTTTT--
-TTHHHHHHHHHHHTTTTT-
-TTHHHHHHHHHHHTTTTT-
-TTHHHHHHHHHHHTTTTT-
-TTHHHHHHHHHHHTTTTT-
-TTHHHHHHHHHHHTTTTT-
-TTHHHHHHHHHHHTTTTT-
-TTHHHHHHHHHHHTSTTT-
-TTHHHHHHHHHHTTTTTT-
-TTHHHHHHHHHHHTTTTT-
-TTHHHHHHHHHHHTTTT--
-TTHHHHHHHHHHHTTTTT-
-TTHHHHHHHHHHHTTTTT-
-TTHHHHHHHHHHHTTTTT-
-TTHHHHHHHHHHHTTTTT-
-TTHHHHHHHHHHHTTTTT-
-TTHHHHHHHHHHHTTTTT-
-TTHHHHHHHHHHHHTTTT-
-TTHHHHHHHHHHHTTTTT-
-TTHHHHHHHHHHHTTTTT-
--S-THHHHHHHHHTTTTT-
--S-TTHHHHHHHHTTTTT-
-TT-THHHHHHHHHTTTTT-
--S-TTHHHHHHHHTTTTT-
-TT-SHHHHHHHHHTTTTT-
--S-STHHHHHHHHTTTTT-
--S-SHHHHHHHHHTTTTT-
--S-HHHHHHHHHHTTTTT-
--S-HHHHHHHHHTTTTTT-
--SHHHHHHHHHHHTTTTT-
--STHHHHHHHHHTTTTTT-
-TTHHHHHHHHHHTTTTTT-
--SHHHHHHHHHHTTTTTT-
--SHHHHHHHHHHHTTTTT-
--SHHHHHHHHHHHTTTTT-
--SHHHHHHHHHHHTTTTT-
--SHHHHHHHHHHHTTTTT-
---HHHHHHHHHHHTTTTT-
---HHHHHHHHHHHTTTTT-
---HHHHHHHHHHHTTTTT-
--SHHHHHHHHHHHTTTTT-
-TTHHHHHHHHHHHTTTTT-
--SHHHHHHHHHHTTTTTT-
-TTHHHHHHHHHHHTTTTT-
--SHHHHHHHHHHHTTTTT-
--SHHHHHHHHHHHTTTTT-
--SHHHHHHHHHHHTTTTT-
--SHHHHHHHHHHHTTTTT-
--SHHHHHHHHHHHTTTTT-
--SHHHHHHHHHHHTTTTT-
--SHHHHHHHHHHHTTGGG-
---HHHHHHHHHHHTTTTT-
--SHHHHHHHHHHHTT-TT-
--SHHHHHHHHHHHTT-S--
--SHHHHHHHHHHHTTTT--
-TTHHHHHHHHHHHTT-S--
--SHHHHHHHHHHHTT-S--
--SHHHHHHHHHHTTT-S--
-TTHHHHHHHHHHHTTTT--
--SHHHHHHHHHHHTT-TT-
-TTHHHHHHHHHHHTT-TT-
-TTHHHHHHHHHHHTT-TT-
--SHHHHHHHHHHHTTTTT-
-TTHHHHHHHHHHHTTTTT-
-TTHHHHHHHHHHHTTTT--
-TTHHHHHHHHHHHTT-S--
---HHHHHHHHHHHTT-S--
--SHHHHHHHHHHHTTTT--
--SHHHHHHHHHHHTT-S--
--SHHHHHHHHHHHHT-S--
---HHHHHHHHHHHTTTT--
--SHHHHHHHHHHHTT-S--
---HHHHHHHHHHHTTSS--
--SHHHHHHHHHHHHTSS--
--SHHHHHHHHHHHTTTT--
--SHHHHHHHHHHHTTTTT-
---HHHHHHHHHHTTTTTT-
---HHHHHHHHHHHTTTT--
---HHHHHHHHHHHTT-S--
--SHHHHHHHHHHHTT-S--
-TTHHHHHHHHHHTTTSS--
-TTHHHHHHHHHHHTT-S--
-TTHHHHHHHHHHHTT----
-TTHHHHHHHHHHHTT-S--
--SHHHHHHHHHHHTT-S--
-TTHHHHHHHHHHHTTTT--
-TTHHHHHHHHHHHTTTT--
-TTHHHHHHHHHHHTTSS--
-TTHHHHHHHHHHHTTSS--
-TTHHHHHHHHHHTTTTT--
-TTHHHHHHHHHHHTTSTT-
--SHHHHHHHHHHTTTGGG-
-TTHHHHHHHHHHHT-TTT-
-TTHHHHHHHHHHHTTGGG-
-TTHHHHHHHHHHHTSTTT-
-TTHHHHHHHHHHHS-GGG-
-TTHHHHHHHHHHHS-GGG-
--SHHHHHHHHHHHTTGGG-
--SHHHHHHHHHHHTT-TT-
--SHHHHHHHHHHHTTTTT-
--SHHHHHHHHHHHTTTTT-
--SHHHHHHHHHHHTTTTT-
-TTHHHHHHHHHHHTTTTT-
-TTHHHHHHHHHHHHTTTT-
-TTHHHHHHHHHHHTTGGG-
-TTHHHHHHHHHHTTTTTT-
--SHHHHHHHHHHTTTTTT-
-TTHHHHHHHHHHHTTTT--
-TTHHHHHHHHHHTTTGGG-
-TTHHHHHHHHHHHTSGGG-
-TTHHHHHHHHHHHTSGGG-
-TTHHHHHHHHHHTTTGGG-
-TTHHHHHHHHHHHTTTTT-
-TTHHHHHHHHHHTTTTTT-
-TTHHHHHHHHHHHTSTTT-
-TTHHHHHHHHHHHTSTTT-
-TTHHHHHHHHHHHTTGGG-
-TTHHHHHHHHHHHTTTTT-
-TTHHHHHHHHHHHTTTTT-
-TTHHHHHHHHHHHTTTTT-
-TTHHHHHHHHHHHTSTTT-
-TTHHHHHHHHHHHTTGGG-
-TTHHHHHHHHHHTTTGGG-
-TTHHHHHHHHHHHTTTTT-
-TTHHHHHHHHHHHTTTT--
-TTHHHHHHHHHHTTTTTT-
-TTHHHHHHHHHHTTTTT--
-TTHHHHHHHHHHHTT-S--
--SHHHHHHHHHHHTT-S--
-TTHHHHHHHHHTTTTSS--
-TTHHHHHHHHHHTTTSS--
--SHHHHHHHHHTTTTSS--
-TTHHHHHHHHHTTTTSS--
--SHHHHHHHHHTTTTSS--
-TTHHHHHHHHHHTTTSS--
-TTHHHHHHHHGGGTTSS--
-TTHHHHHHHHGGGTTSS--
--SHHHHHHHGGGTTTSS--
--SHHHHHHHHGGGTTSS--
--SHHHHHHHHTTTTTSS--
--SHHHHHHHHGGGTTSS--
--SHHHHHHHHTTTTTSS--
--SHHHHHHHHGGGTTSS--
--SHHHHHHHGGGGSSSS--
--SHHHHHHHGGGTTTSS--
--SHHHHHHTTGGGTTSS--
-TTHHHHHHHTSGGGTSS--
-TTHHHHHHH-TTTTTSS--
-TTHHHHHHT-GGGTTSS--
-TTHHHHHHHTGGGTTSS--
-TTHHHHHHHHGGGTTSS--
-TTHHHHHHH-GGGTTSS--
-TTHHHHHHH-GGGTTSS--
-TTHHHHHHH-TTTTTSS--
-TTHHHHHHH-TTTTTSS--
-TTHHHHTTT-TTSSSSS--
-TTHHHHTTT-TTTTTSS--
-TTHHHHHTT-TTTTTSS--
-TTHHHHHHH-GGGTTSS--
-TTHHHHHTT-GGGTTSS--
-TTHHHHHHH-TTTTTSS--
--SHHHHTTTTTTTTTSS--
-TTHHHHHHH-GGGTTSS--
-TTHHHHTTT-TTTTTSS--
-TTHHHHHTT-GGGTTSS--
--SHHHHHHH-GGGTTSS--
--SHHHHHHHTGGGTTSS--
--SHHHHHTT-GGGTTSS--
--SHHHHHHHSTTTTTSS--
--SHHHHHHHTGGGTTSS--
--SHHHHTTT-TTSSSSS--
--STTTTTTT-GGGTTSS--
--SHHHHTTT-TTTTTSS--
---HHHHHHH-GGGTTSS--
--SHHHHTTT-TTTTTSS--
--SHHHHTTT-GGGTTSS--
--SHHHHTTT-GGGSSSS--
--SHHHHHHHHGGGTTSS--
---HHHHHTT-TTTTTSS--
---HHHHHTT-TTTTTSS--
--SHHHHHTT-GGGTTSS--
--SHHHHHTT-GGGTTSS--
---HHHHTTT-GGGTTSS--
--SHHHHTTT-GGGTTSS--
---HHHHTTT-GGGTTSS--
--SHHHHTTT-GGGTTSS--
---HHHHTTT-GGGTTSS--
--SHHHHTTT-TTTTTSS--
---HHHHHTT-GGGTTSS--
--SHHHHTTT-GGGTTSS--
---HHHHHTT-GGGTTSS--
--SHHHHTTS-GGGTTSS--
---HHHHHHHSGGGTTSS--
--SHHHHHHT-GGGTTSS--
---HHHHHHTTGGGTTSS--
---HHHHHHT-GGGTTSS--
-TTHHHHHHT-GGGTTSS--
-TTHHHHHHTTGGGTTSS--
-TTHHHHHHTTGGGTTSS--
-TTTTHHHHT-GGGTTSS--
-TTHHHHHHTTGGGTTSS--
--SHHHHHTT-GGGTTSS--
--SHHHHHHH-TTTTTSS--
-TTHHHHHHH-GGGTTSS--
--SHHHHHTT-GGGTTSS--
--SHHHHHHTTGGGTTSS--
--SHHHHHHHTGGGTTSS--
--SHHHHHHHHGGGTTSS--
--SHHHHHHHHHTTTTSS--
--SHHHHHHHHHHHSSSS--
--SHHHHHHHHHTTTTSS--
--SHHHHHHHHHTTTTSS--
--SHHHHHHHHTTTTTSS--
--SHHHHHHHHHTTTTSS--
--SHHHHHHHHHTTTTSS--
--SHHHHHHHHHHHTTSS--
--SHHHHHHHHHHHTTSS--
--SHHHHHHHHHTTTTSS--
-TTHHHHHHHHHTTTTSS--
--SHHHHHHHHHTTTTSS--
--SHHHHHHHHHTTTTSS--
--SHHHHHHHHHTTTTSS--
--SHHHHHHHHHTTTTSS--
-TTHHHHHHHHHTTTTSS--
-TTHHHHHHHHHHHTTSS--
--SHHHHHHHHHHHTTSS--
--SHHHHHHHHHTTTTSS--
--SHHHHHHHHHHHTTSS--
-TTHHHHHHHHHTTTTSS--
--SHHHHHHHHHHHTTSS--
--SHHHHHHHHHHHTTSS--
-TTHHHHHHHHHTTTTSS--
--SHHHHHHHHTTTSSSS--
-TTHHHHHHHHTTTTTSS--
-TTHHHHHHHHHTTTTSS--
-TTHHHHHHHHHTTTTSS--
-TTHHHHHHHHHTTTTSS--
-TTHHHHHHHHHTTTTSS--
-TTHHHHHHHHHTTTTSS--
-TTHHHHHHHHTTTSSSS--
-TTHHHHHHHHHTTSSSS--
-TTHHHHHHHHHHHSSSS--
--SHHHHHHHHHTTSSSS--
--SHHHHHHHHHTSSSSS--
-TTHHHHHHHHTTSSSSS--
-TTHHHHHHHHHHHSSSS--
-TTHHHHHHHHHHHS-SS--
-TTHHHHHHHHTTTSS-S--
-TTHHHHHHHHHHHSS-S--
-TTHHHHHHHHHHHTT-S--
-TTHHHHHHHHHHHTT-S--
-TTHHHHHHHHHHHTT----
--SHHHHHHHHHHHTT-S--
-TTHHHHHHHHHHHTT-S--
--SHHHHHHHHHHHHT-S--
-TTHHHHHHHHHHHTT-S--
-TTHHHHHHHHHHHTT-S--
-TTHHHHHHHHHHHHT-S--
-TTHHHHHHHHHHTTT-S--
-TTHHHHHHHHHHHTT-TT-
-TTHHHHHHHHHHHTT-S--
--SHHHHHHHHHHHTT-S--
-TTHHHHHHHHHHHTT-S--
-TTHHHHHHHHHHHTT-TT-
--SHHHHHHHHHHHTT-S--
--SHHHHHHHHHHHTT-TT-
-TTHHHHHHHHHHHHT-TT-
-TTHHHHHHHHHHHTT-TT-
--SHHHHHHHHHHHTT-TT-
-TTHHHHHHHHHHHTT-S--
-TTHHHHHHHHHHHTT-TT-
-TTHHHHHHHHHHHTT-S--
-TTHHHHHHHHHHHTT-TT-
-TTHHHHHHHHHHHTT-TT-
-TTHHHHHHHHHHHTT-TT-
-TTHHHHHHHHHHHTT-TT-
-TTTTHHHHHHHHHTT-S--
-TTHHHHHHHHHHHTT-S--
-TTHHHHHHHHHHHTT-S--
-TTHHHHHHHHHHHTT-S--
-TTHHHHHHHHHHHTT-S--
--SHHHHHHHHHHHTT-TT-
--SHHHHHHHHHHHTT-S--
-TTHHHHHHHHHHHTT-S--
-TTHHHHHHHHHHHTT-S--
-TTHHHHHHHHHHHTT-S--
-TTHHHHHHHHHHHTT-S--
-TTHHHHHHHHHHHTT-TT-
-TTHHHHHHHHHHHTT-S--
--SHHHHHHHHHHHTT-S--
-TTHHHHHHHHHHHTT----
-TTHHHHHHHHHHHTT-S--
-TTHHHHHHHHHHHTT-S--
--SHHHHHHHHHHHTT-S--
---HHHHHHHHHHTTT-S--
---HHHHHHHHHHHTT-S--
---HHHHHHHHHHTTT-S--
---HHHHHHHHHHHTT-S--
--SHHHHHHHHHHHTT-S--
--SHHHHHHHHHHHTT-S--
---HHHHHHHHHHTTT-S--
---HHHHHHHHHHHTT-S--
---HHHHHHHHHHHTT-S--
--SHHHHHHHHHHHTT-S--
---HHHHHHHHHHHTT-S--
---HHHHHHHHHHHTT-S--
---HHHHHHHHHHHTT-S--
---HHHHHHHHHHHTT-S--
-TTHHHHHHHHHHHTT-S--
--SHHHHHHHHHHHTT-S--
--SHHHHHHHHHHTTT-S--
---HHHHHHHHHHHTT-S--
--SHHHHHHHHHHHTT-S--
--SHHHHHHHHHHHTTSS--
---HHHHHHHHHHTTTSS--
--SHHHHHHHHHHHTTSS--
---HHHHHHHHHTTTTSS--
---HHHHHHHHHHHTTSS--
---HHHHHHHHHHHTT-S--
--SHHHHHHHHHHHTTSS--
--SHHHHHHHHHHTTTSS--
--SHHHHHHHHHHHTT-S--
---HHHHHHHHHHHTT-S--
--SHHHHHHHHHHTTT-S--
---HHHHHHHHHHHTT-S--
---HHHHHHHHHHHTT-S--
---HHHHHHHHHHHTT-S--
---HHHHHHHHHHHTT-S--
---HHHHHHHHHHTTT-S--
---HHHHHHHHHHHTT-S--
--SHHHHHHHHHHHTT-S--
--SHHHHHHHHHHHTT-S--
--SHHHHHHHHHHHTT-S--
--SHHHHHHHHHHHTT-S--
--SHHHHHHHHHHHTT-S--
--SHHHHHHHHHHHTT-S--
---HHHHHHHHHHHTT----
--SHHHHHHHHHHTTT-S--
--SHHHHHHHHHHHTT-S--
---HHHHHHHHHHHTT----
--SHHHHHHHHHHTTT----
---HHHHHHHHHHTTT----
---HHHHHHHHHHHTT----
---HHHHHHHHHHHTT-S--
---HHHHHHHHHHHTT----
--SHHHHHHHHHHHTT----
--SHHHHHHHHHHTTT----
---HHHHHHHHHHHHT----
---HHHHHHHHHHHTT----
---HHHHHHHHHHHTT----
---HHHHHHHHHHHTT-S--
--SHHHHHHHHHHTTT-S--
---HHHHHHHHHHHTT----
--SHHHHHHHHHHHTT-S--
---HHHHHHHHHHHTT----
--SHHHHHHHHHHHTT-S--
--SHHHHHHHHHHTTT----
--SHHHHHHHHHHHTT-S--
---HHHHHHHHHHHTT-S--
---HHHHHHHHHHHTT-S--
---HHHHHHHHHHHHT-S--
---HHHHHHHHHHHTT----
--SHHHHHHHHHHTTT----
--SHHHHHHHHHHHTT----
--SHHHHHHHHHHHHT----
--SHHHHHHHHHHTTT----
--SHHHHHHHHHHTTT----
--SHHHHHHHHHHHTT-S--
--SHHHHHHHHHHHTT----
--SHHHHHHHHHHHHT----
--SHHHHHHHHHHHHT-S--
---HHHHHHHHHHHTT-TT-
--SHHHHHHHHHHHHT----
--SHHHHHHHHHHHHT-S--
---HHHHHHHHHHHHT-S--
---HHHHHHHHHHHTT-S--
---HHHHHHHHHHHHT----
---HHHHHHHHHHHTT----
---HHHHHHHHHHHTT-S--
-TTHHHHHHHHHHHTT-S--
--SHHHHHHHHHHHTT-S--
--SHHHHHHHHHHHHT-S--
--SHHHHHHHHHHTTT-S--
--SHHHHHHHHHHHTT-S--
--SHHHHHHHHHHTTT-S--
-TTHHHHHHHHHHHTT-S--
--SHHHHHHHHHHHTT-S--
-TTHHHHHHHHHHTTT-S--
-TTHHHHHHHHHHHTT-S--
-TTHHHHHHHHHHHTT-S--
-TTHHHHHHHHHHHTT----
-TTHHHHHHHHHHHTT----
-TTHHHHHHHHHHHTT----
--SHHHHHHHHHHHHT----
--SHHHHHHHHHHHTT----
-TTHHHHHHHHHHHTT-TT-
---HHHHHHHHHHHTT----
---HHHHHHHHHHHTT-S--
-TTHHHHHHHHHHTTT----
-TTHHHHHHHHHHHTT----
--SHHHHHHHHHHTTT----
--SHHHHHHHHHHTTT----
--SHHHHHHHHHHHTT----
--SHHHHHHHHHHHTT----
--SHHHHHHHHHHHTT----
-TTHHHHHHHHHHHTT----
-TTHHHHHHHHHHHTT-S--
---HHHHHHHHHHHTT-TT-
-TTHHHHHHHHHHHTT----
--SHHHHHHHHHHTTT-S--
-TTHHHHHHHHHHHTT-S--
-TTHHHHHHHHHHTTT-TT-
-TTHHHHHHHHHHTTT-TT-
--SHHHHHHHHHHHTT-S--
---HHHHHHHHHHHTT-TT-
--SHHHHHHHHHHTTT-TT-
-TTHHHHHHHHHHHTT-TT-
--SHHHHHHHHHHHTT-TT-
--SHHHHHHHHHHTTT-S--
-TTHHHHHHHHHHHTT-TT-
--SHHHHHHHHHHHTT-TT-
-TTHHHHHHHHHHHHT-S--
-TTHHHHHHHHHHHTT-TT-
---HHHHHHHHHHHHT-TT-
---HHHHHHHHHHHTT----
--SHHHHHHHHHHHHT----
--SHHHHHHHHHHHHT----
---HHHHHHHHHHHTT-TT-
-TTHHHHHHHHHHHHT-TT-
-TTHHHHHHHHHHHTT-TT-
---HHHHHHHHHHHTT-S--
--SHHHHHHHHHHTTT-TT-
--SHHHHHHHHHHHTT-TT-
---HHHHHHHHHHHTT-S--
--SHHHHHHHHHHHTT-S--
---HHHHHHHHHHHTT-TT-
---HHHHHHHHHHHTT-TT-
---HHHHHHHHHHHTTGGG-
--SHHHHHHHHHHHTTGGG-
--SHHHHHHHHHHHTTGGG-
---HHHHHHHHHHHTT-TT-
--SHHHHHHHHHHHTSGGG-
---HHHHHHHHHHHTT-S--
---HHHHHHHHHHHTT-S--
--SHHHHHHHHHHTTT-TT-
--SHHHHHHHHHHTTT-TT-
--SHHHHHHHHHHHHT-TT-
--SHHHHHHHHHHHTT-TT-
--SHHHHHHHHHHHTT-TT-
-TTHHHHHHHHHHHTT-S--
-TTHHHHHHHHHHHTT-TT-
-TTHHHHHHHHHHHTT-TT-
-TTHHHHHHHHHHHTT-TT-
-TTHHHHHHHHHHHTT-TT-
--SHHHHHHHHHHHTT-TT-
--SHHHHHHHHHHHTT-TT-
--SHHHHHHHHHHHTT-TT-
--SHHHHHHHHHHHTT-TT-
--SHHHHHHHHHHHHT-TT-
-TTHHHHHHHHHHHTT-S--
-TTHHHHHHHHHHHTT-TT-
-TTHHHHHHHHHHHTT-S--
---HHHHHHHHHHHTT-TT-
-TTHHHHHHHHHHHTT-TT-
-TTHHHHHHHHHHHTT-S--
-TTHHHHHHHHHHHTT-S--
-TTHHHHHHHHHHHHT-TT-
---HHHHHHHHHHHTT-S--
--SHHHHHHHHHHHHT-TT-
--SHHHHHHHHHHHTTTTT-
--SHHHHHHHHHHHTTTTT-
--SHHHHHHHHHHHTTGGG-
-TTHHHHHHHHHHTTT-TT-
-TTHHHHHHHHHHHTTTTT-
--SHHHHHHHHHHHTT-TT-
---HHHHHHHHHHHHT-S--
--SHHHHHHHHHHHTT-TT-
-TTHHHHHHHHHHTTT-TT-
-TTHHHHHHHHHHTTT-TT-
-TTHHHHHHHHHHHTT-S--
-TTHHHHHHHHHHHTT-TT-
-TTHHHHHHHHHHHTT-TT-
-TTHHHHHHHHHHHTT-TT-
-TTHHHHHHHHHHHTT-S--
-TTHHHHHHHHHHHTT-S--
-TTHHHHHHHHHHHTT-S--
-TTHHHHHHHHHHHTT-S--
-TTHHHHHHHHHHHTT-TT-
--SHHHHHHHHHHHTT-TT-
-TTHHHHHHHHHHHTT-TT-
-TTHHHHHHHHHHHTT-S--
-TTHHHHHHHHHHHTT-S--
-TTHHHHHHHHHHHTT-S--
-TTHHHHHHHHHHHTT-S--
-TTHHHHHHHHHHHTT-S--
-TTHHHHHHHHHHHTT-TT-
-TTHHHHHHHHHHHTT-TT-
-TTHHHHHHHHHHTTT-S--
-TTHHHHHHHHHHHTT-TT-
-TTHHHHHHHHHHHTT-TT-
-TTHHHHHHHHHHHTT-S--
-TTHHHHHHHHHHHTT-S--
-TTHHHHHHHHHHHHT-S--
-TTHHHHHHHHHHHTT-S--
-TTHHHHHHHHHHHTT-S--
-TTHHHHHHHHHHHTT-S--
-TTHHHHHHHHHHHTT-S--
-TTHHHHHHHHHHHTT-S--
-TTHHHHHHHHHHHTTTT--
-TTHHHHHHHHHHTTTTT--
-TTHHHHHHHHHHHTT-S--
-TTHHHHHHHHHHHTT-S--
-TTHHHHHHHHHHHTTTT--
-TTHHHHHHHHHHHTT-S--
-TTHHHHHHHHHHHTT-S--
--SHHHHHHHHHHHTT----
--SHHHHHHHHHHHTT-S--
--SHHHHHHHHHHHTT-S--
--SHHHHHHHHHHHTT-S--
-TTHHHHHHHHHHTTTSS--
-TTHHHHHHHHHHHTT-S--
-TTHHHHHHHHHHHTT-S--
---HHHHHHHHHHHTT-S--
--SHHHHHHHHHHHTT-S--
-TTHHHHHHHHHHHTT-S--
--SHHHHHHHHHHHTT-S--
-TTHHHHHHHHHHHTT-S--
-TTHHHHHHHHHHHHT-S--
---HHHHHHHHHHHTT-S--
-TTHHHHHHHHHHHTT-S--
-TTHHHHHHHHHHHTT-S--
---HHHHHHHHHHHTT-S--
--SHHHHHHHHHHHTT-S--
-TTHHHHHHHHHHHTT-S--
-TTHHHHHHHHHHHTT-S--
--SHHHHHHHHHHHTT-S--
-TTHHHHHHHHHHHTT-S--
--SHHHHHHHHHHHTT-S--
-TTHHHHHHHHHHHHT-S--
-TTHHHHHHHHHHHTT-S--
-TTHHHHHHHHHHHTT-S--
-TTHHHHHHHHHHHHTTT--
-TTHHHHHHHHHHHTT-S--
-TTHHHHHHHHHHHTT-S--
-TTHHHHHHHHHHHTT-S--
-TTHHHHHHHHHHHTT-S--
-TTHHHHHHHHHHHTT-S--
-TTHHHHHHHHHHHTT-S--
-TTHHHHHHHHHHHTTTT--
-TTHHHHHHHHHHHTTTT--
-TTHHHHHHHHHHHTT-S--
--SHHHHHHHHHHHTT-S--
-TTHHHHHHHHHHHTT----
-TTHHHHHHHHHHHTT-S--
-TTHHHHHHHHHHHTT-S--
-TTHHHHHHHHHHHHT-S--
-TTHHHHHHHHHHHTT-S--
-TTHHHHHHHHHHHTT-S--
-TTHHHHHHHHHHHHT-S--
-TTHHHHHHHHHHHTT----
--SHHHHHHHHHHTTT----
-TTHHHHHHHHHHHTT-S--
-TTHHHHHHHHHHHTT----
-TTHHHHHHHHHHHTT-S--
-TTHHHHHHHHHHHTT-S--
-TTHHHHHHHHHHHTT-S--
-TTHHHHHHHHHHHHT-S--
-TTHHHHHHHHHHHHT-S--
-TTHHHHHHHHHHTTT-S--
-TTHHHHHHHHHHHTT-S--
--SHHHHHHHHHHHHT-S--
-TTHHHHHHHHHHHTT-S--
-TTHHHHHHHHHHHTT-S--
-TTHHHHHHHHHHHTT----
-TTHHHHHHHHHHHTT-S--
-TTHHHHHHHHHHHTT----
-TTHHHHHHHHHHHHT-S--
-TTHHHHHHHHHHHTT-TT-
-TTHHHHHHHHHHHTT-TT-
-TTHHHHHHHHHHHTT-S--
-TTHHHHHHHHHHHTTGGG-
-TTHHHHHHHHHHHTSTTT-
-TTHHHHHHHHHHHTSTT--
-TTHHHHHHHHHHHSSGGG-
-TTHHHHHHHHHHHTTTTT-
-TTHHHHHHHHHHHTTTTT-
--SHHHHHHHHHHHTTTTT-
-TTHHHHHHHHHHHTTGGG-
-TTHHHHHHHHHHHTTTT--
--SHHHHHHHHHHHTTTTT-
--SHHHHHHHHHHHTTSTT-
--SHHHHHHHHHHHTTTTT-
--SHHHHHHHHHHHTTTTT-
--SHHHHHHHHHHHTTTTT-
--SHHHHHHHHHHHTTGGG-
--SHHHHHHHHHHHTTTTT-
--SHHHHHHHHHHHTTTTT-
--SHHHHHHHHHHHTTTTT-
--SHHHHHHHHHHHTTTTT-
-TTHHHHHHHHHHHTTTTT-
--SHHHHHHHHHHTTTTTT-
--SHHHHHHHHHHHTTTTT-
-TTHHHHHHHHHHHTTTTT-
-TTHHHHHHHHHHHTTTTT-
-TTHHHHHHHHHHHTTTTT-
-TTHHHHHHHHHHHTTTTT-
-TTHHHHHHHHHHHTTTTT-
-TTHHHHHHHHHHHTTTTT-
--SHHHHHHHHHHHTTTTT-
--SHHHHHHHHHHHTTTTT-
--STHHHHHHHHHHTTTTT-
--S-HHHHHHHHHHTTTTT-
-TT-HHHHHHHHHTTTTTT-
--S-HHHHHHHHHHTTTTT-
--S-HHHHHHHHHHTTTTT-
-TT-HHHHHHHHHHTTTTT-
-TT-HHHHHHHHHHTTTTT-
--S-HHHHHHHHHHTTTTT-
--S-HHHHHHHHHTTTGGG-
--S-HHHHHHHHHTTTGGG-
-TT-HHHHHHHHHHTTTTT-
--S-HHHHHHHHHHTTTTT-
--S-HHHHHHHHHHTT-TT-
--S-HHHHHHHHHHTTTTT-
--S-HHHHHHHHHTTTGGG-
--S-HHHHHHHHHHTTTT--
--S-HHHHHHHHHHTTTT--
--S-HHHHHHHHHTTTTT--
--S-HHHHHHHHHHTT----
--S-HHHHHHHHHHTT----
--S-HHHHHHHHHHHTTT--
--S-HHHHHHHHHHTT----
--S-HHHHHHHHHHTTTT--
--S-HHHHHHHHHHTT----
--S-HHHHHHHHHHTT----
-TT-HHHHHHHHHHTT----
--S-HHHHHHHHHHTT----
--S-HHHHHHHHHHTT----
--S-HHHHHHHHHHTT----
--S-HHHHHHHHHHTT----
--S-HHHHHHHHHHTT-S--
--S-HHHHHHHHTTTT----
--S-HHHHHHHHHHHT----
--S-HHHHHHHHHTTT----
--S-SHHHHHHHHTTTTT--
--S-HHHHHHHHHTTT----
--S-HHHHHHHHHHTT----
--S-HHHHHHHHHHTT----
--S-HHHHHHHHHTTT----
--S-HHHHHHHHHHTT----
--S-HHHHHHHHHTTT----
--SSHHHHHHHHHHTT----
--S-HHHHHHHHHHHT----
--S-HHHHHHHHHHTT----
--S-HHHHHHHHHHTT----
--S-HHHHHHHHHHTT----
--S-HHHHHHHHHHTT----
--S-HHHHHHHHHHTT----
--S-HHHHHHHHHHTT----
--S-HHHHHHHHHHTT----
--S-HHHHHHHHHHTT----
--S-HHHHHHHHHHTT----
--S-HHHHHHHHHHTT----
--S-HHHHHHHHHHHT----
--S-HHHHHHHHHHTT----
--S-HHHHHHHHHHTT----
--S-HHHHHHHHHHTT----
--SSHHHHHHHHHHHT----
--S-HHHHHHHHHHTT----
--S-HHHHHHHHHHTT----
--S-HHHHHHHHHHTT----
--S-HHHHHHHHHHTT----
-TT-HHHHHHHHHTTT----
-TT-HHHHHHHHHHTT----
--S-HHHHHHHHHHTT----
--S-HHHHHHHHHHTT----
--S-HHHHHHHHHHTT----
--S-HHHHHHHHHHTT----
-TT-HHHHHHHHHHTT----
-TTTHHHHHHHHHHHT----
-TTTHHHHHHHHHHTT----
-TTTHHHHHHHHHHTT----
-TTTHHHHHHHHHHTT----
-TTTHHHHHHHHHHTT----
-TTTHHHHHHHHHHTT----
-TTTHHHHHHHHHHTT----
-TT-HHHHHHHHHHTT----
-TT-HHHHHHHHHHTT----
-TTTHHHHHHHHHHTT----
-TTTHHHHHHHHHHTT----
-TTTHHHHHHHHHHTT----
-TTTHHHHHHHHHHTT----
-TTTHHHHHHHHHHTT----
-TT-HHHHHHHHHHTT----
-TT-HHHHHHHHHHTT----
-TTSHHHHHHHHHHTT----
-TTTHHHHHHHHHHTT----
-TTTHHHHHHHHHHTT----
-TTTHHHHHHHHHHTT----
-TTTHHHHHHHHHTTT----
-TT-HHHHHHHHHHHT----
-TTTHHHHHHHHHHTT----
-TTTHHHHHHHHHTTT----
-TTTHHHHHHHHHHHT----
-TTTHHHHHHHHHHTT----
-TTTHHHHHHHHHHTT----
-TTTHHHHHHHHHHTT----
-TTTHHHHHHHHHHTT----
-TTTHHHHHHHHHHTT----
-TTTHHHHHHHHHTTT----
-TTTHHHHHHHHHTTT----
-TTTHHHHHHHHHHTT----
-TTTHHHHHHHHHTTT----
-TTTHHHHHHHHHHTT----
--S-HHHHHHHHHHTT----
-TT-HHHHHHHHHHTT----
--S-HHHHHHHHHTTT----
-TT-HHHHHHHHHHTT----
-TTTHHHHHHHHHHTT----
-TT-HHHHHHHHHHTT----
--S-HHHHHHHHHHTT----
--S-HHHHHHHHHHTT----
--S-HHHHHHHHHTTT----
--S-HHHHHHHHHHTT----
--S-HHHHHHHHHHTT----
--S-HHHHHHHHHHTT----
--S-HHHHHHHHHHTT----
--S-HHHHHHHHHTTT----
--S-HHHHHHHHHHTT----
--S-HHHHHHHHHHTT----
--S-HHHHHHHHHHTT----
--S-HHHHHHHHHHTT----
--S-HHHHHHHHHHTT----
--S-HHHHHHHHHHTT----
--S-HHHHHHHHHHTT----
--S-HHHHHHHHHTTT----
--S-HHHHHHHHHHTT----
--S-HHHHHHHHHHTT----
--S-HHHHHHHHHHTT----
--S-HHHHHHHHHHTT----
--S-HHHHHHHHHTTT----
--S-HHHHHHHHHHHT----
--S-HHHHHHHHHHHT----
--S-HHHHHHHHHHHT----
--S-HHHHHHHHHHTT----
--S-HHHHHHHHHHTT----
--S-HHHHHHHHHHTT----
-TT-HHHHHHHHHHTT----
--S-HHHHHHHHHHTT----
--S-HHHHHHHHHHTT----
--S-HHHHHHHHHHTT----
-TT-HHHHHHHHHHTT----
--S-HHHHHHHHHTTT----
--S-HHHHHHHHHHHT----
--S-HHHHHHHHHHTT----
--S-HHHHHHHHHTTT----
--S-HHHHHHHHHTTT----
--S-HHHHHHHHHHTT----
--S-HHHHHHHHHHTT----
--S-HHHHHHHHHHTT----
--S-HHHHHHHHHTTT----
--S-HHHHHHHHHHTT----
--S-HHHHHHHHHHTT----
--S-HHHHHHHHHHTT----
--S-HHHHHHHHHTTT----
--S-HHHHHHHHHTTT----
--S-HHHHHHHHHTTT----
--S-HHHHHHHHHHTT----
--S-HHHHHHHHHHTT----
--S-HHHHHHHHHHTT----
--S-HHHHHHHHHTTT----
--S-HHHHHHHHHHTT----
--S-HHHHHHHHHHTT----
--S-HHHHHHHHHHTT----
--S-HHHHHHHHHHTT----
--S-HHHHHHHHHHTT----
--S-HHHHHHHHHHTT----
--S-HHHHHHHHHHTT----
--S-HHHHHHHHHHTT----
--S-HHHHHHHHHHTT----
--S-HHHHHHHHHHTT----
--S-HHHHHHHHHHTT----
--S-HHHHHHHHHHHT----
--S-HHHHHHHHHHTT----
--S-HHHHHHHHHHTT----
--S-HHHHHHHHHHTT----
--S-HHHHHHHHHHTT----
--S-HHHHHHHHHHTT----
--S-HHHHHHHHHHHT----
--S-HHHHHHHHHHHT----
--S-HHHHHHHHHHHT----
--S-HHHHHHHHHHTT----
--S-HHHHHHHHHHTT----
--S-HHHHHHHHTTTT----
--S-HHHHHHHHHHTT----
--S-HHHHHHHHHHHT----
--S-HHHHHHHHHHTT----
--S-HHHHHHHHHHTT----
--S-HHHHHHHHHHTT----
--S-HHHHHHHHHHTT----
----HHHHHHHHHHTT----
--S-HHHHHHHHHHTT----
--S-HHHHHHHHHHTT----
--S-HHHHHHHHHTTT----
--S-HHHHHHHHHHTT----
--S-HHHHHHHHHHTT----
--S-HHHHHHHHHHTT----
--S-HHHHHHHHHTTT----
--S-HHHHHHHHHHTT----
--S-HHHHHHHHTTTT----
--S-HHHHHHHHHTTT----
--S-HHHHHHHHHHTT----
--S-HHHHHHHHHHTT----
--S-HHHHHHHHHHHT----
--S-HHHHHHHHHHTT----
--S-HHHHHHHHHTTT----
--S-HHHHHHHHHHTT----
--S-HHHHHHHHHHHT----
--S-HHHHHHHHHHTT----
--S-HHHHHHHHHHTT----
-TTTHHHHHHHHHHTT----
-TT-HHHHHHHHHHTT----
-TT-HHHHHHHHHHTT----
-TTTHHHHHHHHHHTT----
-TT-HHHHHHHHHHTT----
--S-HHHHHHHHHHTT----
-TT-HHHHHHHHHHTT----
--S-HHHHHHHHHHHT----
--S-HHHHHHHHHHTT----
--S-HHHHHHHHHHTT----
--S-HHHHHHHHHHTT----
--S-HHHHHHHHHHTT----
--S-HHHHHHHHHHTT----
--S-HHHHHHHHHHTT----
--S-HHHHHHHHHHTT----
--S-HHHHHHHHHHTT----
--S-HHHHHHHHHHTT-S--
--S-HHHHHHHHHTTT----
--S-HHHHHHHHHTTT----
--S-HHHHHHHHHTTT----
--S-HHHHHHHHHTTT----
--S-HHHHHHHHHHTT----
--S-HHHHHHHHHTTT----
--S-HHHHHHHHHTTT----
--S-HHHHHHHHHHTT----
--S-HHHHHHHHHHTT----
--S-HHHHHHHHHTTT----
--S-HHHHHHHHHTTT----
--S-HHHHHHHHHTTT----
--S-HHHHHHHHHTTT----
--S-HHHHTHHHHTTT----
--S-HHHHHHHHHHTT----
--S-HHHHHHHHHHTT----
--S-HHHHHHHHHHTT----
--S-HHHHHHHHHHHT----
--S-HHHHHHHHHHTT----
--S-HHHHHHHHHHTT----
--S-HHHHHHHHHHTT----
--S-HHHHHHHHHHTT----
--S-HHHHHHHHHTTT----
--S-HHHHHHHHHHHT----
--S-HHHHHHHHHTTT----
--S-HHHHHHHHHTTT----
--S-HHHHHHHHHTTT----
--S-HHHHHHHHHHTT----
--S-HHHHHHHHHHTT----
-TT-HHHHHHHHHTTT----
-TT-HHHHHHHHHTTT----
--S-HHHHHHHHHHTT----
--S-THHHHHHHHTTT----
--S-HHHHHHHHHHTT----
--S-HHHHHHHHHHHT----
--S-HHHHHHHHHHTT----
--S-HHHHHHHHHHTT----
--S-HHHHHHHHHHTT----
--S-HHHHHHHHHHHT----
--S-HHHHHHHHHHTT----
--S-HHHHHHHHHHTT----
--S-HHHHHHHHHHTT----
--S-HHHHHHHHHHHT----
--S-HHHHHHHHHHHT----
--S-HHHHHHHHHHTT----
--S-HHHHHHHHHHHT----
--S-HHHHHHHHHHTT----
--S-HHHHHHHHHHTT----
--S-HHHHHHHHHHHT----
--S-HHHHHHHHHHHT----
--S-HHHHHHHHHHHT----
--S-HHHHHHHHHHTT----
-TT-HHHHHHHHHHTT----
-TT-HHHHHHHHHHTT----
-TT-HHHHHHHHHTTT----
-TT-HHHHHHHHHHTT----
-TT-HHHHHHHHHHTT----
-TT-HHHHHHHHHTTT----
-TTTHHHHHHHHHTTT----
-TTTHHHHHHHHHHTT----
-TT-HHHHHHHHHHTT----
-TTTHHHHHHHHHHHT----
-TT-HHHHHHHHHHHT----
-TT-HHHHHHHHHHHT----
-TTTHHHHHHHHHHTT----
-TTTHHHHHHHHHHHT----
-TT-HHHHHHHHHHTT----
-TT-HHHHHHHHHHTT----
-TT-HHHHHHHHHHTT----
-TT-HHHHHHHHHHHT----
-TTTHHHHHHHHHHHT----
-TTTHHHHHHHHTTTT----
-TTTHHHHHHHHTTTT----
-TT-HHHHHHHHHHTT----
-TT-HHHHHHHHHTTT----
-TT-HHHHHHHHHHTT----
-TT-HHHHHHHHHHHT----
-TT-HHHHHHHHHTTT----
-TT-HHHHHHHHHHTT----
-TT-HHHHHHHHHTTT----
-TT-HHHHHHHHTTTT----
-TTTHHHHHHHHHHTT----
-TT-HHHHHHHHHHTT----
-TTTHHHHHHHHHHTT----
-TT-HHHHHHHHHHTT----
-TT-HHHHHHHHHHTT----
-TT-HHHHHHHHHHTT----
-TT-HHHHHHHHHHTT----
-TT-HHHHHHHHHHTT----
-TT-HHHHHHHHHHTT----
-TT-HHHHHHHHHTTT----
-TT-HHHHHHHHHHHT----
-TT-HHHHHHHHHHHT----
-TT-HHHHHHHHHHTT----
-TT-HHHHHHHHHHTT----
-TT-HHHHHHHHHHHT----
--S-HHHHHHHHHHTT----
-TT-HHHHHHHHTTTT----
-TTTHHHHHHHHHHTT----
-TT-HHHHHHHHHHTT----
-TT-HHHHHHHHHHTT----
-TT-HHHHHHHHHHTT----
-TT-HHHHHHHHHHTTS---
-TTTHHHHHHHHHHTT----
-TT-HHHHHHHHHHHT----
-TT-HHHHHHHHHHTT----
-TT-HHHHHHHHHHTT----
-TT-HHHHHHHHHHTT----
-TT-HHHHHHHHHHTT----
-TT-HHHHHHHHHTTT----
-TT-HHHHHHHHHTTT----
-TT-HHHHHHHHHHTT----
-TTTHHHHHHHHHHHT----
-TT-HHHHHHHHHHTT----
-TT-HHHHHHHHHHTT----
-TTTHHHHHHHHHHHT----
-TTTHHHHHHHHHHTT----
-TTTHHHHHHHHHHTT----
-TT-HHHHHHHHHTTT----
-TT-HHHHHHHHHHHT----
-TT-HHHHHHHHHHHT----
-TT-HHHHHHHHHHTT----
-TT-HHHHHHHHHHTT----
-TT-HHHHHHHHHHTT----
-TT-HHHHHHHHHHTT----
-TT-HHHHHHHHHHTT----
-TT-HHHHHHHHHHTT----
-TT-HHHHHHHHHHTT----
-TT-HHHHHHHHHHTT----
-TT-HHHHHHHHHHTT----
-TT-HHHHHHHHHHHT----
-TTTHHHHHHHHHHTT----
-TT-HHHHHHHHHHTT----
-TT-HHHHHHHHHHTT----
-TT-HHHHHHHHHHTT----
-TTTHHHHHHHHHHHT----
-TT-HHHHHHHHHHHT----
-TT-HHHHHHHHHTTT----
-TT-HHHHHHHHHTTT----
-TTTHHHHHHHHHHTT----
-TTTHHHHHHHHHHHT----
-TT-HHHHHHHHHHTT----
-TT-HHHHHHHHHHTT----
-TT-HHHHHHHHHTTT----
-TT-HHHHHHHHHTTT----
-TT-HHHHHHHHHHTT----
-TT-HHHHHHHHHHTT----
--S-HHHHHHHHHHTT----
-TT-HHHHHHHHHTTT----
-TT-HHHHHHHHHHTT----
-TT-HHHHHHHHHHTT----
-TT-TTHHHHHHHHTT----
-TT-HHHHHHHHHHTT----
-TT-HHHHHHHHHHTT----
-TT-HHHHHHHHHHTT----
--STHHHHHHHHHHTT----
-TT-HHHHHHHHHHTT----
--S-HHHHHHHHHHTT----
-TT-HHHHHHHHHHTT----
-TTTHHHHHHHHHHTT----
-TT-HHHHHHHHHHTT----
-TT-HHHHHHHHHHTT----
-TT-HHHHHHHHHTTT----
-TT-HHHHHHHHHTTT----
-TT-HHHHHHHHHHTT----
-TT-HHHHHHHHHHTT----
--S-HHHHHHHHHHTT----
-TT-HHHHHHHHHHTT----
-TT-HHHHHHHHHHTT----
-TT-HHHHHHHHHHTT----
-TT-HHHHHHHHHHTT----
-TT-HHHHHHHHHHTT----
-TTTHHHHHHHHHHTT----
-TT-HHHHHHHHHHTT----
--S-HHHHHHHHHHTT----
-TTSHHHHHHHHHHTTS---
-TT-HHHHHHHHHHTT----
-TT-TTHHHHHHHHTT----
-TT-TTHHHHHHHHTT----
-TT-HHHHHHHHHHTT----
-TT-HHHHHHHHHTTT----
-TT-HHHHHHHHHTTT----
-TT-HHHHHHHHHHTT----
-TT-HHHHHHHHHHTT----
-TT-HHHHHHHHHHTT----
-TT-HHHHHHHHHHTT----
-TTTHHHHHHHHHHTT----
-TT-HHHHHHHHHHTT----
-TT-HHHHHHHHHHTT----
-TT-HHHHHHHHHHTT----
--S-HHHHHHHHHHTT----
-TT-HHHHHHHHHHTT----
-TT-HHHHHHHHHTTT----
-TT-HHHHHHHHHTTT----
-TT-HHHHHHHHHHTT----
-TT-HHHHHHHHHTTT----
-TT-HHHHHHHHHHTT----
-TTTHHHHHHHHHHTT----
-TTTHHHHHHHHHHTT----
-TT-HHHHHHHHHHTT----
-TT-HHHHHHHHHHTT----
-TT-HHHHHHHHHHTT----
-TT-HHHHHHHHHHTT----
-TT-HHHHHHHHHHTT----
-TT-HHHHHHHHHHTT----
-TT-HHHHHHHHHTTT----
--S-HHHHHHHHHHTT----
-TTTHHHHHHHHHHHT----
-TT-HHHHHHHHHHHT----
-TT-HHHHHHHHHHTT----
-TT-HHHHHHHHHHTT----
-TT-HHHHHHHHHHTT----
-TT-HHHHHHHHHHTT----
-TT-HHHHHHHHHHTT----
-TT-HHHHHHHHHHTT----
-TT-HHHHHHHHHHTT----
-TT-HHHHHHHHHHTT----
-TT-HHHHHHHHHHTT----
-TT-HHHHHHHHHHTT----
-TT-HHHHHHHHHHTT----
-TT-HHHHHHHHHHTT----
-TT-HHHHHHHHHHTT----
-TT-HHHHHHHHHHTT----
-TT-HHHHHHHHHHHT----
-TT-HHHHHHHHHHTT----
-TT-HHHHHHHHHHTT----
-TTTHHHHHHHHHHTT----
-TT-HHHHHHHHHHTT----
-TT-HHHHHHHHHHTT----
-TTTHHHHHHHHHTTT----
-TT-HHHHHHHHHHTT----
-TT-HHHHHHHHHHTT----
-TT-HHHHHHHHHHTT----
-TT-HHHHHHHHHHTT----
-TT-HHHHHHHHHHHT----
-TT-HHHHHHHHHTTT----
-TT-HHHHHHHHHHTT----
-TT-HHHHHHHHHHHT----
-TT-HHHHHHHHHHTT----
-TT-HHHHHHHHHHHT----
-TT-TTHHHHHHHTTT----
-TTTHHHHHHHHHHTTS---
-TTTHHHHHHHHHTTT----
-TTTHHHHHHHHHHTTS---
-TTTHHHHHHHHHHTT----
-TTTHHHHHHHHHTTT----
-TT-HHHHHHHHTTTT----
-TT-HHHHHHHHHHTT----
-TT-HHHHHHHHHTTT----
-TT-HHHHHHHHHHTT----
--S-HHHHHHHHHTTT----
-TT-HHHHHHHHHTTT----
-TT-HHHHHHHHHHHTS---
-TT-HHHHHHHHHHTT----
-TT-HHHHHHHHHHTT----
-TT-HHHHHHHHHHTT----
-TT-HHHHHHHHHHTT----
--S-HHHHHHHHHHTT----
-TT-HHHHHHHHHHTT----
--S-HHHHHHHHHHTT----
-TT-HHHHHHHHHHHT----
-TT-HHHHHHHHHTTT----
-TT-HHHHHHHHHHTT----
-TT-HHHHHHHHHHTT----
-TT-HHHHHHHHHHTT----
-TT-HHHHHHHHHHTT----
-TT-HHHHHHHHHHTT----
-TT-HHHHHHHHHHTT----
-TT-HHHHHHHHHHTT----
-TT-HHHHHHHHHHTT----
-TT-HHHHHHHHHHTT----
-TT-HHHHHHHHHTTT----
-TTTHHHHHHHHTTTT----
-TT-HHHHHHHHHHTT----
-TT-HHHHHHHHHHTT----
-TT-HHHHHHHHHTTT----
-TT-HHHHHHHHHHTT----
-TT-HHHHHHHHHHTT----
-TT-HHHHHHHHTTTT----
-TT-HHHHHHHHHTTT----
-TT-HHHHHHHHHHTT----
--S-HHHHHHHHHHTT----
--S-HHHHHHHHHTTT----
--S-HHHHHHHHHHTT----
--S-HHHHHHHHHTTT----
--S-HHHHHHHHHHTT----
--S-HHHHHHHHHTTT----
--S-HHHHHHHHHTTT----
--S-HHHHHHHHHHTT----
--S-HHHHHHHHHHTT----
--S-HHHHHHHHHHTT----
--S-HHHHHHHHHHTT----
--S-HHHHHHHHHHTT----
--S-HHHHHHHHHHTT----
--S-HHHHHHHHHHTT----
--S-HHHHHHHHHHHT----
--S-HHHHHHHHHHTT----
--S-HHHHHHHHHTTT----
--S-HHHHHHHHHHTT----
--S-HHHHHHHHHHTT----
--S-HHHHHHHHHHTT----
--S-HHHHHHHHHHTT----
--S-HHHHHHHHHHTT----
--S-HHHHHHHHHHTT----
--S-HHHHHHHHHHTT----
--S-HHHHHHHHHHTT----
--S-HHHHHHHHHHTT----
--S-HHHHHHHHHHTT----
--S-HHHHHHHHHHTT----
--SSHHHHHHHHHHTT----
--S-HHHHHHHHHHTT----
--SSSHHHHHHHTTTT----
--S-SHHHHHHHHHTT----
--S-HHHHHHHHHTTT----
--S-HHHHHHHHHHTT----
--S-HHHHHHHHHHTT----
--S-HHHHHHHHHHTT----
--S-HHHHHHHHHHTT----
--S-HHHHHHHHHHHT----
--S-HHHHHHHHHHTT----
--S-HHHHHHHHHHTT----
--S-HHHHHHHHHHTT----
--S-HHHHHHHHHHTT----
--S-HHHHHHHHHHTT----
--S-HHHHHHHHHHTT----
--S-HHHHHHHHHHHT----
--S-HHHHHHHHHTTT----
-TT-HHHHHHHHHTTT----
--S-HHHHHHHHHTTT----
-TT-HHHHHHHHHHTT----
-TT-HHHHHHHHHHTT----
--S-HHHHHHHHHTTT----
--S-HHHHHHHHHHTT----
--S-HHHHHHHHHTTT----
--S-HHHHHHHHHHTT----
-TT-HHHHHHHHHHTT----
--S-HHHHHHHHHHTT----
--S-HHHHHHHHHHTT----
--S-HHHHHHHHHHTT----
--S-HHHHHHHHHTTT----
--S-HHHHHHHHHHTT----
-TT-HHHHHHHHHHTT----
--S-HHHHHHHHHHTT----
-TT-HHHHHHHHHHTT----
-TT-HHHHHHHHHHTT----
-TT-HHHHHHHHHHTT----
-TT-HHHHHHHHHHTT----
-TT-HHHHHHHHHHTT----
--S-HHHHHHHHHHTT----
--S-SHHHHHHHHHTT----
--S-HHHHHHHHHHTT----
--S-HHHHHHHHHHTT----
--S-HHHHHHHHHHHT----
--S-HHHHHHHHHHTT----
--S-HHHHHHHHHHTT----
--S-HHHHHHHHHHTT----
--S-HHHHHHHHHHTT----
--S-HHHHHHHHHHTT----
--S-HHHHHHHHHHTT----
--S-HHHHHHHHHHTT----
--S-HHHHHHHHHHTT----
--S-HHHHHHHHHHTT----
--S-HHHHHHHHHHTT----
--S-HHHHHHHHHHTT----
--S-HHHHHHHHHHTT----
--S-HHHHHHHHHHTT----
--S-HHHHHHHHHHTT----
--S-HHHHHHHHHHTT----
--S-HHHHHHHHHHTT----
--S-HHHHHHHHHHTT----
--S-HHHHHHHHHHTT----
--S-HHHHHHHHHHTT----
--S-HHHHHHHHHTTT----
--S-HHHHHHHHHHTT----
-TTTHHHHHHHHHHTT----
-TT-HHHHHHHHHTTT----
-TT-HHHHHHHHHHTT----
-TTTHHHHHHHHHHTT----
-TT-HHHHHHHHHTTT----
-TT-HHHHHHHHHTTT----
-TT-HHHHHHHHHTTT----
-TT-HHHHHHHHHHTT----
-TT-HHHHHHHHHTTT----
--S-HHHHHHHHHHTT----
--S-HHHHHHHHHTTT----
--S-HHHHHHHHHHTT----
--S-HHHHHHHHHHTT----
--S-HHHHHHHHHHHT----
--S-HHHHHHHHHHTT----
--S-HHHHHHHHHHTT----
--S-HHHHHHHHHHTT----
--S-HHHHHHHHHHHT----
--S-HHHHHHHHHHHT----
--S-HHHHHHHHHHTT----
-TT-HHHHHHHHHHTT----
--S-HHHHHHHHHHTT----
-TT-HHHHHHHHHHTT----
--S-HHHHHHHHHHTT----
--S-HHHHHHHHHTTT----
--S-HHHHHHHHHHTT----
--S-HHHHHHHHHTTT----
-TT-HHHHHHHHHHTT----
--S-HHHHHHHHHHTT----
-TT-HHHHHHHHHTTT----
-TT-HHHHHHHHHTTT----
-TT-HHHHHHHHHHTT----
-TTTHHHHHHHHHTTT----
-TT-HHHHHHHHHHTT----
-TT-HHHHHHHHHHTT----
-TTTHHHHHHHHHTTT----
-TTTHHHHHHHHHHTT----
-TTTHHHHHHHHHHTTS---
-TT-HHHHHHHHHHTTS---
-TT-HHHHHHHHHHTTS---
-TT-HHHHHHHHHHTT----
-TTTHHHHHHHHHTTT----
-TTTHHHHHHHHHHTT----
-TT-HHHHHHHHHHTT----
-TT-HHHHHHHHHHTT----
-TTTHHHHHHHHHHTT----
-TTTHHHHHHHHHTTT----
-TT-HHHHHHHHHHTT----
-TT-HHHHHHHHHHTT----
-TT-HHHHHHHHHTTT----
-TT-HHHHHHHHHTTT----
-TTTHHHHHHHHHHTT----
-TTTHHHHHHHHHTTT----
-TT-HHHHHHHHHHTT----
-TTTHHHHHHHHHHTT----
-TT-HHHHHHHHHHTT----
-TT-HHHHHHHHHHTT----
-TT-HHHHHHHHHTTT----
-TT-HHHHHHHHHTTT----
-TTTHHHHHHHHHTTT----
-TT-HHHHHHHHHTTT----
-TT-HHHHHHHHHHHT----
-TTTHHHHHHHHHTTT----
-TTTHHHHHHHHHHTT----
-TT-HHHHHHHHHTTT----
-TT-HHHHHHHHHHTT----
-TT-HHHHHHHHHHTT----
-TT-HHHHHHHHHHTT----
--S-HHHHHHHHHHTT----
-TT-HHHHHHHHHHHT----
-TT-HHHHHHHHHHHT----
-TT-HHHHHHHHHHTT----
-TT-HHHHHHHHHHTT----
-TTTHHHHHHHHHHTT----
-TTTHHHHHHHHHHTT----
-TT-HHHHHHHHHHTT----
-TT-HHHHHHHHHHTT----
-TT-HHHHHHHHHHTT----
--S-HHHHHHHHHHTT----
-TT-HHHHHHHHHHTT----
-TT-HHHHHHHHHHHT----
-TTTHHHHHHHHHTTT----
-TT-HHHHHHHHHTTT----
-TT-HHHHHHHHHHTT----
-TT-HHHHHHHHHHTT----
-TT-HHHHHHHHHTTT----
-TT-HHHHHHHHHHTT----
-TT-HHHHHHHHHHTT----
-TT-HHHHHHHHHTTT----
-TT-HHHHHHHHHHTT----
-TT-HHHHHHHHHHTT----
--S-HHHHHHHHHHTT----
--S-HHHHHHHHHTTT----
--S-HHHHHHHHHTTT----
--S-HHHHHHHHHTTT----
--S-HHHHHHHHHTTT----
--S-HHHHHHHHHHTT----
--S-HHHHHHHHHTTT----
--S-HHHHHHHHHHTT----
-TT-HHHHHHHHTTTT----
--S-HHHHHHHHHTTT----
--S-HHHHHHHHHHTT----
--S-HHHHHHHHHHTT----
--S-HHHHHHHHHHTT----
--S-HHHHHHHHHHTT----
--S-HHHHHHHHHHTT----
-TTTHHHHHHHHHHTT----
--S-HHHHHHHHHHTT----
--S-HHHHHHHHHHTT----
--STHHHHHHHHHHTT----
--S-HHHHHHHHHHTT----
--S-HHHHHHHHHHTT----
--S-HHHHHHHHHHTT----
--S-HHHHHHHHHHTT----
--S-HHHHHHHHHHTT----
-TT-HHHHHHHHTTTT----
--S-HHHHHHHHHHHT----
--S-HHHHHHHHHTTT----
--S-HHHHHHHHHHTT----
-TT-HHHHHHHHHTTT----
--S-HHHHHHHHHTTT----
--S-HHHHHHHHHTTT----
-TT-HHHHHHHHHTTT----
-TT-HHHHHHHHHHTT----
-TT-HHHHHHHHHHTT----
--S-HHHHHHHHHHTT----
--S-HHHHHHHHHHTT----
--S-HHHHHHHHHHTT----
--S-HHHHHHHHHHTT----
--S-HHHHHHHHHHTT----
-TT-HHHHHHHHHHHT----
-TT-HHHHHHHHHHTT----
-TT-HHHHHHHHHHTT----
-TT-HHHHHHHHHHTT----
-TT-HHHHHHHHHHTT----
-TT-HHHHHHHHHHTT----
-TT-HHHHHHHHHHTT----
-TTTHHHHHHHHHTTT----
-TTTHHHHHHHHHTTT----
-TT-HHHHHHHHHHTT----
-TTTHHHHHHHHHTTT----
-TT-HHHHHHHHHHTTS---
-TTTHHHHHHHHHHTT----
-TT-HHHHHHHHHHTT----
-TT-HHHHHHHHHTTT----
-TT-HHHHHHHHHHTT----
-TT-HHHHHHHHHTTT----
-TT-HHHHHHHHHTTT----
-TT-HHHHHHHHHHTT----
-TT-HHHHHHHHHTTT----
-TT-HHHHHHHHHHTT----
-TT-HHHHHHHHHTTT----
-TT-HHHHHHHHHHTT----
-TT-HHHHHHHHHHTT----
-TT-HHHHHHHHHHHT----
-TT-HHHHHHHHHTTT----
--S-HHHHHHHHHHTT----
--S-HHHHHHHHHHTT----
-TT-HHHHHHHHHTTT----
-TT-HHHHHHHHHHTT----
-TT-HHHHHHHHHTTT----
-TT-HHHHHHHHHHTT----
--S-HHHHHHHHHHTT----
--S-HHHHHHHHHTTT----
-TT-HHHHHHHHHHTT----
-TT-HHHHHHHHHHTT----
-TT-HHHHHHHHHHTT----
-TT-HHHHHHHHHHTT----
--S-HHHHHHHHHHTT----
-TT-HHHHHHHHHHTT----
-TT-HHHHHHHHHHTT----
-TT-HHHHHHHHHHTT----
-TT-HHHHHHHHHHTT----
-TTTHHHHHHHHHHTT----
-TT-HHHHHHHHHHTT----
-TT-HHHHHHHHHHTT----
-TT-HHHHHHHHHHTT----
-TT-HHHHHHHHHHTT----
-TT-HHHHHHHHHHTT----
-TT-HHHHHHHHHHTT----
-TT-HHHHHHHHHHTT----
-TT-HHHHHHHHHHTT----
-TT-HHHHHHHHHHTT----
-TT-HHHHHHHHHHTT----
-TT-HHHHHHHHHHTTS---
-TT-HHHHHHHHHHTT----
-TTTHHHHHHHHHTTT----
-TTTHHHHHHHHHHTT----
-TTTHHHHHHHHHHTT----
-TTTHHHHHHHHHTTT----
-TTTHHHHHHHHHHTT----
-TTTHHHHHHHHHHTT----
-TTTHHHHHHHHHTTT----
-TT-HHHHHHHHHHTT----
-TT-HHHHHHHHHHTT----
--S-HHHHHHHHHHTT----
-TT-HHHHHHHHHHTT----
-TT-HHHHHHHHHHTTS---
-TT-HHHHHHHHHHTT----
-TT-HHHHHHHHHHTT----
-TT-HHHHHHHHHHTT----
-TT-HHHHHHHHHHTT----
-TT-HHHHHHHHHHTT----
-TTTHHHHHHHHHHTT----
-TTTHHHHHHHHHTTT----
-TTTHHHHHHHHHTTT----
-TTTHHHHHHHHHHTT----
-TTTHHHHHHHHHHTT----
-TTTHHHHHHHHHHTT----
-TTTHHHHHHHHHHTT----
-TTTHHHHHHHHHHTT----
-TTTHHHHHHHHHHTTS---
-TT-HHHHHHHHHTTT----
-TTSSHHHHHHHHHTT----
-TT-HHHHHHHHHHTT----
-TTTHHHHHHHHHHTT----
-TT-HHHHHHHHHHTTS---
-TTTHHHHHHHHHHTT----
-TTTHHHHHHHHHHTT----
-TTTHHHHHHHHHHTT----
-TTTHHHHHHHHHHTTS---
-TTTHHHHHHHHHTTT----
-TTTHHHHHHHHHHTT----
-TTTHHHHHHHHHHTT----
-TTTHHHHHHHHHHTT----
-TTTHHHHHHHHHTTT----
-TTTHHHHHHHHHHHTS---
-TTTHHHHHHHHHHTTS---
-TT-HHHHHHHHHHTT----
--S-HHHHHHHHHHTT----
-TT-HHHHHHHHHHTTS---
--S-HHHHHHHHHHHT----
--S-HHHHHHHHHHTT----
-TT-HHHHHHHHHHTTS---
-TTTHHHHHHHHHHTT----
--S-HHHHHHHHHHTT----
-TT-HHHHHHHHHHTT----
-TT-HHHHHHHHHHHT----
-TTTHHHHHHHHHHTT----
-TTTHHHHHHHHHHTT----
-TTTHHHHHHHHHHTT----
-TTTHHHHHHHHHHTT----
-TT-HHHHHHHHHHTT----
-TTTHHHHHHHHHHTT----
-TTTHHHHHHHHHHTTS---
-TTTHHHHHHHHHHTT----
-TT-HHHHHHHHHHTT----
-TT-HHHHHHHHHHTT----
-TT-HHHHHHHHHHTT----
-TT-HHHHHHHHHHTT----
-TT-HHHHHHHHHHTT----
--S-HHHHHHHHHHTT----
-TT-HHHHHHHHHHTT----
-TT-HHHHHHHHHHTT----
-TT-HHHHHHHHHHTT----
-TT-HHHHHHHHHHTT----
-TT-HHHHHHHHHHTT----
-TT-HHHHHHHHHHTTS---
-TT-HHHHHHHHHHTT----
-TT-HHHHHHHHHHTT----
-TT-HHHHHHHHHHTT----
-TT-HHHHHHHHHHTT----
-TT-HHHHHHHHHHTT----
-TT-HHHHHHHHHHTT----
-TT-HHHHHHHHHHHT----
-TT-HHHHHHHHHHTT----
-TT-HHHHHHHHHTTT----
-TT-HHHHHHHHHHTT----
-TT-HHHHHHHHHHTT----
--S-HHHHHHHHHHTT----
--S-HHHHHHHHHHTT----
--S-HHHHHHHHHHTT----
--S-HHHHHHHHHHTT----
--S-HHHHHHHHHHHT----
--S-HHHHHHHHHTTT----
--S-HHHHHHHHHHTT----
--S-HHHHHHHHHHTT----
--S-HHHHHHHHHHTT----
--S-HHHHHHHHHHTT----
--S-HHHHHHHHHTTT----
--S-HHHHHHHHHHTT----
--S-HHHHHHHHHHTT----
--S-HHHHHHHHHHHT----
--S-HHHHHHHHHHTT----
--S-HHHHHHHHHHTT----
--S-HHHHHHHHHHTT----
--S-HHHHHHHHHHTT----
--S-HHHHHHHHHHTT----
--S-HHHHHHHHHHTT----
--S-HHHHHHHHHHTT----
--S-HHHHHHHHHHTT----
--S-HHHHHHHHHHHT----
--S-HHHHHHHHHHTT----
--S-HHHHHHHHHHTT----
--S-HHHHHHHHHHTT----
--S-HHHHHHHHHHTT----
--S-HHHHHHHHHHTT----
--S-HHHHHHHHHTTT----
--S-HHHHHHHHHHTT----
-TT-HHHHHHHHHHTT----
-TT-HHHHHHHHHHTT----
-TT-HHHHHHHHHHHT----
-TT-HHHHHHHHHHHT----
-TTTHHHHHHHHHTTT----
-TTTHHHHHHHHHTTT----
-TTTHHHHHHHHHHTT----
-TTTHHHHHHHHHHTT----
-TTTHHHHHHHHHHTT----
-TT-HHHHHHHHHHTT----
-TT-HHHHHHHHHTTT----
-TTTHHHHHHHHHHTT----
-TT-HHHHHHHHHTTT----
-TTTHHHHHHHHHHTT----
-TTTHHHHHHHHHHTT----
-TT-HHHHHHHHHHTT----
-TT-HHHHHHHHHHTT----
-TT-HHHHHHHHHHTT----
-TT-HHHHHHHHHHTT----
-TT-HHHHHHHHHHTT----
-TT-HHHHHHHHHHHT----
-TT-HHHHHHHHHHTT----
-TT-HHHHHHHHHTTT----
-TTTHHHHHHHHHHTT----
-TT-HHHHHHHHHHTT----
-TT-HHHHHHHHHHTT----
-TTTHHHHHHHHHHTT----
-TTTHHHHHHHHHHHT----
-TT-HHHHHHHHHHTT----
-TT-HHHHHHHHHHHT----
-TT-HHHHHHHHHHTT----
-TT-HHHHHHHHHHTT----
-TT-HHHHHHHHHHTT----
-TT-HHHHHHHHHHTT----
--STHHHHHHHHHHTT----
-TT-HHHHHHHHHHTT----
-TTTHHHHHHHHHHTT----
-TT-HHHHHHHHHTTT----
-TT-HHHHHHHHHTTT----
-TT-HHHHHHHHHTTT----
-TTTHHHHHHHHHHTT----
-TT-HHHHHHHHHHTT----
-TT-HHHHHHHHHTTT----
-TT-HHHHHHHHHHTT----
-TT-HHHHHHHHHHTT----
-TTTHHHHHHHHHHTT----
-TT-HHHHHHHHHTTT----
-TT-HHHHHHHHHTTT----
-TTTHHHHHHHHHHTT----
-TT-HHHHHHHHHHTT----
-TT-HHHHHHHHHHTT----
-TTTHHHHHHHHHTTT----
-TTTHHHHHHHHHHTT----
-TTTHHHHHHHHHHTT----
-TT-HHHHHHHHHHTT----
-TT-HHHHHHHHHHTT----
-TTTHHHHHHHHHHTT----
-TT-HHHHHHHHHHHT----
--STHHHHHHHHHHTT----
-TT-HHHHHHHHHHTT----
-TTTHHHHHHHHHHTT----
-TTTHHHHHHHHHHTT----
-TTTHHHHHHHHHTTT----
-TT-HHHHHHHHHHTT----
-TT-HHHHHHHHHHTT----
-TT-HHHHHHHHHTTT----
-TTTHHHHHHHHHHTT----
-TTTHHHHHHHHHTTT----
-TTTHHHHHHHHHHTT----
-TTTHHHHHHHHHHTT----
-TT-HHHHHHHHHHTT----
-TT-HHHHHHHHHHTT----
-TTTHHHHHHHHHHHT----
-TTTHHHHHHHHHHTT----
-TT-HHHHHHHHHHTT----
-TT-HHHHHHHHHHTT----
-TT-HHHHHHHHHHTT----
-TTTHHHHHHHHHHTT----
-TT-HHHHHHHHHHTT----
-TT-HHHHHHHHHHTT----
-TTTHHHHHHHHHHTT----
-TT-HHHHHHHHHHTT----
-TTTHHHHHHHHHHTT----
-TT-HHHHHHHHHHTT----
-TTTHHHHHHHHHHTT----
-TTTHHHHHHHHHHTT----
-TT-HHHHHHHHHHTT----
-TTTHHHHHHHHHHTT----
-TTSHHHHHHHHHHTT----
-TTTHHHHHHHHHTTT----
-TTSHHHHHHHHHTTT----
-TTTHHHHHHHHHTTT----
-TTTHHHHHHHHHHTT----
-TTTHHHHHHHHHHTT----
-TTTHHHHHHHHHTTT----
-TTTHHHHHHHHHHTT----
-TTTHHHHHHHHHHTT----
-TTTHHHHHHHHHHTT----
-TTTHHHHHHHHHTTT----
-TTTHHHHHHHHHHTT----
-TTTHHHHHHHHHTTT----
-TTTHHHHHHHHHTTT----
-TTTHHHHHHHHHHTT----
-TTTHHHHHHHHHHTT----
-TTTHHHHHHHHHHTT----
-TTTHHHHHHHHHHTT----
-TTTHHHHHHHHHHTT----
-TTTHHHHHHHHHHTT----
-TTTHHHHHHHHHHTT----
-TTTHHHHHHHHHHTT----
-TTTHHHHHHHHHTTT----
-TTTHHHHHHHHHHHT----
-TT-HHHHHHHHHHTT----
-TTTHHHHHHHHHHTT----
-TTTHHHHHHHHHHTT----
-TTTHHHHHHHHHHHT----
-TTTHHHHHHHHHHTT----
-TTTHHHHHHHHHHTT----
-TTTHHHHHHHHHTTT----
-TTTHHHHHHHHHTTT----
-TTTHHHHHHHHHTTT----
-TTTHHHHHHHHHHTT----
-TT-HHHHHHHHHHTT----
-TTTHHHHHHHHHHTT----
-TTTHHHHHHHHHHTT----
-TTTHHHHHHHHHHTT----
-TTTHHHHHHHHHHTT----
-TT-HHHHHHHHHHTT----
-TTTHHHHHHHHHHTT----
-TTTHHHHHHHHHHTT----
-TTTHHHHHHHHHHTT----
-TTTHHHHHHHHHHTT----
-TTTHHHHHHHHHHTT----
-TTTHHHHHHHHHHTT----
-TTSHHHHHHHHHHTT----
-TTTHHHHHHHHHHTT----
-TTTHHHHHHHHHHTT----
-TT-HHHHHHHHHHTT----
-TT-HHHHHHHHHHTT----
-TT-HHHHHHHHHHTT----
-TT-HHHHHHHHHHHT----
-TT-HHHHHHHHHHTT----
-TT-HHHHHHHHHTTT----
-TT-HHHHHHHHHHTT----
--S-HHHHHHHHHTTT----
--S-HHHHHHHHHHTT----
-TT-HHHHHHHHHHTT----
-TT-HHHHHHHHHHTT----
-TT-HHHHHHHHHHTT----
-TT-HHHHHHHHHHTT----
-TT-HHHHHHHHHHTT----
-TT-HHHHHHHHHHTT----
-TT-HHHHHHHHHHTT----
-TT-HHHHHHHHHTTT----
-TT-HHHHHHHHHTTT----
-TT-HHHHHHHHHHTT----
-TTTHHHHHHHHHHTT----
-TTTHHHHHHHHHHHT----
-TTTHHHHHHHHHTTT----
-TT-HHHHHHHHHTTT----
-TTTHHHHHHHHHHTT----
-TTTHHHHHHHHHHTT----
-TTTHHHHHHHHHHTT----
-TTTHHHHHHHHHHTT----
-TTTHHHHHHHHHHTT----
-TTTHHHHHHHHHHTT----
-TTTHHHHHHHHHHTT----
-TTTHHHHHHHHHHTT----
-TT-HHHHHHHHHHTT----
-TT-HHHHHHHHHHTT----
-TT-HHHHHHHHHHTT----
-TT-HHHHHHHHHHTT----
-TT-HHHHHHHHTTTT----
-TTTHHHHHHHHHHTT----
-TTTHHHHHHHHHHTT----
-TTTHHHHHHHHHHTT----
-TTTHHHHHHHHHHTT----
-TTTHHHHHHHHHHTT----
-TTTHHHHHHHHHHTT----
-TTTHHHHHHHHHHTT----
-TT-HHHHHHHHHHTS----
-TT-HHHHHHHHHTTT----
-TTTHHHHHHHHHHTT----
-TTTHHHHHHHHHHTT----
-TTTHHHHHHHHHHTT----
-TTSHHHHHHHHHTTT----
-TTTHHHHHHHHHHTT----
-TTTHHHHHHHHHHTT----
-TTTHHHHHHHHHTTT----
-TTTHHHHHHHHHTTT----
-TTTHHHHHHHHHHTT----
-TTTHHHHHHHHHTTT----
-TTTHHHHHHHHHHTT----
-TTTHHHHHHHHHHTT----
-TTTHHHHHHHHHHTT----
-TTSHHHHHHHHHHTT----
-TT-HHHHHHHHHHTT----
-TT-HHHHHHHHHHTT----
-TTTHHHHHHHHHHTT----
-TTTHHHHHHHHHHTT----
-TT-HHHHHHHHHTTS----
-TTTHHHHHHHHHTTS----
-TTTHHHHHHHHHTTT----
-TTSHHHHHHHHHHTT----
-TTTHHHHHHHHHTTT----
-TTTHHHHHHHHTTTT----
-TTTHHHHHHHHHTTT----
-TTTHHHHHHHHHTTT----
-TTTHHHHHHHHHHTT----
-TTTHHHHHHHHHTTT----
-TTTHHHHHHHHHTTT----
-TTTHHHHHHHHHTTT----
-TTTHHHHHHHHHTTT----
-TTTHHHHHHHHHTTT----
-TTTHHHHHHHHHTTS----
-TTTHHHHHHHHHTTT----
-TTTHHHHHHHHHTTT----
-TT-HHHHHHHHHTTT----
-TTTHHHHHHHHHHTT----
-TT-HHHHHHHHHTTT----
-TTTHHHHHHHHHTTT----
-TTTHHHHHHHHHTTT----
-TTTHHHHHHHHHHTT----
-TT-HHHHHHHHHTTT----
-TTTHHHHHHHHHHTT----
-TTTHHHHHHHHHHTT----
-TTTHHHHHHHHHHTT----
-TTTHHHHHHHHHHTT----
-TTTHHHHHHHHHHTT----
-TTTHHHHHHHHHTTT----
-TT-HHHHHHHHHTTT----
-TT-HHHHHHHHHHTT----
-TTTHHHHHHHHHTTT----
-TTTHHHHHHHHHHTT----
-TTTHHHHHHHHHHTT----
-TTTHHHHHHHHHTTT----
-TTTHHHHHHHHHHTT----
-TTTHHHHHHHHHHTT----
-TTTHHHHHHHHHHTT----
-TTTHHHHHHHHHHTT----
-TTTHHHHHHHHHHTT----
-TTTHHHHHHHHHHTT----
-TTTHHHHHHHHHHTT----
-TTTHHHHHHHHHTTT----
-TTTSHHHHHHHHHTT----
-TTS-HHHHHHHHTTT----
-TTS-HHHHHHHHHTT----
-TTS-HHHHHHHHTTT----
-TT--HHHHHHHHHHT----
-TTS-HHHHHHHHTTT----
--S--HHHHHHHHHTT----
-TT--HHHHHHHHTTT----
-TT--HHHHHHHHHTT----
--S--HHHHHHHHTTT----
--S--HHHHHHHHHTT----
--S--HHHHHHHHHTT----
--S--HHHHHHHHHTT----
--S--HHHHHHHHTTT----
--S--HHHHHHHHHTT----
-TT--HHHHHHHHHTT----
-TT--HHHHHHHHHTT----
-TT--HHHHHHHHHTT----
-TT--HHHHHHHHHTT----
-TT--HHHHHHHHHTT----
-TT--HHHHHHHHTTT----
-TT--HHHHHHHHHTT----
-TT--HHHHHHHHHTT----
-TT--HHHHHHHHHTT----
-TTSSHHHHHHHHHTT----
-TTT-HHHHHHHHHTT----
-TTS-HHHHHHHHHTT----
-TTS-HHHHHHHHTTT----
-TTT-HHHHHHHHHHT----
-TTS-HHHHHHHHHHT----
-TTS-HHHHHHHHHTT----
-TTTSHHHHHHHHHTT----
-TTTSHHHHHHHHHTT----
-TT--HHHHHHHHHTT----
-TTS-HHHHHHHHHTT----
-TTS-HHHHHHHHTTT----
-TTSSHHHHHHHHTTT----
-TTS-HHHHHHHHHTT----
-TTS-HHHHHHHHHTT----
-TTT-HHHHHHHHHTT----
-TTS-HHHHHHHHHTT----
-TT--HHHHHHHHHTT----
-TTSSHHHHHHHHHTT----
-TTT-HHHHHHHHHTT----
-TTS-HHHHHHHHHTT----
-TTS-HHHHHHHHHHT----
-TT--HHHHHHHHHTT----
-TT--HHHHHHHHHTT----
-TTTTHHHHHHHHHTT----
-TT--HHHHHHHHHTT----
-TT--HHHHHHHHHTT----
-TT--HHHHHHHHHTT----
-TT--HHHHHHHHHTT----
-TTS-HHHHHHHHHHT----
-TTSSHHHHHHHHHTT----
-TT--HHHHHHHHHTT----
-TT--HHHHHHHHHTT----
-TT--HHHHHHHHHTT----
-TT--HHHHHHHHHTT----
-TT--HHHHHHHHHTT----
-TT--HHHHHHHHHTT----
-TT--TTHHHHHHHTT----
-TTS-HHHHHHHHHTT----
-TT--HHHHHHHHHHT----
-TTS-HHHHHHHHHTT----
-TT--HHHHHHHHHTT----
-TTT-HHHHHHHHTTT----
-TTS-HHHHHHHHHHT----
-TTS-HHHHHHHHHTT----
-TTS-HHHHHHHHHHT----
-TTT-HHHHHHHHHTT----
-TTS-HHHHHHHHTTT----
-TTS-HHHHHHHHTTT----
-TTS-HHHHHHHHHTT----
-TTT-HHHHHHHHTTT----
-TTS-HHHHHHHHHTT----
-TTT-HHHHHHHHHHT----
-TTS-HHHHHHHHHHT----
-TTS-HHHHHHHHTTT----
-TTT-HHHHHHHHHTT----
-TTS-HHHHHHHHHHT----
-TTS-HHHHHHHHHTT----
-TTS-HHHHHHHHHTT----
-TT--HHHHHHHHHHT----
-TT--HHHHHHHHTTT----
-TTS-HHHHHHHHHTT----
-TTS-HHHHHHHHTTT----
-TTS-HHHHHHHHHTT----
-TTS-HHHHHHHHHTT----
-TTS-HHHHHHHHHHT----
-TTSSHHHHHHHHTTT----
-TTTSHHHHHHHHHTT----
-TTSSHHHHHHHHHTT----
-TTSSHHHHHHHHHHT----
-TTSSHHHHHHHHHHT----
-TTTSHHHHHHHHHTT----
-TTTSHHHHHHHHHTT----
-TTTSHHHHHHHHHTT----
-TTSSHHHHHHHHHHT----
-TTSSHHHHHHHHHTT----
-TTTSHHHHHHHHHTT----
-TTTSHHHHHHHHHHT----
-TTTSHHHHHHHHHHT----
-TTTSHHHHHHHHHTT----
-TTSSHHHHHHHHHHT----
-TTSSHHHHHHHHHTT----
-TTTSHHHHHHHHHTT----
-TTTSHHHHHHHHHTT----
-TTTSHHHHHHHHHHT----
-TTTSHHHHHHHHHTT----
-TTTHHHHHHHHHHTT----
-TTTTHHHHHHHHHTT----
-TTTHHHHHHHHHHTT----
-TTTHHHHHHHHHHTT----
-TTSSHHHHHHHHHTT----
-TTTSHHHHHHHHHHT----
-TTSSHHHHHHHHHTT----
-TTSSHHHHHHHHHS-----
-TTSSHHHHHHHHHHT----
-TTTSHHHHHHHHHHT----
-TTSSHHHHHHHHHTT----
-TTTSHHHHHHHHHHT----
-TTTSHHHHHHHHHHT----
-TTTSHHHHHHHHHS-----
-TTTHHHHHHHHHHHT----
-TTTHHHHHHHHHHHT----
-TTTHHHHHHHHHHTT----
-TTTHHHHHHHHHHHT----
-TTTHHHHHHHHHHHT----
-TTTHHHHHHHHHHTT----
-TTTHHHHHHHHHHTT----
-TTTHHHHHHHHHHTT----
-TTTHHHHHHHHHHTT----
-TTTHHHHHHHHHHTT----
-TTTHHHHHHHHHHTT----
-TT-HHHHHHHHHHTT----
-TT-HHHHHHHHHHTT----
-TT-HHHHHHHHHHHT----
-TT-HHHHHHHHHHTT----
-TT-HHHHHHHHHHTT----
-TTTHHHHHHHHHHTT----
-TT-HHHHHHHHHHTT----
--S-HHHHHHHHHHTT----
--S-HHHHHHHHHHTT----
--S-HHHHHHHHHHTT----
--S-HHHHHHHHHHTT----
--S-HHHHHHHHHHTT----
--S-HHHHHHHHHHTT----
--S-HHHHHHHHHHTT----
--S-HHHHHHHHHHTT----
--S-HHHHHHHHHHTT----
--S-HHHHHHHHHHTT----
--SHHHHHHHHHHHTT----
--SHHHHHHHHHHHTT----
--SHHHHHHHHHHHTT----
---HHHHHHHHHHTTT----
--SHHHHHHHHHHHTT----
-TTHHHHHHHHHHHTT----
-TTHHHHHHHHHHHTT----
--SHHHHHHHHHHHTT----
--SHHHHHHHHHHHTT----
--SHHHHHHHHHHHTT----
--SHHHHHHHHHHHTT----
--SHHHHHHHHHHHTT----
--SHHHHHHHHHHHTT----
--SHHHHHHHHHHHTT----
--SHHHHHHHHHHHTT----
--SHHHHHHHHHHHHT----
--SHHHHHHHHHHHHT----
--SHHHHHHHHHHHHTS---
---HHHHHHHHHHHTT----
--SHHHHHHHHHHHHT----
--SHHHHHHHHHHHHT----
--SHHHHHHHHHHTTT----
---HHHHHHHHHHHHT----
--SHHHHHHHHHHHTT----
--SHHHHHHHHHHHTT----
--SHHHHHHHHHHHTT----
--SHHHHHHHHHHHTT----
--SHHHHHHHHHHHTT----
---HHHHHHHHHHHHT----
--SHHHHHHHHHHHTT----
-TTHHHHHHHHHHHHT----
-TTHHHHHHHHHHHTT----
-TTHHHHHHHHHHHTT----
-TTHHHHHHHHHHHTT----
-TTHHHHHHHHHHHTT----
-TTHHHHHHHHHHHHT----
-TTHHHHHHHHHHHHT----
-TTHHHHHHHHHHHHT----
-TTHHHHHHHHHHHTT----
-TTHHHHHHHHHHHTT----
-TTHHHHHHHHHHHTT----
-TTHHHHHHHHHHHTT----
-TTHHHHHHHHHHHTT----
-TTHHHHHHHHHHHTT----
-TTHHHHHHHHHGGGT----
-TTHHHHHHHHHHHTT----
-TTHHHHHHHHHHHHT----
-TTHHHHHHHHHHHTT----
-TTHHHHHHHHHHHHTS---
-TTHHHHHHHHHHHTT----
-TTHHHHHHHHHHHTT----
-TTHHHHHHHHHHHTT----
-TTHHHHHHHHHHHTTS---
-TTHHHHHHHHHHHTTS---
-TTHHHHHHHHHHTTT----
-TTHHHHHHHHHHHTT----
-TTHHHHHHHHHHHTT----
-TTHHHHHHHHHHHTT----
-TTHHHHHHHHHHHTT----
-TTHHHHHHHHHHHTT----
-TTHHHHHHHHHHHHT----
-TTHHHHHHHHHHHHT----
-TTHHHHHHHHHHHTTS---
-TTHHHHHHHHHHTTT----
-TTHHHHHHHHHHHTT----
-TTHHHHHHHHHHHHT----
--SHHHHHHHHHHHTT----
--SHHHHHHHHHHHTTS---
--SHHHHHHHHHHHTTS---
--SHHHHHHHHHHHHT----
--SHHHHHHHHHHHTT----
--STTHHHHHHHHHHT----
---HHHHHHHHHHHHT----
--SHHHHHHHHHHHTTS---
--SHHHHHHHHHHHTT----
--SHHHHHHHHHHHTT----
--SHHHHHHHHHHTTT----
---HHHHHHHHHHHTT----
--SHHHHHHHHHHHTT----
--SHHHHHHHHHHTTTS---
--SHHHHHHHHHHHHT----
--SHHHHHHHHHHTTT----
--SHHHHHHHHHHHTT----
--SHHHHHHHHHHHHT----
--SHHHHHHHHHHHTT----
--SHHHHHHHHHHHHT----
--SHHHHHHHHHHHTT----
--SHHHHHHHHHHHHT----
--SHHHHHHHHHHHHT----
---HHHHHHHHHHHHT----
--SHHHHHHHHHHHHT----
--SHHHHHHHHHHHTT----
--SHHHHHHHHHHHTT----
--SHHHHHHHHHHHTT----
--SHHHHHHHHHHHTT----
--SHHHHHHHHHHHTT----
--SHHHHHHHHHHHHT----
--SHHHHHHHHHHHHT----
--SHHHHHHHHHHHHT----
---HHHHHHHHHHHHT----
---HHHHHHHHHHHHT----
---HHHHHHHHHHHHT----
--SHHHHHHHHHHTTT----
--SHHHHHHHHHHHHT----
---HHHHHHHHHHHTT----
--SHHHHHHHHHHHHT----
---HHHHHHHHHHHHT----
--SHHHHHHHHHHHTT----
--STTHHHHHHHHHHT----
--SHHHHHHHHHHHHT----
--SHHHHHHHHHHHTT----
--SHHHHHHHHHHHTT----
--SHHHHHHHHHHHTT----
--SHHHHHHHHHHHTT----
--SHHHHHHHHHHHTT----
--SHHHHHHHHHHHHT----
-TTHHHHHHHHHHTTT----
-TTHHHHHHHHHHTTT----
--SHHHHHHHHHHHTT----
-TTHHHHHHHHHHHTT----
-TTHHHHHHHHHHHTT----
--SHHHHHHHHHTTTT----
--SHHHHHHHHHHTTT----
--SHHHHHHHHHHTTT----
-TTHHHHHHHHHHHTT----
-TTHHHHHHHHHHTTT----
-TTHHHHHHHHHHHTT----
-TTHHHHHHHHHHHTT----
-TTHHHHHHHHHHHTT----
-TTHHHHHHHHHHHTT----
-TTHHHHHHHHHHHTT----
-TTHHHHHHHHHHHTT----
-TTHHHHHHHHHHTTT----
-TTHHHHHHHHHHTTT----
-TTHHHHHHHHHHHTT----
-TTHHHHHHHHHHHTT----
-TTHHHHHHHHHHHTT----
--SHHHHHHHHHHHTT----
-TTHHHHHHHHHHHTT-S--
-TTHHHHHHHHHHHTT-S--
--SHHHHHHHHHHHTT-S--
-TTHHHHHHHHHHHHT-S--
-TTHHHHHHHHHHHTT-S--
-TTHHHHHHHHHHHTT-S--
-TTHHHHHHHHHHHTT----
-TTHHHHHHHHHHHTT----
-TTTTHHHHHHHHHTT----
--SHHHHHHHHHHHTT----
-TTHHHHHHHHHHHTT-S--
-TTHHHHHHHHHHHTT-S--
--SHHHHHHHHHHHTT-S--
--SHHHHHHHHHHHTT-S--
--SHHHHHHHHHHHTT-S--
--SHHHHHHHHHHTTT----
-TTHHHHHHHHHHHTT----
-TTHHHHHHHHHHHTT-S--
--SHHHHHHHHHHHT--S--
--SHHHHHHHHHHHTT----
--SHHHHHHHHHHHTT----
--SHHHHHHHHHHTTT----
--SSHHHHHHHHHHTT----
--SHHHHHHHHHHHTT-S--
--SHHHHHHHHHHHTT----
--SHHHHHHHHHHHTT-S--
--SHHHHHHHHHHHTT-S--
--SHHHHHHHHHHTTT-S--
--SHHHHHHHHHHHTT-S--
--S-HHHHHHHHHHTT-S--
--S-HHHHHHHHHHTT----
-TTTHHHHHHHHHHTT----
--SSHHHHHHHHHHTT----
--SSHHHHHHHHHHTT-S--
--SSHHHHHHHHTTTT-S--
--SHHHHHHHHHHHTT-S--
--SHHHHHHHHHHHTT----
--SHHHHHHHHHHHTT----
--SHHHHHHHHHHHTT-S--
--SHHHHHHHHHHHTT-S--
--SHHHHHHHHHHHTT----
--SHHHHHHHHHHHTT----
--SHHHHHHHHHHHTT----
--SHHHHHHHHHHHTT----
--SHHHHHHHHHHHTT----
--SHHHHHHHHHHHTT----
--SHHHHHHHHHHHTT----
---HHHHHHHHHHHTT----
-TTHHHHHHHHHHHTT----
-TTHHHHHHHHHHTTT----
--SHHHHHHHHHHHTT----
---HHHHHHHHHHHTT----
---HHHHHHHHHHHTT----
--SHHHHHHHHHHHTT----
--SHHHHHHHHHHTTT----
--SHHHHHHHHHHHTT----
--SHHHHHHHHHHHTT----
---HHHHHHHHHHHTT----
-TTHHHHHHHHHHHTT----
---HHHHHHHHHHHTT----
---HHHHHHHHHHHTT----
---HHHHHHHHHHHTT----
---HHHHHHHHHHHTT----
---HHHHHHHHHHHTT----
---HHHHHHHHHHHTT----
--SHHHHHHHHHHHTT----
---HHHHHHHHHHHTT----
--SHHHHHHHHHHHTT----
---HHHHHHHHHHHTT----
---HHHHHHHHHHHTT----
--SHHHHHHHHHHHTT----
---HHHHHHHHHHHTT----
---HHHHHHHHHHHTT----
---HHHHHHHHHHTTT----
---HHHHHHHHHHHTT----
---HHHHHHHHHHHTT----
---HHHHHHHHHHHTT----
---HHHHHHHHHHHHT----
---HHHHHHHHHHHTT----
--SHHHHHHHHHHHHT----
---HHHHHHHHHHHHT----
---HHHHHHHHHHTTT----
--SHHHHHHHHHHHHT----
--SHHHHHHHHHHHHT----
---HHHHHHHHHHHTT----
--SHHHHHHHHHHHTT----
---HHHHHHHHHHHTT----
---HHHHHHHHHHHTT----
---HHHHHHHHHHHTT----
---HHHHHHHHHHHTT----
--SHHHHHHHHHHHTT----
---HHHHHHHHHHHTT----
---HHHHHHHHHHHTT----
---HHHHHHHHHHHTT----
---HHHHHHHHHHHTT----
---HHHHHHHHHHHTT----
---HHHHHHHHHHHTT----
---HHHHHHHHHHHHT----
---HHHHHHHHHHTTT----
---HHHHHHHHHHHHT----
---HHHHHHHHHHHTT----
--SHHHHHHHHHHHTT----
--SHHHHHHHHHHTTT----
--SHHHHHHHHHHHTT----
--SHHHHHHHHHHTTT----
---HHHHHHHHHHHHT----
---HHHHHHHHHHHTT----
---HHHHHHHHHHHTT----
--SHHHHHHHHHHHTT----
---HHHHHHHHHHHTT----
--SHHHHHHHHHHHTT----
---HHHHHHHHHHHTT----
---HHHHHHHHHHHTT----
--SHHHHHHHHHHHTT----
---HHHHHHHHHHHTT----
-TTHHHHHHHHHHHTT----
--SHHHHHHHHHHHTT----
-TTHHHHHHHHHHHTT----
---HHHHHHHHHHHTT----
--SHHHHHHHHHHHTT----
---HHHHHHHHHHHTT----
---HHHHHHHHHHHTT----
---HHHHHHHHHHHHT----
---HHHHHHHHHHHHT----
-TTHHHHHHHHHHTTT----
-TTHHHHHHHHHHHTT----
-TTHHHHHHHHHHTTT----
-TTHHHHHHHHHHHTT----
-TTHHHHHHHHHHTTT----
-TTHHHHHHHHHHHTT----
-TTHHHHHHHHHHHTT----
-TTHHHHHHHHHHHTT----
-TTHHHHHHHHHHHTT----
-TTHHHHHHHHHHHTT----
-TTHHHHHHHHHHTTT----
-TTHHHHHHHHHHHTT----
---HHHHHHHHHHHTT----
--SHHHHHHHHHHHTT----
-TTHHHHHHHHHHHTT----
---HHHHHHHHHHTTT----
---HHHHHHHHHHHTT----
-TTHHHHHHHHHHHTT----
--SHHHHHHHHHHHTT----
-TTHHHHHHHHHHHTT----
--SHHHHHHHHHHHTT----
--SHHHHHHHHHHHTT----
--SHHHHHHHHHHHTT----
---THHHHHHHHHHTT----
---HHHHHHHHHHHHT----
---HHHHHHHHHHHHT----
---HHHHHHHHHHHTT----
---HHHHHHHHHHTTT----
---HHHHHHHHHHHTT----
--SHHHHHHHHHHHTT----
--SHHHHHHHHHHHTT----
--SHHHHHHHHHHHTT----
--SHHHHHHHHHHHTT----
--SHHHHHHHHHHHTT----
--SHHHHHHHHHHHTT----
--SHHHHHHHHHHHTT----
--SHHHHHHHHHHTTT----
--SHHHHHHHHHHHTT----
--SHHHHHHHHHHHHT----
--SHHHHHHHHHHHTT----
--SHHHHHHHHHHHTT----
--STTHHHHHHHHHTT----
---HHHHHHHHHHHTT----
---HHHHHHHHHHHTT----
--SHHHHHHHHHHHTT----
---HHHHHHHHHHHTT----
--SHHHHHHHHHHHTT----
---HHHHHHHHHHHTT----
--SHHHHHHHHHHHTT----
--SHHHHHHHHHHTTT----
---HHHHHHHHHHHTT----
---HHHHHHHHHHTTT----
---HHHHHHHHHTTTT----
--SHHHHHHHHHHTTT----
--SHHHHHHHHHHHTT----
---HHHHHHHHHHHTT----
--SHHHHHHHHHHHHT----
--SHHHHHHHHHHHTT----
-TTHHHHHHHHHHHTT----
-TTHHHHHHHHHHHHT----
-TTHHHHHHHHHHHTT----
-TTHHHHHHHHHHTTT----
-TTHHHHHHHHHHHTT----
-TTHHHHHHHHHHHTT----
-TTHHHHHHHHHHHTT----
-TTHHHHHHHHHHHHT----
-TTHHHHHHHHHHHHT----
--SHHHHHHHHHHHHT----
---HHHHHHHHHHTTT----
---HHHHHHHHHHHTT----
--SHHHHHHHHHHHTT----
--SHHHHHHHHHHHTT----
--SHHHHHHHHHHTTT----
-TTHHHHHHHHHHHTT----
--SHHHHHHHHHHTTT----
-TTHHHHHHHHHHHTT----
--SHHHHHHHHHHHTT----
-TTHHHHHHHHHHHTT----
-TTHHHHHHHHHHHTT----
-TTHHHHHHHHHHHTT----
-TTHHHHHHHHHHHTT----
-TTHHHHHHHHHHHTT----
---HHHHHHHHHHHTT----
-TTHHHHHHHHHHHTT----
--SHHHHHHHHHHTTT----
--SHHHHHHHHHHHTT----
--SHHHHHHHHHHHTT----
--SHHHHHHHHHHHTT----
--SHHHHHHHHHHHTT----
--SHHHHHHHHHHHTT----
--SHHHHHHHHHHHTT----
--SHHHHHHHHHHHTT----
--SHHHHHHHHHHHTT----
--SHHHHHHHHHHTTT----
--SHHHHHHHHHHHTT----
-TTHHHHHHHHHHHTT----
-TTHHHHHHHHHHHTT----
-TTHHHHHHHHHHHTT----
--SHHHHHHHHHHHTT----
-TTHHHHHHHHHHHTT----
-TTHHHHHHHHHHHTT----
-TTHHHHHHHHHHTTT----
-TTHHHHHHHHHTTTT----
-TTHHHHHHHHHHHTTTT--
--SHHHHHHHHHHHTT----
-TTHHHHHHHHHHHTT----
-TTHHHHHHHHHHHTT-S--
-TTHHHHHHHHHHHTT----
-TTHHHHHHHHHHHTT----
-TTHHHHHHHHHHHTT----
-TTHHHHHHHHHHTTT----
-TTHHHHHHHHHHHTT----
-TTHHHHHHHHHHHTT----
-TTHHHHHHHHHHTTT----
-TTHHHHHHHHHHHTT----
-TTHHHHHHHHHHHTT----
-TTHHHHHHHHHHHTT----
-TTHHHHHHHHHHHTT-S--
-TTHHHHHHHHHHHTT----
-TTHHHHHHHHHHTTT----
-TTHHHHHHHHHHTTTTT--
-TTHHHHHHHHHHHTT----
-TTHHHHHHHHHHHTT----
-TTHHHHHHHHHHTTT----
-TTHHHHHHHHHHHTT----
-TT-HHHHHHHHHTTT----
-TTHHHHHHHHHHHTT----
-TTHHHHHHHHHHHTT----
-TTHHHHHHHHHHHTT----
-TTHHHHHHHHHHHTT----
-TTHHHHHHHHHHTTT----
-TTHHHHHHHHHHHTT----
--SHHHHHHHHHHHTT----
--SHHHHHHHHHHHTT----
--SHHHHHHHHHHHTT----
--SHHHHHHHHHHHTT----
--SHHHHHHHHHHHTT----
--SHHHHHHHHHHHTT-S--
--SHHHHHHHHHHHTT----
--SHHHHHHHHHHHTT----
--SHHHHHHHHHHHTT----
--SHHHHHHHHHHHTT----
--SHHHHHHHHHHHTT----
--SHHHHHHHHHHHTT----
---HHHHHHHHHHHTT----
--SHHHHHHHHHHHHT----
--SHHHHHHHHHHHTT-S--
--SHHHHHHHHHHHTT-S--
--SHHHHHHHHHHHTT-S--
--SHHHHHHHHHHTTT-S--
--SHHHHHHHHHHTTT-S--
--SHHHHHHHHHHHTT-S--
--SHHHHHHHHHHHHT-S--
--SHHHHHHHHHHTTT-S--
--SHHHHHHHHHHHTT-S--
---HHHHHHHHHHHTT-S--
---HHHHHHHHHHHHT-S--
--SHHHHHHHHHHHTT-S--
---HHHHHHHHHHHTT-S--
--SHHHHHHHHHHHTT-S--
--SHHHHHHHHHHHTT-S--
---HHHHHHHHHHTTT----
---HHHHHHHHHHHTT-S--
---HHHHHHHHHHHHT-S--
---HHHHHHHHHHTTT-S--
---HHHHHHHHHHHHT-S--
---HHHHHHHHHHHTT-S--
---HHHHHHHHHHHTT-S--
--SHHHHHHHHHHHTT-S--
---HHHHHHHHHHHTT-S--
---HHHHHHHHHHHTT----
---HHHHHHHHHHHTT-S--
---HHHHHHHHHHHTT-S--
-TTHHHHHHHHHHHTT-S--
--SHHHHHHHHHHHTT----
---HHHHHHHHHHHTT----
---HHHHHHHHHHHTT----
---HHHHHHHHHHHTT----
---HHHHHHHHHHHHT----
---HHHHHHHHHHHS-----
--SHHHHHHHHHHHTT----
--SHHHHHHHHHHHTT-S--
--SHHHHHHHHHHHTT----
--SHHHHHHHHHHHTT----
--SHHHHHHHHHHHTT-S--
--SHHHHHHHHHHHTT----
--SHHHHHHHHHHHTT-S--
--SHHHHHHHHHHTTT----
--SHHHHHHHHHHHTT----
--SHHHHHHHHHHTTT----
--SHHHHHHHHHHHTT----
--SHHHHHHHHHHHTT----
--SHHHHHHHHHHHTT----
--SHHHHHHHHHHTTT----
--SHHHHHHHHHHHTT----
--SHHHHHHHHHHHTT----
--SHHHHHHHHHHHTT----
--SHHHHHHHHHHHTT----
--SHHHHHHHHHHHHT----
--SHHHHHHHHHHHTT----
--SHHHHHHHHHHHTT----
--SHHHHHHHHHHHTT----
--SHHHHHHHHHHHTT----
--SHHHHHHHHHHHTT----
--SHHHHHHHHHHHTT----
---HHHHHHHHHHHTT----
-TTHHHHHHHHHHHTT----
--SHHHHHHHHHHHTT----
--SHHHHHHHHHHTTT----
--SHHHHHHHHHHHTT----
--SHHHHHHHHHHHTT----
---HHHHHHHHHHHTT----
--SHHHHHHHHHTTTT----
--SHHHHHHHHHHHTT----
-TTHHHHHHHHHHHTT----
-TTHHHHHHHHHHHTT----
--S-HHHHHHHHHHTT----
--S-HHHHHHHHHHHT----
----HHHHHHHHHHTT----
----HHHHHHHHHTTT----
--S-HHHHHHHHHHTT----
--S-HHHHHHHHHHTT----
----HHHHHHHHHHTT----
--S-HHHHHHHHHHTT----
--S-HHHHHHHHHHTT----
--S-HHHHHHHHHHTT----
--S-HHHHHHHHHHTT----
--S-HHHHHHHHHTTT----
--S-HHHHHHHHHHTT----
--S-HHHHHHHHHHTT----
--S-HHHHHHHHHTTT----
-TT-HHHHHHHHHHTT----
-TT-HHHHHHHHHHTT----
--S-HHHHHHHHHHTT----
-TT-HHHHHHHHHHTT----
----HHHHHHHHHHTT----
--S-HHHHHHHHHHTT----
--S-HHHHHHHHHHTT----
--S-HHHHHHHHHHTT----
-TTTHHHHHHHHHHTT----
----HHHHHHHHHHTT----
--S-HHHHHHHHHTTT----
--STHHHHHHHHHHTT----
--S-HHHHHHHHHHTT----
--S-HHHHHHHHHHTT----
--S-HHHHHHHHHHTT----
--S-HHHHHHHHHTTTTT--
--S-HHHHHHHHHHTT----
--S-HHHHHHHHHHTT----
--S-HHHHHHHHHHTTTT--
--S-HHHHHHHHHHTT----
-TT-HHHHHHHHHHHT----
-TT-HHHHHHHHHHTT----
-TT-HHHHHHHHHTTT----
-TT-HHHHHHHHHTTT----
-TT-HHHHHHHHHTTT----
-TTTHHHHHHHHHHHT----
-TT-HHHHHHHHHHTT----
-TT-HHHHHHHHHHTT----
-TT-HHHHHHHHHTTT----
--S-HHHHHHHHHHTT----
-TT-HHHHHHHHHHTT----
--S-HHHHHHHHHHTT----
--S-HHHHHHHHHHTT----
--S-HHHHHHHHHHTT----
-TT-TTHHHHHHHHTT----
--S-HHHHHHHHHHTT----
-TT-HHHHHHHHHHTTTT--
--S-HHHHHHHHHHTT----
--S-HHHHHHHHHHHT----
-TT-HHHHHHHHHHTT----
-TT-HHHHHHHHHHHT----
-TT-HHHHHHHHHHTT----
-TT-HHHHHHHHHHTT----
-TT-HHHHHHHHHHTT----
-TT-HHHHHHHHHTT-----
-TT-HHHHHHHHHTTT----
-TT-HHHHHHHHHTTT----
-TT-HHHHHHHHHTTT----
-TT-HHHHHHHHHHTT----
-TT-HHHHHHHHHTTT----
--S-HHHHHHHHHTTTTT--
-TT-HHHHHHHHHHTT----
-TT-HHHHHHHHHTTTTT--
-TT-HHHHHHHHHHTT----
-TTTHHHHHHHHHHTT----
-TT-HHHHHHHHHHTT-S--
-TT-HHHHHHHHHHTTTT--
-TTTHHHHHHHHHHHTTT--
-TTTHHHHHHHHHHTT-S--
-TT-HHHHHHHHHTTTTT--
-TT-HHHHHHHHHHTT----
-TTTHHHHHHHHHHTT-S--
-TT-HHHHHHHHHHTTTT--
-TT-HHHHHHHHHHTTTT--
-TT-HHHHHHHHHHTTTT--
-TTTHHHHHHHHHHTTTT--
-TTTHHHHHHHHHHTTTT--
-TTTHHHHHHHHHHTTTT--
-TT-HHHHHHHHHTTTTT--
-TT-HHHHHHHHHHTTTT--
-TT-HHHHHHHHHTTTTT--
-TTTHHHHHHHHHHTT----
-TT-HHHHHHHHHHTTTT--
-TT-HHHHHHHHHTTT-S--
-TT-HHHHHHHHHHTT-S--
-TT-HHHHHHHHHHTT-S--
-TT-HHHHHHHHHHTT----
-TT-HHHHHHHHHHTTTT--
--S-HHHHHHHHHHTTTT--
--S-HHHHHHHHHHTTTT--
--S-HHHHHHHHHHTTTT--
--S-HHHHHHHHHTTTTT--
--S-HHHHHHHHHHTTTT--
--S-HHHHHHHHHTTTTT--
--S-HHHHHHHHHHTTTT--
--S-HHHHHHHHHHTTTT--
--S-HHHHHHHHHHTTTT--
--S-HHHHHHHHHTTTTT--
-TT-HHHHHHHHHTTTTT--
-TT-HHHHHHHHHHTTTT--
-TT-HHHHHHHHHHTTTT--
-TT-HHHHHHHHHTTTTT--
-TT-HHHHHHHHHHTT-S--
-TT-HHHHHHHHHHTTTT--
-TT-HHHHHHHHHHTTTT--
-TTTHHHHHHHHHHTTTT--
-TTTHHHHHHHHHHTTTT--
-TT-HHHHHHHHHHTT-S--
-TTTHHHHHHHHHHTTTT--
-TT-HHHHHHHHHHTT-S--
-TT-HHHHHHHHHTTTTT--
-TTTHHHHHHHHHHTTTT--
-TTTHHHHHHHHHHTT-S--
-TT-HHHHHHHHHHTTTT--
-TT-HHHHHHHHHTTTTT--
-TT-HHHHHHHHHHTTTT--
-TT-HHHHHHHHHHTTTT--
-TT-HHHHHHHHHHTT-S--
-TT-HHHHHHHHHTTTTT--
-TT-HHHHHHHHHHT--S--
-TT-HHHHHHHHHHH-----
-TT-HHHHHHHHHHT--S--
-TT-HHHHHHHHHHTT-S--
-TT-HHHHHHHHHHTTGGG-
-TT-HHHHHHHHHTTTGGG-
-TT-HHHHHHHHHHHT-TT-
-TT-HHHHHHHHHHTT-S--
-TTTHHHHHHHHHHTTTT--
-TTTHHHHHHHHHHTT-S--
-TTTHHHHHHHHHTTTGGG-
-TT-HHHHHHHHHHTTGGG-
-TT-HHHHHHHHHHTT-S--
-TTTHHHHHHHHHHTT-TT-
-TTTHHHHHHHHHHTTTTT-
-TT-HHHHHHHHHHTTGGG-
-TTTHHHHHHHHHHTTGGG-
-TTTHHHHHHHHHTTTGGG-
-TT-HHHHHHHHHHTTTTT-
-TT-HHHHHHHHHHTTTTT-
-TTTHHHHHHHHHHTTTTT-
-TTTHHHHHHHHHHTTTTT-
-TT-HHHHHHHHHHTTGGG-
-TT-HHHHHHHHHHTTTT--
-TT-HHHHHHHHHHTTTTT-
-TT-HHHHHHHHHHTTTTT-
-TT-HHHHHHHHHHTTTTT-
-TT-HHHHHHHHHHTTTT--
-TTTHHHHHHHHHHTTTT--
-TTTHHHHHHHHHHTTTTT-
-TT-HHHHHHHHHHTTTT--
-TTTHHHHHHHHHHTTGGG-
-TT-HHHHHHHHHHTTGGG-
-TT-HHHHHHHHHHTTTTT-
-TTTHHHHHHHHHHTTTTT-
-TTTHHHHHHHHHHTTTT--
-TT-HHHHHHHHHHTTTTT-
-TT-HHHHHHHHHHTTTTT-
-TTTHHHHHHHHHHTTTTT-
-TTTHHHHHHHHHHTTTT--
-TT-HHHHHHHHHHTTTTT-
-TT-HHHHHHHHHHTTTTT-
-TT-HHHHHHHHHHTTGGG-
-TT-HHHHHHHHHHHTTTT-
-TT-HHHHHHHHHHTTTTT-
-TT-HHHHHHHHHHTTGGG-
-TTTHHHHHHHHHHTTTTT-
-TT-HHHHHHHHHHTTGGG-
-TT-HHHHHHHHHHTTTTT-
-TT-HHHHHHHHHHTTTTT-
-TTTHHHHHHHHHHTTTTT-
-TT-HHHHHHHHHHTTTTT-
-TT-HHHHHHHHHTTTTTT-
-TT-HHHHHTHHHHTTTTT-
-TT-HHHHHHHHHHTTTTT-
-TTTHHHHHHHHHHTTTTT-
-TTTHHHHHHHHHHTTTTT-
-TTTHHHHHHHHHTTTTTT-
-TTTHHHHHHHHHHTTTTT-
-TTTHHHHHHHHHHTTTTT-
-TT-HHHHHHHHHHTTTTT-
-TTTHHHHHHHHHHTTTTT-
-TT-HHHHHHHHHHTTTT--
-TT-HHHHHHHHHHTTTTT-
-TT-HHHHHHHHHHTTTTT-
-TT-HHHHHHHHHHTTTTT-
-TTTHHHHHHHHHHHTTTT-
-TT-HHHHHHHHHHHTTTT-
-TTTHHHHHHHHHHTTTTT-
-TT-HHHHHHHHHHTTTTT-
-TT-HHHHHHHHHHTTTTT-
-TTTHHHHHHHHHHTTGGG-
-TTTHHHHHHHHHHTTTTT-
-TT-HHHHHHHHHHTTTTT-
-TT-HHHHHHHHHHTTTTT-
-TT-HHHHHHHHHTTTTT--
-TT-HHHHHHHHHTTTTTT-
-TT-HHHHHHHHHHTTTTT-
-TT-HHHHHHHHHHTTTTT-
-TT-HHHHHHHHHHTTTTT-
-TT-HHHHHHHHHHTTTTT-
-TT-HHHHHHHHHHTTTTT-
-TT-HHHHHHHHHTTTTTT-
-TT-HHHHHHHHHHTTTTT-
-TT-HHHHHHHHHHTTTTT-
-TT-HHHHHHHHHHTTTTT-
-TT-HHHHHHHHHHTTTT--
-TT-HHHHHHHHHHTTTTT-
-TT-HHHHHHHHHHTTTT--
-TTTHHHHHHHHHTTT-S--
-TT-HHHHHHHHHTTTGGG-
-TT-HHHHHHHHHHTTGGG-
-TT-HHHHHHHHHHTTTTT-
-TT-HHHHHHHHHHTTGGG-
-TT-HHHHHHHHHTTTGGG-
-TT-HHHHHHHHHHTT-TT-
--S-HHHHHHHHHHTT-TT-
-TTTHHHHHHHHHHTTTTT-
-TTTHHHHHHHHHHTTGGG-
-TT-HHHHHHHHHHTTTTT-
-TT-HHHHHHHTTTTTTTT-
-TT-HHHHHHHHHHTTGGG-
-TTTHHHHHHHHHHTTTTT-
-TT-HHHHHHHHHHTTTTT-
-TT-HHHHHHHHHHTTTTT-
-TT-HHHHHHHHHHTTGGG-
-TT-HHHHHHHHHHTTTTT-
-TTTHHHHHHHHHHTTTTT-
-TTTHHHHHHHHHTTTTTT-
-TTTHHHHHHHHHHTT-TT-
-TTTHHHHHHHHHHTTGGG-
-TT-HHHHHHHHHHHT-TT-
-TTTHHHHHHHHHHTTGGG-
-TT-HHHHHHHHHTTT-S--
-TTTHHHHHHHHHHTTGGG-
-TTTHHHHHHHHHHTTTTT-
-TT-HHHHHHHHHHTTTTT-
-TT-HHHHHHHHTTTTTTT-
-TT-HHHHHHHHHHTTTTT-
-TT-HHHHHHHHHTTTTTT-
--S-HHHHHHHHHHTTTTT-
-TTTHHHHHHHHHHTTGGG-
-TTTHHHHHHHHHTTTTTT-
-TTTHHHHHHHHHHTTTTT-
-TT-HHHHHHHHHHTTGGG-
-TT-HHHHHHHHHHTTGGG-
-TT-HHHHHHHHHHTTTT--
-TT-HHHHHHHHHHTTTT--
-TT-HHHHHHHHHHTTTTT-
-TTTHHHHHHHHHHTTTTT-
-TTTHHHHHHHHHHTTTT--
-TTTHHHHHHHHHHTTTTT-
-TT-HHHHHHHHHHTT-TT-
-TT-HHHHHHHHHHTTTT--
-TT-HHHHHHHHHHTTGGG-
-TT-HHHHHHHHHHTT-TT-
-TT-HHHHHHHHHTTTGGG-
-TT-HHHHHHHHHHTTGGG-
-TT-HHHHHHHHHTTTTTT-
-TT-HHHHHHHHHHTTTTT-
-TT-HHHHHHHHHHTTTT--
-TT-HHHHHHHHHHTTTTT-
-TTTHHHHHHHHHHTTTT--
-TT-HHHHHHHHHHTTTTT-
-TT-HHHHHHHHHHTTTTT-
-TT-HHHHHHHHHHTTTTT-
-TTTHHHHHHHHHHTTTTT-
-TT-HHHHHHHHTTTTTTT-
--S-HHHHHHHHHHTTTTT-
-TT-HHHHHHHHHTTTGGG-
-TT-HHHHHHHHHHTTGGG-
-TT-HHHHHHHHHHTTGGG-
--S-HHHHHHHHHHTTGGG-
--S-HHHHHHHHHHTTGGG-
-TT-HHHHHHHHHTTTGGG-
-TT-HHHHHHHHHHTTTTT-
-TT-HHHHHHHHHHTTTTT-
--S-HHHHHHHHHHTTTTT-
-TT-HHHHHHHHHHTTTTT-
-TT-HHHHHHHHHHTTTTT-
--S-HHHHHHHHHHTTGGG-
--S-HHHHHHHHHHTTTTT-
--S-HHHHHHHHHHTTGGG-
--S-HHHHHHHHHTTTGGG-
--S-HHHHHHHHHHTTGGG-
--S-HHHHHHHHHHTTTTT-
--S-HHHHHHHHHHTTTTT-
--S-HHHHHHHHHHTTGGG-
--S-HHHHHHHHHHTTGGG-
--S-HHHHHHHHHHTTGGG-
--S-HHHHHHHHHHTTTTT-
-TT-HHHHHHHHHHTTTT--
--S-HHHHHHHHHHTTGGG-
-TT-HHHHHHHHHHTTGGG-
-TT-HHHHHHHHHHTTTTT-
--S-HHHHHHHHHTTTTTT-
----HHHHHHHHHHTTTTT-
----HHHHHHHHHHTTTTT-
----HHHHHHHHHTTTTTT-
----HHHHHHHHHHTTTTT-
--S-HHHHHHHHHHTTTTT-
--S-HHHHHHHHHHTTTTT-
--S-HHHHHHHHHHTTGGG-
--S-HHHHHHHHHTTT-TT-
--S-HHHHHHHHHHTT-S--
-TTTHHHHHHHHHTTTTTT-
-TTTHHHHHHHHHHTTTTT-
-TTTHHHHHHHHHHTTTTT-
-TTTHHHHHHHHHHTTTTT-
-TTTHHHHHHHHHTTTTTT-
-TTTHHHHHHHHHHTTGGG-
-TTTHHHHHHHHHHTTTTT-
-TTTHHHHHHHHHHTTTTT-
-TTTHHHHHHHHHHTTGGG-
-TTTHHHHHHHHHHTTTTT-
-TTTHHHHHHHHHHTTTTT-
-TTTHHHHHHHHHHTT-TT-
-TTTHHHHHHHHHHTTTTT-
-TTTHHHHHHHHHHTTTT--
-TTTHHHHHHHHHHTTTTT-
-TTTHHHHHHHHHHTTTTT-
-TTTHHHHHHHHHHTTGGG-
-TTTHHHHHHHHHHTTGGG-
-TT-HHHHHHHHHHTTTT--
-TT-HHHHHHHHHHTTTTT-
-TT-HHHHHHHHHHTTTT--
-TT-HHHHHHHHHHTTGGG-
-TT-HHHHHHHHHHHT-TT-
-TT-HHHHHHHHHHTTTT--
-TT-HHHHHHHHHHHTGGG-
-TT-HHHHHHHHHTTTTT--
-TT-HHHHHHHHHTTT-S--
-TT-HHHHHHHHHHTTTTT-
-TT-HHHHHHHHHHTTGGG-
-TT-HHHHHHHHHTTTGGG-
-TT-HHHHHHHHHHHTGGG-
-TT-HHHHHHHHHHTT-TT-
--S-HHHHHHHHHTTTTTT-
--S-HHHHHHHHHHTTGGG-
--S-HHHHHHHHHHTTTT--
-TT-HHHHHHHHHHTTTTT-
-TT-HHHHHHHHHHTTTT--
-TT-HHHHHHHHHHTTGGG-
-TT-HHHHHHHHHHTT-S--
-TT-HHHHHHHHHHTTTTT-
-TT-HHHHHHHHHHTTTTT-
-TT-HHHHHHHHHHTTTTT-
-TT-HHHHHHHHHHTTGGG-
--S-HHHHHHHHHHTTTTT-
--S-HHHHHHHHHHTTTTT-
--S-HHHHHHHHHHTTTTT-
--SSHHHHHHHHHHTTTTT-
--S-HHHHHHHHHHTTTTT-
--SSHHHHHHHHHHTTTTT-
--SSHHHHHHHHHHTTTTT-
--S-HHHHHHHHHHTTTTT-
--S-HHHHHHHHHHTTTTT-
--S-HHHHHHHHHHTTTT--
--S-HHHHHHHHHHTTTTT-
--S-HHHHHHHHHHTTTTT-
--S-HHHHHHHHHHTTTTT-
--S-HHHHHHHHHHTTTTT-
--S-HHHHHHHHHHTTTTT-
--S-HHHHHHHHHHTTTTT-
--S-HHHHHHHHHHTTTTT-
--S-HHHHHHHHHHTTTTT-
--S-HHHHHHHHHHTTTTT-
-TT-HHHHHHHHHTTTTTT-
-TT-HHHHHHHHHHTTTTT-
-TT-HHHHHHHHHHTTTTT-
-TT-HHHHHHHHHHTTTTT-
--S-HHHHHHHHHHTTTT--
-TT-HHHHHHHHHHTTGGG-
-TT-HHHHHHHHHHTTGGG-
--S-HHHHHHHHHHTT-TT-
-TT-HHHHHHHHHHTTGGG-
-TT-HHHHHHHHHHHT-TT-
-TT-HHHHHHHHHHTTGGG-
-TT-HHHHHHHHHHTTGGG-
-TT-HHHHHHHHHHTTGGG-
-TT-HHHHHHHHHTTTTTT-
-TT-HHHHHHHHHHTTTT--
-TT-HHHHHHHHHHTTSS--
-TT-HHHHHHHHHTTTTTT-
-TT-HHHHHHHHHHTTTTT-
--S-HHHHHHHHHHHTTT--
-TT-HHHHHHHHHHTTTTT-
-TT-HHHHHHHHHHTT-TT-
-TT-HHHHHHHHHHTTTTT-
-TT-HHHHHHHHHHTTTTT-
-TT-HHHHHHHHHHTTTTT-
-TT-HHHHHHHHHHTTTT--
-TT-HHHHHHHHHHTTTT--
-TT-HHHHHHHHHHTTTT--
-TT-HHHHHHHHHHTTTT--
-TT-HHHHHHHHHHTTTTT-
--S-HHHHHHHHHHTTTT--
--S-HHHHHHHHHHTT-S--
-TT-HHHHHHHHHHTTGGG-
--S-HHHHHHHHHHTT-TT-
-TT-HHHHHHHHHHTTTTT-
--S-HHHHHHHHHTTTTTT-
-TT-HHHHHHHHHTTTTTT-
-TT-HHHHHHHHHHTTTTT-
-TT-HHHHHHHHHHTTTT--
-TT-HHHHHHHHHHTTTTT-
-TT-HHHHHHHHHTTTTTT-
-TT-HHHHHHHHHHTSTTT-
-TT-HHHHHHHHHHTTTTT-
-TT-HHHHHHHHHHTT-TT-
-TT-HHHHHHHHHHTT-TT-
-TT-HHHHHHHHHHTTTT--
-TT-HHHHHHHHHHTTSTT-
-TT-HHHHHHHHHHTT-S--
-TT-HHHHHHHHHHTTTT--
-TT-HHHHHHHHHHTTTTT-
-TT-HHHHHHHHHHTTTTT-
-TT-HHHHHHHHHTTTTTT-
-TT-HHHHHHHHHTTTTTT-
-TT-HHHHHHHHHTTTTTT-
-TT-HHHHHHHHHTTTTTT-
-TT-HHHHHHHHHTTTTTT-
-TT-HHHHHHHHHHTTTTT-
-TTTHHHHHHHHHHTTTTT-
-TT-HHHHHHHHHHTTTTT-
-TT-HHHHHHHHHTTTTT--
-TT-HHHHHHHHHHTTTTT-
-TT-HHHHHHHHHTTTTTT-
-TT-HHHHHHHHHHTTTTT-
-TTTHHHHHHHHHHTSTT--
-TT-HHHHHHHHHHTTTT--
-TT-HHHHHHHHHHTTTT--
-TT-HHHHHHHHHHTTTT--
-TTTHHHHHHHHHHTTTTT-
-TT-HHHHHHHHHHTTGGG-
-TTTHHHHHHHHHHTTTTT-
-TT-HHHHHHHHHHTTTTT-
-TT-HHHHHHHHHHTTGGG-
-TT-HHHHHHHHHHTTTTT-
-TT-HHHHHHHHHTTTTTT-
-TT-HHHHHHHHHTTTTTT-
-TT-HHHHHHHHHHTSTTT-
-TTTHHHHHHHHHHTTSTT-
-TT-HHHHHHHHHHTTSTT-
-TT-HHHHHHHHHTTTTTT-
-TT-HHHHHHHHHHTTTT--
--S-HHHHHHHHHTTTTT--
--S-HHHHHHHHHHTTTT--
--S-HHHHHHHHHTTTTT--
--S-HHHHHHHHHHTTGGG-
--S-HHHHHHHHHTTT-TT-
--S-HHHHHHHHHHTTTTT-
-TT-HHHHHHHHHHTTTT--
-TT-HHHHHHHHHHTTTT--
-TT-HHHHHHHHHHTTTT--
-TT-HHHHHHHHHHTTTTT-
-TT-HHHHHHHHHHTTTT--
-TT-HHHHHHHHHHTTTT--
-TTTHHHHHHHHHHTTSS--
-TTTHHHHHHHHHHTTGGG-
-TTTHHHHHHHHHHTTTTT-
-TTTHHHHHHHHHHTTTTT-
-TT-HHHHHHHHHHTTTTT-
-TTTHHHHHHHHHHTTSS--
-TTTHHHHHHHHHTTTTTT-
-TTTHHHHHHHHHHTTTT--
-TTTHHHHHHHHHHTTTTT-
-TTTHHHHHHHHHHTTTT--
-TTTHHHHHHHHHHTTTT--
-TTTHHHHHHHHHHTTTT--
-TT-HHHHHHHHHHTTTTT-
--S-HHHHHHHHHHTTTT--
--S-HHHHHHHHHHTTTT--
--S-HHHHHHHHTTTTTT--
--S-HHHHHHHHHHTTTT--
--S-HHHHHHHHHHTTTT--
--S-HHHHHHHHHHTTTTT-
--S-HHHHHHHHHHTTTT--
-TT-HHHHHHHHHHTT-S--
--S-HHHHHHHHHHTTGGG-
--S-HHHHHHHHHHTTGGG-
--S-HHHHHHHHHHTT-TT-
--S-HHHHHHHHHHTT-S--
--S-HHHHHHHHHHTT-TT-
-TT-HHHHHHHHHHTT-S--
-TT-HHHHHHHHHHTT-TT-
-TT-HHHHHHHHHHTT-S--
-TT-HHHHHHHHHHTT-S--
-TTTHHHHHHHHHHTT-S--
-TT-HHHHHHHHHHTT-S--
-TT-HHHHHHHHHHTT-S--
-TT-HHHHHHHHHHTT-S--
-TT-HHHHHHHHHHTT-TT-
--S-HHHHHHHHHTTT-S--
--S-HHHHHHHHHHTT-S--
--S-HHHHHHHHHTTTTTT-
--S-HHHHHHHHHHTTTTT-
-TT-HHHHHHHHHHTTTTT-
--S-HHHHHHHHHHTTTTT-
--S-HHHHHHHHHHTTTTT-
--S-HHHHHHHHHHTTTTT-
--S-HHHHHHHHHHTTTTT-
--STHHHHHHHHHHTTTTT-
--S-HHHHHHHHHHTTTTT-
--S-HHHHHHHHHHTTTTT-
--S-HHHHHHHHHHTTTTT-
----HHHHHHHHHHTTTTT-
-TT-HHHHHHHHHHTTTTT-
-TT-HHHHHHHHHHTTTTT-
-TT-HHHHHHHHHHTTTTT-
-TT-HHHHHHHHHHTTTT--
-TT-HHHHHHHHHHTTTTT-
-TT-HHHHHHHHHHTTTTT-
-TT-HHHHHHHHHHTTTTT-
-TT-HHHHHHHHHHTTTTT-
-TT-HHHHHHHHHHTTTT--
--S-HHHHHHHHHTTTTT--
--S-HHHHHHHHHHTTTTT-
--S-HHHHHHHHHHTTTTT-
--S-HHHHHHHHHTTTTTT-
--S-HHHHHHHHHHTTTTT-
--S-HHHHHHHHHTTTTTT-
-TT-HHHHHHHHHHTTTTT-
--S-HHHHHHHHHTTTTTT-
--S-HHHHHHHHHHTTTTT-
--S-HHHHHHHHHHTTTTT-
--S-HHHHHHHHHHTTTTT-
--S-HHHHHHHHHHTTTTT-
-TT-HHHHHHHHHHTTTTT-
-TT-HHHHHHHHHHTTTT--
-TT-HHHHHHHHHHTT-S--
-TT-HHHHHHHHHHTT-TT-
-TT-HHHHHHHHHHTT-TT-
-TT-HHHHHHHHHHTT-TT-
-TT-HHHHHHHHHHTTTT--
-TTTHHHHHHHHHHTTSTT-
-TTTHHHHHHHHHTTTTT--
-TTTHHHHHHHHHHHTTT--
-TTTHHHHHHHHHHTTTT--
-TTTHHHHHHHHHHTTTT--
-TTTHHHHHHHHHTTTTT--
-TTTHHHHHHHHHHTTTT--
-TTTHHHHHHHHHHTTTTT-
-TTTHHHHHHHHHTTTTT--
-TTTHHHHHHHHHHTTSS--
-TTTHHHHHHHHHHTTSS--
-TTTHHHHHHHHHHTTTTT-
-TTTHHHHHHHHHTTTTT--
-TT-HHHHHHHHHTTT-S--
-TT-HHHHHHHHHTTTTTT-
-TT-HHHHHHHHHHTTTTT-
-TT-HHHHHHHHHTTTTTT-
-TT-HHHHHHHHHTTTTTT-
-TT-HHHHHHHHHHTTTTT-
-TT-HHHHHHHHHTTTTTT-
-TT-HHHHHHHHHHTTTTT-
-TT-HHHHHHHHHHTTTT--
-TT-HHHHHHHHHHTTSS--
-TT-HHHHHHHHHHTT-S--
-TT-HHHHHHHHHHTTTT--
-TT-HHHHHHHHHHHT-S--
-TT-HHHHHHHHHTTT----
--S-HHHHHHHHHHTT----
-TT-HHHHHHHHHHTT----
-TTTHHHHHHHHHHTT----
-TT-HHHHHHHHHHTT----
-TT-HHHHHHHHHHTT----
-TT-HHHHHHHHHHTT-TT-
-TT-HHHHHHHHHHTT-S--
-TT-HHHHHHHHHHTT-S--
-TT-HHHHHHHHHHTTTT--
-TT-HHHHHHHHHHTTTT--
-TTTHHHHHHHHHHTTTT--
-TT-HHHHHHHHHHTT-S--
-TT-HHHHHHHHHTTTSS--
-TT-HHHHHHHHHHTT-S--
-TT-HHHHHHHHHTTTTT--
-TT-HHHHHHHHHHTT-S--
-TT-HHHHHHHHHHTT----
--S-HHHHHHHHHHTT----
-TT-HHHHHHHHHTTTTT--
--S-HHHHHHHHHHTT----
--S-HHHHHHHHHHTT----
-TT-HHHHHHHHHHTT----
--S-HHHHHHHHHHTT-S--
--S-HHHHHHHHHHTT----
-TT-HHHHHHHHHHTTTT--
--S-HHHHHHHHHHTTTT--
--S-HHHHHHHHHHTT----
--S-HHHHHHHHTTTTTT--
--S-HHHHHHHHHHTT-S--
----HHHHHHHHHHTT----
--S-HHHHHHHHHHTT-S--
--S-HHHHHHHHHHTT-S--
-TT-HHHHHHHHHTTT-S--
-TT-HHHHHHHHHHTT-S--
--S-HHHHHHHHHHTT-S--
--S-HHHHHHHHHHTT-S--
-TT-HHHHHHHHHHTT----
--S-HHHHHHHHHHTTTT--
--S-HHHHHHHHHHTT----
-TT-HHHHHHHHHHTT----
--S-HHHHHHHHHHTT----
--S-HHHHHHHHHHTTTT--
--S-HHHHHHHHHHTT----
--S-HHHHHHHHHHTT-S--
--S-HHHHHHHHHHTT----
-TT-HHHHHHHHHHTT-S--
-TT-HHHHHHHHHHTT-S--
--S-HHHHHHHHHHTT-S--
--S-HHHHHHHHHTTT-S--
----HHHHHHHHHTTT----
----HHHHHHHHHHTT----
-TT-HHHHHHHHHHTT----
----HHHHHHHHHHTTS---
--S-HHHHHHHHHHTTSS--
--S-HHHHHHHHHHTTSS--
--S-HHHHHHHHHTTTS---
-TT-HHHHHHHHHHTTS---
-TT-HHHHHHHHHHTTSS--
--S-HHHHHHHHHHTTSS--
--S-HHHHHHHHHHTTS---
--S-HHHHHHHHHHTTSS--
--S-HHHHHHHHHHTTSS--
--S-HHHHHHHHHTTTSS--
--S-HHHHHHHHHHTTSS--
--S-HHHHHHHHHHTTSS--
--S-HHHHHHHHHHTTSS--
-TT-HHHHHHHHHHTTSS--
--S-HHHHHHHHHHTTSS--
--S-HHHHHHHHHHTTSS--
--S-HHHHHHHHHHTTSS--
--S-HHHHHHHHHHTTSS--
--S-HHHHHHHHHHTTSS--
--S-HHHHHHHHHHTTSS--
--S-HHHHHHHHHTTTSS--
--S-HHHHHHHHHHTTS---
--S-HHHHHHHHHHTTSS--
--S-HHHHHHHHHHTTSS--
--S-HHHHHHHHHHTTSS--
--S-HHHHHHHHHHTTSS--
--S-HHHHHHHHHHTTSS--
--S-HHHHHHHHHHTTSS--
--S-HHHHHHHHHHTTSS--
--S-HHHHHHHHHHTTSS--
--S-HHHHHHHHHHTTSS--
--S-HHHHHHHHHHTTSS--
--S-HHHHHHHHHHTTSS--
--S-HHHHHHHHHHTTSS--
--S-HHHHHHHHHHTTSS--
--S-HHHHHHHHHHTTSS--
--S-HHHHHHHHHHTTSS--
--S-HHHHHHHHHHTTSS--
--S-HHHHHHHHHHTTSS--
--S-HHHHHHHHHHTTSS--
--S-HHHHHHHHHHTTS---
-TT-HHHHHHHHHHTTS---
--S-HHHHHHHHHHTT-S--
--S-HHHHHHHHHHTTSS--
-TTTHHHHHHHHHHTTSS--
-TTTHHHHHHHHHHTTS---
-TTTHHHHHHHHHHTTSS--
-TTTHHHHHHHHHHTTSS--
-TTTHHHHHHHHHHTTSS--
-TT-HHHHHHHHHHTTSS--
-TTTHHHHHHHHHHTTSS--
-TTTHHHHHHHHHHTT-S--
-TTTHHHHHHHHHHTTSS--
-TTTHHHHHHHHHHTT-S--
-TTTHHHHHHHHHHTTS---
-TTTHHHHHHHHHHTTSS--
-TTTHHHHHHHHHHTTSS--
-TTTHHHHHHHHHHTTSS--
-TTTHHHHHHHHHHTTS---
-TTTHHHHHHHHHHTTSS--
-TT-HHHHHHHHHHTTS---
-TTTHHHHHHHHHHTTS---
-TTTHHHHHHHHHHTTS---
-TTTHHHHHHHHHHTTSS--
-TTTHHHHHHHHHHTTSS--
-TTTHHHHHHHHHHTTS---
-TTTHHHHHHHHHHTTS---
-TT-HHHHHHHHHHTTSS--
-TTTHHHHHHHHHHTTS---
-TT-HHHHHHHHHHTTSS--
-TTTHHHHHHHHHHTTSS--
-TTTHHHHHHHHHHTTSS--
-TTTHHHHHHHHHHTTSS--
-TTTHHHHHHHHHHTTSS--
-TTTHHHHHHHHHHTTSS--
-TTTHHHHHHHHHHTTSS--
-TT-HHHHHHHHHHTTSS--
-TT-HHHHHHHHHHTTSS--
-TT-HHHHHHHHHHTTSS--
-TT-HHHHHHHHHHTTSS--
-TT-HHHHHHHHHHTTSS--
-TT-HHHHHHHHHHTTSS--
-TT-HHHHHHHHHHTTS---
-TT-HHHHHHHHHHTTSS--
-TT-HHHHHHHHHHTT----
-TT-HHHHHHHHHHTTSS--
-TT-HHHHHHHHHHTTSS--
--S-HHHHHHHHHHTTSS--
--S-HHHHHHHHHHTT----
--S-HHHHHHHHHHTTSS--
----HHHHHHHHHHTTSS--
--S-HHHHHHHHHHTTSS--
--S-HHHHHHHHHHTTSS--
--S-HHHHHHHHHHTTSS--
--S-HHHHHHHHHHTTSS--
--S-HHHHHHHHHHTTSS--
--S-HHHHHHHHHHTTSS--
--S-HHHHHHHHHTTTSS--
--S-HHHHHHHHHHTTSS--
--S-HHHHHHHHHTTTSS--
--S-HHHHHHHHHHTTSS--
--S-HHHHHHHHHTTTSS--
--S-HHHHHHHHHHTTSS--
--S-HHHHHHHHHHTTSS--
----HHHHHHHHHHTT-S--
----HHHHHHHHHHTTSS--
--S-HHHHHHHHHHTTSS--
--S-HHHHHHHHHHTTSS--
--S-HHHHHHHHHTTTSS--
-TTTHHHHHHHHHHTTSS--
-TTTHHHHHHHHHHTTSS--
--STHHHHHHHHHHTTSS--
-TTTHHHHHHHHHHTTSS--
--STHHHHHHHHHTTTSS--
---HHHHHHHHHHHTT-S--
--STHHHHHHHHHHTTSS--
---THHHHHHHHHTTTSS--
---THHHHHHHHHTTTSS--
--STHHHHHHHHHHTT-S--
--STHHHHHHHHHHTTSS--
--STHHHHHHHHHHTT----
--STHHHHHHHHHHTTSS--
--STHHHHHHHHHTTTSS--
--S-HHHHHHHHHHTTSS--
--S-HHHHHHHHHHTTSS--
--S-HHHHHHHHHHTTSS--
--S-HHHHHHHHHHTTSS--
--S-HHHHHHHHHHTTSS--
--S-HHHHHHHHHHTTSS--
-TTTHHHHHHHHHHTTSS--
-TTHHHHHHHHHHHTTSS--
-TTHHHHHHHHHHHTT-S--
-TTTHHHHHHHHHHTT-S--
-TT-HHHHHHHHHHTTS---
--SHHHHHHHHHHHTTS---
--SHHHHHHHHHHTTTSS--
-TTHHHHHHHHHHHTTSS--
-TTHHHHHHHHHHHTTSS--
-TTHHHHHHHHHHHTT-S--
--SHHHHHHHHHHHTTSS--
--SHHHHHHHHHHTTTSS--
-TTHHHHHHHHHHHTTSS--
-TTHHHHHHHHHHHTTSS--
-TTHHHHHHHHHHHTTSS--
-TTHHHHHHHHHHHTTSS--
-TTHHHHHHHHHHHTTSS--
--SHHHHHHHHHHHTT-S--
-TTHHHHHHHHHHHHTSS--
--SHHHHHHHHHHHTTSS--
--SHHHHHHHHHHHTTSS--
-TTHHHHHHHHHHHTTSS--
--SHHHHHHHHHHHTTSS--
-TTHHHHHHHHHHHTTSS--
-TTHHHHHHHHHHHTTSS--
--SHHHHHHHHHHHHTSS--
-TTHHHHHHHHHHHTTSS--
--SHHHHHHHHHHHTTSS--
--SHHHHHHHHHHHTTSS--
--SHHHHHHHHHHHTT-S--
--SHHHHHHHHHHHTTSS--
-TTHHHHHHHHHHHTTSS--
--SHHHHHHHHHHHTTSS--
-TTHHHHHHHHHHHTTSS--
-TTHHHHHHHHHHHTT-S--
--SHHHHHHHHHHHTT-S--
-TTHHHHHHHHHHHTT-S--
-TTHHHHHHHHHHHTT-S--
-TTHHHHHHHHHHHTT-S--
-TTHHHHHHHHHHHTT-S--
-TTHHHHHHHHHHHTT-S--
-TTHHHHHHHHHHHTT-S--
-TTHHHHHHHHHHHTT----
--SHHHHHHHHHHHTT----
-TTHHHHHHHHHHHTT----
-TTHHHHHHHHHHHTT----
-TTHHHHHHHHHHHTTSS--
-TTHHHHHHHHHHHTTSS--
--SHHHHHHHHHHHTTS---
-TTHHHHHHHHHHHTTS---
-TTHHHHHHHHHHHTT----
-TTHHHHHHHHHHHTTSS--
-TTHHHHHHHHHHHTTS---
-TTTHHHHHHHHHHTTSS--
-TTHHHHHHHHHHHTTS---
-TTHHHHHHHHHHHTTS---
-TTHHHHHHHHHHHTTS---
-TTHHHHHHHHHHHTTS---
-TTHHHHHHHHHHHTTSS--
-TTHHHHHHHHHHHHTS---
-TTHHHHHHHHHHHTTSS--
-TTHHHHHHHHHHHTTSS--
-TTHHHHHHHHHHHTT----
-TTHHHHHHHHHHHTTS---
-TTHHHHHHHHHHHTTSS--
-TTHHHHHHHHHHHTTSS--
---HHHHHHHHHHHTTSS--
-TTHHHHHHHHHHHTT----
-TTHHHHHHHHHHHTT-S--
-TTHHHHHHHHHHHTT-S--
---HHHHHHHHHHHTT----
--STTHHHHHHHHHTTSS--
-TTTTHHHHHHHHHTTS---
-TTTTHHHHHHHHHTT----
-TTTTHHHHHHHHHTT----
-TTSSHHHHHHHHHTT----
-TTTTHHHHHHHHHTT----
-TTTTHHHHHHHHHTT----
-TTTTHHHHHHHHHTT----
-TTTTHHHHHHHHHTTSS--
-TTTTHHHHHHHHHTT-S--
-TTTTHHHHHHHHHTT----
-TTTTHHHHHHHHHTT----
-TTTTHHHHHHHHHTT----
-TTTTHHHHHHHHHTT-S--
-TTTTHHHHHHHHHTTSS--
-TTTTHHHHHHHHHTTSS--
-TTTTHHHHHHHHHTTSS--
-TTTTHHHHHHHHHTT----
-TTSSHHHHHHHHHTT----
-TTTTHHHHHHHHHTTS---
-TTTTHHHHHHHHHTT----
-TTTTHHHHHHHHHTTSS--
-TTTTHHHHHHHHHTT-S--
-TTTTHHHHHHHHHTTS---
-TTTTHHHHHHHHHTTSS--
-TTTTHHHHHHHHHTTSS--
-TTSSHHHHHHHHHTTSS--
-TTTTHHHHHHHHHTTSS--
-TTTTHHHHHHHHHTTSS--
-TTTTHHHHHHHHHTTSS--
-TTSSHHHHHHHHHTTSS--
-TTTTHHHHHHHHHTT----
-TTTTHHHHHHHHHTT-S--
-TTTTHHHHHHHHHTT----
-TTSSHHHHHHHHHTTS---
-TTTTHHHHHHHHHTTSS--
---TTHHHHHHHHHTTS---
-TTTTHHHHHHHHHTTSS--
--STTHHHHHHHHHTTSS--
-TTTTHHHHHHHHHTTS---
-TTTTHHHHHHHHHTTSS--
-TTTTHHHHHHHHHTTSS--
--STTHHHHHHHHHTTS---
--SSSHHHHHHHHHTSSS--
--STTHHHHHHHHHTTSS--
-TTTTHHHHHHHHHTT----
-TTTTHHHHHHHHHTTS---
-TTTTHHHHHHHHHTTS---
-TTTTHHHHHHHHHTTS---
-TTTTHHHHHHHHHTT----
-TTTTHHHHHHHHHHT----
-TTTTHHHHHHHHTTTS---
-TTTTHHHHHHHHHTTS---
-TTTTHHHHHHHHHTTS---
-TTTTHHHHHHHHHTTS---
--SSSHHHHHHHHHTTSS--
-TTSSHHHHHHHHHTT----
-TTSSHHHHHHHHTTTS---
--STTHHHHHHHHHTT----
-TTTTHHHHHHHHHTTS---
--S--HHHHHHHHHTTS---
-TT--HHHHHHHHHTTS---
--SS-HHHHHHHHHTTS---
--S--HHHHHHHHHTTS---
-TTTTHHHHHHHHTTTSS--
-TT--HHHHHHHHHTT----
-TTTTHHHHHHHHHTT----
-TTTTHHHHHHHHHTTS---
-TTTTHHHHHHHHHTTS---
-TTTTHHHHHHHHHTTS---
-TTTTHHHHHHHHHTTS---
-TTTTHHHHHHHHHTTS---
-TTTTHHHHHHHHTTTSS--
-TTTTHHHHHHHHHTTS---
-TTTTHHHHHHHHHTTS---
-TTTTHHHHHHHHHTT----
-TTTTHHHHHHHHHTT----
--STTHHHHHHHHHTT----
-TTTTHHHHHHHHHTTS---
-TTTTHHHHHHHHHTTS---
-TTTTHHHHHHHHHTTS---
-TTSSHHHHHHHHTTTSS--
--STTHHHHHHHHHTTS---
--SS-HHHHHHHHHTTS---
--SSSHHHHHHHHHTTS---
-TTTTHHHHHHHHTTTS---
-TTTTHHHHHHHHHTT----
-TTTTHHHHHHHHTTTS---
-TTTTHHHHHHHHHTTS---
-TTTTHHHHHHHHHTTSS--
-TTTTHHHHHHHHHTTSS--
--S-SHHHHHHHHHTT----
--STTHHHHHHHHHTT----
-TTTTHHHHHHHHHTTS---
-TT-SHHHHHHHHTTT----
--STTHHHHHHHHHTT----
---TTHHHHHHHHHTTS---
---TTHHHHHHHHHTTS---
----STTHHHHHHHTT----
-TTTTHHHHHHHHHTTS---
-TTTTHHHHHHHHHTTS---
--S--HHHHHHHHHTT----
---TTHHHHHHHHHTT----
-TTTTHHHHHHHHTTTS---
-TTTTHHHHHHHHHTTS---
-TTTTHHHHHHHHTTTS---
-TTTTHHHHHHHHHTTS---
-TTTTHHHHHHHHHTSS---
-TTTTHHHHHHHHTTTS---
-TTSSHHHHHHHHHTTSS--
---TTHHHHHHHHHTTSS--
---TTHHHHHHHHHTTS---
-TTTTHHHHHHHHHTTSS--
-TTTTHHHHHHHHHTTSS--
-TTTTHHHHHHHHHTTSS--
--STTHHHHHHHHTTTSS--
--SSSHHHHHHHHHTT-S--
--SSSHHHHHHHHHTT-S--
---TTHHHHHHHHHTT-S--
---TTHHHHHHHHTTTSS--
---TTHHHHHHHHHTTSS--
--STTHHHHHHHHHTTSS--
---TTHHHHHHHHHTSSS--
--SSSHHHHHHHHHTTSS--
-TTTTHHHHHHHHHTTSS--
---TTHHHHHHHHTTTSS--
---TTHHHHHHHHHTT-S--
-TTTTHHHHHHHHHTT-S--
-TTSSHHHHHHHHTTTSS--
-TTTTHHHHHHHHHTTSS--
-TTSSHHHHHHHHHTTSS--
-TTTTHHHHHHHHHTTSS--
-TTTTHHHHHHHHHTT-S--
-TTTTHHHHHHHHHTTSS--
-TT-HHHHHHHHHHTTS---
-TTTHHHHHHHHHHTT-S--
--STTHHHHHHHHHTT-S--
-TTTTHHHHHHHHHTTSS--
-TTSSHHHHHHHHHTTSS--
-TTTTHHHHHHHHHTTSS--
-TT-SHHHHHHHHHTTSS--
-TTTTHHHHHHHHTTTSS--
--SSSHHHHHHHHTTTSS--
-TTTTHHHHHHHHHTT-S--
-TTTTHHHHHHHHHTT-S--
-TTTTHHHHHHHHHHT-S--
---TTHHHHHHHHHTTSS--
---TTHHHHHHHHHTTSS--
-TT-SHHHHHHHHHTTSS--
--STTHHHHHHHHHHTSS--
--STTHHHHHHHHHTT-S--
---TTHHHHHHHHHTT-S--
---SSHHHHHHHHHTT-S--
-TTTTHHHHHHHHHTTSS--
-TTTTHHHHHHHHTTTSS--
-TTTTHHHHHHHHHTT-S--
-TTTTHHHHHHHHHTTSS--
--STTHHHHHHHHHTTSS--
-TTTTHHHHHHHHHTSSS--
--S-SHHHHHHHHHTTSS--
-TTTTHHHHHHHHHTTSS--
-TTTTHHHHHHHHHTTSS--
-TTTTHHHHHHHHHTTSS--
--STTHHHHHHHHHTT-S--
-TT-SHHHHHHHHHTT-S--
--STTHHHHHHHHHHTSS--
--STTHHHHHHHHTTTSS--
-TTTTHHHHHHHHHTTSS--
-TTTTHHHHHHHHHTTSS--
-TTTTHHHHHHHHHTTSS--
-TTTTHHHHHHHHHTTSS--
-TTTTHHHHHHHHHTTSS--
-TTTTHHHHHHHHHTT-S--
-TTTTHHHHHHHHHTTSS--
-TTTTHHHHHHHHTTTSS--
-TTTTHHHHHHHHTTTSS--
-TTSSHHHHHHHHTTTSS--
--STTHHHHHHHHHTTSS--
-TTTTHHHHHHHHHTTSS--
--STTHHHHHHHHHTTSS--
--STTHHHHHHHHHTTSS--
-TTTTHHHHHHHHTTTSS--
--SSSHHHHHHHTTTTSS--
-TTTTHHHHHHHHHTTSS--
-TTTTHHHHHHHHHTTSS--
-TTTTHHHHHHHHHTTSS--
-TTTTHHHHHHHHHTTSS--
-TTSSHHHHHHHHHTTSS--
-TTTTHHHHHHHHHTTSS--
-TTTTHHHHHHHHHTTSS--
-TTTTHHHHHHHHHTTSS--
-TTTTHHHHHHHHHTTSS--
-TTTTHHHHHHHHHTTSS--
-TTTTHHHHHHHHHTT-S--
-TTTTHHHHHHHHHTTSS--
-TTTTHHHHHHHHHTTSS--
-TTTTHHHHHHHHHTTSS--
-TTTTHHHHHHHHHTTSS--
-TTSSHHHHHHHHHTTSS--
-TTTTHHHHHHHHHTTSS--
-TTTTHHHHHHHHHTTSS--
-TTTTHHHHHHHHHTTSS--
-TTTTHHHHHHHHHTTSS--
-TTTTHHHHHHHHHTTSS--
-TTTTHHHHHHHHHTTSS--
-TTTTHHHHHHHHHTTSS--
-TTSSHHHHHHHHHTTSS--
-TTTTHHHHHHHHHTTSS--
-TTTTHHHHHHHHTTTSS--
-TTTTHHHHHHHHHTTSS--
-TTTTHHHHHHHHHTTSS--
-TTTTHHHHHHHHHTTSS--
-TTTTHHHHHHHHHTTSS--
-TTSSHHHHHHHHHTTSS--
-TTTTHHHHHHHTTTTSS--
--STTHHHHHHHHHTTSS--
-TTTTHHHHHHHHHTTSS--
-TTTTHHHHHHHHHTTSS--
--STTHHHHHHHHHTTSS--
-TTTTHHHHHHHHHTTSS--
--STTHHHHHHHHHTTSS--
--STTHHHHHHHHHHTSS--
-TTTTHHHHHHHHHTTSS--
-TTTTHHHHHHHHHTTSS--
-TTSSHHHHHHHHTTTSS--
-TTTTHHHHHHHHHTTSS--
-TTTTHHHHHHHHHTT-S--
-TTTTHHHHHHHHHTTSS--
--STTHHHHHHHHHTTSS--
-TTTTHHHHHHHHHTTSS--
-TTTTHHHHHHHHHTTSS--
-TTTTHHHHHHHHHTTS---
-TTTTHHHHHHHHHTTSS--
-TTTTHHHHHHHHHTTSS--
-TTTTHHHHHHHHHTTS---
-TTTTHHHHHHHHHTTSS--
-TTTTHHHHHHHHHTTSS--
-TTTTHHHHHHHHHTTSS--
-TTTTHHHHHHHHHTT-S--
-TTTTHHHHHHHHHTT-S--
-TTTTHHHHHHHHHTT-S--
-TTTTHHHHHHHHHTTS---
-TTTTHHHHHHHHHTT-S--
-TTSSHHHHHHHHHTT----
-TTSSHHHHHHHHHTT----
-TTTTHHHHHHHHHHT----
-TTTTHHHHHHHHHTT----
-TTSSHHHHHHHHHTT----
-TTTTHHHHHHHHHTT----
-TTTTHHHHHHHHHTT----
-TTTTHHHHHHHHHTT----
-TTTTHHHHHHHHHTT----
-TTSSHHHHHHHHHTT-S--
--SSSHHHHHHHHHTT-S--
--SSSHHHHHHHHHTT-S--
--SSSHHHHHHHHHHT-S--
--SSSHHHHHHHHHTT-S--
--SSSHHHHHHHHHTT----
--SSSHHHHHHHHHTT----
--SSSHHHHHHHHHTT----
--SSSHHHHHHHHHTT-S--
--STTHHHHHHHHHTT----
--STTHHHHHHHHHTT----
--SSSHHHHHHHHHTT----
--SSSHHHHHHHHHTT----
-TTSSHHHHHHHHHTT----
-TTTTHHHHHHHHHHT-S--
-TTSSHHHHHHHHHTT-S--
-TTTTHHHHHHHHHTT-S--
-TTTTHHHHHHHHHTT-S--
-TTSSHHHHHHHHHTT-S--
-TTTTHHHHHHHHHTT----
-TTTTHHHHHHHHHTT----
--STTHHHHHHHHHTT----
-TTTTHHHHHHHHHTT----
--STTHHHHHHHHHTT----
--STTHHHHHHHHHTT----
-TTTTHHHHHHHHHTT----
-TTTTHHHHHHHHHTT----
---TTHHHHHHHTTTT----
---TTHHHHHHHHHTT----
--STTHHHHHHHHHTT----
--STTHHHHHHHHHTT----
--S-SHHHHHHHHHTT----
---TTHHHHHHHHHTT-S--
-TTTTHHHHHHHHHTT----
-TTTTHHHHHHHHHTT----
--STTHHHHHHHHTTT----
-TTTTHHHHHHHHHTT----
----HHHHHHHHHHTT----
---TTHHHHHHHHHTT----
---TTHHHHHHHHHTT----
---TTHHHHHHHHHTT----
---TTHHHHHHHTTTT----
-TTSSHHHHHHHHHHT----
-TTTTHHHHHHHHHTT-S--
-TTTTHHHHHHHHHTT-S--
--STTHHHHHHHHHTT----
--STTHHHHHHHHHTT----
-TTTTHHHHHHHHHTT-S--
--STTHHHHHHHHHTT-S--
-TTTTHHHHHHHHHTT-S--
-TT-SHHHHHHHHHTT-S--
-TTTTHHHHHHHHHTT-S--
---TTHHHHHHHHHTT-S--
---TTHHHHHHHHHTT-S--
--STTHHHHHHHHHTT-S--
-TTSSHHHHHHHHHTTSS--
--SSSHHHHHHHHHTT-S--
-TTTTHHHHHHHHHTT----
---SSHHHHHHHHHTT----
--SSSHHHHHHHHHTT----
-TTTTHHHHHHHHHHT----
--STTHHHHHHHHHTT----
-TTTTHHHHHHHHTTT-S--
-TTTTHHHHHHHHTTT----
-TTTTHHHHHHHHTTTSS--
-TTTTHHHHHHHHTTTSS--
-TTTTHHHHHHHHHTTSS--
-TTTTHHHHHHHHHHTS---
-TTTTHHHHHHHHHTTSS--
-TTTTHHHHHHHHTTTSS--
-TTTTHHHHHHHHTTT----
-TTTTHHHHHHHHHTT-S--
-TTTTHHHHHHHHHTT----
-TTTTHHHHHHHHHTT----
-TTTTHHHHHHHHTTT----
-TTTTHHHHHHHHHTT----
-TTTTHHHHHHHHHTT----
-TT-SHHHHHHHHHTT----
-TTTTHHHHHHHHHTT----
-TTTTHHHHHHHHHTT----
-TTTTHHHHHHHHHTT----
--STTHHHHHHHHTTT----
-TTTTHHHHHHHHHTT----
-TTTTHHHHHHHHHTT----
-TTTTHHHHHHHHHTT----
-TTSSHHHHHHHTTTT----
--STTHHHHHHHHHTT----
-TTTTHHHHHHHHHTT----
-TTTTHHHHHHHHHTT----
-TTTTHHHHHHHHHTT-S--
-TTTTHHHHHHHHHTT----
--STTHHHHHHHHTTT----
-TTTTHHHHHHHHHTT----
-TTTTHHHHHHHHHTT----
-TTTTHHHHHHHHHHT----
-TTTTHHHHHHHHHTT----
--STTHHHHHHHHTTT----
-TTTTHHHHHHHHTTT----
-TTTTHHHHHHHHHHT-S--
-TTTTHHHHHHHHHTT-S--
-TTTTHHHHHHHHHTT-S--
-TTSSHHHHHHHHTTT-S--
-TT-SHHHHHHHHTTT-S--
--STTHHHHHHHHTTT-S--
--STTHHHHHHHHHTT-S--
---TTHHHHHHHHHTT-S--
-TT-SHHHHHHHHHTT-S--
--S-SHHHHHHHHHTT-S--
--SSSHHHHHHHHHTT-S--
--SSSHHHHHHHHHTT-S--
--S--HHHHHHHHTTT-S--
--S-HHHHHHHHHHTT-S--
--S-HHHHHHHHHHTT-S--
-TTTTHHHHHHHHHTT-S--
--S-SHHHHHHHHHTT-S--
-TTTTHHHHHHHHHTT-S--
-TTTTHHHHHHHHTTT-S--
-TTTTHHHHHHHHHTT-S--
-TTTTHHHHHHHHHTT-S--
-TTTTHHHHHHHHHTT-S--
-TTTTHHHHHHHHHTT-S--
-TTTTHHHHHHHHHTT-S--
-TTTTHHHHHHHHHTT-S--
-TTTTHHHHHHHHTTT-S--
--STTHHHHHHHHTTT-S--
-TTTTHHHHHHHHHTT----
--S-SHHHHHHHHHTT----
--S--HHHHHHHHHTT----
--S-SHHHHHHHHHTT----
-TTSSHHHHHHHHTTT----
--STTHHHHHHHHHTT----
--STTHHHHHHHHHTT----
--STTHHHHHHHHTTT----
-TTTTHHHHHHHHHTT----
-TTTTHHHHHHHHHTT----
-TTTTHHHHHHHHHTT----
--SSSHHHHHHHHTTT----
--SSSHHHHHHHHHTT----
--STTHHHHHHHHHTT----
-TTHHHHHHHHHHHTT----
-TTHHHHHHHHHHHHT----
-TTHHHHHHHHHHHTT----
-TTHHHHHHHHHHHTT----
-TTHHHHHHHHHHHTT----
-TTHHHHHHHHHHHTT----
-TTHHHHHHHHHHHTT----
-TTHHHHHHHHHHHTT----
-TTHHHHHHHHHHHTT----
-TTHHHHHHHHHHHTT----
-TTTHHHHHHHHHHTT----
-TTTTHHHHHHHHHHT----
-TTTTHHHHHHHHHTT----
-TT--HHHHHHHHHHT----
--S--HHHHHHHHHTT----
-TTTTHHHHHHHHHTT----
-TTTTHHHHHHHHHTT----
-TT-SHHHHHHHHTTT----
-TTTTHHHHHHHHHTT----
-TTTTHHHHHHHHHTT----
-TTTTHHHHHHHHHTT----
-TTTTHHHHHHHHHTT----
-TTTTHHHHHHHHHTT----
-TTTTHHHHHHHHHTT----
-TTTTHHHHHHHHHTT----
-TTTTHHHHHHHHHTT----
-TTTTHHHHHHHHHTT----
---TTHHHHHHHHHTT----
--S-SHHHHHHHHHTT----
-TTTTHHHHHHHHTTT----
---TTHHHHHHHHHTT----
--S-SHHHHHHHHHTT----
-TTTTHHHHHHHHHTT----
-TTTTHHHHHHHHHTT----
-TTTTHHHHHHHHHTT----
-TTTTHHHHHHHHHTT----
-TTTTHHHHHHHHHTT----
-TTTTHHHHHHHHHHT----
-TTTTHHHHHHHHTTT----
-TTTTHHHHHHHHHTT----
-TTTTHHHHHHHHTTT----
-TTTTHHHHHHHHHTT----
-TTTTHHHHHHHHHTT----
-TTTTHHHHHHHHHHT----
-TTTTHHHHHHHHHTT----
-TTTTHHHHHHHHHTT----
-TTTTHHHHHHHHHTT----
-TTTTHHHHHHHHHTT----
-TTTTHHHHHHHHHTTS---
-TTTTHHHHHHHHHHT----
-TTTTHHHHHHHHHTT----
-TTTTHHHHHHHHHHT----
-TTTTHHHHHHHHHTT----
-TTTTHHHHHHHHHTT----
-TTTTHHHHHHHHHTT----
-TTTTHHHHHHHHHTT----
-TTSSHHHHHHHHHTT----
-TTTTHHHHHHHHHTT----
--STTHHHHHHHHHTTSS--
-TTTTHHHHHHHHHTT-S--
--STTHHHHHHHHHTT-S--
-TTTTHHHHHHHHHTTS---
-TTTTHHHHHHHHHTT----
-TTTTHHHHHHHHHTTSS--
--STTHHHHHHHHHTTSS--
--STTHHHHHHHHHTTSS--
-TTTTHHHHHHHHHTTSS--
-TTTTHHHHHHHHHTTSS--
-TTTTTHHHHHHHHTTSS--
--STTTHHHHHHHHTTSS--
-TTTTHHHHHHHHTTTSS--
-TTTTHHHHHHHHHTTSS--
-TTTTHHHHHHHHHTTSS--
--STTHHHHHHHHHHTSS--
-TTTTHHHHHHHHHTTS---
-TTTTHHHHHHHHHTT-S--
-TTTTHHHHHHHHHTT----
-TTTTHHHHHHHHHTT----
-TTTTHHHHHHHHHTT-S--
-TTTTHHHHHHHHHTTSS--
--STTHHHHHHHHHTTSS--
--STTHHHHHHHTTTTSS--
--STTHHHHHHHHHTTSS--
--STTHHHHHHHHTTTSS--
---TTHHHHHHHTTTTSS--
---TTHHHHHHHHHTTSS--
---TTHHHHHHHHHTT-S--
--STTHHHHHHHHHTT-S--
--STTHHHHHHHHTTTSS--
--STTHHHHHHHHHTT-S--
--STTHHHHHHHHHTTSS--
-TT-SHHHHHHHHHTTSS--
-TTTTHHHHHHHHHTT-S--
--STTHHHHHHHHHTT-S--
-TTTTHHHHHHHHHTT-S--
-TTTTHHHHHHHHHTTSS--
-TTTTHHHHHHHHHTTSS--
-TTTTHHHHHHHHHTT-S--
-TTTTHHHHHHHHHTTSS--
-TTTTHHHHHHHHHTTSS--
-TTTTHHHHHHHHHTTSS--
-TTTTHHHHHHHHHTTSS--
--STTHHHHHHHHHTTSS--
-TTTTHHHHHHHHHTTSS--
-TTTTHHHHHHHHHTT-S--
-TTTTHHHHHHHHHTTSS--
-TTTTHHHHHHHHHTT-S--
-TTTTHHHHHHHHHTTSS--
-TTTTHHHHHHHHHSS-S--
-TTTTHHHHHHHHHTT-S--
-TTTTHHHHHHHHTTT-S--
-TTSSHHHHHHHHHTT-S--
-TTTTHHHHHHHHTTT-S--
-TTTTHHHHHHHTTSSSS--
-TTSSHHHHHHHHHTTSS--
-TTTTHHHHHHHHHTTSS--
-TTTTHHHHHHHHHTTSS--
-TTTTHHHHHHHHHTTSS--
-TTTTHHHHHHHHHTTSS--
-TTTTHHHHHHHHHTTSS--
-TTTTHHHHHHHHHTTSS--
-TTTTHHHHHHHHHTTSS--
-TTTTHHHHHHHHHTTSS--
-TT-SHHHHHHHHHTTSS--
--STTHHHHHHHHHTTSS--
-TTTTHHHHHHHHHTTSS--
-TTTTHHHHHHHHHTTSS--
-TTTTHHHHHHHHHTTSS--
-TTTTHHHHHHHHHTTSS--
-TTTTHHHHHHHHHTTSS--
--STTHHHHHHHHHTTSS--
-TTTTHHHHHHHHHTTSS--
-TTTTHHHHHHHHHTTSS--
-TTTTHHHHHHHHHTTSS--
-TTTTHHHHHHHTTTTSS--
-TTTTHHHHHHHHTTTSS--
-TTTTHHHHHHHHHTTSS--
-TTTTHHHHHHHHHTTSS--
-TTTTHHHHHHHHHTTSS--
-TTTTHHHHHHHHHTTSS--
-TTTTHHHHHHHHHTTSS--
-TTTTHHHHHHHHHTTSS--
-TTTTHHHHHHHHHTTSS--
-TTTTHHHHHHHHHTTSS--
-TTTTHHHHHHHHHTTSS--
-TTTTHHHHHHHHTTTSS--
-TTTTHHHHHHHHHTTSS--
-TTTTHHHHHHHHHTTSS--
-TTTTHHHHHHHHHTTSS--
--STTHHHHHHHHHTTSS--
--STTHHHHHHHHHTTSS--
-TTTTHHHHHHHHHTT-S--
-TTTTHHHHHHHHHTTSS--
--SSSHHHHHHHHHTT-S--
-TTTTTTHHHHHHHTT-S--
-TTTTHHHHHHHHHTT-S--
-TTTTHHHHHHHHHTT-S--
-TTTTHHHHHHHHHTT----
--STTHHHHHHHHHTT-S--
-TTTTHHHHHHHHHTT-S--
-TTTTHHHHHHHHHTTSS--
-TTTTHHHHHHHHHTTSS--
-TTTTHHHHHHHHHTTSS--
-TTTTHHHHHHHHHTTSS--
-TTTTHHHHHHHHHHTSS--
-TTTTHHHHHHHHHTTSS--
-TTTTHHHHHHHHHTT----
-TTTTHHHHHHHHHTT-S--
-TTTTHHHHHHHHHTTSS--
-TTTTHHHHHHHHHTT-S--
--STTHHHHHHHHHHTSS--
-TTTTTTHHHHHHHHTSS--
--STTHHHHHHHHHTTSS--
--STTHHHHHHHHHTTSS--
--STTHHHHHHHHHTTSS--
--STTHHHHHHHHHTTSS--
---TTHHHHHHHHHTTSS--
---SSHHHHHHHHHTTSS--
----SHHHHHHHHHTTSS--
--STTHHHHHHHHHTTSS--
--STTHHHHHHHHHTTSS--
-TTTTHHHHHHHHHTTSS--
-TTTTHHHHHHHHHTTSS--
-TTTTHHHHHHHHHTTSS--
-TTTTHHHHHHHHHTTSS--
-TTTTHHHHHHHHHTT-S--
-TTTTHHHHHHHHHTTSS--
-TTTTHHHHHHHHHTTSS--
--STTHHHHHHHHHTTSS--
--STTHHHHHHHHHTTSS--
-TTTTHHHHHHHHHTTSS--
--STTHHHHHHHHHTTSS--
--STTHHHHHHHHHTTSS--
-TTTTHHHHHHHHHTTSS--
-TTSSHHHHHHHTTTTSS--
-TTTTHHHHHHHHHHTSS--
--STTHHHHHHHHHTTSS--
-TTTTHHHHHHHHHTTSS--
-TTTTHHHHHHHHHTTSS--
-TTTTHHHHHHHHHTTSS--
-TTTTHHHHHHHHHTTSS--
-TTTTHHHHHHHHHTTSS--
-TTTTHHHHHHHHHTTSS--
-TTTTHHHHHHHHHTS-S--
--STTHHHHHHHHHTTSS--
-TTTTHHHHHHHHHTTSS--
--SSSHHHHHHHHHTT-S--
-TTTTHHHHHHHHHTT-S--
--STTHHHHHHHHHTT-S--
--STTHHHHHHHHHTTSS--
---TTHHHHHHHHHTTSS--
---TTHHHHHHHHHTT-S--
---TTHHHHHHHHHTTSS--
---TTHHHHHHHHTTT-S--
--S-SHHHHHHHHHTTSS--
---TTHHHHHHHHHTTSS--
--STTHHHHHHHHHTTS---
--SSSHHHHHHHHTTTSS--
---TTHHHHHHHHTTT-S--
--STTHHHHHHHHTTT----
--STTHHHHHHHHTTT-S--
---TTHHHHHHHHHTT-S--
---TTHHHHHHHHHHT----
--SSSHHHHHHHHHTT----
---SSHHHHHHHHHTT----
--STTHHHHHHHHHTT----
--STTHHHHHHHHHTT----
--STTHHHHHHHHHTT----
---TTHHHHHHHHHTT----
---TTHHHHHHHTTTT----
-----HHHHHHHHHTT----
---TTHHHHHHHHTTT----
---TTHHHHHHHHHTT----
---TTHHHHHHHHTTT----
---TTHHHHHHHHHTT----
---TTHHHHHHHHTTT----
-TTTTHHHHHHHHHTT----
---TTHHHHHHHHTTT----
--SSSHHHHHHHHHTT----
-TTTTHHHHHHHHTTT-S--
--STTHHHHHHHHHHT----
---TTHHHHHHHHHTT-S--
---TTHHHHHHHHTTT-S--
--STTHHHHHHHHHTTSS--
-TTTTHHHHHHHHHTT-S--
---TTHHHHHHHHHTT-S--
--STTHHHHHHHHHTTSS--
---SSHHHHHHHHHTTSS--
---TTHHHHHHHHHTTSS--
-TTTTHHHHHHHHHTTSS--
---TTHHHHHHHHHTTSS--
--STTHHHHHHHHHTTSS--
---TTHHHHHHHHHTT-S--
---TTHHHHHHHHHTTSS--
-TTTTHHHHHHHHHTTSS--
-TTSSHHHHHHHHTTTSS--
--SSSHHHHHHHHHTT-S--
--S-SHHHHHHHHHTT-S--
--S-SHHHHHHHHHTT-S--
--STTHHHHHHHHHTT-S--
--STTHHHHHHHHHTT-S--
--STTHHHHHHHHHTT-S--
--STTHHHHHHHHTTT-S--
--SSSHHHHHHHHHTT-S--
--SSSHHHHHHHHHTT-S--
--STTHHHHHHHHHTT-S--
--STTHHHHHHHHHTT-S--
--STTHHHHHHHHHTT-S--
--STTHHHHHHHHHSSSS--
--STTHHHHHHHHHTTSS--
---TTHHHHHHHHHTTSS--
---TTHHHHHHHHHTTSS--
---SSHHHHHHHHHTTSS--
---TTHHHHHHHHHTTSS--
---TTHHHHHHHHHTTSS--
---TTHHHHHHHHHHTSS--
---TTHHHHHHHHHTTSS--
--STTHHHHHHHHHTTSS--
---TTHHHHHHHHHTTSS--
---SSHHHHHHHHHTTSS--
---TTHHHHHHHHHTTSS--
--STTHHHHHHHHHTTSS--
---SSHHHHHHHHHTTSS--
---TTHHHHHHHHHTT-S--
---TTHHHHHHHHHTT-S--
---TTHHHHHHHHTTTSS--
---TTHHHHHHHHHTT-S--
---TTHHHHHHHHHHTSS--
---TTHHHHHHHHHTT-S--
---TTHHHHHHHHHTTSS--
---TTHHHHHHHHHTT-S--
---TTHHHHHHHHHHTSS--
---TTHHHHHHHHHTTSS--
---TTHHHHHHHHHTTSS--
---TTHHHHHHHHHTTSS--
---TTHHHHHHHHHTTSS--
---TTHHHHHHHHHTTSS--
---TTHHHHHHHHHTTSS--
---TTHHHHHHHHHTTSS--
---TTHHHHHHHHHTTSS--
---TTHHHHHHHHHTTSS--
--STTHHHHHHHHHTTSS--
---TTHHHHHHHHHTTSS--
---TTHHHHHHHHHTTSS--
--STTHHHHHHHHHTTSS--
--STTHHHHHHHHHTTSS--
---TTHHHHHHHHHTTSS--
---TTHHHHHHHHHTTSS--
---SSHHHHHHHHHTTSS--
---TTHHHHHHHHHTTSS--
--STTHHHHHHHHHTT-S--
---SSHHHHHHHHHTTSS--
---TTHHHHHHHHHTT-S--
---TTHHHHHHHHHTTSS--
---TTHHHHHHHHHTTSS--
---TTHHHHHHHHHTTSS--
---TTHHHHHHHHHTT-S--
--SSSHHHHHHHHTTTSS--
--STTHHHHHHHHHTTSS--
---TTHHHHHHHHHTTSS--
--STTHHHHHHHHHTTSS--
---TTHHHHHHHHHTTSS--
--STTHHHHHHHHHTTSS--
---TTHHHHHHHHHTTSS--
---TTHHHHHHHHHTTSS--
---TTHHHHHHHHHTTSS--
---SSHHHHHHHHHTTSS--
---SSHHHHHHHHHTTSS--
---TTHHHHHHHHHTTSS--
---HHHHHHHHHHHTTSS--
---HHHHHHHHHHHTTSS--
---HHHHHHHHHHHTTSS--
---HHHHHHHHHHHTTSS--
---HHHHHHHHHHHTTSS--
---HHHHHHHHHHHTTSS--
---HHHHHHHHHHHTTSS--
--SHHHHHHHHHHHTTSS--
--SHHHHHHHHHHHTTSS--
---HHHHHHHHHHHTTSS--
---HHHHHHHHHHHTTSS--
--SHHHHHHHHHHHTTSS--
--SHHHHHHHHHHHTTSS--
--SHHHHHHHHHHHTTSS--
--SHHHHHHHHHHHTTSS--
---HHHHHHHHHHHTTSS--
---HHHHHHHHHHHTTSS--
---HHHHHHHHHHHTTSS--
---HHHHHHHHHHHTTSS--
---HHHHHHHHHHHTTSS--
---HHHHHHHHHHHTTSS--
---HHHHHHHHHHHTTSS--
---HHHHHHHHHHHTTSS--
---HHHHHHHHHHHTT-S--
---HHHHHHHHHHHTTSS--
---HHHHHHHHHHHTTSS--
---HHHHHHHHHHHTTSS--
---HHHHHHHHHHHTTSS--
---HHHHHHHHHHHTTSS--
---HHHHHHHHHHHTTSS--
--SHHHHHHHHHHTTTSS--
---HHHHHHHHHHHTTSS--
---HHHHHHHHHHTTTSS--
--SHHHHHHHHHHHTTSS--
---HHHHHHHHHTTTTSS--
--SHHHHHHHHHHHTTSS--
---HHHHHHHHHHHTTSS--
---HHHHHHHHHHHTTSS--
---HHHHHHHHHHHTTSS--
---HHHHHHHHHHHTTSS--
---HHHHHHHHHHHTT-S--
---HHHHHHHHHHHTT-S--
---HHHHHHHHHHHTTSS--
---HHHHHHHHHHHTTSS--
---HHHHHHHHHHHTTSS--
---HHHHHHHHHHHTTSS--
--SHHHHHHHHHHHTTSS--
---HHHHHHHHHHHTTSS--
---HHHHHHHHHHHTTSS--
---HHHHHHHHHHHTTSS--
---HHHHHHHHHHHTTSS--
---HHHHHHHHHHHTTSS--
---HHHHHHHHHHHTTSS--
---HHHHHHHHHHHTTSS--
--SHHHHHHHHHHTTTSS--
--SHHHHHHHHHHHTTSS--
--SHHHHHHHHHHHTTSS--
--SHHHHHHHHHHHTT-S--
--SHHHHHHHHHHHTTSS--
---HHHHHHHHHHHTT-S--
--SHHHHHHHHHHHTTSS--
--SHHHHHHHHHHHTTSS--
--SHHHHHHHHHHHTTSS--
--SHHHHHHHHHHHTTSS--
--SHHHHHHHHHHHTTSS--
---HHHHHHHHHHHTTSS--
--SHHHHHHHHHHHTTSS--
--SHHHHHHHHHHHTTSS--
--SHHHHHHHHHHHTTSS--
--SHHHHHHHHHHHTTSS--
--SHHHHHHHHHHHTTSS--
---HHHHHHHHHHHTTSS--
--SHHHHHHHHHHHTTSS--
---HHHHHHHHHHHHTSS--
--SHHHHHHHHHHHTSSS--
--SHHHHHHHHHHHTTSS--
--SHHHHHHHHHHHTTSS--
--SHHHHHHHHHHHTTSS--
--SHHHHHHHHHHHTT-S--
--SHHHHHHHHHHHTTSS--
--SHHHHHHHHHHHTTSS--
---HHHHHHHHHHHTTSS--
---HHHHHHHHHHHTTSS--
---HHHHHHHHHHHTTSS--
--SHHHHHHHHHHHTTSS--
--SHHHHHHHHHHHTTSS--
--SHHHHHHHHHHHTTSS--
--SHHHHHHHHHHHTTSS--
---HHHHHHHHHHHTTSS--
--SHHHHHHHHHHHTTSS--
--SHHHHHHHHHHHTTSS--
--SHHHHHHHHHHHTTSS--
--SHHHHHHHHHHHTTSS--
---HHHHHHHHHHHTTSS--
--SHHHHHHHHHHHTTSS--
--SHHHHHHHHHHHTTSS--
--SHHHHHHHHHHHTTSS--
--SHHHHHHHHHHHTTSS--
--SHHHHHHHHHHHTTSS--
--SHHHHHHHHHHHTTSS--
--SHHHHHHHHHHHTTSS--
---HHHHHHHHHHHTTSS--
---HHHHHHHHHHHTTSS--
---HHHHHHHHHHHTTSS--
---HHHHHHHHHHHTTSS--
---HHHHHHHHHHHTTSS--
---HHHHHHHHHHHTT-S--
---HHHHHHHHHHHTTSS--
---HHHHHHHHHHHTT-S--
---HHHHHHHHHHHTT----
---HHHHHHHHHHHTTSS--
---HHHHHHHHHHHTTS---
---HHHHHHHHHHHTTSS--
---HHHHHHHHHHHTT----
---HHHHHHHHHHHTTSS--
---HHHHHHHHHHHTT----
---HHHHHHHHHHHTTS---
---HHHHHHHHHHHTT----
---HHHHHHHHHHHTT----
---HHHHHHHHHHHHT----
---HHHHHHHHHHTTT----
---HHHHHHHHHHHTT----
---HHHHHHHHHHHTT----
---HHHHHHHHHHHTTSS--
--SHHHHHHHHHHHTTSS--
---HHHHHHHHHHHTT----
---HHHHHHHHHHHTTSS--
--SHHHHHHHHHHHTT-S--
---HHHHHHHHHHHTTSS--
---HHHHHHHHHHHTT----
---HHHHHHHHHHHTT-S--
---HHHHHHHHHHHTT-S--
---HHHHHHHHHHHTT----
---HHHHHHHHHHHTT----
---HHHHHHHHHHHTT-S--
---HHHHHHHHHHHTT-S--
---HHHHHHHHHHHTT-S--
--SHHHHHHHHHHHTT-S--
---HHHHHHHHHHHTT-S--
---HHHHHHHHHHHTT-S--
---HHHHHHHHHHHTT-S--
---HHHHHHHHHHHTT----
---HHHHHHHHHHHTT-S--
---HHHHHHHHHHTTTSS--
---HHHHHHHHHHHTT-S--
---HHHHHHHHHHHTTSS--
---HHHHHHHHHHHHTSS--
---HHHHHHHHHHHTTSS--
---HHHHHHHHHHHTTSS--
---HHHHHHHHHHHTTSS--
---HHHHHHHHHHHTTSS--
---HHHHHHHHHHHTTSS--
---HHHHHHHHHHHTTSS--
---HHHHHHHHHHHTTSS--
---HHHHHHHHHHHTTSS--
---HHHHHHHHHHHTTSS--
---HHHHHHHHHHHTTSS--
---HHHHHHHHHHHTTSS--
---HHHHHHHHHTTTTSS--
---HHHHHHHHHHHTTSS--
---HHHHHHHHHHHTTSS--
---HHHHHHHHHHHTTSS--
---HHHHHHHHHHHTTSS--
---HHHHHHHHHHHTTSS--
---HHHHHHHHHHHTT-S--
---HHHHHHHHHHHTTSS--
--SHHHHHHHHHHHTTSS--
---HHHHHHHHHHHTTSS--
---HHHHHHHHHHHTTSS--
---HHHHHHHHHHHTTSS--
---HHHHHHHHHHHTTSS--
---HHHHHHHHHHHTT-S--
---HHHHHHHHHHHTTSS--
---HHHHHHHHHHTTTSS--
---HHHHHHHHHHHTTS---
---HHHHHHHHHHHTT----
---HHHHHHHHHHHTT----
---HHHHHHHHHHHTTSS--
---HHHHHHHHHHHTTSS--
---HHHHHHHHHHTTTS---
---HHHHHHHHHHTTTS---
---HHHHHHHHHHTTTS---
---HHHHHHHHHHTTTS---
---HHHHHHHHHHHTT-S--
---HHHHHHHHHHHTT----
---HHHHHHHHHHHTTS---
---HHHHHHHHHHHTTSS--
---HHHHHHHHHHHTT-S--
---HHHHHHHHHHHTTSS--
---HHHHHHHHHHHTTSS--
---HHHHHHHHHHHTTSS--
---HHHHHHHHHHHTTSS--
---HHHHHHHHHHHTTSS--
---HHHHHHHHHHHTT-S--
---HHHHHHHHHHHTT-S--
---HHHHHHHHHHHTT-S--
---HHHHHHHHHHHTT-S--
---HHHHHHHHHHHTT-S--
---HHHHHHHHHHHTT-S--
---HHHHHHHHHHHTT-S--
---HHHHHHHHHHTTT-S--
---HHHHHHHHHHHTT-S--
---HHHHHHHHHHHTT-S--
---HHHHHHHHHHHTT----
---HHHHHHHHHHHTT----
---HHHHHHHHHHHTT----
---HHHHHHHHHHHTT----
---HHHHHHHHHHHTT----
---HHHHHHHHHHHTT----
---HHHHHHHHHHHTT----
---HHHHHHHHHHHTT----
---HHHHHHHHHHHTT----
--SHHHHHHHHHHHTT----
--SHHHHHHHHHHHTT----
---HHHHHHHHHHTTT----
---HHHHHHHHHHTTT----
---HHHHHHHHHHHTT----
---HHHHHHHHHHHTT----
---HHHHHHHHHHHTT----
---TTHHHHHHHHHTT----
---HHHHHHHHHHHHT----
---HHHHHHHHHHHTT----
---HHHHHHHHHHHTT----
---HHHHHHHHHHHTT----
---HHHHHHHHHHHTT----
---HHHHHHHHHHHTT----
--SHHHHHHHHHHHTT----
---HHHHHHHHHHHTT----
---HHHHHHHHHHHTT----
---HHHHHHHHHHHTT----
---HHHHHHHHHHHTT----
---HHHHHHHHHHHTT----
---HHHHHHHHHHHTT----
---HHHHHHHHHHTTT----
---HHHHHHHHHHHTT----
---HHHHHHHHHHHTT----
---HHHHHHHHHHTTT----
---HHHHHHHHHHHTT----
---HHHHHHHHHHHTT----
---HHHHHHHHHHHTT----
---HHHHHHHHHHHTT----
---HHHHHHHHHHHTT----
---HHHHHHHHHHHTT----
---HHHHHHHHHHHTT----
---HHHHHHHHHHHTT----
---HHHHHHHHHHHTT----
---HHHHHHHHHHHHT----
---HHHHHHHHHHHTT----
---HHHHHHHHHHHTTS---
---HHHHHHHHHHHTT----
---HHHHHHHHHHHTT----
---HHHHHHHHHHHTT----
---HHHHHHHHHHHHT----
---HHHHHHHHHTTTT----
---HHHHHHHHHHHTT----
---HHHHHHHHHHHTT----
---HHHHHHHHHHHTT----
---HHHHHHHHHHHTT----
---HHHHHHHHHHHHT----
---HHHHHHHHHHHTT----
---HHHHHHHHHHTTT----
---HHHHHHHHHHHTT----
---HHHHHHHHHHHHT----
---HHHHHHHHHHHTT----
---HHHHHHHHHHHTT----
---HHHHHHHHHHHTT----
---HHHHHHHHHHHTT----
---HHHHHHHHHHHTT----
---HHHHHHHHHHHTT----
---HHHHHHHHHHHHT----
---HHHHHHHHHHHTT----
---HHHHHHHHHHHHT----
--SHHHHHHHHHHHTT----
---HHHHHHHHHHHTT----
---HHHHHHHHHHHTTS---
---HHHHHHHHHHHHT----
---HHHHHHHHHHHHT----
---HHHHHHHHHHHTT----
---HHHHHHHHHHHTT----
---HHHHHHHHHHHTT----
---HHHHHHHHHHHTT----
---HHHHHHHHHHTTT----
---HHHHHHHHHHHTT----
---HHHHHHHHHHTTT----
---HHHHHHHHHHTTT----
---HHHHHHHHHHHHT----
---HHHHHHHHHHTTT----
---HHHHHHHHHHHTT----
---HHHHHHHHHHHTT----
---HHHHHHHHHHTTT----
---HHHHHHHHHHTTT----
---HHHHHHHHHHHTT----
---HHHHHHHHHHHTT----
---HHHHHHHHHHTTT----
---HHHHHHHHHHHTT----
---HHHHHHHHHHHHT----
---HHHHHHHHHHHTT----
---HHHHHHHHHHHTT----
---HHHHHHHHHHHTT----
---HHHHHHHHHHHTT----
---HHHHHHHHHHHTT----
---HHHHHHHHHHHTT----
---HHHHHHHHHHHTT----
---HHHHHHHHHHHHT----
---HHHHHHHHHHHTT----
---HHHHHHHHHHHTT----
---HHHHHHHHHHHTT----
---HHHHHHHHHTTTT----
---HHHHHHHHHTTTT----
---HHHHHHHHHHHTT----
---HHHHHHHHHHHTT----
---HHHHHHHHHHHTT----
---HHHHHHHHHHHHT----
---HHHHHHHHHHHHT----
---HHHHHHHHHHHTT----
---HHHHHHHHHHHHT----
---HHHHHHHHHHHHT----
---HHHHHHHHHHHHT----
---HHHHHHHHHHHTT----
---HHHHHHHHHHHTT----
---HHHHHHHHHHHTT----
---HHHHHHHHHHHTT----
---HHHHHHHHHHHHT----
---HHHHHHHHHHTTT----
---HHHHHHHHHHHTT----
---HHHHHHHHHHHHT----
---HHHHHHHHHHTTT----
---HHHHHHHHHHHTT----
---HHHHHHHHHHHHT----
---HHHHHHHHHHHTT----
---HHHHHHHHHHHTT----
---HHHHHHHHHHHTT----
---HHHHHHHHHHHTT----
---HHHHHHHHHTTTT----
---HHHHHHHHHHTTT----
---HHHHHHHHHTTTT----
---HHHHHHHHHHHHT----
---HHHHHHHHHHHHT----
---HHHHHHHHHHHTT----
---HHHHHHHHHHHTT----
---HHHHHHHHHHHTT----
---HHHHHHHHHHHTT----
---HHHHHHHHHHHTT----
---HHHHHHHHHHTTT----
---HHHHHHHHHHTTT----
---HHHHHHHHHHHTT----
---HHHHHHHHHHHHT----
---HHHHHHHHHHHTT----
---HHHHHHHHHTTTTS---
---HHHHHHHHHHTTT----
---HHHHHHHHHHHTT----
---HHHHHHHHHHHTT----
---HHHHHHHHHHHTT----
---HHHHHHHHHHHTT----
---HHHHHHHHHHHTT----
----HHHHHHHHHHTT----
---HHHHHHHHHHHTT----
---HHHHHHHHHHHTTS---
---HHHHHHHHHHHTT----
---HHHHHHHHHHHTT----
---HHHHHHHHHHHTTS---
---HHHHHHHHHHHTT----
---HHHHHHHHHHHTT----
---HHHHHHHHHHHTT----
---HHHHHHHHHHHTTS---
---HHHHHHHHHHHTT----
---HHHHHHHHHHHTT----
---HHHHHHHHHHHTT----
---HHHHHHHHHHHTT----
---HHHHHHHHHHHTT----
---HHHHHHHHHHHTT----
---HHHHHHHHHHTTT----
---HHHHHHHHHHHTT----
---HHHHHHHHHHHTT----
---HHHHHHHHHHHTT----
---HHHHHHHHHHHTT----
---HHHHHHHHHHHTTS---
---HHHHHHHHHHHTT----
---HHHHHHHHHHHTT----
---HHHHHHHHHHHTT----
---HHHHHHHHHHHTTS---
---HHHHHHHHHHHTTS---
---HHHHHHHHHHHTT----
---HHHHHHHHHHHTT----
---HHHHHHHHHHTTT----
---HHHHHHHHHHHHT----
---HHHHHHHHHHHTT----
--SHHHHHHHHHHTTT----
---HHHHHHHHHHHTT----
---HHHHHHHHHHHTTS---
---HHHHHHHHHHHTT----
---HHHHHHHHHHHHT----
---HHHHHHHHHHHTT----
---HHHHHHHHHHHTT----
---HHHHHHHHHHHHT----
---HHHHHHHHHHHTT----
---HHHHHHHHHHHHT----
---HHHHHHHHHHHTT----
---HHHHHHHHHHHTTS---
---HHHHHHHHHHTTT----
---HHHHHHHHHHHTT----
---HHHHHHHHHHTTT----
---HHHHHHHHHHHTT----
---HHHHHHHHHHHTTS---
---HHHHHHHHHHHTT----
---HHHHHHHHHHHTT----
---HHHHHHHHHHHTT----
---HHHHHHHHHHHTT----
---HHHHHHHHHHHTT----
---HHHHHHHHHHHTT----
---HHHHHHHHHHHTT----
---HHHHHHHHHHHTT----
---HHHHHHHHHHHTT----
---HHHHHHHHHHHTT----
---HHHHHHHHHHHTT----
---HHHHHHHHHHHHT----
---HHHHHHHHHHHTTS---
---HHHHHHHHHHHTT----
---HHHHHHHHHHHTT----
---HHHHHHHHHHHTT----
---HHHHHHHHHHTTT----
---HHHHHHHHHTTTT----
---HHHHHHHHHHTTT----
---HHHHHHHHHHHTT----
---HHHHHHHHHHHTT----
--SHHHHHHHHHHHTT----
--SHHHHHHHHHHHTT----
---HHHHHHHHHHHTT----
---HHHHHHHHHHHTT----
--SHHHHHHHHHHHTT----
--SHHHHHHHHHHHTT----
--SHHHHHHHHHHTTT----
---HHHHHHHHHHHHT----
---HHHHHHHHHHHHT----
---HHHHHHHHHHHTT----
---HHHHHHHHHHHTT----
---HHHHHHHHHHHTT----
---HHHHHHHHHHHTT----
---HHHHHHHHHHHTT----
---HHHHHHHHHHTTT----
---HHHHHHHHHHHTT----
---HHHHHHHHHHHHT----
---HHHHHHHHHHTTT----
---HHHHHHHHHHTTT----
---HHHHHHHHHHHTT----
---HHHHHHHHHHHTT----
---HHHHHHHHHHTTT----
---HHHHHHHHHHTTT----
---HHHHHHHHHHHHT----
---HHHHHHHHHHHHT----
---HHHHHHHHHHHTT----
---HHHHHHHHHHHTT----
---HHHHHHHHHHHTT----
---HHHHHHHHHHHTT----
--SHHHHHHHHHHHHT----
--SHHHHHHHHHHTTT----
---HHHHHHHHHHHTT----
---HHHHHHHHHHHTT----
---HHHHHHHHHHHTT----
--SHHHHHHHHHHHTT----
---HHHHHHHHHHHTT----
---HHHHHHHHHHHTT----
---HHHHHHHHHHTTT----
---HHHHHHHHHHHTT----
---HHHHHHHHHHHT-----
---HHHHHHHHHHTTT----
---HHHHHHHHHHTTT----
---HHHHHHHHHHTTT----
--SHHHHHHHHHHTTT----
---HHHHHHHHHHHTT----
---HHHHHHHHHHHTT----
--SHHHHHHHHHHHTT----
---HHHHHHHHHHHHT----
---HHHHHHHHHHHHT----
---HHHHHHHHHHTTT----
---HHHHHHHHHHHHT----
--SHHHHHHHHHHHHT----
--SHHHHHHHHHHHHT----
--SHHHHHHHHHHHHT----
---HHHHHHHHHHHTT----
---HHHHHHHHHHHHT----
---HHHHHHHHHHHHT----
---HHHHHHHHHHHTT----
---HHHHHHHHHHHTT----
---HHHHHHHHHHHHT----
---HHHHHHHHHHHTT----
---HHHHHHHHHHHTT----
---HHHHHHHHHHHTT----
---HHHHHHHHHHHHT----
---HHHHHHHHHHHTT----
---HHHHHHHHHHHHT----
---HHHHHHHHHHHTT----
---HHHHHHHHHHHTT----
---HHHHHHHHHHHHT----
---HHHHHHHHHHHTT----
---HHHHHHHHHHHHT----
---HHHHHHHHHHHHT----
---HHHHHHHHHHHHT----
---HHHHHHHHHHHT-----
--SHHHHHHHHHHHTTS---
---HHHHHHHHHHHTT----
---HHHHHHHHHHHTT----
---HHHHHHHHHHHTTS---
---HHHHHHHHHHHHTS---
---HHHHHHHHHHHTSS---
---HHHHHHHHHHHTT----
---HHHHHHHHHHHTT----
---HHHHHHHHHHHTT----
---HHHHHHHHHHHTT----
---HHHHHHHHHHHTT----
---HHHHHHHHHHHTT----
---HHHHHHHHHHHHT----
---HHHHHHHHHHHHT----
---HHHHHHHHHHHTT----
---HHHHHHHHHHHHT----
---HHHHHHHHHHHHT----
---HHHHHHHHHHHTT----
---HHHHHHHHHHHTT----
---HHHHHHHHHHHTT----
---HHHHHHHHHHHTT----
--SHHHHHHHHHHHTT----
---HHHHHHHHHHHTT----
---HHHHHHHHHHHHT----
--SHHHHHHHHHHHTT----
--SHHHHHHHHHHHTT----
---HHHHHHHHHHHTT----
---HHHHHHHHHHHTT----
---HHHHHHHHHHTTT----
---HHHHHHHHHHHTT----
--SHHHHHHHHHHHTT----
---HHHHHHHHHHHTT----
---HHHHHHHHHHHTT----
---HHHHHHHHHHHTT----
--SHHHHHHHHHHTTT-S--
---HHHHHHHHHHHTT----
--SHHHHHHHHHHHTT-TT-
--SHHHHHHHHHHHTT----
---HHHHHHHHHHHTT----
--SHHHHHHHHHHHTT----
---HHHHHHHHHHHTT----
--SHHHHHHHHHHHTT----
--SHHHHHHHHHHHTT----
---HHHHHHHHHHHTT----
---HHHHHHHHHHHTT----
---HHHHHHHHHHHTT----
---HHHHHHHHHHHTT----
--SHHHHHHHHHHHTT----
---HHHHHHHHHHHTT----
---HHHHHHHHHHHTT----
---HHHHHHHHHHHTT----
---HHHHHHHHHHHTT----
---HHHHHHHHHHHTT----
---HHHHHHHHHHHTT----
---HHHHHHHHHHHTT----
--SHHHHHHHHHHHTT----
--SHHHHHHHHHHHHT----
--SHHHHHHHHHHHTT----
--SHHHHHHHHHHHTT----
--SHHHHHHHHHHHTT----
---HHHHHHHHHHHTT----
--SHHHHHHHHHHHTT----
--SHHHHHHHHHHHTT----
--SHHHHHHHHHHHTT----
--HHHHHHHHHHHHTT----
--HHHHHHHHHHHHTT----
--HHHHHHHHHHTTTT----
--SHHHHHHHHHHHTT----
--HHHHHHHHHHHHHT----
--SHHHHHHHHHHHHT----
--TTHHHHHHHHHHTT----
--TTHHHHHHHHHHTT----
--HHHHHHHHHHHHTT----
--THHHHHHHHHHHTT----
--THHHHHHHHHHHTT----
--THHHHHHHHHHHTT----
--THHHHHHHHHHHTT----
--HHHHHHHHHHHHTT----
--HHHHHHHHHHHHTT----
--THHHHHHHHHHHTT----
--HHHHHHHHHHHTTT----
--THHHHHHHHHHHTT----
--SHHHHHHHHHHTTT----
--SHHHHHHHHHHHTT----
--SHHHHHHHHHHHHT----
---HHHHHHHHHHHTT----
--SHHHHHHHHHHHTT----
--SHHHHHHHHHHHTT----
--SHHHHHHHHHHHTT----
---HHHHHHHHHHHTT----
---HHHHHHHHHHHTT----
---HHHHHHHHHHHTT----
---HHHHHHHHHHHTT----
---HHHHHHHHHHHHT----
---HHHHHHHHHTTTT----
---HHHHHHHHHHHHT----
---HHHHHHHHHHHTT----
---HHHHHHHHHHHTT----
---HHHHHHHHHHHTT----
---HHHHHHHHHHHTT----
---HHHHHHHHHHHTT----
---HHHHHHHHHHHTT----
---HHHHHHHHHHHTT----
---HHHHHHHHHHHTT----
---HHHHHHHHHHHTT----
---HHHHHHHHHHHTT----
---HHHHHHHHHHHHT----
---HHHHHHHHHHHTT-S--
---HHHHHHHHHHHHT----
---HHHHHHHHHHHTT----
---HHHHHHHHHHHTT-S--
---HHHHHHHHHTTTT----
---HHHHHHHHHHHTT----
---HHHHHHHHHHHHT----
---HHHHHHHHHHHHT----
---HHHHHHHHHHHTT----
---HHHHHHHHHHHHT----
---HHHHHHHHHHHHT----
---HHHHHHHHHHHHT----
---HHHHHHHHHHHHT----
---HHHHHHHHHHHS-----
---HHHHHHHHHHHTT----
---HHHHHHHHHHHTT----
---HHHHHHHHHHHTT----
---HHHHHHHHHHTTT----
---HHHHHHHHHHHTT----
---HHHHHHHHHHHTT----
---HHHHHHHHHHHTT----
---HHHHHHHHHHHTT-S--
---HHHHHHHHHHHTT-S--
---HHHHHHHHHHHTT-S--
---HHHHHHHHHHHTT----
---HHHHHHHHHHHTT----
---HHHHHHHHHHHTT----
---HHHHHHHHHHHTT-S--
---HHHHHHHHHHHTT-S--
---HHHHHHHHHHHTT----
---HHHHHHHHHHHTT----
---HHHHHHHHHHTTT----
---HHHHHHHHHHHTT----
---HHHHHHHHHHTTT----
---HHHHHHHHHHTTT----
---HHHHHHHHHHHHT-S--
---HHHHHHHHHHHTT----
---HHHHHHHHHHTTT----
---HHHHHHHHHHTTT----
---HHHHHHHHHHTTT----
---HHHHHHHHHHHTT-S--
---HHHHHHHHHHTTT----
---HHHHHHHHHHHTT-S--
---HHHHHHHHHHHTT----
---HHHHHHHHHHHTT----
---HHHHHHHHHHHTT----
---HHHHHHHHHHHTT----
--SHHHHHHHHHHHTT----
--SHHHHHHHHHHHTT----
--SHHHHHHHHHHHTT----
---HHHHHHHHHHHTT----
--SHHHHHHHHHHHTT-S--
---HHHHHHHHHHTTT-S--
---HHHHHHHHHHTTT----
--SHHHHHHHHHHHTT----
---HHHHHHHHHHHHT----
--SHHHHHHHHHHHTT-S--
---HHHHHHHHHHHTT----
---HHHHHHHHHHHHT----
---HHHHHHHHHHHHT----
---HHHHHHHHHHHHT----
---HHHHHHHHHHHTT----
---HHHHHHHHHHTTT----
--SHHHHHHHHHHHTT----
---HHHHHHHHHHHTT----
---HHHHHHHHHHHTT----
---HHHHHHHHHHHTT----
---HHHHHHHHHHHTT----
--SHHHHHHHHHHHTT----
--SHHHHHHHHHHHTT----
---HHHHHHHHHHHTT----
--SHHHHHHHHHHHTT----
---HHHHHHHHHHHTT----
---HHHHHHHHHHHTT----
--SHHHHHHHHHHHTT----
--SHHHHHHHHHHHTT----
---HHHHHHHHHHHHT----
---HHHHHHHHHHHHT----
--SHHHHHHHHHHHTT----
---HHHHHHHHHHHTT----
---HHHHHHHHHHTTT----
---HHHHHHHHHHHTT----
---HHHHHHHHHHHTT----
--SHHHHHHHHHHHHT----
---HHHHHHHHHHHTT----
---HHHHHHHHHHHTT----
---HHHHHHTHHHHTT----
---HHHHHHHHHHHTT----
---HHHHHHHHHHHTT----
---HHHHHHHHHHHTT----
---HHHHHHHHHHHTT----
---HHHHHHHHHHHTT----
--SHHHHHHHHHHHTT----
---HHHHHHHHHHHTT----
----HHHHHHHHHHHT----
--SHHHHHHHHHHHHT----
---HHHHHHHHHHHTT-S--
--SHHHHHHHHHHHTT----
--SHHHHHHHHHHHHT----
--STTTTHHHHHHHTT-S--
---GGGTHHHHHHHTT----
---GGGTHHHHHHHTT----
--SHHHHHHHHHHHTT-S--
---HHHHHHHHHHHTT----
---GGGGHHHHHHHTT----
--SGGGTHHHHHHHTT----
---GGGGHHHHHHHHT----
---GGGGHHHHHHHTT----
--SGGG-HHHHHHHTT----
--SGGGGHHHHHHHTT----
[truncated: 20,014 more chars]
