# Supplementary material for: Unfolding of α-helical 20-residue poly-glutamic acid analyzed by multiple runs of canonical molecular dynamics simulations
Source: PeerJ. 2018 May 15;6:e4769. doi: 10.7717/peerj.4769 (PMC5958886; doi:10.7717/peerj.4769)
Supplement: Supplemental Information 5 — The data includes the two initial structures and trajectories of secondary structural elements of all the residues in all the snapshots generated in this study. All the figures and tables in this manuscript were generated based on this raw data. [file peerj-06-4769-s005.gz › ss_trajectory/Ide/ide20.txt]

-HHHHHHHHHHHHHHHHHH-
-HHHHHHHHHHHHHHHHHH-
-HHHHHHHHHHHHHHHHTT-
--HHHHHHHHHHHHHHTTT-
--TTHHHHHHHHHHHHHHT-
--TTHHHHHHHHHHHHHHT-
--TTHHHHHHHHHHHHHHT-
--TTHHHHHHHHHHHHHTT-
--HHHHHHHHHHHHHHHTT-
--HHHHHHHHHHHHHHHHH-
--HHHHHHHHHHHHHHHHH-
--HHHHHHHHHHHHHHHTT-
--HHHHHHHHHHHHHHHTT-
--HHHHHHHHHHHHHHHTT-
--HHHHHHHHHHHHHHHHH-
--HHHHHHHHHHHHHHHTT-
--HHHHHHHHHHHHHHHHH-
--HHHHHHHHHHHHHHHHH-
--HHHHHHHHHHHHHHHTT-
--HHHHHHHHHHHHHHHTT-
--HHHHHHHHHHHHHHHHT-
--HHHHHHHHHHHHHHHHT-
--HHHHHHHHHHHHHHHHH-
--HHHHHHHHHHHHHHHHH-
--HHHHHHHHHHHHHHHHT-
--HHHHHHHHHHHHHHHTT-
--TTHHHHHHHHHHHHHTT-
-HHHHHHHHHHHHHHHHHT-
-HHHHHHHHHHHHHHHHTT-
-HHHHHHHHHHHHHHHHTT-
-HHHHHHHHHHHHHHHHT--
-HHHHHHHHHHHHHHHHHT-
-TTHHHHHHHHHHHHHHHT-
-HHHHHHHHHHHHHHHHTT-
-HHHHHHHHHHHHHHHHTT-
-HHHHHHHHHHHHHHHHTT-
-HHHHHHHHHHHHHHHHHH-
-HHHHHHHHHHHHHHHHHH-
-HHHHHHHHHHHHHHHHTT-
-HHHHHHHHHHHHHHHHHH-
-HHHHHHHHHHHHHHHHHH-
-HHHHHHHHHHHHHHHHHH-
-HHHHHHHHHHHHHHHHHT-
-HHHHHHHHHHHHHHHHHH-
-HHHHHHHHHHHHHHHHHH-
-HHHHHHHHHHTTHHHHTT-
-HHHHHHHHHHHHHHHHHT-
-HHHHHHHHHTHHHHHHHH-
-HHHHHHHHHHHHHHHHTT-
-HHHHHHHHTTHHHHHHHH-
-HHHHHHHHTTHHHHHHHH-
-HHHHHHHTTTHHHHHHHH-
-HHHHHHHTTTHHHHHHHH-
-HHHHHHHHHHTTHHHHHH-
-HHHHHHHHTTHHHHHHHH-
-HHHHHHHHTTHHHHHHHT-
-HHHHHHHHHHHHHHHHT--
-HHHHHHHHTTHHHHHHHH-
-HHHHHHHHTTHHHHHHHH-
-HHHHHHHHHSHHHHHHHH-
-HHHHHHHHHHTTHHHHHH-
-HHHHHHHHHHHHHHHHHH-
-HHHHHHHHHHHHHHHHHH-
-HHHHHHHHHHTTTTGGGT-
-HHHHHHHHHTHHHHHHHH-
-HHHHHHHHHTHHHHHHHH-
-HHHHHHHHHHHHHHHHHT-
-HHHHHHHHHHHHHHHHHT-
-HHHHHHHHH-HHHHHHH--
-HHHHHHHHH-HHHHHHHH-
-HHHHHHHHHSHHHHHHHT-
-HHHHHHHTT-HHHHHHT--
-HHHHHHHHHHHHHHHHTT-
-HHHHHHTTTSHHHHHHTT-
-HHHHHHHHHTHHHHHHHH-
-HHHHHHTTT-HHHHHHHH-
-HHHHHHTTT-HHHHHHTT-
-HHHHHHHTT-HHHHHHHH-
-HHHHHHHHH-HHHHHHHH-
-HHHHHHTTTTHHHHHHHH-
-HHHHHHHTT-HHHHHHHH-
-HHHHHHHHTTHHHHHHHH-
-HHHHHHHHHHHHHHHHHH-
-TTHHHHHHHHHHHHHHTT-
-HHHHHHHHHTHHHHHHTT-
-HHHHHHHHHHHHHHHHHH-
-HHHHHHHHTTHHHHHHH--
-HHHHHHHHHTHHHHHHTT-
-HHHHHHHHHTHHHHHHHH-
-HHHHHHHHTTHHHHHHTT-
-HHHHHHHHTTHHHHHHHH-
-HHHHHHHHHTHHHHHHHH-
--HHHHHHHHTHHHHHHHH-
-HHHHHHHHTTHHHHHHHH-
-HHHHHHHHTTHHHHHHHH-
-HHHHHHHHTTHHHHHHHH-
-HHHHHHHHHTHHHHHTT--
-HHHHHHHHTTHHHHHHHH-
-HHHHHHHHTTHHHHHHHH-
-HHHHHHHHHTHHHHHHHH-
-HHHHHHHHHTHHHHHHTT-
-HHHHHHHHHTHHHHHHHH-
-HHHHHHHHHTHHHHHHHH-
-HHHHHHHHHTHHHHHHHH-
-HHHHHHHHHHHHHHHHHH-
-HHHHHHHHHTHHHHHTTT-
-HHHHHHHHHSHHHHHHHH-
-HHHHHHHHHSHHHHHTTT-
-HHHHHHHHH-HHHHHHHH-
--HHHHHHHHTHHHHHHHT-
-HHHHHHHHHTHHHHHHTT-
-HHHHHHHHHHHHHHHHTT-
-HHHHHHHHTTHHHHHHTT-
-HHHHHHHHTTHHHHHHHH-
-HHHHHHHHHHHHHHHHHH-
-HHHHHHHHTTHHHHHHHH-
-HHHHHHHHTTHHHHHHHH-
-HHHHHHHHHTHHHHHHHH-
-HHHHHHHHHHHHHHHHTT-
-HHHHHHHHHTHHHHHHTT-
-HHHHHHHHHTHHHHHHT--
-HHHHHHHHSSHHHHHHH--
-HHHHHHHHHTHHHHHHTT-
-HHHHHHHHHTHHHHHHHT-
-HHHHHHHHHHHHHHHHHH-
-HHHHHHHHTTHHHHHHTT-
-HHHHHHHHHHHHHHHHHT-
-HHHHHHHHHSHHHHHHHT-
-HHHHHHHHHTTTHHHHT--
-HHHHHHHHHTHHHHHHTT-
-HHHHHHHHT-HHHHHHHH-
-HHHHHHHHTTHHHHHHHH-
-HHHHHHHHTTHHHHHHTT-
-HHHHHHHHHTHHHHHHTT-
-HHHHHHHHTTHHHHHHTT-
-HHHHHHHHTTHHHHHHHH-
--HHHHHHTT-HHHHHHTT-
-HHHHHHHHTTTTHHHHTT-
-HHHHHHHHHHHHHHHHHT-
-HHHHHHHHTTHHHHHHTT-
-HHHHHHHHHTHHHHHHHT-
-HHHHHHHHTTHHHHHHHH-
-HHHHHHHTTTHHHHHHHH-
-HHHHHHHHHTHHHHHHHT-
-HHHHHHHHTTHHHHHHHH-
-HHHHHHHTTTHHHHHHHT-
-HHHHHHHHTTTTHHHHHH-
-HHHHHHHHTTHHHHHHH--
-HHHHHHHTTSHHHHHHHH-
-HHHHHHHHT-HHHHHHTT-
-HHHHHHHHHTHHHHHHHH-
-HHHHHHHHHTHHHHHHHH-
-HHHHHHHHTTHHHHHHHH-
-HHHHHHHHTTHHHHHHHH-
-HHHHHHHHHHHHHHHHHH-
-HHHHHHHHHHHHHHHHHH-
-HHHHHHHHHHHHHHHHHH-
-HHHHHHHHHHHHHHHHHH-
-HHHHHHHHHHHHHHHHHT-
-HHHHHHHHHHHHHHHHHH-
-HHHHHHHHHHHHHHHHHH-
-HHHHHHHHHHHHHHHHHT-
-HHHHHHHHHHHHHHHHHH-
-HHHHHHHHHHHHHHHHHH-
-HHHHHHHHHHHHHHHHHH-
-HHHHHHHHHHHHHHHTT--
-HHHHHHHHHHHHHHHHHT-
-HHHHHHHHHHHHHHHHHH-
-HHHHHHHHHHHHHHHHHH-
-HHHHHHHHHHHHHHHHHH-
-HHHHHHHHHHHHHHHHHH-
-HHHHHHHHHHHHHHHHHH-
-HHHHHHHHHHHHHHHHHT-
-HHHHHHHHHHHHHHHHTT-
-HHHHHHHHHHHHHHHHHT-
-HHHHHHHHHHHHHHHHTT-
-HHHHHHHHHHHHHHHHHH-
-HHHHHHHHHHHHHHHHHT-
-HHHHHHHHHHHHHHHHHH-
-HHHHHHHHHHHHHHHHHH-
-HHHHHHHHHHHHHHHHHH-
-HHHHHHHHHHHHHHHHHH-
-HHHHHHHHHHHHHHHHHH-
-HHHHHHHHHHHHHHHHHH-
--HHHHHHHHHHHHHHHHH-
-HHHHHHHHHHHHHHHHHH-
-HHHHHHHHHHHHHHHHHH-
-HHHHHHHHHHHHHHHHHH-
-HHHHHHHHHHHHHHHHHH-
--HHHHHHHHHHHHHHHHH-
-HHHHHHHHHHHHHHHHHH-
-HHHHHHHHHHHHHHHHHH-
-HHHHHHHHHHHHHHHHHH-
-HHHHHHHHHHHHHHHHHH-
-THHHHHHHHHHHHHHHHH-
--HHHHHHHHHHHHHHHHH-
--HHHHHHHHHHHHHHHTT-
--HHHHHHHHHHHHHHHTT-
--HHHHHHHHHHHHHHHTT-
--HHHHHHHHHHHHHHHTT-
--HHHHHHHHHHHHHHHTT-
--HHHHHHHHHHHHHHHHH-
--HHHHHHHHHHHHHHTTT-
--HHHHHHHHHHHHHHHHH-
--HHHHHHHHHHHHHHHHH-
--HHHHHHHHHHHHHHHHH-
--HHHHHHHHHHHHHHHHH-
--HHHHHHHHHHHHHHHHH-
--HHHHHHHHHHHHHHHHH-
--HHHHHHHHHHHHHHHHH-
--HHHHHHHHHHHHHHTTT-
--HHHHHHHHHHHHHHHHH-
--HHHHHHHHHHHHHHHHH-
--HHHHHHHHHHHHHHHHH-
--HHHHHHHHHHHHHHHHH-
--HHHHHHHHHHHHHHHHH-
--HHHHHHHHHHHHHHHHT-
--HHHHHHHHHHHHHHHHH-
--HHHHHHHHHHHHHHHHH-
--HHHHHHHHHHHHHHHHH-
--HHHHHHHHHHHHHHHHH-
--HHHHHHHHHHHHHHHHH-
--HHHHHHHHHHHHHHHTT-
--HHHHHHHHHHHHHHHHH-
--HHHHHHHHHHHHHHHHT-
--HHHHHHHHHHHHHHHH--
--HHHHHHHHHHHHHHHTT-
--HHHHHHHHHHHHHHHTT-
--HHHHHHHHHHHHHHHHT-
--HHHHHHHHHHHHHHHHH-
--HHHHHHHHHHHHHHHHH-
--HHHHHHHHHHHHHHHHH-
--HHHHHHHHHHHHHHHTT-
--HHHHHHHHHHHHHHHHH-
--HHHHHHHHHHHHHHHTT-
--HHHHHHHHHHHHHHHTT-
--HHHHHHHHHHHHHHHHH-
--HHHHHHHHHHHHHHHHH-
--HHHHHHHHHHHHHHHTT-
--HHHHHHHHHHHHHHTT--
--SHHHHHHHHHHHHHHTT-
-HHHHHHHHHHHHHHHHHH-
-HHHHHHHHHHHHHHHHHH-
-HHHHHHHHHHHHHHHHTT-
-HHHHHHHHHHHHHHHHHH-
--HHHHHHHHHHHHHHHHH-
-HHHHHHHHHHHHHHHHTT-
-HHHHHHHHHHHHHHHHH--
-HHHHHHHHHHHHHHHHHH-
-HHHHHHHHHHHHHHHHHH-
-HHHHHHHHHHHHHHHHHH-
-HHHHHHHHHHHHHHHTT--
-HHHHHHHHHHHHHHHHHH-
-HHHHHHHHHHHHHHHHH--
-HHHHHHHHHHHHHHHHHH-
-HHHHHHHHHHHHHHHHHT-
-HHHHHHHHHHHHHHHTT--
-HHHHHHHHHHHHHHHTTT-
-HHHHHHHHHHHHHHTTS--
-HHHHHHHHHHHHHHTTTT-
-HHHHHHHHHHHHHHTTTT-
-HHHHHHHHHHHHHHHHHH-
-HHHHHHHHHHHHHHHHHH-
-HHHHHHHHHHHHHHHHHT-
-HHHHHHHHHHHHHHHHHH-
-HHHHHHHHHHHHHHHHHH-
-HHHHHHHHHHHHHHHTTT-
-HHHHHHHHHHHHHHHHHH-
-HHHHHHHHHHHHHHHTTT-
-HHHHHHHHHHHHHHHHHH-
-HHHHHHHHHHHHHHHHHH-
-HHHHHHHHHHHHHHHHHH-
-HHHHHHHHHHHHHHHHTT-
-HHHHHHHHHHHHHHHHHT-
-HHHHHHHHHHHHHHHHHT-
-HHHHHHHHHHHHHHHHH--
-HHHHHHHHHHHHHHHHTT-
-HHHHHHHHHHHHHHHHHH-
-HHHHHHHHHHHHHHHHHH-
-HHHHHHHHHHHHHHHHHH-
-HHHHHHHHHHHHHHHHTT-
-HHHHHHHHHHHHHHHHHH-
-HHHHHHHHHHHHHHHHHH-
-HHHHHHHHHHHHHHHHHH-
-HHHHHHHHHHHHHHHHHH-
-HHHHHHHHHHHHHHHHHH-
-HHHHHHHHHHHHHHHTTT-
-HHHHHHHHHHHHHHHHHT-
-HHHHHHHHHHHHHHHHTT-
-HHHHHHHHHHHHHHHHTT-
-HHHHHHHHHHHHHHHHHH-
-HHHHHHHHHHHHHHHHHH-
-HHHHHHHHHHHHHHHHHH-
-HHHHHHHHHHHHHHHHHH-
-HHHHHHHHHHHHHHHHHH-
-HHHHHHHHHHHHHHHHHT-
-HHHHHHHHHHHHHHHHHT-
-HHHHHHHHHHHHHHHHHH-
-HHHHHHHHHHHHHHHHHH-
-HHHHHHHHHHHHHHHHTT-
-HHHHHHHHHHHHHHHHHH-
-HHHHHHHHHHHHHHHHHH-
-HHHHHHHHHHHHHHHHH--
-HHHHHHHHHHHHHHTTT--
-HHHHHHHHHHHHHHHHH--
-HHHHHHHHHHHHHHHHH--
-HHHHHHHHHHHHHHHHTT-
-HHHHHHHHHHHHHHHHHH-
-HHHHHHHHHHHHHHHHTT-
-HHHHHHHHHHHHHHHHHH-
-HHHHHHHHHHHHHHHTTT-
-HHHHHHHHHHHHHHHTTT-
-HHHHHHHHHHHHHHGGGT-
-HHHHHHHHHHHHHHGGGT-
-HHHHHHHHHHHHHHGGGT-
-HHHHHHHHHHHHHHGGGT-
-HHHHHHHHHHHHHHGGGT-
-HHHHHHHHHHHHHHHTTT-
-HHHHHHHHHHHHHHGGGT-
-HHHHHHHHHHHTTGGGGT-
-HHHHHHHHHHHHHGGGGT-
-HHHHHHHHHHHHHHHTTT-
-HHHHHHHHHHHHHHGGGT-
-HHHHHHHHHHHHHTHHHH-
-HHHHHHHHHHHHHHHTTT-
-HHHHHHHHHHHHHTHHHH-
-HHHHHHHHHHHHHGGGGT-
-HHHHHHHHHHHHTTHHHH-
-HHHHHHHHHHHHHGGGGT-
-HHHHHHHHHHHHHHGGGT-
-HHHHHHHHHHHHHHHHHH-
-HHHHHHHHHHHHHHHHHH-
-HHHHHHHHHHHHTTGGGT-
-HHHHHHHHHHHTTTGGGT-
-HHHHHHHHHHHHTTGGGT-
-HHHHHHHHHHHHHHHHHH-
-HHHHHHHHHHHHHHSGGG-
-HHHHHHHHHHHTTS-GGG-
-HHHHHHHHHHHHHH-GGG-
-HHHHHHHHHHHHHS-GGG-
-HHHHHHHHHHHHTT-TT--
-HHHHHHHHHHHHTT-TT--
-HHHHHHHHHHHTTS-TT--
-HHHHHHHHHHHHHHSTT--
-HHHHHHHHHHHHTTSTT--
-HHHHHHHHHHHHHH-TT--
-HHHHHHHHHHHTTTSTT--
-HHHHHHHHHHHTTTSTTT-
-HHHHHHHHHHHHHHSTT--
-TTHHHHHHHHHHTT-TT--
-HHHHHHHHHHHHHHSGGG-
-HHHHHHHHHHHHHH-TT--
-HHHHHHHHHHHHHH-TT--
-HHHHHHHHHHHHHH-TTT-
-HHHHHHHHHHHTTTSTTT-
-HHHHHHHHHHHHHHTSTT-
-HHHHHHHHHHHHTTSTTT-
-HHHHHHHHHHHHHHSGGG-
-HHHHHHHHHHHHTTSTTT-
-HHHHHHHHHHHTTTSGGG-
-HHHHHHHHHHHHHTTTT--
-HHHHHHHHHHHHHTTGGG-
-HHHHHHHHHHHHHTTTT--
-HHHHHHHHHHHHHTTTT--
-HHHHHHHHHHHHTTTTT--
-HHHHHHHHHHHHHTTTTT-
-HHHHHHHHHHHHHTTTTT-
-HHHHHHHHHHHHHHHHH--
-HHHHHHHHHHHHHHHHHT-
-HHHHHHHHHHHHHHHHHT-
-HHHHHHHHHHHHHHHHHT-
-HHHHHHHHHHHHHHHHHH-
-HHHHHHHHHHHHHHHTT--
-HHHHHHHHHHHHHHTTS--
-HHHHHHHHHHHHHHTTTT-
-HHHHHHHHHHHHHHHGGG-
-HHHHHHHHHHHHHHTTT--
-HHHHHHHHHHHHHHHHS--
-HHHHHHHHHHHHHHHTT--
-HHHHHHHHHHHHHHTTS--
-HHHHHHHHHHHHHHTTS--
-HHHHHHHHHHHHHHHHH--
-HHHHHHHHHHHHHHHGGG-
-HHHHHHHHHHHHHHHHTT-
-HHHHHHHHHHHHHHHHHT-
-HHHHHHHHHHHHHHHHTT-
-HHHHHHHHHHHHHHHHHT-
-HHHHHHHHHHHHHHHHH--
-HHHHHHHHHHHHHHHHHT-
-HHHHHHHHHHHHHHHHHT-
-HHHHHHHHHHHHHHHHH--
-HHHHHHHHHHHHHHHHHT-
-HHHHHHHHHHHHHHHHH--
-HHHHHHHHHHHHHHTTTT-
-HHHHHHHHHHHHHHHHTT-
-HHHHHHHHHHHHHHHHTT-
-HHHHHHHHHHHHHHHHHT-
-HHHHHHHHHHHHHHHHTT-
-HHHHHHHHHHHHHHHHTT-
-HHHHHHHHHHHHHHHHTT-
-HHHHHHHHHHHHHHHHTT-
-HHHHHHHHHHHHHHHHTT-
-HHHHHHHHHHHHHHHHTT-
-HHHHHHHHHHHHHHHHTT-
-HHHHHHHHHHHHHHHHHT-
-HHHHHHHHHHHHHHHHT--
-THHHHHHHHHHHHHHHTT-
-HHHHHHHHHHHHHHHHTT-
-HHHHHHHHHHHHHHHGGG-
-HHHHHHHHHHHHHHHHTT-
-HHHHHHHHHHHHHHHHTT-
-HHHHHHHHHHHHHHHHTT-
-HHHHHHHHHHHHHHHHTT-
-HHHHHHHHHHHHHHHHTT-
-HHHHHHHHHHHHHHHTT--
-HHHHHHHHHHHHHHHHTT-
-HHHHHHHHHHHHHHHHTT-
-HHHHHHHHHHHHHHHHTT-
-HHHHHHHHHHHHHHHHHH-
-HHHHHHHHHHHHHHHHHT-
-HHHHHHHHHHHHHHHHHT-
-HHHHHHHHHHHHHHHHHT-
-HHHHHHHHHHHHHHTGGG-
-HHHHHHHHHHHHHHHHTT-
-HHHHHHHHHHHHHHHHHH-
-HHHHHHHHHHHHHHHTTT-
-HHHHHHHHHHHHHHHHH--
-HHHHHHHHHHHHHHHHH--
-HHHHHHHHHHHHHHHHH--
-HHHHHHHHHHHHHHHTT--
-HHHHHHHHHHHHHHHHH--
-HHHHHHHHHHHHHHHHHH-
-HHHHHHHHHHHHHHHHHH-
-HHHHHHHHHHHHHHHHHT-
-HHHHHHHHHHHHHHHHHH-
-HHHHHHHHHHHHHHHHTT-
-HHHHHHHHHHHHHHHHHH-
-HHHHHHHHHHHHHHHHHH-
-HHHHHHHHHHHHHHHHHH-
-HHHHHHHHHHHHHHHHHH-
-HHHHHHHHHHHHHHHHHH-
-HHHHHHHHHHHHHHHHHH-
-HHHHHHHHHHHHHHHHTT-
-HHHHHHHHHHHHHHHHTT-
-HHHHHHHHHHHHHHHTTT-
-HHHHHHHHHHHHHHHTTT-
-HHHHHHHHHHHHHHHHHH-
-HHHHHHHHHHHHHHHHTT-
-HHHHHHHHHHHHHHHHTT-
-HHHHHHHHHHHHHHHHH--
-HHHHHHHHHHHHHHHHHH-
-HHHHHHHHHHHHHHHHHH-
-HHHHHHHHHHHHHHHHHH-
-HHHHHHHHHHHHHHHHHH-
-HHHHHHHHHHHHHHHHHH-
-HHHHHHHHHHHHHHHHHH-
-HHHHHHHHHHHHHHHHHH-
-HHHHHHHHHHHHHHGGG--
-HHHHHHHHHHHHHHHHHH-
-HHHHHHHHHHHHHHHHTT-
-HHHHHHHHHHHHHHHHTT-
-HHHHHHHHHHHHHHHHHH-
-HHHHHHHHHHHHHHHHHH-
-HHHHHHHHHHHHHHHTTT-
-HHHHHHHHHHHHHHHTTT-
-HHHHHHHHHHHHHHHTTT-
-HHHHHHHHHHHHHHHTTT-
-HHHHHHHHHHHHHHHTTT-
-HHHHHHHHHHHHHHHHHH-
-HHHHHHHHHHHHHHHHHT-
-HHHHHHHHHHHHHHHHHT-
-HHHHHHHHHHHHHHHHTT-
-HHHHHHHHHHHHHHHHHT-
-HHHHHHHHHHHHHHHHHH-
-HHHHHHHHHHHHHHHHHH-
-HHHHHHHHHHHHHHHHH--
-HHHHHHHHHHHHHHHHHH-
-HHHHHHHHHHHHHHHHHH-
-HHHHHHHHHHHHHHHHHH-
-HHHHHHHHHHHHHHHHHH-
-HHHHHHHHHHHHHHHHHH-
-HHHHHHHHHHHHHHHHTT-
-HHHHHHHHHHHHHHHGGG-
-HHHHHHHHHHHHHHGGGG-
-HHHHHHHHHHHHHHHGGG-
-TTHHHHHHHHHHHHHTTT-
-HHHHHHHHHHHHHHHTTT-
-HHHHHHHHHHHHHHHHTT-
-HHHHHHHHHHHHHHHHHT-
-HHHHHHHHHHHHHHHHTT-
-HHHHHHHHHHHHHHHHHT-
-HHHHHHHHHHHHHHHHTT-
-HHHHHHHHHHHHHHHHH--
-HHHHHHHHHHHHHHHHTT-
-HHHHHHHHHHHHHHHHHT-
-HHHHHHHHHHHHHHHHHH-
-HHHHHHHHHHHHHHHHHH-
-HHHHHHHHHHHHHHHHHH-
-HHHHHHHHHHHHHHHHHH-
-HHHHHHHHHHHHHHHHHH-
-HHHHHHHHHHHHHHHHHT-
-HHHHHHHHHHHHHHHHHT-
-HHHHHHHHHHHHHHHHHT-
-HHHHHHHHHHHHHHHHHH-
-HHHHHHHHHHHHHHHHH--
-HHHHHHHHHHHHHHHHHH-
-TTHHHHHHHHHHHHHHH--
-HHHHHHHHHHHHHHTTT--
-TTHHHHHHHHHHHHHTT--
-HHHHHHHHHHHHHHHHHT-
-HHHHHHHHHHHHHHHHHT-
-HHHHHHHHHHHHHHHHHT-
-HHHHHHHHHHHHHHHHH--
-HHHHHHHHHHHHHHHHTT-
-HHHHHHHHHHHHHHGGG--
-HHHHHHHHHHHHHHTTT--
-HHHHHHHHHHHHHHHHH--
-HHHHHHHHHHHHHHHHHH-
-HHHHHHHHHHHHHHHHHT-
-HHHHHHHHHHHHHHHHHH-
-HHHHHHHHHHHHHHHHHT-
-HHHHHHHHHHHHHHHHHH-
-HHHHHHHHHHHHHHHHHT-
-HHHHHHHHHHHHHHHHHT-
--HHHHHHHHHHHHHHHHH-
-HHHHHHHHHHHHHHHHTT-
-HHHHHHHHHHHHHHHHHT-
-HHHHHHHHHHHHHHHHTT-
-HHHHHHHHHHHHHHHHTT-
-HHHHHHHHHHHHHHHHTT-
-HHHHHHHHHHHHHHHTT--
--HHHHHHHHHHHHHHHHH-
--HHHHHHHHHHHHHHHHH-
--HHHHHHHHHHHHHHHHH-
--HHHHHHHHHHHHHHHHT-
--HHHHHHHHHHHHHHHHH-
-THHHHHHHHHHHHHHHTT-
--HHHHHHHHHHHHHHHTT-
--HHHHHHHHHHHHHHHT--
--HHHHHHHHHHHHHHHHH-
--HHHHHHHHHHHHHHHHH-
--THHHHHHHHHHHHHHHT-
--HHHHHHHHHHHHHHHHT-
--HHHHHHHHHHHHHHHHH-
--HHHHHHHHHHHHHHHTT-
--HHHHHHHHHHHHHHHTT-
--HHHHHHHHHHHHHHHT--
--HHHHHHHHHHHHHHHTT-
-THHHHHHHHHHHHHHHTT-
-HHHHHHHHHHHHHHHHTT-
-HHHHHHHHHHHHHHHHHT-
-HHHHHHHHHHHHHHHHTT-
-HHHHHHHHHHHHHHHHTT-
-HHHHHHHHHHHHHHHHTT-
-HHHHHHHHHHHHHHHHTT-
-HHHHHHHHHHHHHHHHHH-
-HHHHHHHHHHHHHHHHHH-
-HHHHHHHHHHHHHHHHHH-
-HHHHHHHHHHHHHHHHHT-
-HHHHHHHHHHHHHHHHHT-
-HHHHHHHHHHHHHHHHTT-
-HHHHHHHHHHHHHHHHHT-
-HHHHHHHHHHHHHHHHHT-
-HHHHHHHHHHHHHHHHHH-
-HHHHHHHHHHHHHHHHTT-
-HHHHHHHHHHHHHHHHHH-
-HHHHHHHHHHHHHHHHHH-
-TTHHHHHHHHHHHHHHH--
-HHHHHHHHHHHHHHHHH--
-HHHHHHHHHHHHHHHHHT-
-HHHHHHHHHHHHHHHHHT-
-HHHHHHHHHHHHHHHHHT-
-HHHHHHHHHHHHHHHHH--
-HHHHHHHHHHHHHHHHHT-
-HHHHHHHHHHHHHHHHHT-
-HHHHHHHHHHHHHHHHHT-
-HHHHHHHHHHHHHHHHHT-
-HHHHHHHHHHHHHHHHHH-
-HHHHHHHHHHHHHHHHHH-
-HHHHHHHHHHHHHHHHHT-
-HHHHHHHHHHHHHHHHHT-
-HHHHHHHHHHHHHHHHHT-
-HHHHHHHHHHHHHHHHHH-
-HHHHHHHHHHHHHHHHHH-
-HHHHHHHHHHHHHHHHHT-
--HHHHHHHHHHHHHHHH--
-HHHHHHHHHHHHHHHHHT-
-HHHHHHHHHHHHHHHHHT-
-HHHHHHHHHHHHHHHHHH-
-HHHHHHHHHHHHHHHHHH-
-HHHHHHHHHHHHHHHHHH-
-HHHHHHHHHHHHHHHHHH-
-HHHHHHHHHHHHHHHHHT-
-HHHHHHHHHHHHHHHHHT-
-HHHHHHHHHHHHHHHHHH-
-HHHHHHHHHHHHHHHHHT-
-HHHHHHHHHHHHHHHHHH-
-HHHHHHHHHHHHHHHHHT-
-HHHHHHHHHHHHHHHHHH-
-HHHHHHHHHHHHHHHHHH-
-HHHHHHHHHHHHHHHHHH-
-HHHHHHHHHHHHHHHHHH-
-HHHHHHHHHHHHHHHHT--
-HHHHHHHHHHHHHHHHHT-
-HHHHHHHHHHHHHHHHHH-
-HHHHHHHHHHHHHHHHHH-
-HHHHHHHHHHHHHHHHHH-
-HHHHHHHHHHHHHHHHTT-
-HHHHHHHHHHHHHHHHTT-
-TTHHHHHHHHHHHHHHHH-
-HHHHHHHHHHHHHHHHHH-
-HHHHHHHHHHHHHHHTTT-
-HHHHHHHHHHHHHHHHTT-
-HHHHHHHHHHHHHHHHHH-
-HHHHHHHHHHHHHHHHHH-
-HHHHHHHHHHHHHHHHTT-
-HHHHHHHHHHHHHHHHHH-
-HHHHHHHHHHHHHHHHHH-
-HHHHHHHHHHHHHHHHT--
-HHHHHHHHHHHHHHHHTT-
-HHHHHHHHHHHHHHHHTT-
-HHHHHHHHHHHHHHHTT--
-HHHHHHHHHHHHHHHHHH-
-HHHHHHHHHHHHHHHHHH-
-HHHHHHHHHHHHHHHHHH-
-HHHHHHHHHHHHHHHTTT-
-HHHHHHHHHHHHHHHHHH-
-HHHHHHHHHHHHHHHHHH-
-HHHHHHHHHHHHHHHHTT-
-HHHHHHHHHHHHHHHHHH-
-HHHHHHHHHHHHHHHHHH-
-HHHHHHHHHHHHHHHHHH-
-HHHHHHHHHHHHHHHHHH-
-HHHHHHHHHHHHHHHHHH-
-HHHHHHHHHHHHHHHHTT-
-HHHHHHHHHHHHHHHHHH-
-HHHHHHHHHHHHHHHHHH-
-HHHHHHHHHHHHHHHHHT-
-HHHHHHHHHHHHHHHHHH-
-HHHHHHHHHHHHHHHHHT-
-HHHHHHHHHHHHHHHHTT-
-HHHHHHHHHHHHHHHHTT-
-HHHHHHHHHHHHHHHHHH-
-HHHHHHHHHHHHHHHHTT-
-HHHHHHHHHHHHHHHHTT-
-HHHHHHHHHHHHHHHHHH-
-HHHHHHHHHHHHHHHHHH-
-HHHHHHHHHHHHHHHHHH-
-HHHHHHHHHHHHHHHHHH-
-HHHHHHHHHHHHHHHHHT-
-HHHHHHHHHHHHHHHHHT-
-HHHHHHHHHHHHHHHHHH-
-HHHHHHHHHHHHHHHHHH-
-HHHHHHHHHHHHHHHHHH-
-HHHHHHHHHHHHHHHHHH-
-HHHHHHHHHHHHHHHHH--
-HHHHHHHHHHHHHHHHHH-
-HHHHHHHHHHHHHHHHHH-
-HHHHHHHHHHHHHHHHHT-
-HHHHHHHHHHHHHHHHHH-
-HHHHHHHHHHHHHHHHHH-
-HHHHHHHHHHHHHHHHHH-
-HHHHHHHHHHHHHHHHHH-
-HHHHHHHHHHHHHHHHHH-
-HHHHHHHHHHHHHHHHHH-
-HHHHHHHHHHHHHHHHHH-
-HHHHHHHHHHHHHHHHHH-
-HHHHHHHHHHHHHHHHHH-
-HHHHHHHHHHHHHHHHHH-
-HHHHHHHHHHHHHHHHHH-
-HHHHHHHHHHHHHHHHTT-
-HHHHHHHHHHHHHHHHHH-
-HHHHHHHHHHHHHHHHHH-
-HHHHHHHHHHHHHHHTTT-
-HHHHHHHHHHHHHHHTT--
-HHHHHHHHHHHHHHHHHH-
-HHHHHHHHHHHHHHHHT--
-HHHHHHHHHHHHHHHHH--
-HHHHHHHHHHHHHHHHTT-
-HHHHHHHHHHHHHHHHTT-
-HHHHHHHHHHHHHHHHH--
-HHHHHHHHHHHHHHHHHT-
-HHHHHHHHHHHHHHHHHT-
-HHHHHHHHHHHHHHHHHH-
-HHHHHHHHHHHHHHHHHH-
-HHHHHHHHHHHHHHHHTT-
-HHHHHHHHHHHHHHHHH--
-HHHHHHHHHHHHHHHHHH-
-HHHHHHHHHHHHHHHHHH-
-HHHHHHHHHHHHHHHHHH-
-HHHHHHHHHHHHHHHHHH-
-HHHHHHHHHHHHHHHHHH-
-HHHHHHHHHHHHHHHHHT-
-HHHHHHHHHHHHHHHHHH-
-HHHHHHHHHHHHHHHHHH-
-TTHHHHHHHHHHHHHHTT-
-HHHHHHHHHHHHHHHHHH-
-HHHHHHHHHHHHHHHHHH-
-HHHHHHHHHHHHHHHHHH-
-HHHHHHHHHHHHHHHHHH-
-HHHHHHHHHHHHHHHHHT-
-HHHHHHHHHHHHHHHHHH-
-HHHHHHHHHHHHHHHHHH-
-HHHHHHHHHHHHHHHHTT-
-HHHHHHHHHHHHHHHHTT-
-HHHHHHHHHHHHHHHTS--
-HHHHHHHHHHHHHHHHTT-
-HHHHHHHHHHHHHTTGGG-
-HHHHHHHHHHHHHHHTT--
-HHHHHHHHHHHHHHHTT--
-HHHHHHHHHHHHHHHHH--
-HHHHHHHHHHHHHHHHTT-
-HHHHHHHHHHHHHHHTTT-
-HHHHHHHHHHHHHHHHHH-
-HHHHHHHHHHHHHHHHTT-
-HHHHHHHHHHHHHHHHTT-
-HHHHHHHHHHHHHHHTTT-
-HHHHHHHHHHHHHHHHHH-
-HHHHHHHHHHHHHHHHTT-
-HHHHHHHHHHHHHHHHHH-
-HHHHHHHHHHHHHHHTTT-
-HHHHHHHHHHHHHHHHHT-
-HHHHHHHHHHHHHHHHTT-
-HHHHHHHHHHHHHHHHHT-
-HHHHHHHHHHHHHHHHHH-
-HHHHHHHHHHHHHHHHT--
-HHHHHHHHHHHHHHHTTT-
-HHHHHHHHHHHHHHHHTT-
-HHHHHHHHHHHHHHHHTT-
-HHHHHHHHHHHHHHHHHH-
-HHHHHHHHHHHHHHHHHH-
-HHHHHHHHHHHHHHHTTT-
-HHHHHHHHHHHHHHHTTT-
-HHHHHHHHHHHHHHHTTT-
-HHHHHHHHHHHHHHHTTT-
-HHHHHHHHHHHHHHHTTT-
-HHHHHHHHHHHHHHHTT--
-HHHHHHHHHHHHHHHHTT-
-HHHHHHHHHHHHHHHHHH-
-HHHHHHHHHHHHHHHHTT-
-HHHHHHHHHHHHHHHHHH-
-HHHHHHHHHHHHHHHHHH-
-HHHHHHHHHHHHHHHHHH-
-HHHHHHHHHHHHHHHHHH-
-HHHHHHHHHHHHHHHHTT-
-HHHHHHHHHHHHHHHHHH-
-HHHHHHHHHHHHHHHHHH-
-HHHHHHHHHHHHHHHHHT-
-HHHHHHHHHHHHHHHHHH-
-HHHHHHHHHHHHHHHHHT-
-HHHHHHHHHHHHHHHHHH-
-HHHHHHHHHHHHHHHHTT-
-HHHHHHHHHHHHHHHHHT-
-HHHHHHHHHHHHHHHHH--
-HHHHHHHHHHHHHHHHHT-
-HHHHHHHHHHHHHHHHHH-
-HHHHHHHHHHHHHHHHHT-
-HHHHHHHHHHHHHHHHHH-
-HHHHHHHHHHHHHHHHHH-
-HHHHHHHHHHHHHHHHH--
-HHHHHHHHHHHHHHHHHH-
-HHHHHHHHHHHHHHHHHH-
-HHHHHHHHHHHHHHHHHH-
-HHHHHHHHHHHHHHHHHT-
-HHHHHHHHHHHHHHHHHT-
-HHHHHHHHHHHHHHHHHH-
-HHHHHHHHHHHHHHHHTT-
-HHHHHHHHHHHHHHHHHT-
-HHHHHHHHHHHHHHHHHT-
-HHHHHHHHHHHHHHHHHT-
-HHHHHHHHHHHHHHHTT--
-HHHHHHHHHHHHHHHHHT-
-HHHHHHHHHHHHHHHHH--
-HHHHHHHHHHHHHHHHHH-
-HHHHHHHHHHHHHHHHHT-
-HHHHHHHHHHHHHHHHHH-
-HHHHHHHHHHHHHHHHHT-
-HHHHHHHHHHHHHHHHH--
-HHHHHHHHHHHHHHHHHT-
--HHHHHHHHHHHHHHHHH-
--HHHHHHHHHHHHHHHHH-
--HHHHHHHHHHHHHHHHH-
--HHHHHHHHHHHHHHHHH-
--HHHHHHHHHHHHHHHHH-
--HHHHHHHHHHHHHHHHH-
--HHHHHHHHHHHHHHHS--
--HHHHHHHHHHHHHHTT--
--HHHHHHHHHHHHHHTT--
--HHHHHHHHHHHHHHTT--
--HHHHHHHHHHHHHHTT--
--HHHHHHHHHHHHHHHH--
--HHHHHHHHHHHHHHHH--
--HHHHHHHHHHHHHHTT--
--HHHHHHHHHHHHHHTT--
--HHHHHHHHHHHHHHTT--
--HHHHHHHHHHHHHHTT--
--HHHHHHHHHHHHHHHT--
--HHHHHHHHHHHHHHHH--
--THHHHHHHHHHHHHHT--
--HHHHHHHHHHHHHHTT--
--HHHHHHHHHHHHHHHT--
--HHHHHHHHHHHHHHHT--
--HHHHHHHHHHHHHHHT--
--HHHHHHHHHHHHHTTT--
--HHHHHHHHHHHHHHHH--
--HHHHHHHHHHHHHHHH--
--HHHHHHHHHHHHHHHH--
--HHHHHHHHHHHHHHHH--
---HHHHHHHHHHHHHHT--
--HHHHHHHHHHHHHHHH--
--HHHHHHHHHHHHHHTT--
--HHHHHHHHHHHHHHHT--
--HHHHHHHHHHHHHHHH--
--HHHHHHHHHHHHHHHT--
--HHHHHHHHHHHHHHHH--
--HHHHHHHHHHHHHTTT--
--HHHHHHHHHHHHHHTT--
--HHHHHHHHHHHHHHHH--
--HHHHHHHHHHHHHHHH--
--HHHHHHHHHHHHHHTT--
--HHHHHHHHHHHHHHHH--
--HHHHHHHHHHHHHTTT--
--HHHHHHHHHHHHHHHH--
--HHHHHHHHHHHHHHHT--
--HHHHHHHHHHHHHHHT--
--HHHHHHHHHHHHHHHT--
--HHHHHHHHHHHHHHHH--
--HHHHHHHHHHHHHHHT--
--HHHHHHHHHHHHHHTT--
--HHHHHHHHHHHHHHHT--
--HHHHHHHHHHHHHHHH--
--HHHHHHHHHHHHHHTT--
--HHHHHHHHHHHHHHHH--
--HHHHHHHHHHHHHHTT--
--HHHHHHHHHHHHHHHH--
--HHHHHHHHHHHHHHTT--
--HHHHHHHHHHHHHHHH--
--HHHHHHHHHHHHHHTT--
--HHHHHHHHHHHHHHTT--
--HHHHHHHHHHHHHHTT--
--HHHHHHHHHHHHHHHH--
--HHHHHHHHHHHHHHHH--
--HHHHHHHHHHHHHHHHT-
--HHHHHHHHHHHHHHHH--
--HHHHHHHHHHHHHHHHT-
--HHHHHHHHHHHHHHHH--
--HHHHHHHHHHHHHHHH--
--HHHHHHHHHHHHHHTT--
--HHHHHHHHHHHHHHTT--
--HHHHHHHHHHHHHHHH--
--HHHHHHHHHHHHHHHH--
--HHHHHHHHHHHHHTTT--
--HHHHHHHHHHHHHHHH--
--HHHHHHHHHHHHHHHH--
--HHHHHHHHHHHHHHHHT-
--HHHHHHHHHHHHHHHH--
--HHHHHHHHHHHHHHHHT-
--HHHHHHHHHHHHHHHH--
--HHHHHHHHHHHHHHHH--
--HHHHHHHHHHHHHHHH--
--HHHHHHHHHHHHHHHH--
--HHHHHHHHHHHHHHTT--
--HHHHHHHHHHHHHHHH--
--HHHHHHHHHHHHHHHH--
--HHHHHHHHHHHHHHHH--
--HHHHHHHHHHHHHHTT--
--HHHHHHHHHHHHHHHH--
--HHHHHHHHHHHHHHHH--
--HHHHHHHHHHHHHHHH--
--HHHHHHHHHHHHHHHH--
--HHHHHHHHHHHHHHHH--
--HHHHHHHHHHHHHTTT--
--HHHHHHHHHHHHHTTT--
--HHHHHHHHHHHHHHHH--
--HHHHHHHHHHHHHTTT--
--HHHHHHHHHHHHHTTT--
--HHHHHHHHHHHHGGGT--
--HHHHHHHHHHHHHTTT--
--HHHHHHHHHHHHTGGG--
--HHHHHHHHHHHTTTTT--
--HHHHHHHHHHHHHTTT--
--HHHHHHHHHHHHHGGG--
--HHHHHHHHHHHHHHTT--
--STTHHHHHHHHHHHTT--
-TTTTHHHHHHHHHHHTT--
-TTTTHHHHHHHHHTTSS--
---TTHHHHHHHHHHHTT--
---TTHHHHHHHHHTTSS--
-TTTTHHHHHHHHHTTTT--
---TTHHHHHHHHHHHTT--
---SSHHHHHHHHHHT-S--
---TTHHHHHHHHTTSSS--
---TTHHHHHHHHHTTSS--
-TTTHHHHHHHHHHTTTT--
-TTTTHHHHHHHHTTTSS--
---HHHHHHHHHHHHHTT--
---HHHHHHHHHHHHS-S--
---HHHHHHHHHHHTSTT--
---HHHHHHHHHHHTTSS--
---HHHHHHHHHHHTTTT--
---HHHHHHHHHHHHTTT--
---HHHHHHHHHHHHTTT--
---HHHHHHHHHHHTTTT--
---HHHHHHHHHHHTS-S--
---HHHHHHHHHHHH-TT--
--SHHHHHHHHHHHHSTT--
-TT-HHHHHHHHHHHSTT--
--S--HHHHHHHHHHSTT--
--S--HHHHHHHHHTSTT--
--S--HHHHHHHHHTTTT--
--S--HHHHHHHHTTSTT--
--S--HHHHHHHHHTTTT--
--S--HHHHHHHHHTTTT--
--S--HHHHHHHHHHTTT--
--S--HHHHHHHHHTTTT--
--S--THHHHHHHHHTTT--
-TT--HHHHHHHHHHHTT--
--S--HHHHHHHHHHHHT--
--S--HHHHHHHHHHHTT--
-TT-THHHHHHHHHHHTT--
-TT-THHHHHHHHHHHHT--
-TT-THHHHHHHHHHHTT--
--S--HHHHHHHHHHHHH--
-TT-SHHHHHHHHHHHTT--
--S--HHHHHHHHHHHTT--
--S--HHHHHHHHHHGGG--
--S--HHHHHHHHHHTTT--
--S--HHHHHHHHHHTTS--
--S--HHHHHHHHHHHTT--
--S--HHHHHHHHHHTTT--
--S--HHHHHHHHHHHHH--
--S--HHHHHHHHHHHTT--
--S--HHHHHHHHHHTTT--
--S--HHHHHHHHHHTTT--
--S--HHHHHHHHHHHHH--
--S--HHHHHHHHHHHHH--
--S--HHHHHHHHHHHHT--
--S--HHHHHHHHHHHHT--
--S--HHHHHHHHHHHHS--
--S-HHHHHHHHHHHHHS--
--S-HHHHHHHHHHHHTS--
----HHHHHHHHHHHHTT--
----HHHHHHHHHHHHHT--
----HHHHHHHHHHHHHS--
----HHHHHHHHHHHHTT--
----HHHHHHHHHHHHHT--
----HHHHHHHHHHHHHT--
----HHHHHHHHHHHHHT--
----HHHHHHHHHHHHHT--
----HHHHHHHHHHHHHT--
----HHHHHHHHHHHTT---
----HHHHHHHHHHHHH---
----HHHHHHHHHHHHHT--
----HHHHHHHHHHHHHS--
----HHHHHHHHHHHHHT--
----HHHHHHHHHHHHTT--
----HHHHHHHHHHHHTT--
----HHHHHHHHHHHTTS--
----HHHHHHHHHHGGGG--
----HHHHHHHHHHGGGG--
----HHHHHHHHHHHHHT--
----HHHHHHHHHHHHHT--
----HHHHHHHHHHHHHT--
----HHHHHHHHHHHHHH--
----HHHHHHHHHHHHHH--
----HHHHHHHHHHHHHT--
----HHHHHHHHHHHGGG--
----HHHHHHHHHHHHHT--
----HHHHHHHHHHHHHH--
----HHHHHHHHHHHHHH--
----HHHHHHHHHHHHHH--
----HHHHHHHHHHHHHH--
----HHHHHHHHHHHHHH--
----HHHHHHHHHHHTTT--
----TTHHHHHHHHHHHT--
-----SHHHHHHHHHTTT--
-----HHHHHHHHHHHHH--
------HHHHHHHHHHHH--
-----HHHHHHHHHHHHH--
-----HHHHHHHHHHHHH--
-----HHHHHHHHHHTTT--
-----HHHHHHHHHGGGT--
-----HHHHHHHHHHTTT--
-----HHHHHHHHHGGGT--
--S--HHHHHHHHHHHHT--
--S--HHHHHHHHHHHHH--
--S--HHHHHHHHHHHTT--
--S--HHHHHHHHHHTTT--
--S--HHHHHHHHHHHHH--
-----HHHHHHHHHHHHH--
--S--HHHHHHHHHHHHHH-
--S--HHHHHHHHHHHHHH-
--S--HHHHHHHHHHHHTT-
--S--HHHHHHHHHHHHHH-
--S--HHHHHHHHHHHHHH-
--S--TTHHHHHHHHHTT--
--S--HHHHHHHHHHHHHH-
--S--HHHHHHHHHHHHHH-
--S--HHHHHHHHHHHHTT-
--S--HHHHHHHHHHHHHH-
--SS-HHHHHHHHHHHHHH-
--TTHHHHHHHHHHHHHHT-
--TTHHHHHHHHHHHHHHH-
--HHHHHHHHHHHHHHHHH-
--HHHHHHHHHHHHHTTTT-
--HHHHHHHHHHHHHHHTT-
--HHHHHHHHHHHHHHTTT-
--HHHHHHHHHHHHHHSTT-
--HHHHHHHHHHHHHTTTT-
--HHHHHHHHHHHHHHTS--
--HHHHHHHHHHHHHHHTT-
--HHHHHHHHHHHHHHHTT-
--HHHHHHHHHHHHHHHHH-
--HHHHHHHHHHHHHHHTT-
--HHHHHHHHHHHHHHHHH-
--HHHHHHHHHHHHHHHTT-
--HHHHHHHHHHHHHHHHT-
--HHHHHHHHHHHHHHHHT-
--HHHHHHHHHHHHHHHTT-
--HHHHHHHHHHHHHHHTT-
--HHHHHHHHHHHHHHHHT-
--HHHHHHHHHHHHHHHHH-
--HHHHHHHHHHHHHHHTT-
--HHHHHHHHHHHHHHHTT-
--HHHHHHHHHHHHHHHTT-
--HHHHHHHHHHHHHHHT--
--HHHHHHHHHHHHHHHHH-
--HHHHHHHHHHHHHHTTT-
--HHHHHHHHHHHHHHHHH-
--HHHHHHHHHHHHHHHHH-
--HHHHHHHHHHHHHHHHH-
--HHHHHHHHHHHHHHHHH-
--HHHHHHHHHHHHHHHTT-
--HHHHHHHHHHHHHHHTT-
--HHHHHHHHHHHHHHHHH-
--HHHHHHHHHHHHHHHTT-
--HHHHHHHHHHHHHHHHH-
--HHHHHHHHHHHHHHHHT-
--HHHHHHHHHHHHHHHHH-
--HHHHHHHHHHHHHHHHH-
--HHHHHHHHHHHHHHHTT-
--HHHHHHHHHHHHHHHHH-
--HHHHHHHHHHHHHHHHH-
--HHHHHHHHHHHHHHHHH-
-HHHHHHHHHHHHHHHHHH-
-HHHHHHHHHHHHHHHHHH-
-HHHHHHHHHHHHHHHHHH-
-HHHHHHHHHHHHHHHHTT-
-HHHHHHHHHHHHHHHHHH-
-HHHHHHHHHHHHHHHHHT-
-HHHHHHHHHHHHHHHHHH-
-HHHHHHHHHHHHHHHHHH-
-HHHHHHHHHHHHHHHHHT-
-HHHHHHHHHHHHHHHHHH-
-HHHHHHHHHHHHHHHHHH-
-HHHHHHHHHHHHHHHHHT-
-HHHHHHHHHHHHHHHHTT-
-HHHHHHHHHHHHHHHHTT-
-HHHHHHHHHHHHHHHHTT-
-HHHHHHHHHHHHHHHHHH-
-HHHHHHHHHHHHHHHHHH-
-HHHHHHHHHHHHHHHHTT-
-HHHHHHHHHHHHHHHHHT-
-HHHHHHHHHHHHHHHHHH-
-HHHHHHHHHHHHHHHHH--
-HHHHHHHHHHHHHHHHHH-
-HHHHHHHHHHHHHHHHHH-
-HHHHHHHHHHHHHHHTT--
-HHHHHHHHHHHHHHHGGG-
-HHHHHHHHHHHHHHHHTT-
-HHHHHHHHHHHHHHHHHH-
-HHHHHHHHHHHHHHHHHH-
-HHHHHHHHHHHHHHHHHT-
-HHHHHHHHHHHHHHHHHT-
-HHHHHHHHHHHHHHHHHH-
-HHHHHHHHHHHHHHHHHH-
-HHHHHHHHHHHHHHHHHT-
-HHHHHHHHHHHHHTHHHH-
-HHHHHHHHHHHHHHHHHH-
-HHHHHHHHHHHHHTHHHH-
-HHHHHHHHHHHHTHHHHH-
-HHHHHHHHHHHHHHHHTT-
-HHHHHHHHHHHHHHHHHH-
-HHHHHHHHHHHHHHHHTT-
-HHHHHHHHHHHHHHHTTT-
-HHHHHHHHHHHHHHHHTT-
-HHHHHHHHHHHHHHHHHH-
-HHHHHHHHHHHHHHHHTT-
-HHHHHHHHHHHHHHHHHT-
-HHHHHHHHHHHHHHHHTT-
-HHHHHHHHHHHHHHHHHT-
-HHHHHHHHHHHHHHHHTT-
-HHHHHHHHHHHHHHHHHT-
-HHHHHHHHHHHHHHHHH--
-HHHHHHHHHHHHHHHHT--
-HHHHHHHHHHHHHHHHTT-
-HHHHHHHHHHHHHHHTT--
-HHHHHHHHHHHHHHHTT--
-HHHHHHHHHHHHHHHSS--
-HHHHHHHHHHHHTTTTT--
-HHHHHHHHHHHHHHGGG--
-HHHHHHHHHHHHHHTGGG-
-HHHHHHHHHHHHHHTTTT-
-HHHHHHHHHHHHHHTTTT-
-HHHHHHHHHHHHHTTTTT-
-HHHHHHHHHHHHHHTTTT-
-HHHHHHHHHHHHHHTTT--
-HHHHHHHHHHHHHHHTT--
-HHHHHHHHHHHHHHHTTT-
-HHHHHHHHHHHHHHHTTT-
-HHHHHHHHHHHHHHHGGG-
-HHHHHHHHHHHHHHHGGG-
-HHHHHHHHHHHHHHHTTT-
-HHHHHHHHHHHHTTTGGG-
-HHHHHHHHHHHHHHHTTT-
-HHHHHHHHHHHHHHTSS--
-HHHHHHHHHHHHHTTTTT-
-HHHHHHHHHHHHHHHGGG-
-HHHHHHHHHHHHHHHGGG-
-HHHHHHHHHHHHHHTGGG-
-HHHHHHHHHHHHTTSGGG-
-HHHHHHHHHHTTGGGGGG-
-HHHHHHHHHHHHHHTGGG-
-HHHHHHHHHHHHHHTGGG-
-HHHHHHHHHHHHHHSGGG-
-HHHHHHHHTTHHHHTGGG-
-HHHHHHHHHHHHHHSTTT-
-HHHHHHHHHHTTTTTGGG-
-HHHHHHHHTTHHHHHHTT-
-HHHHHHHHTTHHHHHHTT-
-HHHHHHHTTSHHHHHHTT-
-TTHHHHHHHHHHHHHHTT-
-HHHHHHHHHHHHHHHHTT-
-HHHHHHHHHTHHHHHHTT-
-HHHHHHHHHTHHHHHHTT-
-HHHHHHHHHHHHHHHHTT-
-HHHHHHHHHHHHHHHHHT-
-HHHHHHHHHHHHHHHHHH-
-HHHHHHHHHHHHHHHHHT-
-HHHHHHHHHHHHHHHHTT-
-HHHHHHHHHHHHHHHHTT-
-HHHHHHHHHHHHHHHHTT-
-HHHHHHHHHHHHHHHHHT-
-HHHHHHHHHHHHHHHHTT-
-HHHHHHHHHHHHHHHHHH-
--HHHHHHHHHHHHHHHT--
-HHHHHHHHHHHHHHHHH--
-HHHHHHHHHHHHHHHHHH-
-HHHHHHHHHHHHHHHHTT-
-HHHHHHHHHHHHHHHHHT-
-HHHHHHHHHHHHHHGGGG-
-HHHHHHHHHHHHHHHHHH-
-HHHHHHHHHHHHHHHHHT-
-HHHHHHHHHHHHHHHHHT-
-HHHHHHHHHHHHHHHHTT-
-HHHHHHHHHHHHHHHHTT-
-HHHHHHHHHHHHHHHHTT-
-HHHHHHHHHHHHHHHHTT-
-HHHHHHHHHHHHHHHHTT-
-HHHHHHHHHHHHHHHHTT-
-HHHHHHHHHHHHHHHHTT-
-HHHHHHHHHHHHHHHHTT-
-HHHHHHHHHHHHHHHHH--
-HHHHHHHHHHHHHHHHH--
-HHHHHHHHHHHHHHHHHH-
-HHHHHHHHHHHHHHHHHH-
-HHHHHHHHHHHHHHHHHH-
-HHHHHHHHHHHHHHHHHH-
-HHHHHHHHHHHHHHHHHT-
-HHHHHHHHHHHHHHHHTT-
-HHHHHHHHHHHHHHHHHH-
-HHHHHHHHHHHHHHHTTT-
-HHHHHHHHHHHHHHHTTT-
-HHHHHHHHHHHHHHHTT--
-HHHHHHHHHHHHHHHTTT-
-GGGTHHHHHHHHHHHHHH-
-GGGTHHHHHHHHHHHHHH-
-HHHHHHHHHHHHHHHHHT-
-HHHHHHHHHHHHHHHHHH-
-GGGTHHHHHHHHHHHHHH-
-HHHHHHHHHHHHHHHHTT-
-HHHHHHHHHHHHHHHHHT-
-GGGTHHHHHHHHHHHHHT-
-GGGTHHHHHHHHHHHHHH-
-GGGTHHHHHHHHHHHHHT-
-GGGTHHHHHHHHHHHHHT-
-GGGTHHHHHHHHHHHHHT-
-HHHHHHHHHHHHHHHHHH-
-GGGTHHHHHHHHHHHHHT-
-HHHHHHHHHHHHHHHHHT-
-GGGTHHHHHHHHHHHHHT-
-GGGTHHHHHHHHHHHHTT-
-HHHHHHHHHHHHHHHHHT-
-GGGTHHHHHHHHHHHHHH-
-GGGTHHHHHHHHHHHHHH-
-GGGTHHHHHHHHHHHHHH-
-GGGTHHHHHHHHHHHHHH-
-GGGTHHHHHHHHHHHHHH-
-GGGTHHHHHHHHHHHHHH-
-GGGTHHHHHHHHHHHHHH-
-GGGTHHHHHHHHHHHHHH-
-GGGTHHHHHHHHHHHTTT-
-GGGTHHHHHHHHHHHHHH-
-GGGTHHHHHHHHHHHHHH-
-GGGTHHHHHHHHHHTTT--
-GGGTHHHHHHHHHHHHHH-
-GGGTHHHHHHHHHHHHHT-
-HHHHHHHHHHHHHHHHHH-
-HHHHHHHHHHHHHHHHHH-
-GGGTHHHHHHHHHHHHHH-
-HHHHHHHHHHHHHHHHHH-
-GGGTHHHHHHHHHHHHHT-
-GGGTHHHHHHHHHHHHHH-
-GGGTHHHHHHHHHHHHTT-
-HHHHHHHHHHHHHHHHHH-
-GGGTHHHHHHHHHHHHHH-
-HHHHHHHHHHHHHHHHHH-
-GGGTHHHHHHHHHHHHHH-
-GGGTHHHHHHHHHHHHHH-
-GGGTHHHHHHHHHHHHH--
-HHHHHHHHHHHHHHHHHH-
-HHHHHHHHHHHHHHHHHH-
--HHHHHHHHHHHHHHHHH-
--TTHHHHHHHHHHHHHTT-
--HHHHHHHHHHHHHHHT--
--TTHHHHHHHHHHHHTT--
--HHHHHHHHHHHHHTTS--
--HHHHHHHHHHHHHHSS--
-HHHHHHHHHHHHHHTTS--
-HHHHHHHHHHHHHHHTTT-
--HHHHHHHHHHHHHHHHH-
--HHHHHHHHHHHHHHHHH-
--HHHHHHHHHHHHHHHHH-
--HHHHHHHHHHHHHHHH--
--HHHHHHHHHHHHHHHHT-
--HHHHHHHHHHHHHHHTT-
--HHHHHHHHHHHHHHHHH-
--HHHHHHHHHHHHHHHH--
--HHHHHHHHHHHHHHHTT-
--HHHHHHHHHHHHHHHHH-
--HHHHHHHHHHHHHHHTT-
--HHHHHHHHHHHHHHHHH-
--HHHHHHHHHHHHHHHHT-
--HHHHHHHHHHHHHHHH--
--HHHHHHHHHHHHHHHHH-
--HHHHHHHHHHHHHHHHH-
--HHHHHHHHHHHHHHHHH-
--HHHHHHHHHHHHHHHHH-
--HHHHHHHHHHHHHHHH--
--HHHHHHHHHHHHHHHHH-
--HHHHHHHHHHHHHHHHT-
--HHHHHHHHHHHHHHHHT-
--HHHHHHHHHHHHHHHHH-
--HHHHHHHHHHHHHHHHH-
--HHHHHHHHHHHHHHTTT-
--HHHHHHHHHHHHHHHHH-
--HHHHHHHHHHHHHHHHH-
--HHHHHHHHHHHHHHHHH-
--HHHHHHHHHHHHHHHHH-
--HHHHHHHHHHHHHHHTT-
--HHHHHHHHHHHHHHHHT-
--HHHHHHHHHHHHHHHHT-
--HHHHHHHHHHHHHHHHT-
--HHHHHHHHHHHHHHHHT-
--HHHHHHHHHHHHHHHHT-
--HHHHHHHHHHHHHHTT--
--HHHHHHHHHHHHHHHHH-
--HHHHHHHHHHHHHHHHT-
--HHHHHHHHHHHHHHHHT-
--HHHHHHHHHHHHHHTTT-
--HHHHHHHHHHHHHHHHT-
--HHHHHHHHHHHHHHHHH-
--HHHHHHHHHHHHHHGGG-
--HHHHHHHHHHHHHHGGG-
--HHHHHHHHHHHHHHHHH-
--HHHHHHHHHHHHHHHHT-
--HHHHHHHHHHHHHHHTT-
--HHHHHHHHHHHHHHHHH-
--HHHHHHHHHHHHHHHHH-
--HHHHHHHHHHHHHHHHH-
--HHHHHHHHHHHHHHHHT-
--HHHHHHHHHHHHHHHHH-
--HHHHHHHHHHHHHHHHH-
--HHHHHHHHHHHHHHHHT-
--HHHHHHHHHHHHHHHHH-
--HHHHHHHHHHHHHHHHH-
--HHHHHHHHHHHHHHHHT-
--HHHHHHHHHHHHHHHHH-
--HHHHHHHHHHHHHHHHH-
--HHHHHHHHHHHHHHHHH-
--HHHHHHHHHHHHHHHHH-
--HHHHHHHHHHHHHHHHH-
--HHHHHHHHHHHHHHHHH-
--HHHHHHHHHHHHHHHHH-
--HHHHHHHHHHHHHHHHT-
--HHHHHHHHHHHHHHHHH-
--HHHHHHHHHHHHHHHTT-
--HHHHHHHHHHHHHHHHH-
--HHHHHHHHHHHHHHHHH-
--HHHHHHHHHHHHHHHHH-
--HHHHHHHHHHHHHHHHH-
--HHHHHHHHHHHHHHHHH-
--HHHHHHHHHHHHHHHHH-
--HHHHHHHHHHHHHHHHH-
--TTHHHHHHHHHHHHHHH-
--HHHHHHHHHHHHHHHHH-
--HHHHHHHHHHHHHHHHH-
--HHHHHHHHHHHHHHHHH-
--HHHHHHHHHHHHHHHHT-
--HHHHHHHHHHHHHHHHH-
--HHHHHHHHHHHHHHHHH-
--HHHHHHHHHHHHHHHHT-
--HHHHHHHHHHHHHHHHH-
--HHHHHHHHHHHHHHHHT-
--HHHHHHHHHHHHHHHTT-
--HHHHHHHHHHHHHHHH--
--HHHHHHHHHHHHHHHHT-
--HHHHHHHHHHHHHHHHT-
--HHHHHHHHHHHHHHHHH-
--HHHHHHHHHHHHHHHHH-
--HHHHHHHHHHHHHHHHT-
--HHHHHHHHHHHHHHHHH-
--HHHHHHHHHHHHHHHHH-
--HHHHHHHHHHHHHHHHH-
--HHHHHHHHHHHHHHHHH-
--HHHHHHHHHHHHHHHHH-
--HHHHHHHHHHHHHHHHH-
--HHHHHHHHHHHHHHHHH-
--HHHHHHHHHHHHHHHHH-
--HHHHHHHHHHHHHHHHT-
--HHHHHHHHHHHHHHHHH-
--HHHHHHHHHHHHHHHHT-
--HHHHHHHHHHHHHHHHT-
--HHHHHHHHHHHHHHHH--
--HHHHHHHHHHHHHHHHT-
--HHHHHHHHHHHHHHHH--
--HHHHHHHHHHHHHHHTT-
--HHHHHHHHHHHHHHHHT-
--HHHHHHHHHHHHHHHHT-
--HHHHHHHHHHHHHHTT--
--HHHHHHHHHHHHHHTT--
--HHHHHHHHHHHHHHHHH-
--HHHHHHHHHHHHHHHHH-
--HHHHHHHHHHHHHHHHH-
--HHHHHHHHHHHHHHHHH-
--HHHHHHHHHHHHHHHTT-
--HHHHHHHHHHHHHHHHT-
--HHHHHHHHHHHHHHHHT-
--HHHHHHHHHHHHHHHT--
--HHHHHHHHHHHHHHHHT-
--HHHHHHHHHHHHHHHHH-
--HHHHHHHHHHHHHHHHH-
--HHHHHHHHHHHHHHHHH-
--HHHHHHHHHHHHHHHHH-
--HHHHHHHHHHHHHHHHH-
--HHHHHHHHHHHHHHHHH-
--HHHHHHHHHHHHHHHHH-
--HHHHHHHHHHHHHHHHH-
--HHHHHHHHHHHHHHHH--
--HHHHHHHHHHHHHHTTT-
--HHHHHHHHHHHHHHHHH-
--HHHHHHHHHHHHHHHHH-
--HHHHHHHHHHHHHHHHH-
--HHHHHHHHHHHHHHHTT-
--HHHHHHHHHHHHHHHHT-
--HHHHHHHHHHHHHHHTT-
--HHHHHHHHHHHHHHHTT-
--HHHHHHHHHHHHHHHHH-
--HHHHHHHHHHHHHHHHH-
--HHHHHHHHHHHHHHHHH-
--HHHHHHHHHHHHHHHTT-
--HHHHHHHHHHHHHHHH--
--HHHHHHHHHHHHHHHT--
--HHHHHHHHHHHHHHHHH-
--TTHHHHHHHHHHHHHTT-
--HHHHHHHHHHHHHHHHT-
--HHHHHHHHHHHHHHHH--
--HHHHHHHHHHHHHHHHH-
--HHHHHHHHHHHHHHHTT-
--HHHHHHHHHHHHHHHHH-
--HHHHHHHHHHHHHHHTT-
--HHHHHHHHHHHHHHHHH-
--HHHHHHHHHHHHHHHHH-
--HHHHHHHHHHHHHHHTT-
--HHHHHHHHHHHHHHHHH-
--HHHHHHHHHHHHHHHHH-
--HHHHHHHHHHHHHHHHT-
--HHHHHHHHHHHHHHHHT-
--HHHHHHHHHHHHHHHTT-
--HHHHHHHHHHHHHHHTT-
--HHHHHHHHHHHHHHHTT-
--HHHHHHHHHHHHHHHH--
--HHHHHHHHHHHHHHHTT-
--HHHHHHHHHHHHHHHTT-
--HHHHHHHHHHHHHHHHH-
--HHHHHHHHHHHHHHHHT-
--HHHHHHHHHHHHHHHHT-
--HHHHHHHHHHHHHHHTT-
--HHHHHHHHHHHHHHHHT-
--HHHHHHHHHHHHHHHTT-
--HHHHHHHHHHHHHHHTT-
--HHHHHHHHHHHHHHHHT-
--HHHHHHHHHHHHHHHH--
--HHHHHHHHHHHHHHHTT-
--HHHHHHHHHHHHHHHHT-
--HHHHHHHHHHHHHHHTT-
--HHHHHHHHHHHHHHHTT-
--HHHHHHHHHHHHHHHTT-
--HHHHHHHHHHHHHHHTT-
--HHHHHHHHHHHHHHHHH-
--HHHHHHHHHHHHHHHHH-
--HHHHHHHHHHHHHHHHH-
--HHHHHHHHHHHHHHHHT-
--HHHHHHHHHHHHHHHHT-
--HHHHHHHHHHHHHHHHH-
--HHHHHHHHHHHHHHHTT-
--HHHHHHHHHHHHTHHHH-
--HHHHHHHHHHHHHHHTT-
--HHHHHHHHHHHHHHHHT-
--HHHHHHHHHHHHHHHHT-
--HHHHHHHHHHHHHHHHT-
--HHHHHHHHHHHHHHHHT-
--HHHHHHHHHHHHHHHT--
--HHHHHHHHHHHHHHHHT-
--HHHHHHHHHHHHHHHHT-
--HHHHHHHHHHHHHHHH--
--HHHHHHHHHHHHHHHHT-
--HHHHHHHHHHHHHHHH--
--HHHHHHHHHHHHHHHTT-
--HHHHHHHHHHHHHHTTT-
--HHHHHHHHHHHHHHHTT-
--HHHHHHHHHHHHHHHHH-
--HHHHHHHHHHHHHHGGG-
--HHHHHHHHHHHHHHTT--
--HHHHHHHHHHHHHHHHH-
--HHHHHHHHHHHHHHHHH-
--HHHHHHHHHHHHHHHHH-
--HHHHHHHHHHHHHHHHT-
--HHHHHHHHHHHHHHTT--
--HHHHHHHHHHHHHHHHH-
--HHHHHHHHHHHHHHHTT-
--HHHHHHHHHHHHHHHHH-
--HHHHHHHHHHHHHHHTT-
--HHHHHHHHHHHHHHHHT-
--HHHHHHHHHHHHHHHHT-
--HHHHHHHHHHHHHHHH--
--HHHHHHHHHHHHHHHHH-
--HHHHHHHHHHHHHHHHT-
--HHHHHHHHHHHHHHHHT-
--HHHHHHHHHHHHHHHHH-
--HHHHHHHHHHHHHHHHH-
--HHHHHHHHHHHHHHHHH-
--HHHHHHHHHHHHHHHHH-
--HHHHHHHHHHHHHHHHH-
--HHHHHHHHHHHHHHHHH-
--HHHHHHHHHHHHHHHHH-
--HHHHHHHHHHHHHHHHH-
--HHHHHHHHHHHHHHHHH-
--HHHHHHHHHHHHHHHHH-
--HHHHHHHHHHHHHHHH--
--HHHHHHHHHHHHHHHHH-
--HHHHHHHHHHHHHHHHH-
--HHHHHHHHHHHHHHHHH-
--HHHHHHHHHHHHHHHHH-
--HHHHHHHHHHHHHHHHH-
--HHHHHHHHHHHHHHHHH-
--HHHHHHHHHHHHHHHH--
--HHHHHHHHHHHHHHHTT-
--HHHHHHHHHHHHHHHHT-
--HHHHHHHHHHHHHHHHH-
--HHHHHHHHHHHHHHHHH-
--HHHHHHHHHHHHHHHHT-
--HHHHHHHHHHHHHHHHH-
--HHHHHHHHHHHHHHHHH-
--HHHHHHHHHHHHHHHHT-
--HHHHHHHHHHHHHHTT--
--HHHHHHHHHHHHHHHHH-
--HHHHHHHHHHHHHHHH--
--HHHHHHHHHHHHHHHHH-
--HHHHHHHHHHHHHHHHH-
--HHHHHHHHHHHHHHHTT-
--HHHHHHHHHHHHHHHTT-
--HHHHHHHHHHHHHHHHH-
--HHHHHHHHHHHHHHHHH-
--HHHHHHHHHHHHHHHHH-
--HHHHHHHHHHHHHHHHH-
--HHHHHHHHHHHHHHHTT-
--HHHHHHHHHHHHHHHHH-
--HHHHHHHHHHHHHHHTT-
--HHHHHHHHHHHHHHHHH-
--HHHHHHHHHHHHHHHHH-
--HHHHHHHHHHHHHHHHH-
--HHHHHHHHHHHHHHHHH-
--HHHHHHHHHHHHHHHHH-
--HHHHHHHHHHHHHHHHH-
--HHHHHHHHHHHHHHHHH-
--HHHHHHHHHHHHHHHHH-
--HHHHHHHHHHHHHHHHH-
--HHHHHHHHHHHHHHHHH-
--HHHHHHHHHHHHHHHHH-
--HHHHHHHHHHHHHHHTT-
--HHHHHHHHHHHHHHHHH-
--HHHHHHHHHHHHHHHTT-
--HHHHHHHHHHHHHHHTT-
--HHHHHHHHHHHHHHHHH-
--HHHHHHHHHHHHHHHHT-
--HHHHHHHHHHHHHHHHH-
--HHHHHHHHHHHHHHHHH-
--HHHHHHHHHHHHHHHHH-
--HHHHHHHHHHHHHHHHH-
--HHHHHHHHHHHHHHHHH-
--HHHHHHHHHHHHHHHHT-
--HHHHHHHHHHHHHHHHH-
--HHHHHHHHHHHHHHHHH-
--HHHHHHHHHHHHHHHHH-
--HHHHHHHHHHHHHHHTT-
--HHHHHHHHHHHHHHHHH-
--HHHHHHHHHHHHHHHHH-
--HHHHHHHHHHHHHHHTT-
--HHHHHHHHHHHHHHHTT-
--HHHHHHHHHHHHHHHTT-
--HHHHHHHHHHHHHHHHH-
--HHHHHHHHHHHHHHHHH-
--HHHHHHHHHHHHHHHHH-
--HHHHHHHHHHHHHHHTT-
--HHHHHHHHHHHHHHHHH-
--HHHHHHHHHHHHHHHHH-
--HHHHHHHHHHHHHHHHH-
--HHHHHHHHHHHHHHHHH-
--HHHHHHHHHHHHHHHHH-
--HHHHHHHHHHHHHHHHH-
--HHHHHHHHHHHHHHHTT-
--HHHHHHHHHHHHHHHHH-
--HHHHHHHHHHHHHHHHH-
--HHHHHHHHHHHHHHHHH-
--HHHHHHHHHHHHHHHHT-
--HHHHHHHHHHHHHHHHH-
--HHHHHHHHHHHHHHHTT-
--HHHHHHHHHHHHHHHHT-
--HHHHHHHHHHHHHHHHT-
--HHHHHHHHHHHHHHHHH-
--HHHHHHHHHHHHHHHHH-
--HHHHHHHHHHHHHHHT--
--HHHHHHHHHHHHHHHHT-
--HHHHHHHHHHHHHHHTT-
--HHHHHHHHHHHHHHHTT-
--HHHHHHHHHHHHHHHHT-
--HHHHHHHHHHHHHHHTT-
--HHHHHHHHHHHHHHHHT-
--HHHHHHHHHHHHHHHHH-
--HHHHHHHHHHHHHHHTT-
--HHHHHHHHHHHHHHHTT-
--THHHHHHHHHHHHHHTT-
--HHHHHHHHHHHHHHHHH-
--HHHHHHHHHHHHHHHTT-
--HHHHHHHHHHHHHHHHH-
--HHHHHHHHHHHHHHHTT-
--HHHHHHHHHHHHHHHHH-
--HHHHHHHHHHHHHHHTT-
--HHHHHHHHHHHHHHHHH-
--HHHHHHHHHHHHHHHHT-
--HHHHHHHHHHHHHHHHH-
--HHHHHHHHHHHHHHHTT-
--HHHHHHHHHHHHHHHHH-
--HHHHHHHHHHHHHHHHH-
--HHHHHHHHHHHHHHHH--
--HHHHHHHHHHHHHHHHH-
--HHHHHHHHHHHHHHHHH-
--HHHHHHHHHHHHHHHHH-
--HHHHHHHHHHHHHHHHH-
--HHHHHHHHHHHHHHHHH-
--HHHHHHHHHHHHHHHHH-
--HHHHHHHHHHHHHHHHH-
--HHHHHHHHHHHHHHTT--
--HHHHHHHHHHHHHHTT--
--HHHHHHHHHHHHHHHTT-
--HHHHHHHHHHHHHHHHT-
--HHHHHHHHHHHHHHHT--
--HHHHHHHHHHHHHHHHH-
--HHHHHHHHHHHHHHTT--
--HHHHHHHHHHHHHHHS--
--HHHHHHHHHHHHHHHH--
--HHHHHHHHHHHHHHHT--
--HHHHHHHHHHHHHHHHT-
--HHHHHHHHHHHHHHHHT-
--HHHHHHHHHHHHHHHTT-
--HHHHHHHHHHHHHHHHH-
--HHHHHHHHHHHHHHHHH-
--HHHHHHHHHHHHHHHTT-
--HHHHHHHHHHHHHHHTT-
--HHHHHHHHHHHHHHHHT-
--HHHHHHHHHHHHHHHHH-
--HHHHHHHHHHHHHHHHH-
--HHHHHHHHHHHHHHHHH-
--HHHHHHHHHHHHHHHHH-
--HHHHHHHHHHHHHHHHH-
--HHHHHHHHHHHHHHHTT-
--HHHHHHHHHHHHHHHHH-
--HHHHHHHHHHHHHHHHT-
--HHHHHHHHHHHHHHHHH-
--HHHHHHHHHHHHHHTT--
--HHHHHHHHHHHHHHHHH-
--HHHHHHHHHHHHHHHHH-
--HHHHHHHHHHHHHHHHH-
--HHHHHHHHHHHHHHHTT-
--HHHHHHHHHHHHHHHHT-
--HHHHHHHHHHHHHHHT--
--HHHHHHHHHHHHHHHHT-
--HHHHHHHHHHHHHHTTT-
--HHHHHHHHHHHHHHHTT-
--HHHHHHHHHHHHHHHHH-
--HHHHHHHHHHHHHHHHH-
--HHHHHHHHHHHHHHHTT-
--HHHHHHHHHHHHHHHHH-
--HHHHHHHHHHHHHHTT--
--HHHHHHHHHHHHHHHHH-
--HHHHHHHHHHHHHHHHH-
--HHHHHHHHHHHHHHHHH-
---HHHHHHHHHHHHHHTT-
---HHHHHHHHHHHHHHTT-
---HHHHHHHHHHHHHHTT-
--SHHHHHHHHHHHHHHTT-
---HHHHHHHHHHHHHHHH-
---HHHHHHHHHHHHHHHH-
---HHHHHHHHHHHHHHH--
---HHHHHHHHHHHHHHHH-
---HHHHHHHHHHHHHHHH-
---HHHHHHHHHHHHHHHH-
---HHHHHHHHHHHHHHHT-
---HHHHHHHHHHHHHHHH-
---HHHHHHHHHHHHHHHT-
---HHHHHHHHHHHHHHHT-
---HHHHHHHHHHHHHHH--
---HHHHHHHHHHHHHHH--
--SHHHHHHHHHHHHHHH--
--SHHHHHHHHHHHHHHH--
--HHHHHHHHHHHHHTTS--
--HHHHHHHHHHHHHHT---
--HHHHHHHHHHHHHHHH--
--HHHHHHHHHHHHHHHH--
--HHHHHHHHHHHHHHHH--
---HHHHHHHHHHHHHHH--
--HHHHHHHHHHHHHHHT--
--HHHHHHHHHHHHHHHT--
--HHHHHHHHHHHHHHHT--
--HHHHHHHHHHHHHHTT--
--HHHHHHHHHHHHHHHT--
--HHHHHHHHHHHHHHTT--
--HHHHHHHHHHHHHHHH--
--HHHHHHHHHHHHHHHH--
--HHHHHHHHHHHHHHHH--
--HHHHHHHHHHHHHHHH--
--HHHHHHHHHHHHHHHT--
--HHHHHHHHHHHHHHHT--
--HHHHHHHHHHHHHHHH--
--HHHHHHHHHHHHHHTT--
--HHHHHHHHHHHHHHHT--
--HHHHHHHHHHHHHHHT--
--HHHHHHHHHHHHHHHT--
--HHHHHHHHHHHHHHHT--
--HHHHHHHHHHHHHHHH--
--HHHHHHHHHHHHHHHH--
--HHHHHHHHHHHHHHHS--
--HHHHHHHHHHHHHHHT--
--HHHHHHHHHHHHHHHH--
--HHHHHHHHHHHHHHHH--
--HHHHHHHHHHHHHHHH--
--HHHHHHHHHHHHHHHT--
--HHHHHHHHHHHHHHHT--
--HHHHHHHHHHHHHHHH--
--HHHHHHHHHHHHHHHH--
--HHHHHHHHHHHHHHHH--
--HHHHHHHHHHHHHHHS--
--HHHHHHHHHHHHHHHS--
--HHHHHHHHHHHHHHSS--
--HHHHHHHHHHHHTTSS--
--HHHHHHHHHHHHHTSS--
--HHHHHHHHHHHHHTTT--
--HHHHHHHHHHHHTTSS--
--HHHHHHHHHHHHTTSS--
--HHHHHHHHHHHHHTSS--
--HHHHHHHHHHHHTTSS--
--HHHHHHHHHHHHHTSS--
--HHHHHHHHHHTTTTSS--
--HHHHHHHHHHHHTTSS--
--HHHHHHHHHHHHHTSS--
--HHHHHHHHHHHHHSSS--
--HHHHHHHHHHHHHTSS--
--HHHHHHHHHHHHHTSS--
--HHHHHHHHHHHHTTSS--
--HHHHHHHHHHHHHTSS--
--HHHHHHHHHHHHHSSS--
--HHHHHHHHHHHHHHSS--
--HHHHHHHHHHHHTTSS--
--HHHHHHHHHHHHTTSS--
--HHHHHHHHHHHHHTSS--
--HHHHHHHHHHHHHTSS--
--HHHHHHHHHHHHHSSS--
--HHHHHHHHHHHHTTSS--
--HHHHHHHHHHHHTTTT--
--HHHHHHHHHHHHTTTT--
--HHHHHHHHHHHHTTSS--
--HHHHHHHHHHHHHHTT--
--HHHHHHHHHHHHHHTT--
--HHHHHHHHHHHHHHHS--
--HHHHHHHHHHHHHHHH--
--HHHHHHHHHHHHHHHT--
--HHHHHHHHHHHHHHHT--
--HHHHHHHHHHHHHHHT--
--HHHHHHHHHHHHHHHT--
--HHHHHHHHHHHHHHHT--
--HHHHHHHHHHHHHHHS--
--HHHHHHHHHHHHHTTT--
--HHHHHHHHHHHHTTTT--
--HHHHHHHHHHHHHTTT--
--HHHHHHHHHHHHHTTT--
--HHHHHHHHHHHHHSGGG-
--HHHHHHHHHHHHHHGGG-
--HHHHHHHHHHHHHTGGG-
--HHHHHHHHHHHHHHHTT-
--HHHHHHHHHHHHHHHTT-
--HHHHHHHHHHHHHHHHH-
--HHHHHHHHHHHHHHHTT-
--HHHHHHHHHHHHHHHTT-
--HHHHHHHHHHHHHHHTT-
--HHHHHHHHHHHHHHHTT-
--HHHHHHHHHHHHHHHTT-
--HHHHHHHHHHHHHHHTT-
--HHHHHHHHHHHHHHHHH-
--HHHHHHHHHHHHHHHTT-
--HHHHHHHHHHHHHHHTT-
--HHHHHHHHHHHHHHHTT-
--HHHHHHHHHHHHHHHHH-
--HHHHHHHHHHHHHHHHT-
--HHHHHHHHHHHHHHHHH-
--HHHHHHHHHHHHHHHTT-
--HHHHHHHHHHHHHHHTT-
--HHHHHHHHHHHHHHHTT-
--HHHHHHHHHHHHHHHTT-
--HHHHHHHHHHHHHHHHH-
--HHHHHHHHHHHHHHHHH-
--HHHHHHHHHHHHHHHTT-
--HHHHHHHHHHHHHHHTT-
--HHHHHHHHHHHHHHHHT-
--HHHHHHHHHHHHHHHHH-
--HHHHHHHHHHHHHHHHH-
--HHHHHHHHHHHHHHHHH-
--HHHHHHHHHHHHHHHTT-
--HHHHHHHHHHHHHHHHH-
--HHHHHHHHHHHHHHHHH-
--HHHHHHHHHHHHHHHTT-
--HHHHHHHHHHHHHHHHH-
--HHHHHHHHHHHHHHHHH-
--HHHHHHHHHHHHHHHHH-
--HHHHHHHHHHHHHHHHH-
--HHHHHHHHHHHHHHHHH-
--HHHHHHHHHHHHHHHHH-
--HHHHHHHHHHHHHHHHH-
--HHHHHHHHHHHHHHHHT-
--HHHHHHHHHHHHHHHTT-
--HHHHHHHHHHHHHHHHH-
--HHHHHHHHHHHHHHHHH-
--HHHHHHHHHHHHHHHHH-
--HHHHHHHHHHHHHHHHH-
--HHHHHHHHHHHHHHHHH-
--HHHHHHHHHHHHHHHHH-
--HHHHHHHHHHHHHHHHH-
--HHHHHHHHHHHHHHHHT-
--HHHHHHHHHHHHHHHHH-
--HHHHHHHHHHHHHHHHH-
--HHHHHHHHHHHHHHHHH-
--HHHHHHHHHHHHHHHTT-
--HHHHHHHHHHHHHHGGG-
--HHHHHHHHHHHHHHHHT-
--HHHHHHHHHHHHHHHHH-
--HHHHHHHHHHHHHHHHH-
--HHHHHHHHHHHHHHHHH-
--HHHHHHHHHHHHHHHHT-
--HHHHHHHHHHHHHHHHH-
--HHHHHHHHHHHHHHHHH-
--HHHHHHHHHHHHHHHHH-
--HHHHHHHHHHHHHHHHH-
--HHHHHHHHHHHHHHHHH-
--HHHHHHHHHHHHHHHTT-
--HHHHHHHHHHHHHHHHH-
--HHHHHHHHHHHHHHHHH-
--HHHHHHHHHHHHHHHHH-
--HHHHHHHHHHHHHHHHH-
--HHHHHHHHHHHHHHHHH-
--HHHHHHHHHHHHHHHHH-
--HHHHHHHHHHHHHHHHT-
--HHHHHHHHHHHHHHHHT-
--HHHHHHHHHHHHHHHHH-
--HHHHHHHHHHHHHHHHT-
--HHHHHHHHHHHHHHHTT-
--HHHHHHHHHHHHHHHHH-
--HHHHHHHHHHHHHHHTT-
--HHHHHHHHHHHHHHHHT-
--HHHHHHHHHHHHHHHH--
--HHHHHHHHHHHHHHHHH-
--HHHHHHHHHHHHHHHTT-
--HHHHHHHHHHHHHHHHH-
--HHHHHHHHHHHHHHHHH-
--HHHHHHHHHHHHHHHHH-
--THHHHHHHHHHHHHHTT-
--HHHHHHHHHHHHHHHH--
--HHHHHHHHHHHHHHHHT-
--HHHHHHHHHHHHHHHTT-
--HHHHHHHHHHHHHHHTT-
--HHHHHHHHHHHHHHHHH-
--HHHHHHHHHHHHHHHHH-
--HHHHHHHHHHHHHHHHH-
--HHHHHHHHHHHHHHHHH-
--HHHHHHHHHHHHHHHTT-
--HHHHHHHHHHHHHHHTT-
--HHHHHHHHHHHHHHHHH-
--HHHHHHHHHHHHHHHHH-
--HHHHHHHHHHHHHHHTT-
--HHHHHHHHHHHHHHHHH-
--HHHHHHHHHHHHHHHHT-
--HHHHHHHHHHHHHHHH--
--HHHHHHHHHHHHHHHHT-
--HHHHHHHHHHHHHHHHT-
--HHHHHHHHHHHHHHHHT-
--HHHHHHHHHHHHHHHS--
--HHHHHHHHHHHHHHHTT-
--HHHHHHHHHHHHHHHH--
--HHHHHHHHHHHHHHHHT-
--HHHHHHHHHHHHHHHHH-
--HHHHHHHHHHHHHHHHH-
--HHHHHHHHHHHHHHHHH-
--HHHHHHHHHHHHHHHHH-
--HHHHHHHHHHHHHHHTT-
--HHHHHHHHHHHHHHHHT-
--HHHHHHHHHHHHHTTTT-
--HHHHHHHHHHHHHHHHH-
--HHHHHHHHHHHHHHHHH-
--HHHHHHHHHHHHHHHHH-
--HHHHHHHHHHHHHHHHT-
--HHHHHHHHHHHHHHHHH-
--HHHHHHHHHHHHHHHHH-
--HHHHHHHHHHHHHHHHH-
--HHHHHHHHHHHHHHHHH-
--HHHHHHHHHHHHHHHHH-
--HHHHHHHHHHHHHHHHH-
--HHHHHHHHHHHHHHHHT-
--HHHHHHHHHHHHHHHHT-
--HHHHHHHHHHHHHHHHH-
--HHHHHHHHHHHHHHHHH-
--HHHHHHHHHHHHHHHHH-
--HHHHHHHHHHHHHHHHH-
--HHHHHHHHHHHHHHHHH-
--HHHHHHHHHHHHHHHTT-
--HHHHHHHHHHHHHHHTT-
--HHHHHHHHHHHHHHHHH-
--SHHHHHHHHHHHHHHHH-
--HHHHHHHHHHHHHHHTT-
--HHHHHHHHHHHHHHHTT-
--HHHHHHHHHHHHHHHHH-
--HHHHHHHHHHHHHHHHH-
--HHHHHHHHHHHHHHHTT-
--HHHHHHHHHHHHHHHH--
--HHHHHHHHHHHHHHHHH-
--HHHHHHHHHHHHHHHHH-
--HHHHHHHHHHHHHHHHH-
--HHHHHHHHHHHHHHHHH-
--HHHHHHHHHHHHHHHTT-
--HHHHHHHHHHHHHHHHH-
--HHHHHHHHHHHHHHHHH-
--HHHHHHHHHHHHHHHHH-
--HHHHHHHHHHHHHHHHH-
--HHHHHHHHHHHHHHHHH-
--HHHHHHHHHHHHHHHH--
--HHHHHHHHHHHHHHHHH-
--HHHHHHHHHHHHHHHHH-
--HHHHHHHHHHHHHHHHH-
--HHHHHHHHHHHHHHHHH-
--HHHHHHHHHHHHHHHHH-
--HHHHHHHHHHHHHHHHH-
--HHHHHHHHHHHHHHHHH-
--HHHHHHHHHHHHHHHHH-
--HHHHHHHHHHHHHHHHH-
--HHHHHHHHHHHHHHHHT-
--HHHHHHHHHHHHHHHHH-
--HHHHHHHHHHHHHHHHH-
--HHHHHHHHHHHHHHHHH-
--HHHHHHHHHHHHHHHHH-
--HHHHHHHHHHHHHHHHH-
--HHHHHHHHHHHHHHHHH-
--HHHHHHHHHHHHHHHHH-
--HHHHHHHHHHHHHHHTT-
--HHHHHHHHHHHHHHHHT-
--HHHHHHHHHHHHHHHHH-
--HHHHHHHHHHHHHHHHH-
--HHHHHHHHHHHHHHHHH-
--HHHHHHHHHHHHHHHHT-
--HHHHHHHHHHHHHHHH--
--HHHHHHHHHHHHHHHHH-
--HHHHHHHHHHHHHHHHH-
--HHHHHHHHHHHHHHHHH-
--HHHHHHHHHHHHHHHTT-
--HHHHHHHHHHHHHHHHT-
--HHHHHHHHHHHHHHHTT-
--HHHHHHHHHHHHHHHHH-
--HHHHHHHHHHHHHHHHH-
--HHHHHHHHHHHHHHHTT-
--HHHHHHHHHHHHHHTTT-
--HHHHHHHHHHHHHHHTT-
--HHHHHHHHHHHHHHHTT-
--HHHHHHHHHHHHHHHHH-
--HHHHHHHHHHHHHHHTT-
--HHHHHHHHHHHHHHHTT-
--HHHHHHHHHHHHHHHHH-
--HHHHHHHHHHHHHHHHT-
--HHHHHHHHHHHHHHHHH-
--HHHHHHHHHHHHHHHHH-
--HHHHHHHHHHHHHHHTT-
--HHHHHHHHHHHHHHHHT-
--HHHHHHHHHHHHHHHHT-
--HHHHHHHHHHHHHHHHH-
--HHHHHHHHHHHHHHHHH-
--HHHHHHHHHHHHHHHHT-
--HHHHHHHHHHHHHHHHH-
--HHHHHHHHHHHHHHHHH-
--HHHHHHHHHHHHHHHH--
--HHHHHHHHHHHHHHHHH-
--HHHHHHHHHHHHHHHHT-
--HHHHHHHHHHHHHHHHH-
--HHHHHHHHHHHHHHHHT-
--HHHHHHHHHHHHHHHH--
--HHHHHHHHHHHHHHTTT-
--HHHHHHHHHHHHHHHHT-
--HHHHHHHHHHHHHHHH--
--HHHHHHHHHHHHHHHTT-
--HHHHHHHHHHHHHHHH--
--HHHHHHHHHHHHHHHH--
--HHHHHHHHHHHHHHHTT-
--HHHHHHHHHHHHHHHH--
--HHHHHHHHHHHHHHHHT-
--HHHHHHHHHHHHHHHHH-
--HHHHHHHHHHHHHHHHH-
--HHHHHHHHHHHHHHHHH-
--HHHHHHHHHHHHHHHHT-
--HHHHHHHHHHHHHHHTT-
--HHHHHHHHHHHHHHHHH-
--HHHHHHHHHHHHHHHHH-
--HHHHHHHHHHHHHHHHH-
--HHHHHHHHHHHHHHHHH-
--HHHHHHHHHHHHHHHHH-
--HHHHHHHHHHHHHHHHH-
--HHHHHHHHHHHHHHHTT-
--HHHHHHHHHHHHHHHTT-
--HHHHHHHHHHHHHHHHH-
--HHHHHHHHHHHHHHHHH-
--HHHHHHHHHHHHHHHHT-
--HHHHHHHHHHHHHHHHT-
--HHHHHHHHHHHHHHHHH-
--HHHHHHHHHHHHHHHHH-
--HHHHHHHHHHHHHHHHH-
--HHHHHHHHHHHHHHHHH-
--HHHHHHHHHHHHHHHHT-
--HHHHHHHHHHHHHHHHT-
--HHHHHHHHHHHHHHHHH-
--HHHHHHHHHHHHHHHHH-
--HHHHHHHHHHHHHHHHH-
--HHHHHHHHHHHHHHHHH-
--HHHHHHHHHHHHHHHHH-
--HHHHHHHHHHHHHHHHH-
--HHHHHHHHHHHHHHHHH-
--HHHHHHHHHHHHHHHTT-
--HHHHHHHHHHHHHHHHH-
--HHHHHHHHHHHHHHHHH-
--HHHHHHHHHHHHHHHTT-
--HHHHHHHHHHHHHHHHH-
--HHHHHHHHHHHHHHHHT-
--HHHHHHHHHHHHHHHHH-
--HHHHHHHHHHHHHHHHH-
--THHHHHHHHHHHHHHHH-
--THHHHHHHHHHHHHHHH-
--THHHHHHHHHHHHHHH--
--THHHHHHHHHHHHHHH--
--HHHHHHHHHHHHHHHHH-
--HHHHHHHHHHHHHHHHH-
--HHHHHHHHHHHHHHHHH-
--HHHHHHHHHHHHHHHHH-
--HHHHHHHHHHHHHHHTT-
--HHHHHHHHHHHHHHGGG-
--HHHHHHHHHHHHHHHTT-
--HHHHHHHHHHHHHHHTT-
--HHHHHHHHHHHHHHHHH-
--HHHHHHHHHHHHHHHTT-
--HHHHHHHHHHHHHHHTT-
--HHHHHHHHHHHHHHHHH-
--HHHHHHHHHHHHHHHHT-
--HHHHHHHHHHHHHHHHH-
--HHHHHHHHHHHHHHHHH-
--HHHHHHHHHHHHHHHTT-
--HHHHHHHHHHHHHHHHT-
--HHHHHHHHHHHHHHHHT-
--HHHHHHHHHHHHHHTT--
--HHHHHHHHHHHHHHHHH-
--HHHHHHHHHHHHHHHTT-
--HHHHHHHHHHHHHHHHH-
--HHHHHHHHHHHHHHHHH-
--HHHHHHHHHHHHHHHTT-
--HHHHHHHHHHHHHHHTT-
--HHHHHHHHHHHHHHHHH-
--HHHHHHHHHHHHHHTTT-
--HHHHHHHHHHHHHHHHH-
--HHHHHHHHHHHHHHHH--
--HHHHHHHHHHHHHHHHH-
--HHHHHHHHHHHHHHHTT-
--HHHHHHHHHHHHHHHHH-
--HHHHHHHHHHHHHHHHH-
--HHHHHHHHHHHHHHHHH-
--HHHHHHHHHHHHHHHHH-
--HHHHHHHHHHHHHHHTT-
--HHHHHHHHHHHHHHHHT-
--HHHHHHHHHHHHHHHTT-
--HHHHHHHHHHHHHHHS--
--HHHHHHHHHHHHHHT---
--HHHHHHHHHHHHHTT---
--HHHHHHHHHHHHHTTS--
--HHHHHHHHHHHHHHTS--
--HHHHHHHHHHHHHHTT--
--HHHHHHHHHHHHHHTS--
--HHHHHHHHHHHHHHTT--
--HHHHHHHHHHHHHHTT--
--HHHHHHHHHHHHHHTT--
--HHHHHHHHHHHHHHTT--
--HHHHHHHHHHHHHHTT--
--HHHHHHHHHHHHHHTT--
--HHHHHHHHHHHHHHTT--
--HHHHHHHHHHHHHHTT--
--HHHHHHHHHHHHHHTS--
--HHHHHHHHHHHHHHHT--
--HHHHHHHHHHHHHHHT--
--HHHHHHHHHHHHHHTT--
--HHHHHHHHHHHHHHHT--
--HHHHHHHHHHHHHHHH--
--HHHHHHHHHHHHHHHH--
--HHHHHHHHHHHHHHHT--
--HHHHHHHHHHHHHHHT--
--HHHHHHHHHHHHHHHT--
--HHHHHHHHHHHHHHHH--
--HHHHHHHHHHHHHHHH--
--HHHHHHHHHHHHHHHH--
--HHHHHHHHHHHHHHHT--
--HHHHHHHHHHHHHHHH--
--HHHHHHHHHHHHHHHH--
--HHHHHHHHHHHHHHTT--
--HHHHHHHHHHHHHHHH--
--HHHHHHHHHHHHHHTT--
--HHHHHHHHHHHHHHHH--
--HHHHHHHHHHHHHHTT--
--HHHHHHHHHHHHHHHH--
--HHHHHHHHHHHHHHTT--
--HHHHHHHHHHHHHHTT--
--HHHHHHHHHHHHHHHH--
--HHHHHHHHHHHHHHHT--
--HHHHHHHHHHHHHHTT--
--HHHHHHHHHHHHHHHT--
--HHHHHHHHHHHHHHHT--
--HHHHHHHHHHHHHTT---
--HHHHHHHHHHHHHHHS--
--HHHHHHHHHHHHHHT---
--HHHHHHHHHHHHHHS---
--HHHHHHHHHHHHHTTS--
--HHHHHHHHHHHHHTT---
--HHHHHHHHHHHHHHH---
--HHHHHHHHHHHHHTS---
--HHHHHHHHHHHHHHS---
--HHHHHHHHHHHHHHS---
--HHHHHHHHHHHHHHH---
--HHHHHHHHHHHHHTS---
--HHHHHHHHHHHHTTS---
--HHHHHHHHHHHHTTS---
--HHHHHHHHHHHHHHH---
--HHHHHHHHHHHHTTSS--
--HHHHHHHHHHHHTTS---
--HHHHHHHHHHHHTTS---
--HHHHHHHHHHHHTTS---
--HHHHHHHHHHHHHHH---
--HHHHHHHHHHHHHHH---
--HHHHHHHHHHHHTTS---
--HHHHHHHHHHHHTTS---
--HHHHHHHHHHHHHHS---
--HHHHHHHHHHHHHHT---
--HHHHHHHHHHHHHHS---
--HHHHHHHHHHHHTTT---
--HHHHHHHHHHHHHHHS--
--HHHHHHHHHHHHHHHT--
--HHHHHHHHHHHHHHHS--
--HHHHHHHHHHHHHHT---
--HHHHHHHHHHHHHHTS--
--HHHHHHHHHHHHHHTT--
--TTHHHHHHHHHHHHTT--
--HHHHHHHHHHHHHHTT--
--HHHHHHHHHHHHHHTT--
--HHHHHHHHHHHHHHTT--
--HHHHHHHHHHHHHHTT--
--HHHHHHHHHHHHHHHH--
--HHHHHHHHHHHHHHTT--
--HHHHHHHHHHHHHHTT--
--HHHHHHHHHHHHHHTT--
--HHHHHHHHHHHHHHTT--
--HHHHHHHHHHHHHHTT--
--HHHHHHHHHHHHHHTT--
--HHHHHHHHHHHHHHTT--
--HHHHHHHHHHHHHHTT--
--HHHHHHHHHHHHHHHH--
--HHHHHHHHHHHHHHHH--
--HHHHHHHHHHHHHTTT--
--HHHHHHHHHHHHHHTT--
--HHHHHHHHHHHHHHTT--
--HHHHHHHHHHHHHHHH--
--HHHHHHHHHHHHHHTT--
--HHHHHHHHHHHHHHTT--
--HHHHHHHHHHHHHHTT--
--HHHHHHHHHHHHHHTT--
--HHHHHHHHHHHHHHTT--
--HHHHHHHHHHHHHHTT--
--HHHHHHHHHHHHHHHH--
--HHHHHHHHHHHHHHHH--
--HHHHHHHHHHHHHHHS--
--HHHHHHHHHHHHHHHH--
--HHHHHHHHHHHHHHTT--
--HHHHHHHHHHHHHHTT--
--HHHHHHHHHHHHHHTT--
--HHHHHHHHHHHHHHHH--
--HHHHHHHHHHHHHHHH--
--HHHHHHHHHHHHHHHH--
--HHHHHHHHHHHHHHHH--
--HHHHHHHHHHHHHHTT--
--HHHHHHHHHHHHHHHH--
--HHHHHHHHHHHHHHHH--
--HHHHHHHHHHHHHHHHT-
--HHHHHHHHHHHHHHHHH-
--HHHHHHHHHHHHHHHHH-
--HHHHHHHHHHHHHHHHH-
--HHHHHHHHHHHHHHHHH-
--HHHHHHHHHHHHHHHHH-
--HHHHHHHHHHHHHHHHH-
--HHHHHHHHHHHHHHHHH-
--HHHHHHHHHHHHHHHTT-
--HHHHHHHHHHHHHHHHT-
--HHHHHHHHHHHHHHHHH-
--HHHHHHHHHHHHHHHHH-
--HHHHHHHHHHHHHHHHT-
--HHHHHHHHHHHHHHHHH-
--HHHHHHHHHHHHHHHHT-
--HHHHHHHHHHHHHHHHT-
--HHHHHHHHHHHHHHHHH-
--HHHHHHHHHHHHHHHHT-
--HHHHHHHHHHHHHHHH--
--HHHHHHHHHHHHHHHHT-
--HHHHHHHHHHHHHHHHH-
--HHHHHHHHHHHHHHHTT-
--HHHHHHHHHHHHHHHTT-
--HHHHHHHHHHHHHHHHH-
--HHHHHHHHHHHHHHHTT-
--HHHHHHHHHHHHHHHTT-
--HHHHHHHHHHHHHHHHT-
--HHHHHHHHHHHHHHHH--
--HHHHHHHHHHHHHHHH--
--HHHHHHHHHHHHHHHT--
--HHHHHHHHHHHHHHTS--
--HHHHHHHHHHHHHHHT--
--HHHHHHHHHHHHHHHT--
--HHHHHHHHHHHHHHTT--
--HHHHHHHHHHHHHHTT--
--HHHHHHHHHHHHHHTT--
--HHHHHHHHHHHHHHHH--
--HHHHHHHHHHHHHHTT--
--HHHHHHHHHHHHHHHT--
--HHHHHHHHHHHHHHTT--
--HHHHHHHHHHHHHHHT--
--HHHHHHHHHHHHHHHT--
--HHHHHHHHHHHHHTT---
--HHHHHHHHHHHHHTT---
--HHHHHHHHHHHHHHTS--
--HHHHHHHHHHHHGGG---
--HHHHHHHHHHHHHTTS--
--HHHHHHHHHHHHHHHH--
--HHHHHHHHHHHHHHHT--
--HHHHHHHHHHHHHHTT--
--HHHHHHHHHHHHHHTT--
--HHHHHHHHHHHHTTTT--
--HHHHHHHHHHHHGGGG--
--HHHHHHHHHHHHHHTT--
--HHHHHHHHHHHHHHTT--
--HHHHHHHHHHHHHHTT--
--HHHHHHHHHHHHHHHS--
--HHHHHHHHHHHHHHHH--
--HHHHHHHHHHHHHHHH--
--HHHHHHHHHHHHHHHT--
--HHHHHHHHHHHHHHHH--
--HHHHHHHHHHHHHHHH--
--HHHHHHHHHHHHHHTT--
--HHHHHHHHHHHHHHHH--
--HHHHHHHHHHHHHHTT--
--HHHHHHHHHHHHHHHH--
--HHHHHHHHHHHHGGGT--
--HHHHHHHHHHHHGGGT--
--HHHHHHHHHHHHHTTT--
--HHHHHHHHHHHHHHHH--
--HHHHHHHHHHHHHHHH--
--HHHHHHHHHHHHHHTT--
--HHHHHHHHHHHHHHHH--
--HHHHHHHHHHHHHHHH--
--HHHHHHHHHHHHHHTT--
--HHHHHHHHHHHHHHHT--
--HHHHHHHHHHHHHHHT--
--HHHHHHHHHHHHHHHH--
--HHHHHHHHHHHHHHTT--
--HHHHHHHHHHHHHHHT--
--HHHHHHHHHHHHHHHT--
--HHHHHHHHHHHHHHHT--
--HHHHHHHHHHHHHHHH--
--HHHHHHHHHHHHHHHT--
--HHHHHHHHHHHHHHHT--
--HHHHHHHHHHHHHHHT--
--HHHHHHHHHHHHHHHS--
--HHHHHHHHHHHHHHHH--
--HHHHHHHHHHHHHHHT--
--HHHHHHHHHHHHHHTT--
--HHHHHHHHHHHHHHHT--
--HHHHHHHHHHHHHHTT--
--HHHHHHHHHHHHHHTT--
--HHHHHHHHHHHHHHTT--
--HHHHHHHHHHHHHHHH--
--HHHHHHHHHHHHHHTT--
--HHHHHHHHHHHHHHHT--
--HHHHHHHHHHHHHHHH--
--HHHHHHHHHHHHHHTT--
--HHHHHHHHHHHHHHTT--
--HHHHHHHHHHHHHHTT--
--HHHHHHHHHHHHHHHT--
--HHHHHHHHHHHHHHT---
--HHHHHHHHHHHHHHS---
--HHHHHHHHHHHHHHH---
--HHHHHHHHHHHHHHTT--
--HHHHHHHHHHHHHHTT--
--HHHHHHHHHHHHHHHT--
--HHHHHHHHHHHHHTTS--
--HHHHHHHHHHHHHHTS--
--HHHHHHHHHHHHHTTS--
--HHHHHHHHHHHHHHTT--
--HHHHHHHHHHHHHHHT--
--HHHHHHHHHHHHHHTT--
--HHHHHHHHHHHHHHTT--
--HHHHHHHHHHHHHTTS--
--HHHHHHHHHHHHHHTS--
--HHHHHHHHHHHHHHHS--
--HHHHHHHHHHHHHHH---
--HHHHHHHHHHHHHHHS--
--HHHHHHHHHHHHHHH---
--HHHHHHHHHHHHHHH---
--HHHHHHHHHHHHHHTT--
--HHHHHHHHHHHHHHTT--
--HHHHHHHHHHHHHHTT--
--HHHHHHHHHHHHHHHTT-
--HHHHHHHHHHHHHHHH--
--HHHHHHHHHHHHHHTT--
--HHHHHHHHHHHHHHTT--
--HHHHHHHHHHHHHHTT--
--HHHHHHHHHHHHHHHHH-
--HHHHHHHHHHHHHHHHT-
--HHHHHHHHHHHHHHHHT-
--HHHHHHHHHHHHHHHTT-
--HHHHHHHHHHHHHHHHH-
--HHHHHHHHHHHHHHHTT-
--HHHHHHHHHHHHHHHHH-
--HHHHHHHHHHHHHHHTT-
--HHHHHHHHHHHHHHHHT-
--HHHHHHHHHHHHHHHHH-
--HHHHHHHHHHHHHHHHH-
--HHHHHHHHHHHHHHHHT-
--HHHHHHHHHHHHHHHHT-
--HHHHHHHHHHHHHHHHH-
--HHHHHHHHHHHHHHHHH-
--HHHHHHHHHHHHHHHHH-
--HHHHHHHHHHHHHHHHT-
--HHHHHHHHHHHHHHHHT-
--HHHHHHHHHHHHHHHHT-
--HHHHHHHHHHHHHHHHH-
--HHHHHHHHHHHHHHHHT-
--HHHHHHHHHHHHHHHHH-
--HHHHHHHHHHHHHHHHH-
--HHHHHHHHHHHHHHHHH-
--HHHHHHHHHHHHHHTTT-
--HHHHHHHHHHHHHHHHH-
--HHHHHHHHHHHHHHHTT-
--HHHHHHHHHHHHHHHTT-
--HHHHHHHHHHHHHHHHH-
--HHHHHHHHHHHHHHHHH-
--HHHHHHHHHHHHHHHHH-
--HHHHHHHHHHHHHHHHT-
--HHHHHHHHHHHHHHHHT-
--HHHHHHHHHHHHHHHHH-
--HHHHHHHHHHHHHHHTT-
--HHHHHHHHHHHHHHHHT-
--HHHHHHHHHHHHHHHHH-
--HHHHHHHHHHHHHHHHH-
--HHHHHHHHHHHHHHHTT-
--HHHHHHHHHHHHHHHHT-
--HHHHHHHHHHHHHHHHT-
--HHHHHHHHHHHHHHHTT-
--HHHHHHHHHHHHHHHHH-
--HHHHHHHHHHHHHHHHH-
--HHHHHHHHHHHHHHHHH-
--HHHHHHHHHHHHHHHTT-
--HHHHHHHHHHHHHHHT--
--HHHHHHHHHHHHHHHHH-
--HHHHHHHHHHHHHHHHH-
--HHHHHHHHHHHHHHHHH-
--HHHHHHHHHHHHHHHHH-
--HHHHHHHHHHHHHHHHH-
--HHHHHHHHHHHHHHHHT-
--HHHHHHHHHHHHHHHT--
--HHHHHHHHHHHHHHHHT-
--HHHHHHHHHHHHHHHHT-
--HHHHHHHHHHHHHHHHH-
--HHHHHHHHHHHHHHHH--
--HHHHHHHHHHHHHHHT--
--HHHHHHHHHHHHHHHH--
--HHHHHHHHHHHHHHHHH-
--HHHHHHHHHHHHHHHHH-
--HHHHHHHHHHHHHHHH--
--HHHHHHHHHHHHHHHHH-
--HHHHHHHHHHHHHHHTT-
--HHHHHHHHHHHHHHHTT-
--HHHHHHHHHHHHHHHHH-
--HHHHHHHHHHHHHHTTT-
--HHHHHHHHHHHHHHHTT-
--HHHHHHHHHHHHHHGGG-
--HHHHHHHHHHHHHTTTT-
--HHHHHHHHHHHHHTTS--
--HHHHHHHHHHHHHTTTT-
--HHHHHHHHHHHHHTSTT-
--HHHHHHHHHHHHHTTTT-
--HHHHHHHHHHHHHTT---
--HHHHHHHHHHHHHTTTT-
--HHHHHHHHHHHHHTTS--
--HHHHHHHHHHHHHTTS--
--HHHHHHHHHHHHHHTS--
--HHHHHHHHHHHHHHTS--
--HHHHHHHHHHHHHTTS--
--HHHHHHHHHHHHHTT---
--HHHHHHHHHHHHHHTT--
--HHHHHHHHHHHHHTSS--
--HHHHHHHHHHHHHH----
--HHHHHHHHHHHHTT----
--HHHHHHHHHHHHHH----
--HHHHHHHHHHHHHHS---
--HHHHHHHHHHHHHH----
--HHHHHHHHHHHHHSSS--
--HHHHHHHHHHHHHH-S--
--HHHHHHHHHHHHHHSTT-
--HHHHHHHHHHHHHTTTT-
--HHHHHHHHHHHHHHGGG-
--HHHHHHHHHHHHHHTTT-
--HHHHHHHHHHHHTT-TT-
--HHHHHHHHHHHHHH-S--
--HHHHHHHHHHHHTT-S--
--HHHHHHHHHHHHHTTS--
--HHHHHHHHHHHHHTTS--
--HHHHHHHHHHHHHTTTT-
--HHHHHHHHHHHHHTTTT-
--HHHHHHHHHHHHHTTS--
--HHHHHHHHHHHHHTTS--
--HHHHHHHHHHHHHHHTT-
--HHHHHHHHHHHHHHTTT-
--HHHHHHHHHHHHHTTTT-
--HHHHHHHHHHHHHHTS--
--HHHHHHHHHHHHHTTS--
--HHHHHHHHHHHHHHGGG-
--HHHHHHHHHHHHHTTTT-
--HHHHHHHHHHHHHHHTT-
--HHHHHHHHHHHHHHSTT-
--HHHHHHHHHHHHHTTTT-
--HHHHHHHHHHHHHTTTT-
--HHHHHHHHHHHHHHT---
--HHHHHHHHHHHTTSSTT-
--HHHHHHHHTTTTTS-S--
--HHHHHHHHTTTSSSSS--
--HHHHHHHHHHHTSS-S--
--HHHHHHHHHHHHHH-S--
--HHHHHHHHHHHTTS-S--
--HHHHHHHHHHHHHTTS--
--HHHHHHHHHHHHHTTS--
--HHHHHHHHHHHHHTTS--
--HHHHHHHHHHHHHHHHT-
--HHHHHHHHHHHHHHTT--
--HHHHHHHHHHHHHHTT--
--HHHHHHHHHHHHHGGG--
--HHHHHHHHHHHHHGGG--
--HHHHHHHHHHHHHTTTT-
--HHHHHHHHHHHHHTT---
--HHHHHHHHHHHHHHH---
--HHHHHHHHHHHHHTT---
--HHHHHHHHHHHHHHH---
--HHHHHHHHHHHHHHHS--
--HHHHHHHHHHHHHHHT--
--HHHHHHHHHHHHHHHT--
--HHHHHHHHHHHHHHHH--
--HHHHHHHHHHHHHHHT--
--HHHHHHHHHHHHHTTT--
--HHHHHHHHHHHHHHHT--
--HHHHHHHHHHHHHHHT--
--HHHHHHHHHHHHHHHT--
--HHHHHHHHHHHHHHHS--
--HHHHHHHHHHHHHHHT--
--HHHHHHHHHHHHHHHT--
--HHHHHHHHHHHHHTTS--
--HHHHHHHHHHHHHHHH--
--HHHHHHHHHHHHHHHH--
--HHHHHHHHHHHHHHHH--
--HHHHHHHHHHHHHHHH--
--HHHHHHHHHHHHHTTT--
--HHHHHHHHHHHHHHTT--
--HHHHHHHHHHHHHHHH--
--HHHHHHHHHHHHHHHH--
--HHHHHHHHHHHHHHTT--
--HHHHHHHHHHHHHTTS--
--HHHHHHHHHHHHHHHH--
--HHHHHHHHHHHHHHHH--
--HHHHHHHHHHHHHHHH--
--HHHHHHHHHHHHHHHH--
--HHHHHHHHHHHHHHHH--
--HHHHHHHHHHHHHHHTT-
--HHHHHHHHHHHHHHHTT-
--HHHHHHHHHHHHHHHH--
--HHHHHHHHHHHHHHHHT-
--HHHHHHHHHHHHHHHTT-
--HHHHHHHHHHHHHHHHT-
--HHHHHHHHHHHHHHHH--
--HHHHHHHHHHHHHHHH--
--HHHHHHHHHHHHHHHT--
--HHHHHHHHHHHHHHTTT-
--HHHHHHHHHHHHHHHTT-
--HHHHHHHHHHHHHHHHH-
--HHHHHHHHHHHHHHTT--
--HHHHHHHHHHHHHHHTT-
--HHHHHHHHHHHHHHTTT-
--HHHHHHHHHHHHHHHT--
--HHHHHHHHHHHHHHHHT-
--HHHHHHHHHHHHHHHTT-
--HHHHHHHHHHHHHHHHH-
--HHHHHHHHHHHHHHHTT-
--HHHHHHHHHHHHHHHHH-
--HHHHHHHHHHHHHHHHH-
--HHHHHHHHHHHHHHHHH-
--HHHHHHHHHHHHHHHHH-
--HHHHHHHHHHHHHHHHH-
--HHHHHHHHHHHHHHHHH-
--HHHHHHHHHHHHHHHHH-
--HHHHHHHHHHHHHHTTT-
--HHHHHHHHHHHHHHTTT-
--HHHHHHHHHHHHHHHHH-
--HHHHHHHHHHHHHHHHH-
--HHHHHHHHHHHHHHHHH-
--HHHHHHHHHHHHHHHTT-
--HHHHHHHHHHHHHHHHH-
--HHHHHHHHHHHHHHHHH-
--HHHHHHHHHHHHHHHHH-
--HHHHHHHHHHHHHTTTT-
--HHHHHHHHHHHHHHHHH-
--HHHHHHHHHHHHHHHTT-
--HHHHHHHHHHHHHHHHT-
--HHHHHHHHHHHHHHHHH-
--HHHHHHHHHHHHHHHHH-
--HHHHHHHHHHHHHHHTT-
--HHHHHHHHHHHHHHHTT-
--HHHHHHHHHHHHHTTTT-
--HHHHHHHHHHHTTHHHH-
--HHHHHHHHHHHHHHHHH-
--HHHHHHHHHHHHHHHHH-
--HHHHHHHHHHHHHHHHH-
--HHHHHHHHHHHTTHHHH-
--HHHHHHHHHHHTTHHHH-
--HHHHHHHHHHHHHHHHH-
--HHHHHHHHHHHHHGGGG-
--HHHHHHHHHHHHHGGG--
--HHHHHHHHHHHHTGGGG-
--HHHHHHHHHHHHHGGG--
--HHHHHHHHHHHHHTTTT-
--HHHHHHHHHHHHHHHH--
--HHHHHHHHHHHHHHHHT-
--HHHHHHHHHHHHHHHHT-
--HHHHHHHHHHHHHHHHH-
--HHHHHHHHHHHHHHHHT-
--HHHHHHHHHHHHHHHTT-
--HHHHHHHHHHHHHHHTT-
--HHHHHHHHHHHHHHHHT-
--HHHHHHHHHHHHHHHHH-
--HHHHHHHHHHHHHHHHT-
--HHHHHHHHHHHHHHHHH-
--HHHHHHHHHHHHHHHHH-
--HHHHHHHHHHHHHHHHH-
--HHHHHHHHHHHHHHHHT-
--HHHHHHHHHHHHHHHHT-
--HHHHHHHHHHHHHHHHT-
--HHHHHHHHHHHHHHHH--
--HHHHHHHHHHHHHHHHT-
--THHHHHHHHHHHHHHHH-
--HHHHHHHHHHHHHHHHH-
--HHHHHHHHHHHHHHHHH-
--HHHHHHHHHHHHHHHHH-
--HHHHHHHHHHHHHHHHT-
--HHHHHHHHHHHHHHHHH-
--HHHHHHHHHHHHHHHTT-
--HHHHHHHHHHHHHHHHT-
--HHHHHHHHHHHHHHHHT-
--HHHHHHHHHHHHHHHHH-
--HHHHHHHHHHHHHHHHH-
--HHHHHHHHHHHHHHHTT-
--HHHHHHHHHHHHHHHHH-
--HHHHHHHHHHHHHHTT--
--HHHHHHHHHHHHHHTT--
--HHHHHHHHHHHHHH----
--HHHHHHHHHHHHHH----
--HHHHHHHHHHHHHHTT--
--HHHHHHHHHHHHHHHHT-
--HHHHHHHHHHHHHHHHH-
--HHHHHHHHHHHHHHHHH-
--HHHHHHHHHHHHHHHHH-
--HHHHHHHHHHHHHHHTT-
--HHHHHHHHHHHHHHHHH-
--HHHHHHHHHHHHHHHHH-
--HHHHHHHHHHHHHHHHH-
--HHHHHHHHHHHHHHHTT-
--HHHHHHHHHHHHHHHH--
--HHHHHHHHHHHHHHHHH-
--HHHHHHHHHHHHHHHHH-
--HHHHHHHHHHHHHHHHH-
--HHHHHHHHHHHHHHHTT-
--HHHHHHHHHHHHHHHHH-
--HHHHHHHHHHHHHHHHH-
--HHHHHHHHHHHHHHHHT-
--HHHHHHHHHHHHHHHHT-
--HHHHHHHHHHHHHHHH--
--HHHHHHHHHHHHHHHHH-
--HHHHHHHHHHHHHHHHH-
--HHHHHHHHHHHHHHHHH-
--HHHHHHHHHHHHHHHHH-
--HHHHHHHHHHHHHHHHH-
--HHHHHHHHHHHHHHHHT-
--HHHHHHHHHHHHHHHHT-
--HHHHHHHHHHHHHHHHT-
--HHHHHHHHHHHHHHHHH-
--HHHHHHHHHHHHHHHHH-
--SHHHHHHHHHHHHHHTT-
--HHHHHHHHHHHHHHHHH-
--HHHHHHHHHHHHHHHHH-
--HHHHHHHHHHHHHHGGG-
--HHHHHHHHHHHHHHHHT-
--HHHHHHHHHHHHHHHTT-
--HHHHHHHHHHHHHHHHH-
--HHHHHHHHHHHHHHHTT-
--HHHHHHHHHHHHHHHHH-
--HHHHHHHHHHHHHHHHT-
--HHHHHHHHHHHHHHHHH-
--HHHHHHHHHHHHHHHHT-
--HHHHHHHHHHHHHHHHT-
--HHHHHHHHHHHHHHHHH-
--HHHHHHHHHHHHHHHTT-
--HHHHHHHHHHHHHHHH--
--HHHHHHHHHHHHHHHTT-
--HHHHHHHHHHHHHHHTT-
--HHHHHHHHHHHHHHHHH-
--HHHHHHHHHHHHHHHHH-
--HHHHHHHHHHHHHHHHT-
--HHHHHHHHHHHHHHHHH-
--HHHHHHHHHHHHHHHTT-
--HHHHHHHHHHHHHHHHH-
--HHHHHHHHHHHHHHHHH-
--HHHHHHHHHHHHHHHHH-
--HHHHHHHHHHHHHHHHT-
--HHHHHHHHHHHHHHHHH-
--HHHHHHHHHHHHHHHHH-
--HHHHHHHHHHHHHHHHT-
--HHHHHHHHHHHHHHHH--
--HHHHHHHHHHHHHHHHT-
--HHHHHHHHHHHHHHTT--
--HHHHHHHHHHHHHHHS--
--HHHHHHHHHHHHHHTT--
--HHHHHHHHHHHHHHTT--
--HHHHHHHHHHHHHHTT--
--HHHHHHHHHHHHHHTT--
--HHHHHHHHHHHHHHHT--
--HHHHHHHHHHHHHHHT--
--HHHHHHHHHHHHHHTT--
--HHHHHHHHHHHHHHHH--
--HHHHHHHHHHHHHHHT--
--HHHHHHHHHHHHHHTT--
--HHHHHHHHHHHHHHTT--
--HHHHHHHHHHHHHHTT--
--HHHHHHHHHHHHHHHH--
--HHHHHHHHHHHHHTTT--
--HHHHHHHHHHHHHHHT--
--HHHHHHHHHHHHHHHH--
--HHHHHHHHHHHHHHHT--
--HHHHHHHHHHHHHHHH--
--HHHHHHHHHHHHHTTT--
--HHHHHHHHHHHHHHTT--
--HHHHHHHHHHHHHHTT--
--HHHHHHHHHHHHHHTT--
--HHHHHHHHHHHHHHHH--
--HHHHHHHHHHHHHHHH--
--HHHHHHHHHHHHHHHT--
--HHHHHHHHHHHHHHHT--
--HHHHHHHHHHHHHHTT--
--HHHHHHHHHHHHHHTT--
--HHHHHHHHHHHHHHHH--
--HHHHHHHHHHHHHHHT--
--HHHHHHHHHHHHHHHS--
--HHHHHHHHHHHHHHHS--
--HHHHHHHHHHHHHHHT--
--HHHHHHHHHHHHHHHH--
--HHHHHHHHHHHHHHHH--
--HHHHHHHHHHHHHHHT--
--HHHHHHHHHHHHHHTT--
--HHHHHHHHHHHHHHHS--
--HHHHHHHHHHHHHHHT--
--HHHHHHHHHHHHHHHS--
--HHHHHHHHHHHHHHHH--
--HHHHHHHHHHHHHHHT--
--HHHHHHHHHHHHHHTT--
--HHHHHHHHHHHHHHHT--
--HHHHHHHHHHHHHHHH--
--HHHHHHHHHHHHHHHH--
--HHHHHHHHHHHHHHTT--
--HHHHHHHHHHHHHHHH--
--HHHHHHHHHHHHHHHH--
--HHHHHHHHHHHHHTTT--
--HHHHHHHHHHHHHHHT--
--HHHHHHHHHHHHHHTS--
--HHHHHHHHHHHHHHTT--
--HHHHHHHHHHHHHHTT--
--HHHHHHHHHHHHHHTT--
--HHHHHHHHHHHHHTTS--
--HHHHHHHHHHHHGGGT--
--HHHHHHHHHHHGGGGT--
--HHHHHHHHHHHHGGGT--
--HHHHHHHHHHHGGGGG--
--HHHHHHHHHHHGGGGS--
--HHHHHHHHHHHGGGGT--
--HHHHHHHHHHHGGGGT--
--HHHHHHHHHHGGGGGT--
--HHHHHHHHHHHHTTTT--
--HHHHHHHHHHHHHGGG--
--HHHHHHHHHHHTTTTT--
--HHHHHHHHHHHHHGGG--
--HHHHHHHHHHHHHGGG--
--HHHHHHHHHHHHTGGG--
--HHHHHHHHHHHTTGGG--
--HHHHHHHHHHHHGGGG--
--HHHHHHHHHHHHGGGG--
--HHHHHHHHHHHTTGGG--
--HHHHHHHHHHHTTTTT--
--HHHHHHHHHHHTTTTS--
--HHHHHHHHHHHHTTTT--
--HHHHHHHHHHHTTTTT--
--HHHHHHHHHHHHHGGG--
--HHHHHHHHHHHTTGGG--
--TTHHHHHHHHHTTTTT--
--HHHHHHHHHHHTTGGG--
--HHHHHHHHHHHTTTTT--
--HHHHHHHHHHHHGGGT--
--HHHHHHHHHHHHHGGG--
--HHHHHHHHHHHHHGGG--
--HHHHHHHHHHHHHTTS--
--HHHHHHHHHHHHHGGG--
--HHHHHHHHHHHHSGGG--
--HHHHHHHHHHHTTTTT--
--HHHHHHHHHHHTTGGG--
--HHHHHHHHHHHTTTTT--
--HHHHHHHHHHHHTGGG--
--HHHHHHHHHHHTTGGG--
--HHHHHHHHHHHHGGGT--
--HHHHHHHHHHHTT-TT--
--HHHHHHHHHHHH--TT--
--HHHHHHHHHHHHSSTT--
--HHHHHHHHHHHHSSTT--
--HHHHHHHHHHHHTSTT--
--HHHHHHHHHHHTSSTT--
--HHHHHHHHHHHTTTTS--
--HHHHHHHHHHHTTGGG--
--HHHHHHHHHHHTTTTT--
--HHHHHHHHHHHHTSSS--
--HHHHHHHHHHHHS-----
--HHHHHHHHHHHTS-----
--HHHHHHHHHHHHS-----
--HHHHHHHHHHHTT--S--
--HHHHHHHHHHHTTSS---
--HHHHHHHHHHTTTTS---
--HHHHHHHHHHHTTSS---
--HHHHHHHHHHHHTS----
--HHHHHHHHHHHHTSS---
--HHHHHHHHHHHHTSS---
--HHHHHHHHHHTTTSS---
--HHHHHHHHHHHTTSS---
--HHHHHHHHHHHHHSS---
--HHHHHHHHHHHHTS----
--HHHHHHHHHHTT-S-S--
--HHHHHHHHHHHTSS----
--HHHHHHHHHHHTSS-S--
--HHHHHHHHHHHHSS-S--
--HHHHHHHHHHHHTS-S--
--HHHHHHHHHHHT-S-S--
--HHHHHHHHHHTTSS-S--
--THHHHHHHHHHTTS-S--
--HHHHHHHHHHHHTT-S--
--HHHHHHHHHHHHHT-S--
--HHHHHHHHHHHHTT-S--
--HHHHHHHHHHHHHH----
--HHHHHHHHHHHHHH----
--HHHHHHHHHHHHTT----
--HHHHHHHHHHHHHH----
--HHHHHHHHHHHHHHS---
--HHHHHHHHHHHHHH----
--HHHHHHHHHHHHHH----
--HHHHHHHHHHHHHH----
--HHHHHHHHHHHTTT----
--HHHHHHHHHHHHHH----
--HHHHHHHHHHHHTT----
--HHHHHHHHHHHHTT----
--HHHHHHHHHHHHHH----
--HHHHHHHHHHHHHH----
--HHHHHHHHHHHHHT----
--SHHHHHHHHHHHTT----
---THHHHHHHHHHHH----
--SHHHHHHHHHHHHT----
---HHHHHHHHHHHHH-S--
---HHHHHHHHHHHHH----
---TTHHHHHHHHHHT----
---TTHHHHHHHHHHH-S--
---HHHHHHHHHHTTS-S--
---THHHHHHHHHHHT----
---HHHHHHHHHHHHH----
---HHHHHHHHHHHTT-S--
---HHHHHHHHHHHHT----
---HHHHHHHHHHHTT----
---HHHHHHHHHHTTS----
--STTHHHHHHHHHTT----
---HHHHHHHHHHHHT-S--
---HHHHHHHHHHHHH-S--
---HHHHHHHHHHHHH----
---HHHHHHHHHHHHT----
---HHHHHHHHHHHTT----
---HHHHHHHHHHHHH----
---HHHHHHHHHHHHH----
---HHHHHHHHHHHHT----
---HHHHHHHHHHHTT----
---HHHHHHHHHHHHH----
---HHHHHHHHHHHHH----
---HHHHHHHHHHHHH----
---HHHHHHHHHHHHH----
---HHHHHHHHHHHHH-S--
---HHHHHHHHHHHHH-S--
---HHHHHHHHHHHHT-S--
---HHHHHHHHHHHHT----
---HHHHHHHHHHHHS----
---HHHHHHHHHHHHT----
---HHHHHHHHHHHHT----
---HHHHHHHHHHHHS-S--
---HHHHHHHHHTTTT-S--
---HHHHHHHHHHHHT----
---HHHHHHHHHHHHT-S--
---HHHHHHHHHHHHS-S--
---HHHHHHHHHHHHS-S--
---HHHHHHHHHHHHS-S--
---HHHHHHHHHTTTS-S--
---HHHHHHHHHTTTS-S--
---HHHHHHHHHHHHS-S--
---HHHHHHHHHHHTS-S--
---HHHHHHHHHHHHS----
---HHHHHHHHHTTTT----
---HHHHHHHHHHHHT----
---HHHHHHHHHHHHT----
---HHHHHHHHHHHHT----
---THHHHHHHHHHHS----
---THHHHHHHHHHHS----
---HHHHHHHHHHHHT----
---THHHHHHHHHHHT----
---THHHHHHHHHHHT----
----HHHHHHHHHHHT----
----HHHHHHHHHHHT----
----HHHHHHHHHTTS----
----HHHHHHHHHHHS----
----HHHHHHHHHHHS----
----HHHHHHHHHHHS----
----HHHHHHHHHTTS----
----HHHHHHHHHHHS----
----HHHHHHHHHTTT----
----HHHHHHHHHHHS----
----TTHHHHHHHHHS----
----HHHHHHHHHHHS----
----HHHHHHHHHHH-----
----HHHHHHHHHHH-----
----HHHHHHHHHHHS----
----HHHHHHHHHHH-----
----HHHHHHHHHHH-----
----HHHHHHHHHHH-----
---SHHHHHHHHHHHS----
----HHHHHHHHHHHS----
----HHHHHHHHHHHT----
----HHHHHHHHHHHS----
----HHHHHHHHHHHT----
----HHHHHHHHTTTT----
----HHHHHHHHHHHT----
----HHHHHHHHHHHT----
----HHHHHHHHHHHS----
----HHHHHHTHHHHS----
----HHHHHHHHTTTT----
----HHHHHHHHHHHT----
----HHHHHHHHHHHTS---
----HHHHHHHHHHHT----
---SHHHHHHHHHHHT----
---SHHHHHHHHTTTTS---
----HHHHHHHHHHHTS---
----HHHHHHHHTTTTS---
----HHHHHHHHHHHT----
----HHHHHHHHHHHT----
----HHHHHHHHHHHTS---
---THHHHHHHHTTTTS---
---HHHHHHHHHHHHTS---
---HHHHHHHHHHHHS----
---HHHHHHHHHHHHH----
---HHHHHHHHHHHHHS---
---HHHHHHHHHHHHHS---
---HHHHHHHHHHHHH----
---THHHHHHHHHHHH----
---HHHHHHHHHHHHT----
---HHHHHHHHHHHTT----
---HHHHHHHHHHHTT----
---HHHHHHHHHHHTT----
---HHHHHHHHHHHTT----
---HHHHHHHHHHHTT----
---HHHHHHHHHHHTT----
---HHHHHHHHHHHHH----
---HHHHHHHHHHHTTSS--
---HHHHHHHHHHHHS----
---HHHHHHHHHTTSS-S--
---HHHHHHHHHTTSSSS--
---HHHHHHHHHHHHSSS--
---HHHHHHHHHHHHSSS--
---HHHHHHHHHGGGSSS--
---HHHHHHHHHTTSSSS--
---HHHHHHHHHHTTS-S--
---HHHHHHHHHHTTS-S--
---HHHHHHHHHHHHSSS--
---HHHHHHHHHHTTS-S--
---HHHHHHHHHHGGG-S--
---HHHHHHHHHHTSSSS--
---HHHHHHHHHTT-SSS--
---HHHHHHHHHTTTSSS--
---HHHHHHHHHHHTSSS--
---HHHHHHHHHHHHSSS--
---HHHHHHHHHHHSS-S--
---HHHHHHHHHHHTS-S--
---HHHHHHHHHHTTS----
---HHHHHHHHHHHHH-S--
---HHHHHHHHHHTTS-S--
---HHHHHHHHHHHHS-S--
---HHHHHHHHHHHHS-S--
---HHHHHHHHHHHHS-S--
---HHHHHHHHHHHHT-S--
---HHHHHHHHHHHSS-S--
---HHHHHHHHHHHHH----
---HHHHHHHHHHHTT-S--
---HHHHHHHHHHHTT-S--
---HHHHHHHHHHHTS-S--
---HHHHHHHHHHHHT-S--
---HHHHHHHHHHHTT----
---HHHHHHHHHHHHT-S--
---HHHHHHHHHHHTT-S--
---HHHHHHHHHHHHH-S--
---HHHHHHHHHHHTT-S--
---HHHHHHHHHHHHH-S--
---HHHHHHHHHHTTT-S--
---HHHHHHHHHHTTT-S--
---HHHHHHHHHHHHH-S--
---HHHHHHHHHHHHH-S--
---HHHHHHHHHHHHH-S--
---HHHHHHHHHHHHH-S--
---HHHHHHHHHHHHH-S--
---HHHHHHHHHHHHHSS--
---HHHHHHHHHHHHHSS--
---HHHHHHHHHHHTTSS--
---HHHHHHHHHHHHH----
---HHHHHHHHHHHHH----
---HHHHHHHHHHHHH----
---HHHHHHHHHHHTTSTT-
---HHHHHHHHHHHTT-TT-
---HHHHHHHHHHHHHSTT-
---HHHHHHHHHHHHH----
---HHHHHHHHHHHHH----
---HHHHHHHHHHHHH----
---HHHHHHHHHHHHH-S--
---HHHHHHHHHHHHT-S--
---HHHHHHHHHHHHT-S--
---HHHHHHHHHHHHT-S--
---HHHHHHHHHHHTTSS--
---HHHHHHHHHHHTTSS--
---HHHHHHHHHHHHTSS--
---HHHHHHHHHHHTTSS--
---HHHHHHHHHHHTTSS--
---HHHHHHHHHHHHSSS--
---HHHHHHHHHHHHHSS--
---HHHHHHHHHHHHSSS--
---HHHHHHHHHHHHTSTT-
---HHHHHHHHHHTTSSS--
---HHHHHHHHHHHHSSS--
---HHHHHHHHHHTTSSS--
---HHHHHHHHHHHHTSS--
---HHHHHHHHHHHHSSS--
---HHHHHHHHHHHTTSS--
---HHHHHHHHHHHTT-S--
---HHHHHHHHHHHTT-S--
---HHHHHHHHHHTTSSS--
---HHHHHHHHHHHHSSS--
---HHHHHHHHHHHTSSS--
---HHHHHHHHHHHHHSS--
---HHHHHHHHHHHTTSS--
---HHHHHHHHHHHTTSS--
---HHHHHHHHHHHTTSS--
---HHHHHHHHHHHHHSS--
---HHHHHHHHHHHHH----
---HHHHHHHHHHTTS----
---HHHHHHHHHHHHH-S--
---HHHHHHHHHHHHS-S--
---HHHHHHHHHHHHT-S--
---HHHHHHHHHHHHH-S--
---HHHHHHHHHHHHHSS--
---HHHHHHHHHHHHT-S--
---HHHHHHHHHHHHTSS--
---HHHHHHHHHHHHT-S--
---HHHHHHHHHHHHTSS--
---HHHHHHHHHHHHTSS--
---HHHHHHHHHHHHTSS--
---HHHHHHHHHHHHTSS--
---HHHHHHHHHHHTTSS--
---HHHHHHHHHHHTTSS--
---HHHHHHHHHHHTTSS--
---HHHHHHHHHHGGGSS--
---HHHHHHHHHHHTT-S--
---HHHHHHHHHGGGG-S--
---HHHHHHHHHHGGGSS--
---HHHHHHHHHHGGGSS--
---HHHHHHHHTTGGG-S--
---HHHHHHHHHHGGG-S--
---HHHHHHHHHHGGG-S--
---HHHHHHHHHHGGG-S--
---HHHHHHHHHHHTT-S--
---HHHHHHHHHHHHTSS--
---HHHHHHHHHHHHT-S--
---HHHHHHHHHHHHHSS--
---HHHHHHHHHHTTTSS--
---HHHHHHHHHHHHH-S--
---HHHHHHHHHHHTTSS--
---HHHHHHHHHHHTTSS--
---HHHHHHHHHHHHHSS--
---HHHHHHHHHHHHHSS--
---HHHHHHHHHHTTTSS--
---HHHHHHHHHHTTTSS--
---HHHHHHHHHHHHHSS--
---HHHHHHHHHHTTSSS--
---HHHHHHHHHHHHTSS--
---HHHHHHHHHHTTS-S--
---HHHHHHHHHHHTT-S--
---HHHHHHHHHHHTT-S--
---HHHHHHHHHHHTTSS--
---HHHHHHHHHHHTTSS--
---HHHHHHHHHHHHT-S--
---HHHHHHHHHHHTTSS--
---HHHHHHHHHHTTSSS--
---HHHHHHHHHHHHHSS--
---HHHHHHHHHHHHTSS--
---HHHHHHHHHHHHSSS--
---HHHHHHHHHHHHTSS--
---HHHHHHHHHHHHHSS--
---HHHHHHHHHHTTSSS--
---HHHHHHHHHHHTTSS--
---HHHHHHHHHHHTTSS--
---HHHHHHHHHHHHHSS--
---HHHHHHHHHHHHTSS--
---HHHHHHHHHHHHHSS--
---HHHHHHHHHHHHHSS--
---HHHHHHHHHHHHHSS--
---HHHHHHHHHHHTT-S--
---HHHHHHHHHHHTT-S--
---HHHHHHHHHHHHT-S--
---HHHHHHHHHHHHH-S--
---HHHHHHHHHHHTT-S--
---HHHHHHHHHHHHS-S--
---HHHHHHHHHHHTT-S--
---HHHHHHHHHHTTT-S--
---HHHHHHHHHHHHT-S--
---HHHHHHHHHHHTT-S--
---HHHHHHHHHHGGG-S--
---HHHHHHHHHHHTT-S--
---HHHHHHHHHHHHH-S--
---HHHHHHHHHHHHS-S--
---HHHHHHHHHHHHSSS--
---HHHHHHHHHHHHH-S--
---HHHHHHHHHHHHH-S--
---HHHHHHHHHHHHT-S--
---HHHHHHHHHHHTT-S--
---HHHHHHHHHHHHH-S--
---HHHHHHHHHHHHT-S--
---HHHHHHHHHHHTT-S--
---HHHHHHHHHHHHSSS--
---HHHHHHHHHHHHTSS--
---HHHHHHHHHHHHHTT--
---HHHHHHHHHHHTTSS--
---HHHHHHHHHHHTTSS--
---HHHHHHHHHHHHHSS--
---HHHHHHHHHHHHTSS--
---HHHHHHHHHHHTTSS--
---HHHHHHHHHHHHHSS--
---HHHHHHHHHHHHTSS--
---HHHHHHHHHHHHTSS--
---HHHHHHHHHHHHHSS--
---HHHHHHHHHHHHHSS--
---HHHHHHHHHHHHTSS--
---HHHHHHHHHHHHSSS--
---HHHHHHHHHHHHTSS--
---HHHHHHHHHHHHTSS--
---HHHHHHHHHHHTTSS--
---HHHHHHHHHHHHHSS--
---HHHHHHHHHHHHTSS--
---HHHHHHHHHHHTTSS--
---HHHHHHHHHHHTSSS--
---HHHHHHHHHHHTTSS--
---HHHHHHHHHHHTT-S--
---HHHHHHHHHHTTTSS--
---HHHHHHHHHHHHHSS--
---HHHHHHHHHHHHTSS--
---HHHHHHHHHHHHHSS--
---HHHHHHHHHHHTT-S--
---HHHHHHHHHHHHTSS--
---HHHHHHHHHHTTSSS--
---HHHHHHHHHHHTTSS--
---HHHHHHHHHHHHH-S--
---HHHHHHHHHHHHT-S--
---HHHHHHHHHHHTTSS--
---HHHHHHHHHHHTTSS--
---HHHHHHHHHHHTTSS--
---HHHHHHHHHHHTTSS--
---HHHHHHHHHHHTTSS--
---HHHHHHHHHHHTTSS--
---HHHHHHHHHHHTTSS--
---HHHHHHHHHHHTTSS--
---HHHHHHHHHHHTTSS--
---HHHHHHHHHHHTTSS--
---HHHHHHHHHHHHTSS--
---HHHHHHHHHHHTTSS--
---HHHHHHHHHHHTT-S--
---HHHHHHHHHHHTT-S--
---HHHHHHHHHHHHT-S--
---HHHHHHHHHHHHTSS--
---HHHHHHHHHHHHT-S--
---HHHHHHHHHHHHTSS--
---HHHHHHHHHHHTT-S--
---HHHHHHHHHHHHHSS--
---HHHHHHHHHHHTTSS--
---HHHHHHHHHHHTTSS--
---HHHHHHHHHHHTTSS--
---HHHHHHHHHHHTTSS--
---HHHHHHHHHHHTTSS--
---HHHHHHHHHHHTT-S--
---HHHHHHHHHHHHTSS--
---HHHHHHHHHHHTTSS--
---HHHHHHHHHHHTT-S--
---HHHHHHHHHHHTTSS--
---HHHHHHHHHHHTTSS--
---HHHHHHHHHHHTTSS--
---HHHHHHHHHHTTSSS--
---HHHHHHHHHHHTTSS--
---HHHHHHHHHHGGGSS--
---HHHHHHHHHHTTS-S--
---HHHHHHHHHHHTTSS--
---HHHHHHHHHHTTTSS--
---HHHHHHHHHHTTTSS--
---HHHHHHHHHHTTT-S--
---HHHHHHHHHHGGG-S--
---HHHHHHHHHHHTTSS--
---HHHHHHHHHHHTTSS--
---HHHHHHHHHHGGG-S--
---HHHHHHHHHHGGG-S--
---HHHHHHHHHHGGG-S--
---HHHHHHHHHHTTTSS--
---HHHHHHHHHHGGGSS--
---HHHHHHHHHHGGGSS--
---HHHHHHHHHHHTTSS--
---HHHHHHHHHHHTTSS--
---HHHHHHHHHHHTTSS--
---HHHHHHHHHHHTTSS--
---HHHHHHHHHHHTTSS--
---HHHHHHHHHHHHTSS--
---HHHHHHHHHHHHTSS--
---HHHHHHHHHHHHS-S--
---HHHHHHHHHHHTTSS--
---HHHHHHHHHHHHTSS--
---HHHHHHHHHHHTTSS--
---HHHHHHHHHHHTTSS--
---HHHHHHHHHHHHHSS--
---HHHHHHHHHHHHTSS--
---HHHHHHHHHHHTTS---
---HHHHHHHHHHHHTSS--
---HHHHHHHHHHHHHSS--
---HHHHHHHHHHGGGSS--
---HHHHHHHHHHHTTSS--
---HHHHHHHHHHHHSSS--
---HHHHHHHHHHHHTTT--
---HHHHHHHHHHHHTTT--
---HHHHHHHHHHHHTSS--
---HHHHHHHHHHHHHSS--
---HHHHHHHHHHHHHSS--
---HHHHHHHHHHHHHSS--
---HHHHHHHHHHHTTSS--
---HHHHHHHHHHHHTSS--
---HHHHHHHHHHHHSSS--
---HHHHHHHHHHHTTSS--
---HHHHHHHHHHHHT-S--
---HHHHHHHHHHHTS-S--
---HHHHHHHHHHHHHSS--
---HHHHHHHHHHHHTSS--
---HHHHHHHHHHHHHSS--
---HHHHHHHHHHHTTSS--
---HHHHHHHHHHHTT----
---HHHHHHHHHHHTT-S--
---HHHHHHHHHHHHH----
---HHHHHHHHHHTTT----
---HHHHHHHHHHHTT----
---HHHHHHHHHHHHH----
---HHHHHHHHHHHHH----
---HHHHHHHHHHHHH----
---HHHHHHHHHHHHH----
---HHHHHHHHHHHHH----
---HHHHHHHHHHHHH----
---HHHHHHHHHHHHH----
---HHHHHHHHHHHHHSS--
---HHHHHHHHHHHHTSS--
---HHHHHHHHHHHTT----
---HHHHHHHHHHHHTS---
---HHHHHHHHHHHTTSS--
---HHHHHHHHHHHHTSS--
---HHHHHHHHHHHHTS---
---HHHHHHHHHHHHT-S--
---HHHHHHHHHHHHT----
---HHHHHHHHHHHHT----
---HHHHHHHHHHHHT-S--
---HHHHHHHHHHHHH-S--
---HHHHHHHHHHHHH-S--
---HHHHHHHHHHHHH----
---HHHHHHHHHHHTT----
---HHHHHHHHHHHTT----
---HHHHHHHHHHHTT----
---HHHHHHHHHHHHH----
---HHHHHHHHHHHHS----
---HHHHHHHHHHHTT----
---HHHHHHHHHHHTT----
---HHHHHHHHHHTTT----
---HHHHHHHHHHHTS----
---HHHHHHHHHHTTT----
---HHHHHHHHHHHTT----
---HHHHHHHHHHHTT----
---HHHHHHHHHHTTT----
---HHHHHHHHHHHHHS---
---HHHHHHHHHHHTTS---
---HHHHHHHHHHTTTS---
---HHHHHHHHHHHTTS---
---HHHHHHHHHHHHHS---
---HHHHHHHHHHHTT----
---HHHHHHHHHHHTT----
---HHHHHHHHHHHTT----
---HHHHHHHHHHTTT----
---HHHHHHHHHHHTT----
---HHHHHHHHHHTTT----
---HHHHHHHHHHHTT----
---HHHHHHHHHHHTT----
---HHHHHHHHHHHTT----
---HHHHHHHHHHHTT----
---HHHHHHHHHHHHHS---
---HHHHHHHHHHHHHS---
---HHHHHHHHHHHHT----
---HHHHHHHHHHHTT----
---HHHHHHHHHHHHT-TT-
---HHHHHHHHHHHHT-TT-
---HHHHHHHHHHHHT-TT-
---HHHHHHHHHHHTT-TT-
---HHHHHHHHHHHTT-TT-
---HHHHHHHHHHGGG-TT-
---HHHHHHHHHHHTT-TT-
---HHHHHHHHHHTTS-TT-
---HHHHHHHHHHTTS-TT-
---HHHHHHHHHHTTSSTT-
---HHHHHHHHHHTTTTTT-
---HHHHHHHHHHHHHHTT-
---HHHHHHHHHHHHHHTT-
---HHHHHHHHHHHHHHHH-
---HHHHHHHHHHHHHHHH-
---HHHHHHHHHHHHHHHH-
---HHHHHHHHHHHHHHTT-
---HHHHHHHHHHHHHHTT-
---HHHHHHHHHHHHHHTT-
---HHHHHHHHHHHHHHTT-
---HHHHHHHHHHHHHHTT-
---HHHHHHHHHHHHHHHH-
---HHHHHHHHHHHHHHHH-
---HHHHHHHHHHHHHHHH-
---HHHHHHHHHHHHHHHH-
---HHHHHHHHHHHHHHHH-
---HHHHHHHHHHHHHHHH-
---HHHHHHHHHHHHHHTT-
---HHHHHHHHHHHHHHHT-
---HHHHHHHHHHHHHHHT-
---HHHHHHHHHHHHHHTT-
---HHHHHHHHHHHHHHTT-
---HHHHHHHHHHHHHHTT-
---HHHHHHHHHHHHHHTT-
---HHHHHHHHHHHHHHT--
---HHHHHHHHHHHHHTT--
---HHHHHHHHHHHHHHT--
---HHHHHHHHHHHHHHH--
---HHHHHHHHHHHHHTS--
---HHHHHHHHHHHHHTT--
---HHHHHHHHHHHHHTT--
---HHHHHHHHHHHHHHTT-
---HHHHHHHHHHHHHHTT-
---HHHHHHHHHHHHHTT--
---HHHHHHHHHHHHHTT--
---HHHHHHHHHHHHHHT--
---HHHHHHHHHHHHTT---
---HHHHHHHHHHHHHHT--
---HHHHHHHHHHHHHHT--
---HHHHHHHHHHHHHHTT-
---HHHHHHHHHHHHHTT--
---HHHHHHHHHHHHHTT--
---HHHHHHHHHHHHHHT--
---HHHHHHHHHHHHHT---
---HHHHHHHHHHHHHHH--
---HHHHHHHHHHHHHHTT-
---HHHHHHHHHHHHHHTT-
---HHHHHHHHHHHHHHTT-
---HHHHHHHHHHHHHHTT-
---HHHHHHHHHHHHHHTT-
---HHHHHHHHHHHHHHTT-
---HHHHHHHHHHHHHHTT-
---HHHHHHHHHHHHHHTT-
---HHHHHHHHHHHHHHTT-
---HHHHHHHHHHHHHHTT-
---HHHHHHHHHHHHHHTT-
---HHHHHHHHHHHHHGGG-
---HHHHHHHHHHHHHHTT-
---HHHHHHHHHHHHHHTT-
---HHHHHHHHHHHHHHTT-
---HHHHHHHHHHHHHHTT-
---HHHHHHHHHHHHHHHH-
---HHHHHHHHHHHHHHHH-
---HHHHHHHHHHHHHHHH-
---HHHHHHHHHHHHHHHH-
---THHHHHHHHHHHHHHH-
---HHHHHHHHHHHHHHHH-
---HHHHHHHHHHHHHTT--
---HHHHHHHHHHHHHTT--
---HHHHHHHHHHHHHTT--
---HHHHHHHHHHHHHT---
---HHHHHHHHHHHHHHTT-
---HHHHHHHHHHHHGGG--
---HHHHHHHHHHHHHHTT-
---HHHHHHHHHHHHHHHT-
---HHHHHHHHHHHHHHHH-
---HHHHHHHHHHHHGGGT-
---HHHHHHHHHHHHHHHT-
---HHHHHHHHHHHHHHT--
---HHHHHHHHHHHHHTTT-
---HHHHHHHHHHHHHHHH-
---HHHHHHHHHHHHHHHH-
---HHHHHHHHHHHHHHHH-
---HHHHHHHHHHHHHHTT-
---HHHHHHHHHHHHHHHH-
---HHHHHHHHHHHHHHHT-
---HHHHHHHHHHHHHHHH-
---HHHHHHHHHHHHHHHH-
---HHHHHHHHHHHHHHHH-
---HHHHHHHHHHHHHHTT-
---HHHHHHHHHHHHHHHH-
---HHHHHHHHHHHHHHHH-
---HHHHHHHHHHHHHHHH-
---HHHHHHHHHHHHHHHT-
---HHHHHHHHHHHHHHHH-
---HHHHHHHHHHHHHHHH-
---HHHHHHHHHHHHHHHH-
---HHHHHHHHHHHHHHHH-
---HHHHHHHHHHHHHHHH-
---HHHHHHHHHHHHHTTT-
---HHHHHHHHHHHHHHHH-
---HHHHHHHHHHHHHHHH-
---HHHHHHHHHHHHHHHH-
---HHHHHHHHHHHHHHHH-
---HHHHHHHHHHHTHHHH-
---HHHHHHHHHHHHHHHH-
---HHHHHHHHHHHHHHHT-
---HHHHHHHHHHHHHHH--
---HHHHHHHHHHHHHHHH-
---HHHHHHHHHHHHHHHH-
---HHHHHHHHHHHHHHHH-
---HHHHHHHHHHHHHHHH-
---HHHHHHHHHHHHHHHH-
---HHHHHHHHHHHHHHHH-
---HHHHHHHHHHHHHHHH-
---HHHHHHHHHHHHHHTT-
---HHHHHHHHHHHHHHH--
---HHHHHHHHHHHHHTT--
---HHHHHHHHHHHHHHTT-
---HHHHHHHHHHHHHHHH-
---HHHHHHHHHHHHHHHH-
---HHHHHHHHHHHHHHTT-
---HHHHHHHHHHHHHHHT-
---HHHHHHHHHHHHHHHH-
---HHHHHHHHHHHHHHTT-
---HHHHHHHHHHHHHHHH-
---HHHHHHHHHHHHHTT--
---HHHHHHHHHHHHHHTT-
---HHHHHHHHHHHHHHTT-
---HHHHHHHHHHHHHHTT-
---HHHHHHHHHHHHHHHT-
---HHHHHHHHHHHHHHHH-
---HHHHHHHHHHHHHHHH-
---HHHHHHHHHHHHHHHH-
---HHHHHHHHHHHHHHTT-
---HHHHHHHHHHHHHHHH-
---HHHHHHHHHHHHHHHH-
---HHHHHHHHHHHHHHHT-
---HHHHHHHHHHHHHHHT-
---HHHHHHHHHHHHHHHH-
---HHHHHHHHHHHHHHHH-
---HHHHHHHHHHHHHHHT-
---HHHHHHHHHHHHHHHH-
---HHHHHHHHHHHHHHTT-
---HHHHHHHHHHHHHHTT-
---HHHHHHHHHHHHHTT--
---HHHHHHHHHHHHHHTT-
---HHHHHHHHHHHHHHHH-
---HHHHHHHHHHHHHHTT-
---HHHHHHHHHHHHHHHH-
---HHHHHHHHHHHHHHTT-
---HHHHHHHHHHHHHHHH-
---HHHHHHHHHHHHHHTT-
---HHHHHHHHHHHHHHHT-
---HHHHHHHHHHHHHHH--
---HHHHHHHHHHHHHHHH-
---HHHHHHHHHHHHHHHH-
---HHHHHHHHHHHHHHHH-
---HHHHHHHHHHHHHTT--
---HHHHHHHHHHHHHHTT-
---HHHHHHHHHHHHHGGG-
---HHHHHHHHHHHHHGGG-
---HHHHHHHHHHHHHHT--
---HHHHHHHHHHHHHHT--
---HHHHHHHHHHHHHTT--
---HHHHHHHHHHHHHHTT-
---HHHHHHHHHHHHHHTT-
---HHHHHHHHHHHHHHH--
---HHHHHHHHHHHHHHHH-
---HHHHHHHHHHHHHHHH-
---HHHHHHHHHHHHHHHH-
---HHHHHHHHHHHHHHHH-
---HHHHHHHHHHHHHHHH-
---HHHHHHHHHHHHHHHT-
---HHHHHHHHHHHHHHHT-
---HHHHHHHHHHHHHHHT-
---HHHHHHHHHHHHHGGG-
---HHHHHHHHHHHHHGGG-
---HHHHHHHHHHHHHGGG-
---HHHHHHHHHHHHHHTT-
---HHHHHHHHHHHHHHTT-
---HHHHHHHHHHHHHHTT-
---HHHHHHHHHHHHHHTT-
---HHHHHHHHHHHHHHHT-
---HHHHHHHHHHHHHHH--
---HHHHHHHHHHHHHHTT-
---HHHHHHHHHHHHHHTT-
---HHHHHHHHHHHHHHH--
---HHHHHHHHHHHHHHHT-
---HHHHHHHHHHHHHHHT-
---HHHHHHHHHHHHHHH--
---HHHHHHHHHHHHHHHH-
---HHHHHHHHHHHHHHHT-
---HHHHHHHHHHHHHHHT-
---HHHHHHHHHHHHHHHT-
---HHHHHHHHHHHHHHHT-
---HHHHHHHHHHHHHHHH-
---HHHHHHHHHHHHHHHH-
---HHHHHHHHHHHHHHHH-
---HHHHHHHHHHHHHHHH-
---HHHHHHHHHHHHHHHH-
---HHHHHHHHHHHHHHTT-
---HHHHHHHHHHHHHHHH-
---HHHHHHHHHHHHHHHH-
---HHHHHHHHHHHHHHH--
---HHHHHHHHHHHHHHHH-
---HHHHHHHHHHHHHHHH-
---HHHHHHHHHHHHHHHH-
---HHHHHHHHHHHHHHH--
---HHHHHHHHHHHHHHHH-
---HHHHHHHHHHHHHHH--
---HHHHHHHHHHHHHHHH-
---HHHHHHHHHHHHHHTT-
---HHHHHHHHHHHHHHH--
---HHHHHHHHHHHHHHH--
---HHHHHHHHHHHHHHHT-
---HHHHHHHHHHHHHHTT-
---HHHHHHHHHHHHHHHH-
---HHHHHHHHHHHHHHHT-
---HHHHHHHHHHHHHHHH-
---HHHHHHHHHHHHHHHH-
---HHHHHHHHHHHHHHHT-
---HHHHHHHHHHHHHHHT-
---HHHHHHHHHHHHHHHT-
---HHHHHHHHHHHHHHHH-
---HHHHHHHHHHHHHHHH-
---HHHHHHHHHHHHHHHH-
---HHHHHHHHHHHHHHTT-
---HHHHHHHHHHHHHHHH-
---HHHHHHHHHHHHHHHH-
---HHHHHHHHHHHHTTTT-
---HHHHHHHHHHHHHHHH-
---HHHHHHHHHHHHHHHH-
---HHHHHHHHHHHHHHHH-
---HHHHHHHHHHHHHHT--
---HHHHHHHHHHHHHHHH-
---HHHHHHHHHHHHHHHH-
---HHHHHHHHHHHHHHHH-
---HHHHHHHHHHHHHHHH-
---HHHHHHHHHHHHHTTT-
---HHHHHHHHHHHHHHHH-
---HHHHHHHHHHHHHHHH-
---HHHHHHHHHHHHHHTT-
---HHHHHHHHHHHHHTT--
---HHHHHHHHHHHHHHHH-
---HHHHHHHHHHHHHHHH-
---HHHHHHHHHHHHHHHT-
---HHHHHHHHHHHHHHHH-
---HHHHHHHHHHHHHHHH-
---HHHHHHHHHHHHHHHH-
---HHHHHHHHHHHHHHHH-
---HHHHHHHHHHHHHHHH-
---HHHHHHHHHHHHHHHT-
---HHHHHHHHHHHHHHTT-
---HHHHHHHHHHHHHHHT-
---THHHHHHHHHHHHHTT-
---HHHHHHHHHHHHHHHT-
---HHHHHHHHHHHHHHTT-
---HHHHHHHHHHHHHHTT-
---HHHHHHHHHHHHHHTT-
---HHHHHHHHHHHHHHHT-
---HHHHHHHHHHHHHHHH-
---HHHHHHHHHHHHHHHT-
---HHHHHHHHHHHHHHH--
---HHHHHHHHHHHHHTT--
---HHHHHHHHHHHHHHHH-
---HHHHHHHHHHHHHHTT-
---HHHHHHHHHHHHHHTT-
---HHHHHHHHHHHHHHHH-
---HHHHHHHHHHHHHHHH-
---HHHHHHHHHHHHHHH--
---HHHHHHHHHHHHHHHH-
---HHHHHHHHHHHHHHHH-
---HHHHHHHHHHHHHHHH-
---HHHHHHHHHHHHHHHH-
---HHHHHHHHHHHHHHHH-
---HHHHHHHHHHHHHHTT-
---HHHHHHHHHHHHHHHH-
---HHHHHHHHHHHHHHHH-
---HHHHHHHHHHHHHHHH-
---HHHHHHHHHHHHHHHH-
---HHHHHHHHHHHHHHHH-
---HHHHHHHHHHHHHHHH-
---HHHHHHHHHHHHHHHH-
---HHHHHHHHHHHHHHH--
---HHHHHHHHHHHHHHHH-
---HHHHHHHHHHHHHHHT-
---HHHHHHHHHHHHHHTT-
---HHHHHHHHHHHHHHTT-
---HHHHHHHHHHHHHHTT-
---HHHHHHHHHHHHHHH--
---HHHHHHHHHHHHHHHH-
---HHHHHHHHHHHHHHTT-
---HHHHHHHHHHHHHHTT-
---HHHHHHHHHHHHHHHH-
---HHHHHHHHHHHHHHHH-
---HHHHHHHHHHHHHHHT-
---HHHHHHHHHHHHHHHH-
---HHHHHHHHHHHHHHHH-
---HHHHHHHHHHHHHHH--
---HHHHHHHHHHHHHHHT-
---HHHHHHHHHHHHHHHH-
---HHHHHHHHHHHHHHHT-
---HHHHHHHHHHHHHHHH-
---HHHHHHHHHHHHHHHH-
---HHHHHHHHHHHHHHHH-
---HHHHHHHHHHHHHHTT-
---HHHHHHHHHHHHHHHH-
---HHHHHHHHHHHHHHHT-
---HHHHHHHHHHHHHHHT-
---HHHHHHHHHHHHHHHH-
---HHHHHHHHHHHHHHHH-
---HHHHHHHHHHHHHHHH-
---HHHHHHHHHHHHHHHT-
---HHHHHHHHHHHHHHHH-
---HHHHHHHHHHHHHHT--
---HHHHHHHHHHHHHHTT-
---HHHHHHHHHHHHHHTT-
---HHHHHHHHHHHHHHTT-
---HHHHHHHHHHHHHHTT-
---HHHHHHHHHHHHHHTT-
---HHHHHHHHHHHHHHTT-
---HHHHHHHHHHHHHHHT-
---HHHHHHHHHHHHHHHH-
---HHHHHHHHHHHHHHTT-
---HHHHHHHHHHHHHHTT-
---HHHHHHHHHHHHHHTT-
---HHHHHHHHHHHHHHTT-
---HHHHHHHHHHHHHHHH-
---HHHHHHHHHHHHHHTT-
---HHHHHHHHHHHHHHTT-
---HHHHHHHHHHHHHTTT-
---HHHHHHHHHHHHHHHT-
---HHHHHHHHHHHHHHTT-
---HHHHHHHHHHHHHGGG-
---HHHHHHHHHHHHHHHT-
---HHHHHHHHHHHHHHHT-
---HHHHHHHHHHHHHHHT-
---HHHHHHHHHHHHHHTT-
---HHHHHHHHHHHHHHTT-
---HHHHHHHHHHHHHHTT-
---HHHHHHHHHHHHHHTT-
---HHHHHHHHHHHHHHHT-
---HHHHHHHHHHHHHHHH-
---HHHHHHHHHHHHHHH--
---HHHHHHHHHHHHHHTT-
---THHHHHHHHHHHHHTT-
---THHHHHHHHHHHHHTT-
---HHHHHHHHHHHHHHTT-
---HHHHHHHHHHHHHHTT-
---HHHHHHHHHHHHHHHT-
---HHHHHHHHHHHHHHH--
---HHHHHHHHHHHHHHHH-
---HHHHHHHHHHHHHHHH-
---HHHHHHHHHHHHHHTT-
---HHHHHHHHHHHHHHHT-
---HHHHHHHHHHHHHHHT-
---HHHHHHHHHHHHHHTT-
---HHHHHHHHHHHHHHTT-
---HHHHHHHHHHHHHHHH-
---HHHHHHHHHHHHHHHT-
---HHHHHHHHHHHHHHTT-
---HHHHHHHHHHHHHHHH-
---HHHHHHHHHHHHHHH--
---HHHHHHHHHHHHHHHH-
---HHHHHHHHHHHHHHH--
---HHHHHHHHHHHHHHTT-
---HHHHHHHHHHHHHHHH-
---HHHHHHHHHHHHHHHH-
---HHHHHHHHHHHHHHHH-
---HHHHHHHHHHHHHHTT-
---HHHHHHHHHHHHHHHH-
---HHHHHHHHHHHHHHTT-
---HHHHHHHHHHHHHHHH-
---HHHHHHHHHHHHHHTT-
---HHHHHHHHHHHHHHHH-
---HHHHHHHHHHHHHHHH-
---HHHHHHHHHHHHHHTT-
---HHHHHHHHHHHHHHS--
---HHHHHHHHHHHHHHH--
---HHHHHHHHHHHHHHHH-
---HHHHHHHHHHHHHHHT-
---HHHHHHHHHHHHHHT--
---HHHHHHHHHHHHHHTT-
---HHHHHHHHHHHHHHTT-
---HHHHHHHHHHHHHHTT-
---HHHHHHHHHHHHHHTT-
---HHHHHHHHHHHHHHHH-
---HHHHHHHHHHHHHHHH-
---HHHHHHHHHHHHHHHH-
---HHHHHHHHHHHHHHHH-
---HHHHHHHHHHHHHHHH-
---HHHHHHHHHHHHHHH--
---HHHHHHHHHHHHHHHH-
---HHHHHHHHHHHHHHTT-
---HHHHHHHHHHHHHHHH-
---HHHHHHHHHHHHHHHT-
---HHHHHHHHHHHHHHTT-
---HHHHHHHHHHHHHHHH-
---TTHHHHHHHHHHHHTT-
---HHHHHHHHHHHHHHTT-
---HHHHHHHHHHHHHHTT-
---HHHHHHHHHHHHHHTT-
---HHHHHHHHHHHHHHTT-
---HHHHHHHHHHHHHHHH-
---HHHHHHHHHHHHHHHT-
---HHHHHHHHHHHHHHHT-
---HHHHHHHHHHHHHHTT-
---HHHHHHHHHHHHHHTT-
---HHHHHHHHHHHHHHHT-
---HHHHHHHHHHHHHHHT-
---HHHHHHHHHHHHHHTT-
---HHHHHHHHHHHHHHHH-
---HHHHHHHHHHHHHHHH-
---HHHHHHHHHHHHHHHH-
---HHHHHHHHHHHHHHTT-
---HHHHHHHHHHHHHHT--
---THHHHHHHHHHHHHHH-
---HHHHHHHHHHHHHHTT-
---HHHHHHHHHHHHHHHT-
---HHHHHHHHHHHHHHTT-
---HHHHHHHHHHHHHHHT-
---HHHHHHHHHHHHHHHH-
---HHHHTHHHHHHHHHHT-
---TTGGGHHHHHHHHHTT-
---HHHHTHHHHHHHHHTT-
---HHHHTHHHHHHHHHTT-
---HHHHTHHHHHHHHHHT-
---HHHHHHHHHHHHHHTT-
---HHHHTHHHHHHHHHTT-
---HHHHTHHHHHHHHHH--
---HHHHTHHHHHHHHHHH-
---HHHHTHHHHHHHHHHH-
---TTHHHHHHHHHHHHHH-
---HHHHHHHHHHHHHHHH-
---TTTTTHHHHHHHHHHH-
---TTGGGHHHHHHHHHHH-
---TTTTTHHHHHHHHHT--
---TTGGGHHHHHHHHHTT-
---HHHHHHHHHHHHHHTT-
---HHHHHHHHHHHHHHHT-
---HHHHTHHHHHHHHHH--
---HHHHTHHHHHHHHHTT-
---HHHHHHHHHHHHHHHH-
---HHHHTHHHHHHHHHHH-
---HHHHTHHHHHHHHHTT-
---HHHHHHHHHHHHHHHH-
---HHHHHHHHHHHHHHHH-
---GGGSHHHHHHHHHHHH-
---HHHHHHHHHHHHHHTT-
---HHHHHHHHHHHHHHHH-
---HHHHHHHHHHHHHHHT-
---HHHHHHHHHHHHHHTT-
---HHHHHHHHHHHHHHHT-
---HHHHHHHHHHHHHHHH-
---HHHHHHHHHHHHHHTT-
---HHHHHHHHHHHHHHH--
---HHHHHHHHHHHHHHHH-
---HHHHHHHHHHHHHHHT-
---HHHHHHHHHHHHHHTT-
---HHHHHHHHHHHHHHT--
---HHHHHHHHHHHHHHHT-
---HHHHHHHHHHHHHHTT-
---HHHHHHHHHHHHHHHT-
---HHHHHHHHHHHHHHTT-
---HHHHHHHHHHHHHHHH-
---HHHHHHHHHHHHHHHT-
---HHHHHHHHHHHHHTTT-
---HHHHHHHHHHHHHHTT-
---HHHHHHHHHHHHHHHH-
---HHHHHHHHHHHHHHHH-
---HHHHHHHHHHHHHHTT-
---HHHHHHHHHHHHHHTT-
---HHHHHHHHHHHHHHTT-
---HHHHHHHHHHHHHHTT-
---HHHHHHHHHHHHHHTT-
---HHHHHHHHHHHHHHTT-
---HHHHHHHHHHHHHHHH-
---HHHHHHHHHHHHHHT--
---HHHHHHHHHHHHHHHT-
---HHHHHHHHHHHHHHHT-
---HHHHHHHHHHHHHHTT-
---HHHHHHHHHHHHHHHH-
---HHHHHHHHHHHHHHHH-
---HHHHHHHHHHHHHHHH-
---HHHHHHHHHHHHHHHH-
---HHHHHHHHHHHHHHHH-
---HHHHHHHHHHHHGGGG-
---HHHHHHHHHHHHHHHH-
---HHHHHHHHHHHHGGGT-
---HHHHHHHHHHTTGGGG-
---TTHHHHHHHHTTGGGG-
---HHHHHHHHHTT--STT-
---HHHHHHHHHTT--SS--
---HHHHHHHHHTTTGGGG-
---HHHHHHHHHTTTSGGG-
---HHHHHHHHHTTTGGGT-
---HHHHHHHHHHHHHHHH-
---HHHHHHHHHHHHHHHH-
---HHHHHHHHHHHHHHHH-
---HHHHHHHHHHHHHHH--
---HHHHHHHHHHHHHHH--
---HHHHHHHHHHHHHHH--
---HHHHHHHHHHHHHHH--
---HHHHHHHHHHHHHHH--
---HHHHHHHHHHHHHHH--
---HHHHHHHHHHHHHHH--
---HHHHHHHHHHHHHHH--
---HHHHHHHHHHHHHHH--
---HHHHHHHHHHHHHHH--
---HHHHHHHHHHHHHTTT-
---HHHHHHHHHHHHHHH--
---HHHHHHHHHHHHHHHT-
---HHHHHHHHHHHHHHH--
---HHHHHHHHHHHHHHH--
---HHHHHHHHHHHHHHH--
---HHHHHHHHHHHHHHH--
---HHHHHHHHHHHHHHH--
---HHHHHHHHHHHHHHH--
---HHHHHHHHHHHHHHH--
---HHHHHHHHHHHHHHH--
---HHHHHHHHHHHHHHH--
---HHHHHHHHHHHHHHH--
---HHHHHHHHHHHHHHS--
---HHHHHHHHHHHHHHH--
---HHHHHHHHHHHHHTT--
---HHHHHHHHHHHHHHH--
---HHHHHHHHHHHHHHH--
---HHHHHHHHHHHHHHS--
---HHHHHHHHHHHHHHH--
---HHHHHHHHHHHHHHH--
---HHHHHHHHHHHHHHH--
---HHHHHHHHHHHHHTT--
---HHHHHHHHHHHHHTT--
---HHHHHHHHHHHHHTT--
---HHHHHHHHHHHHHHH--
---HHHHHHHHHHHHHHH--
---HHHHHHHHHHHHHHH--
---HHHHHHHHHHHHHHHH-
---HHHHHHHHHHHHHHHH-
---HHHHHHHHHHHHHHHH-
---HHHHHHHHHHHHHHHH-
---HHHHHHHHHHHHHTT--
---HHHHHHHHHHHHHHTT-
---HHHHHHHHHHHHHHHH-
---HHHHHHHHHHHHHHHH-
---HHHHHHHHHHHHHHH--
---HHHHHHHHHHHHHHHT-
---HHHHHHHHHHHHHHHH-
---HHHHHHHHHHHHHHHT-
---HHHHHHHHHHHHHHHT-
---HHHHHHHHHHHHHHH--
---HHHHHHHHHHHHHHHT-
---HHHHHHHHHHHHHHHT-
---HHHHHHHHHHHHHHHH-
---HHHHHHHHHHHHHHHH-
---HHHHHHHHHHHHHHHH-
---HHHHHHHHHHHHHHHH-
---HHHHHHHHHHHHHHTT-
---HHHHHHHHHHHHHHHH-
---HHHHHHHHHHHHHHHH-
---HHHHHHHHHHHHHTTT-
---HHHHHHHHHHHHHHHH-
---HHHHHHHHHHHHHTTT-
---HHHHHHHHHHHHHHHH-
---HHHHHHHHHHHHHHHH-
---HHHHHHHHHHHHHHHH-
---HHHHHHHHHHHHHHHH-
---HHHHHHHHHHHHHHHH-
---HHHHHHHHHHHHHHHH-
---HHHHHHHHHHHHHHH--
---HHHHHHHHHHHHHHHH-
---HHHHHHHHHHHHHHTT-
---HHHHHHHHHHHHHHHH-
---HHHHHHHHHHHHHHHH-
---HHHHHHHHHHHHHHHH-
---HHHHHHHHHHHHHHHH-
---HHHHHHHHHHHHHHHT-
---HHHHHHHHHHHHHHTT-
---TTHHHHHHHHHHHHHH-
---HHHHHHHHHHHHHHHH-
---HHHHHHHHHHHHHHHT-
---HHHHHHHHHHHHHHHH-
---HHHHHHHHHHHHHHHH-
---HHHHHHHHHHHHHHHT-
---HHHHHHHHHHHHHHHH-
---HHHHHHHHHHHHHHHH-
---HHHHHHHHHHHHHHHH-
---HHHHHHHHHHHHHHHH-
---HHHHHHHHHHHHHHHH-
---HHHHHHHHHHHHHHHH-
---HHHHHHHHHHHHHHHH-
---HHHHHHHHHHHHHHTT-
---HHHHHHHHHHHHHHHT-
---HHHHHHHHHHHHHHHH-
---HHHHHHHHHHHHHHHT-
---HHHHHHHHHHHHHHHH-
---HHHHHHHHHHHHHHHH-
---HHHHHHHHHHHHHHH--
---HHHHHHHHHHHHHHTT-
---HHHHHHHHHHHHHHHH-
---HHHHHHHHHHHHHHHT-
---HHHHHHHHHHHHHHHH-
---HHHHHHHHHHHHHHHH-
---HHHHHHHHHHHHHTTT-
---HHHHHHHHHHHHHHTT-
---HHHHHHHHHHHHHHHH-
---HHHHHHHHHHHHHHHH-
---HHHHHHHHHHHHHHHH-
---HHHHHHHHHHHHHHHH-
---HHHHHHHHHHHHHHHH-
---HHHHHHHHHHHHHTTT-
---HHHHHHHHHHHHHHHH-
---HHHHHHHHHHHHHHTT-
---HHHHHHHHHHHHHHTT-
---HHHHHHHHHHHHHHHH-
---HHHHHHHHHHHHHTTT-
---HHHHHHHHHHHHHHTT-
---HHHHHHHHHHHHHHHH-
---HHHHHHHHHHHHHHHH-
---HHHHHHHHHHHHHHHH-
---HHHHHHHHHHHHHHHH-
---HHHHHHHHHHHHHHHH-
---HHHHHHHHHHHHHHHH-
---HHHHHHHHHHHHHHHH-
---HHHHHHHHHHHHHHHH-
---HHHHHHHHHHHHHHHH-
---HHHHHHHHHHHHHHTT-
---HHHHHHHHHHHHHHHH-
---HHHHHHHHHHHHHTTT-
---HHHHHHHHHHHHHHHH-
---HHHHHHHHHHHHHHTT-
---HHHHHHHHHHHHHHTT-
---HHHHHHHHHHHHHHHH-
---HHHHHHHHHHHHHHT--
---HHHHHHHHHHHHHHHH-
---HHHHHHHHHHHHHTTT-
---HHHHHHHHHHHHHHHH-
---HHHHHHHHHHHHHHHH-
---HHHHHHHHHHHHHHHH-
---HHHHHHHHHHHHHHHH-
---HHHHHHHHHHHHHTTT-
---HHHHHHHHHHHHHHHH-
---HHHHHHHHHHHHHHHH-
---HHHHHHHHHHHHHHHH-
---HHHHHHHHHHHHHHHH-
---HHHHHHHHHHHHHHHH-
---HHHHHHHHHHHHHHHH-
---HHHHHHHHHHHHHHHH-
---HHHHHHHHHHHHHHHH-
---HHHHHHHHHHHHHHHH-
---HHHHHHHHHHHHHHHH-
---HHHHHHHHHHHHHHHH-
---HHHHHHHHHHHHHHHH-
---HHHHHHHHHHHHHHHH-
---HHHHHHHHHHHHHHHH-
---HHHHHHHHHHHHHHHH-
---HHHHHHHHHHHHHHHH-
---HHHHHHHHHHHHHHHH-
---HHHHHHHHHHHHHHHH-
---HHHHHHHHHHHHHHHH-
---HHHHHHHHHHHHHHHH-
---HHHHHHHHHHHHHHHH-
---HHHHHHHHHHHHHHHH-
---HHHHHHHHHHHHHHTT-
---HHHHHHHHHHHHHHHH-
---HHHHHHHHHHHHHHHH-
---HHHHHHHHHHHHHHHH-
---HHHHHHHHHHHHHHTT-
---HHHHHHHHHHHHHHTT-
---HHHHHHHHHHHHHHTT-
---HHHHHHHHHHHHHHHH-
---HHHHHHHHHHHHHHHH-
---HHHHHHHHHHHHHHHT-
---HHHHHHHHHHHHHHHH-
---HHHHHHHHHHHHHHHH-
---HHHHHHHHHHHHHHHH-
---HHHHHHHHHHHHHHHH-
---HHHHHHHHHHHHHHHT-
---HHHHHHHHHHHHHHHH-
---HHHHHHHHHHHHHHHH-
---HHHHHHHHHHHHHHHH-
---HHHHHHHHHHHHHHHH-
---HHHHHHHHHHHHHHHH-
---HHHHHHHHHHHHHHHT-
---HHHHHHHHHHHHHHTT-
---HHHHHHHHHHHHHHHT-
---HHHHHHHHHHHHHHHT-
---HHHHHHHHHHHHHHTT-
---HHHHHHHHHHHHHHTT-
---HHHHHHHHHHHHHHTT-
---HHHHHHHHHHHHHHTT-
---HHHHHHHHHHHHHHHH-
---HHHHHHHHHHHHHHHH-
---HHHHHHHHHHHHHHTT-
---HHHHHHHHHHHHHHHH-
---HHHHHHHHHHHHHHTT-
---HHHHHHHHHHHHHHHH-
---HHHHHHHHHHHHHHTT-
---HHHHHHHHHHHHHHHH-
---HHHHHHHHHHHHHHTT-
---HHHHHHHHHHHHHHTT-
---HHHHHHHHHHHHHHHT-
---HHHHHHHHHHHHHHTT-
---HHHHHHHHHHHHHHTT-
---HHHHHHHHHHHHHHHH-
---HHHHHHHHHHHHHHHT-
---HHHHHHHHHHHHHHHH-
---HHHHHHHHHHHHHHTT-
---HHHHHHHHHHHHHHTT-
---HHHHHHHHHHHHHHTT-
---HHHHHHHHHHHHHHH--
---HHHHHHHHHHHHHHTT-
---HHHHHHHHHHHHHHHH-
---HHHHHHHHHHHHHHH--
---HHHHHHHHHHHHHHTT-
---HHHHHHHHHHHHHHHT-
---HHHHHHHHHHHHHHHH-
---HHHHHHHHHHHHHTTT-
---HHHHHHHHHHHHHHHH-
---HHHHHHHHHHHHHHHH-
---HHHHHHHHHHHHHHHH-
---HHHHHHHHHHHHTTS--
---HHHHHHHHHHHHHHHH-
---HHHHHHHHHHHHHHHH-
---HHHHHHHHHHHHHHHH-
---HHHHHHHHHHHHHHHT-
---HHHHHHHHHHHHHHHH-
---HHHHHHHHHHHHHHHT-
---HHHHHHHHHHHHHHHH-
---HHHHHHHHHHHHHHHH-
---HHHHHHHHHHHHHHHH-
---HHHHHHHHHHHHHHHH-
---HHHHHHHHHHHHHHHH-
---HHHHHHHHHHHHHHHH-
---HHHHHHHHHHHHHHHT-
---HHHHHHHHHHHHHHHH-
---HHHHHHHHHHHHHHHH-
---HHHHHHHHHHHHHHHH-
---HHHHHHHHHHHHHHHT-
---HHHHHHHHHHHHHHHH-
---HHHHHHHHHHHHHHHT-
---HHHHHHHHHHHHHHHT-
---HHHHHHHHHHHHHGGG-
---HHHHHHHHHHHHHHHH-
---HHHHHHHHHHHHHHH--
---HHHHHHHHHHHHHHHH-
---HHHHHHHHHHHHHHHT-
---HHHHHHHHHHHHHHH--
---HHHHHHHHHHHHHHTT-
---HHHHHHHHHHHHHHTT-
---HHHHHHHHHHHHHHTT-
---HHHHHHHHHHHHHHH--
---HHHHHHHHHHHHHHHT-
---HHHHHHHHHHHHHHHT-
---HHHHHHHHHHHHHHHT-
---HHHHHHHHHHHHHTT--
---HHHHHHHHHHHHHHHH-
---HHHHHHHHHHHHHHH--
---HHHHHHHHHHHHHHTT-
---HHHHHHHHHHHHHHHH-
---HHHHHHHHHHHHHHHH-
---HHHHHHHHHHHHHHTT-
---HHHHHHHHHHHHHHTT-
---HHHHHHHHHHHHHHTT-
---HHHHHHHHHHHHHHHH-
---HHHHHHHHHHHHHHTT-
---HHHHHHHHHHHHHHHH-
---HHHHHHHHHHHHHHHH-
---HHHHHHHHHHHHHHHH-
---HHHHHHHHHHHHHTTT-
---HHHHHHHHHHHHHHHH-
---HHHHHHHHHHHHHHHH-
---HHHHHHHHHHHHHHHH-
---HHHHHHHHHHHHHHHT-
---HHHHHHHHHHHHHHHH-
---HHHHHHHHHHHHHHHH-
---HHHHHHHHHHHHHHHH-
---HHHHHHHHHHHHHHH--
---HHHHHHHHHHHHHHH--
---HHHHHHHHHHHHHHH--
---HHHHHHHHHHHHHTT--
---HHHHHHHHHHHHHHH--
---HHHHHHHHHHHHHHHT-
---HHHHHHHHHHHHHHT--
---HHHHHHHHHHHHHHTT-
---HHHHHHHHHHHHHHHT-
---HHHHHHHHHHHHHHHH-
---HHHHHHHHHHHHHHT--
---HHHHHHHHHHHHHHTT-
---HHHHHHHHHHHHHHHH-
---HHHHHHHHHHHHHHHT-
---HHHHHHHHHHHHHHH--
---HHHHHHHHHHHHHHHT-
---HHHHHHHHHHHHHHH--
---HHHHHHHHHHHHHHHH-
---HHHHHHHHHHHHHTT--
---HHHHHHHHHHHHHHHH-
---HHHHHHHHHHHHHHHH-
---HHHHHHHHHHHHHHHH-
---HHHHHHHHHHHHHHHT-
---HHHHHHHHHHHHHHHT-
---HHHHHHHHHHHHHHHT-
---HHHHHHHHHHHHHHHT-
---HHHHHHHHHHHHHHHT-
---HHHHHHHHHHHHHHHT-
---HHHHHHHHHHHHHHHT-
---HHHHHHHHHHHHHHH--
---HHHHHHHHHHHHHTTT-
---HHHHHHHHHHHHHHHT-
---HHHHHHHHHHHHHHH--
---HHHHHHHHHHHHHHHT-
---HHHHHHHHHHHHHHH--
---HHHHHHHHHHHHHHH--
---HHHHHHHHHHHHHHH--
---HHHHHHHHHHHHHHH--
---HHHHHHHHHHHHHTT--
---HHHHHHHHHHHHHHHT-
---HHHHHHHHHHHHHHHT-
---HHHHHHHHHHHHHHH--
---HHHHHHHHHHHHHHH--
---HHHHHHHHHHHHTTT--
---HHHHHHHHHHHHHTT--
---HHHHHHHHHHHHHHHT-
---HHHHHHHHHHHHHHH--
---HHHHHHHHHHHHHHH--
---HHHHHHHHHHHHHTTT-
---HHHHHHHHHHHHHTT--
---HHHHHHHHHHHHHHHH-
---HHHHHHHHHHHHHHHH-
---HHHHHHHHHHHHHHHH-
---HHHHHHHHHHHHHHHH-
---HHHHHHHHHHHHHHTT-
---HHHHHHHHHHHHHHHH-
---HHHHHHHHHHHHHHHH-
---HHHHHHHHHHHHHHHH-
---HHHHHHHHHHHHHHHT-
---HHHHHHHHHHHHHHTT-
---HHHHHHHHHHHHHHHH-
---HHHHHHHHHHHHHHHH-
---HHHHHHHHHHHHHHHH-
---HHHHHHHHHHHHHHHH-
---HHHHHHHHHHHHHHHH-
---HHHHHHHHHHHHHTTT-
---HHHHHHHHHHHHHHHH-
---HHHHHHHHHHHHHHTT-
---HHHHHHHHHHHHHHHT-
---HHHHHHHHHHHHHHHH-
---HHHHHHHHHHHHHHHH-
---HHHHHHHHHHHHHHHH-
---HHHHHHHHHHHHHHHH-
---HHHHHHHHHHHHHHHH-
---HHHHHHHHHHHHHHHT-
---HHHHHHHHHHHHTTT--
---HHHHHHHHHHHHHTT--
---HHHHHHHHHHHHHHH--
---HHHHHHHHHHHHHTT--
---HHHHHHHHHHHHHHHT-
---HHHHHHHHHHHHHHTT-
---HHHHHHHHHHHHHHHH-
---HHHHHHHHHHHHHHH--
---HHHHHHHHHHHHHHHT-
---HHHHHHHHHHHHHHHH-
---HHHHHHHHHHHHHHHT-
---HHHHHHHHHHHHHHHH-
---HHHHHHHHHHHHHHHH-
---HHHHHHHHHHHHHHHT-
---HHHHHHHHHHHHHHHT-
---HHHHHHHHHHHHHHHT-
---HHHHHHHHHHHHHHHH-
---HHHHHHHHHHHHHHTT-
---HHHHHHHHHHHHHHHT-
---HHHHHHHHHHHHHHHT-
---HHHHHHHHHHHHHHTT-
---HHHHHHHHHHHHHHT--
---HHHHHHHHHHHHHHHH-
---HHHHHHHHHHHHHHHH-
---HHHHHHHHHHHHHHHH-
---HHHHHHHHHHHHHHHH-
---HHHHHHHHHHHHHHHH-
---HHHHHHHHHHHHHHHH-
---HHHHHHHHHHHHHHHH-
---HHHHHHHHHHHHHHHT-
---HHHHHHHHHHHHHHHT-
---HHHHHHHHHHHHHHHH-
---HHHHHHHHHHHHHHHH-
---HHHHHHHHHHHHHHHH-
---HHHHHHHHHHHHHHHH-
---HHHHHHHHHHHHHHHT-
---HHHHHHHHHHHHHHHH-
---HHHHHHHHHHHHHHHT-
---HHHHHHHHHHHHHHHH-
---HHHHHHHHHHHHHHHH-
---HHHHHHHHHHHHHHHH-
---HHHHHHHHHHHHHHHH-
---HHHHHHHHHHHHHHTT-
---HHHHHHHHHHHHHHHT-
---HHHHHHHHHHHHHHHH-
---HHHHHHHHHHHHHHHH-
---HHHHHHHHHHHHHHTT-
---HHHHHHHHHHHHHHHH-
---HHHHHHHHHHHHHTTT-
---HHHHHHHHHHHHHTTT-
---HHHHHHHHHHHHHHTT-
---HHHHHHHHHHHHHGGG-
---HHHHHHHHHHHHGGGT-
---HHHHHHHHHHHHHTTT-
---HHHHHHHHHHHHHTTT-
---HHHHHHHHHTTTTGGG-
---HHHHHHHHHHTTTTTT-
---HHHHHHHHHHHHTGGG-
---HHHHHHHHHHHHSTTT-
---HHHHHHHHHHTTSTTT-
---HHHHHHHHHHHTSTTT-
---HHHHHHHHHHHHHTTT-
---HHHHHHHHHHTTTTTT-
---HHHHHHHHHHHHSGGG-
---HHHHHHHHHHHHTGGG-
---HHHHHHHHHHHT-TT--
---HHHHHHHHHHHHGGGG-
---HHHHHHHHHHHHHTTT-
---HHHHHHHHHHHHTTTT-
---HHHHHHHHHHHH-GGG-
---HHHHHHHHHHHS-GGG-
--SHHHHHHHHHHHHSSTT-
---HHHHHHHHHHHTTTTT-
---HHHHHHHHHHHHTTTT-
---HHHHHHHHHHHTTTTT-
--SHHHHHHHHHHHHHTTT-
---HHHHHHHHHHHHTTTT-
---HHHHHHHHHHHHTTTT-
---HHHHHHHHHHHTTTTT-
---HHHHHHHHHHHHHHTT-
---HHHHHHHHHHHHHTTT-
---HHHHHHHHHHHHHHHH-
---HHHHHHHHHHHHHHHT-
---HHHHHHHHHHHHHHHH-
---HHHHHHHHHHHHHHHH-
---HHHHHHHHHHHHHHHH-
---HHHHHHHHHHHHHHHH-
---HHHHHHHHHHHHHHTT-
---HHHHHHHHHHHHHHHH-
---HHHHHHHHHHHHHHHH-
---HHHHHHHHHHHHHHHT-
---HHHHHHHHHHHHHHHH-
---HHHHHHHHHHHHHHHH-
---HHHHHHHHHHHHHHHT-
---HHHHHHHHHHHHHHHH-
---HHHHHHHHHHHHHHHH-
---HHHHHHHHHHHHHHHH-
---HHHHHHHHHHHHHHHH-
---HHHHHHHHHHHHHHHH-
---HHHHHHHHHHHHHHHH-
---HHHHHHHHHHHHHHHH-
---HHHHHHHHHHHHHHTT-
---HHHHHHHHHHHHHHTT-
---HHHHHHHHHHHHHHTT-
---HHHHHHHHHHHHHHHH-
---HHHHHHHHHHHHHHHH-
---HHHHHHHHHHHHHHHH-
---HHHHHHHHHHHHHHHH-
---HHHHHHHHHHHHHHTT-
--SHHHHHHHHHHHHHHHH-
---HHHHHHHHHHHHHHHH-
---HHHHHHHHHHHHHHHT-
---HHHHHHHHHHHHHHHH-
---HHHHHHHHHHHHHHTT-
---HHHHHHHHHHHHHHTT-
---HHHHHHHHHHHHHHHH-
---HHHHHHHHHHHHHHTT-
---HHHHHHHHHHHHHHHH-
---HHHHHHHHHHHHHHHH-
---HHHHHHHHHHHHHHHT-
---HHHHHHHHHHHHHHHT-
---HHHHHHHHHHHHHHHH-
---HHHHHHHHHHHHHHHT-
---HHHHHHHHHHHHHHHH-
---HHHHHHHHHHHHHHHT-
---HHHHHHHHHHHHHHHH-
---HHHHHHHHHHHHHHHH-
---HHHHHHHHHHHHHHHH-
---HHHHHHHHHHHHHHHH-
---HHHHHHHHHHHHHHHH-
---HHHHHHHHHHHHHHHH-
---HHHHHHHHHHHHHHHH-
---HHHHHHHHHHHHHHHH-
---HHHHHHHHHHHHHHHT-
---HHHHHHHHHHHHHHHT-
---HHHHHHHHHHHHHHHT-
---HHHHHHHHHHHHHHHH-
---HHHHHHHHHHHHHHHH-
---HHHHHHHHHHHHHHHH-
---HHHHHHHHHHHHHHTT-
---HHHHHHHHHHHHHHHT-
---HHHHHHHHHHHHHHHT-
---HHHHHHHHHHHHHHHH-
---HHHHHHHHHHHHHHHH-
---HHHHHHHHHHHHHHHT-
---HHHHHHHHHHHHHHHH-
---HHHHHHHHHHHHHHHT-
---HHHHHHHHHHHHHHHH-
---HHHHHHHHHHHHHHHT-
---HHHHHHHHHHHHHHHT-
---HHHHHHHHHHHHHHHT-
---HHHHHHHHHHHHHHHT-
---HHHHHHHHHHHHHHHT-
---HHHHHHHHHHHHHTT--
---HHHHHHHHHHHHHHTT-
---HHHHHHHHHHHHHTTT-
---HHHHHHHHHHHHHTT--
---HHHHHHHHHHHHHHHH-
---HHHHHHHHHHHHHHHT-
---HHHHHHHHHHHHHHTT-
---HHHHHHHHHHHHHHH--
---HHHHHHHHHHHHHHHT-
---HHHHHHHHHHHHHHTT-
---HHHHHHHHHHHHHTT--
---HHHHHHHHHHHHHTT--
---HHHHHHHHHHHHHTT--
---HHHHHHHHHHHHHHTT-
---HHHHHHHHHHHHHHTT-
---HHHHHHHHHHHHHHTT-
---HHHHHHHHHHHHHHTT-
---HHHHHHHHHHHHHHTT-
---HHHHHHHHHHHHHHTT-
---HHHHHHHHHHHHHHHH-
---HHHHHHHHHHHHHHHH-
---HHHHHHHHHHHHHHHT-
---HHHHHHHHHHHHHHHT-
---HHHHHHHHHHHHHHTT-
---HHHHHHHHHHHHHHHH-
---HHHHHHHHHHHHHHHH-
---TTHHHHHHHHHHHHHH-
---HHHHHHHHHHHHHHHH-
---HHHHHHHHHHHHHHHH-
---HHHHHHHHHHHHHHHH-
---HHHHHHHHHHHHHHHH-
---HHHHHHHHHHHHHHHT-
---HHHHHHHHHHHHHHHH-
---HHHHHHHHHHHHHHHH-
---HHHHHHHHHHHHHHTT-
---HHHHHHHHHHHHHHHH-
---HHHHHHHHHHHHHHHH-
---HHHHHHHHHHHHHHHH-
---HHHHHHHHHHHHHHHH-
---HHHHHHHHHHHHHHTT-
---HHHHHHHHHHHHHHHH-
---HHHHHHHHHHHHHHHH-
---HHHHHHHHHHHHHHHH-
---HHHHHHHHHHHHHHHH-
---HHHHHHHHHHHHHHHH-
---HHHHHHHHHHHHHHHT-
---HHHHHHHHHHHHHHHH-
---HHHHHHHHHHHHHHTT-
---HHHHHHHHHHHHHHHH-
---HHHHHHHHHHHHHHHH-
---HHHHHHHHHHHHHHTT-
---HHHHHHHHHHHHHHHT-
---HHHHHHHHHHHHHHHH-
---HHHHHHHHHHHHHHHH-
---HHHHHHHHHHHHHHT--
---HHHHHHHHHHHHHHTT-
---HHHHHHHHHHHHHHHH-
---HHHHHHHHHHHHHHH--
---HHHHHHHHHHHHHHHT-
---HHHHHHHHHHHHHHTT-
---HHHHHHHHHHHHHHT--
---HHHHHHHHHHHHHHHT-
---HHHHHHHHHHHHHHH--
---HHHHHHHHHHHHHHHH-
---HHHHHHHHHHHHHHH--
---HHHHHHHHHHHHHHH--
---HHHHHHHHHHHHHHTT-
---HHHHHHHHHHHHHHT--
---HHHHHHHHHHHHHHHH-
---HHHHHHHHHHHHHHTT-
---HHHHHHHHHHHHHHHH-
---HHHHHHHHHHHHHHHH-
---HHHHHHHHHHHHHHHH-
---HHHHHHHHHHHHHHHH-
---HHHHHHHHHHHHHTTT-
---HHHHHHHHHHHHHHHH-
---HHHHHHHHHHHHHHHH-
---HHHHHHHHHHHHHHHH-
---HHHHHHHHHHHHHHHH-
---HHHHHHHHHHHHHHHH-
---HHHHHHHHHHHHHHHH-
---HHHHHHHHHHHHHHHH-
---HHHHHHHHHHHHHHHH-
---HHHHHHHHHHHHHHHH-
---HHHHHHHHHHHHHHHH-
---HHHHHHHHHHHHHHHH-
---HHHHHHHHHHHHHHHH-
---HHHHHHHHHHHHHHHH-
---HHHHHHHHHHHHHHTT-
---HHHHHHHHHHHHHHTT-
---HHHHHHHHHHHHHHTT-
---HHHHHHHHHHHHHHHH-
---HHHHHHHHHHHHHHTT-
---HHHHHHHHHHHHHHTT-
---HHHHHHHHHHHHHHHH-
---HHHHHHHHHHHHHHHH-
---HHHHHHHHHHHHHHH--
---HHHHHHHHHHHHHHH--
---HHHHHHHHHHHHHHT--
---HHHHHHHHHHHHHHH--
---HHHHHHHHHHHHHHH--
---HHHHHHHHHHHHHTT--
---HHHHHHHHHHHHHHH--
---HHHHHHHHHHHHHHH--
---HHHHHHHHHHHHHHH--
---HHHHHHHHHHHHHHH--
---HHHHHHHHHHHHHHS--
---HHHHHHHHHHHHHHH--
---HHHHHHHHHHHHHHH--
---HHHHHHHHHHHHHTT--
---HHHHHHHHHHHHHHH--
---HHHHHHHHHHHHHHH--
---HHHHHHHHHHHHHHH--
---HHHHHHHHHHHHHHT--
---HHHHHHHHHHHHHTT--
---HHHHHHHHHHHHHHT--
---HHHHHHHHHHHHHHS--
---HHHHHHHHHHHHHHT--
---HHHHHHHHHHHHHHT--
---HHHHHHHHHHHHHHS--
---HHHHHHHHHHHHHHS--
---HHHHHHHHHHHHTTS--
---HHHHHHHHHHHHHHH--
---HHHHHHHHHHHHHHT--
---HHHHHHHHHHHHHHS--
---HHHHHHHHHHHHHHT--
---HHHHHHHHHHHHHHT--
---HHHHHHHHHHHHHHH--
---HHHHHHHHHHHHHHH--
---HHHHHHHHHHHHHHH--
---HHHHHHHHHHHHHTT--
---HHHHHHHHHHHHHTT--
---HHHHHHHHHHHHHHH--
---HHHHHHHHHHHHHTT--
---HHHHHHHHHHHHHTT--
---HHHHHHHHHHHHHHH--
---HHHHHHHHHHHHHTT--
---HHHHHHHHHHHHHHH--
---HHHHHHHHHHHHHTT--
---HHHHHHHHHHHHHHH--
---HHHHHHHHHHHHHHH--
---HHHHHHHHHHHHHHH--
---HHHHHHHHHHHHHTT--
---HHHHHHHHHHHHHTT--
---HHHHHHHHHHHHHTT--
---HHHHHHHHHHHHHHS--
---HHHHHHHHHHHHHHH--
---HHHHHHHHHHHHHTT--
---HHHHHHHHHHHHTTT--
---HHHHHHHHHHHHHTT--
---HHHHHHHHHHHHHHH--
---HHHHHHHHHHHHHHT--
---HHHHHHHHHHHHHHH--
---HHHHHHHHHHHHHHH--
---HHHHHHHHHHHHHTT--
---HHHHHHHHHHHHHHH--
---HHHHHHHHHHHHHHH--
---HHHHHHHHHHHHHHH--
---HHHHHHHHHHHHHHH--
---HHHHHHHHHHHHHHHT-
---HHHHHHHHHHHHHHH--
---HHHHHHHHHHHHHHHH-
---HHHHHHHHHHHHHHHH-
---HHHHHHHHHHHHHHHT-
---HHHHHHHHHHHHHHHH-
---HHHHHHHHHHHHHHHH-
---HHHHHHHHHHHHHHHT-
---HHHHHHHHHHHHHHHH-
---HHHHHHHHHHHHHTTT-
---HHHHHHHHHHHHHHTT-
---HHHHHHHHHHHHHHHH-
---HHHHHHHHHHHHHHT--
---HHHHHHHHHHHHHHHT-
---HHHHHHHHHHHHHHHH-
---HHHHHHHHHHHHHHHH-
---HHHHHHHHHHHHHHHH-
---HHHHHHHHHHHHHHHH-
---HHHHHHHHHHHHHHHH-
---HHHHHHHHHHHHHHHH-
---HHHHHHHHHHHHHHHH-
---HHHHHHHHHHHHHHTT-
---HHHHHHHHHHHHHHHH-
---HHHHHHHHHHHHHHHH-
---HHHHHHHHHHHHHHHH-
---HHHHHHHHHHHHHHTT-
---HHHHHHHHHHHHHHTT-
---HHHHHHHHHHHHHHHH-
---HHHHHHHHHHHHHHHH-
---HHHHHHHHHHHHHHH--
---HHHHHHHHHHHHHHTT-
---HHHHHHHHHHHHHHHH-
---HHHHHHHHHHHHHHTT-
---HHHHHHHHHHHHHHTT-
---HHHHHHHHHHHHHHS--
---HHHHHHHHHHHHHHTT-
---HHHHHHHHHHHHHHTT-
---HHHHHHHHHHHHHHTT-
---HHHHHHHHHHHHHHTT-
---HHHHHHHHHHHHHHH--
---HHHHHHHHHHHHHHHH-
---HHHHHHHHHHHHHHTT-
---HHHHHHHHHHHHHHHT-
---HHHHHHHHHHHHHHHH-
---HHHHHHHHHHHHHGGG-
---HHHHHHHHHHHHHTT--
---HHHHHHHHHHHTTSS--
---HHHHHHHHHHHHHHTT-
---HHHHHHHHHHHHHHTT-
---HHHHHHHHHHHHHHHH-
---HHHHHHHHHHHHHTTT-
---HHHHHHHHHHHHHTTT-
---HHHHHHHHHHHHHTTT-
---HHHHHHHHHHHHHHHH-
---HHHHHHHHHHHHHHHH-
---HHHHHHHHHHHHHHHH-
---HHHHHHHHHHHHHHHH-
---HHHHHHHHHHHHHHHH-
---HHHHHHHHHHHHHHHH-
---HHHHHHHHHHHHHHTT-
---HHHHHHHHHHHHHHHH-
---HHHHHHHHHHHHHHHH-
---HHHHHHHHHHHHHHTT-
---HHHHHHHHHHHHHHTT-
---HHHHHHHHHHHHHHH--
---HHHHHHHHHHHHHHTT-
---HHHHHHHHHHHHHHTT-
---HHHHHHHHHHHHHHH--
---HHHHHHHHHHHHHHTT-
---HHHHHHHHHHHHHHH--
---HHHHHHHHHHHHHHHT-
---HHHHHHHHHHHHHTT--
---HHHHHHHHHHHHGGGG-
---HHHHHHHHHHHHHTT--
---HHHHHHHHHHHHGGGT-
---HHHHHHHHHHHTTSS--
---HHHHHHHHHHHHTSS--
---HHHHHHHHHHHHTTT--
---HHHHHHHHHHHTTSS--
---HHHHHHHHHHHHTS---
---HHHHHHHHHHHHTS---
---HHHHHHHHHHHHTS---
---HHHHHHHHHHHHHS---
---HHHHHHHHHHHHHT---
---HHHHHHHHHHHHTS---
---HHHHHHHHHHHTTS---
---HHHHHHHHHHHHTT---
---HHHHHHHHHHHHTSS--
---HHHHHHHHHHHTTS---
---HHHHHHHHHHHTTS---
---HHHHHHHHHHHTTS---
---HHHHHHHHHHHHTT---
---HHHHHHHHHHHHTTS--
---HHHHHHHHHHHTTSS--
---HHHHHHHHHHHHTTS--
---HHHHHHHHHHHHTTS--
---HHHHHHHHHHHHHTT--
---HHHHHHHHHHHHHHT--
---HHHHHHHHHHHHHTT--
---HHHHHHHHHHHHHTT--
---HHHHHHHHHHHHHTT--
---HHHHHHHHHHHHHHH--
---HHHHHHHHHHHHHHT--
---HHHHHHHHHHHHHHS--
---HHHHHHHHHHHHHHT--
---HHHHHHHHHHHHHHS--
---HHHHHHHHHHHHHHT--
---HHHHHHHHHHHHHHT--
---HHHHHHHHHHHHHHH--
---HHHHHHHHHHHHHHT--
---HHHHHHHHHHHHHHH--
---HHHHHHHHHHHHHHH--
---HHHHHHHHHHHHHHS--
---HHHHHHHHHHHHHHS--
---HHHHHHHHHHHHHHS--
---HHHHHHHHHHHHHHS--
---HHHHHHHHHHHHHHH--
---HHHHHHHHHHHHHHS--
---HHHHHHHHHHHHHHT--
---HHHHHHHHHHHHHHT--
---HHHHHHHHHHHHHHT--
---HHHHHHHHHHHHHHS--
---HHHHHHHHHHHHTTT--
---HHHHHHHHHHHHHHS--
---HHHHHHHHHHHHHHT--
---HHHHHHHHHHHHHHH--
---HHHHHHHHHHHHHHS--
---HHHHHHHHHHHHHHT--
---HHHHHHHHHHHHHHT--
---HHHHHHHHHHHHHHH--
---HHHHHHHHHHHHHHT--
---HHHHHHHHHHHHHHH--
---HHHHHHHHHHHHHHH--
---HHHHHHHHHHHHHHH--
---HHHHHHHHHHHHHTT--
---HHHHHHHHHHHHHTT--
---HHHHHHHHHHHHHTT--
---HHHHHHHHHHHHHHH--
---HHHHHHHHHHHHHHH--
---HHHHHHHHHHHHHHT--
---HHHHHHHHHHHHHTS--
---HHHHHHHHHHHHTTS--
---HHHHHHHHHHHHHTT--
---HHHHHHHHHHHHHHT--
---HHHHHHHHHHHHHHS--
---HHHHHHHHHHHHHHT--
---HHHHHHHHHHHHHHS--
---HHHHHHHHHHHHHTS--
---HHHHHHHHHHHHHTS--
---HHHHHHHHHHHTTTS--
---HHHHHHHHHHHHHHS--
---HHHHHHHHHHHHTT---
---HHHHHHHHHHHHHH---
---HHHHHHHHHHHHHTS--
---HHHHHHHHHHHHHHT--
---HHHHHHHHHHHHHHS--
---HHHHHHHHHHHHHTT--
---HHHHHHHHHHHHHTT--
---HHHHHHHHHHHHTTS--
---HHHHHHHHHHHHTTT--
---HHHHHHHHHHHHTTT--
---HHHHHHHHHHHHTTT--
---HHHHHHHHHHHHHTT--
---HHHHHHHHHHHHHHH--
---HHHHHHHHHHHHHHT--
---HHHHHHHHHHHHHHT--
---HHHHHHHHHHHHHHT--
---HHHHHHHHHHHHHTT--
---HHHHHHHHHHHHHHT--
---HHHHHHHHHHHHHTT--
---HHHHHHHHHHHHHTT--
---HHHHHHHHHHHHHTT--
---HHHHHHHHHHHHHTT--
---HHHHHHHHHHHHHTT--
---HHHHHHHHHHHHHTT--
---HHHHHHHHHHHHHHH--
---HHHHHHHHHHHHHTT--
---HHHHHHHHHHHHHTT--
---HHHHHHHHHHHHHHH--
--SHHHHHHHHHHHHHHH--
---HHHHHHHHHHHHHHH--
---HHHHHHHHHHHHHHH--
---HHHHHHHHHHHHHHH--
---HHHHHHHHHHHHHHH--
---HHHHHHHHHHHHHHT--
---HHHHHHHHHHHHHHH--
---HHHHHHHHHHHHHHH--
---HHHHHHHHHHHHHHS--
---HHHHHHHHHHHHHHH--
---HHHHHHHHHHHHHHH--
---HHHHHHHHHHHHHHH--
---HHHHHHHHHHHHHHH--
---HHHHHHHHHHHHHHH--
---HHHHHHHHHHHHHHH--
---HHHHHHHHHHHHHHH--
---HHHHHHHHHHHHHTT--
---HHHHHHHHHHHHHHH--
---HHHHHHHHHHHHHTT--
---HHHHHHHHHHHHHHH--
---HHHHHHHHHHHHHTT--
---HHHHHHHHHHHHHHH--
---HHHHHHHHHHHHHTT--
---HHHHHHHHHHHHHTT--
---HHHHHHHHHHHHHHH--
---HHHHHHHHHHHHHHH--
---HHHHHHHHHHHHHTT--
---HHHHHHHHHHHHHHH--
---HHHHHHHHHHHHHHT--
---HHHHHHHHHHHHTTT--
---HHHHHHHHHHHHHHH--
---HHHHHHHHHHHHHHT--
---HHHHHHHHHHHHHHS--
---HHHHHHHHHHHHHHH--
---HHHHHHHHHHHHHTT--
---HHHHHHHHHHHHHHH--
---HHHHHHHHHHHHHHH--
---HHHHHHHHHHHHHTT--
---HHHHHHHHHHHHHHH--
---HHHHHHHHHHHHHHH--
---HHHHHHHHHHHHTTT--
---HHHHHHHHHHHHHTS--
---HHHHHHHHHHHHHHH--
---HHHHHHHHHHHHTTS--
---HHHHHHHHHHHHHH---
---HHHHHHHHHHHHTTS--
---HHHHHHHHHHHHHHS--
---HHHHHHHHHHHHHHS--
---HHHHHHHHHHHHHSS--
---HHHHHHHHHHHHHTT--
---HHHHHHHHHHHHHHH--
---HHHHHHHHHHHHHHH--
---HHHHHHHHHHHHHHH--
---HHHHHHHHHHHHHHH--
---HHHHHHHHHHHHHTT--
---HHHHHHHHHHHHHTT--
---HHHHHHHHHHHHHHH--
---HHHHHHHHHHHHHHH--
---HHHHHHHHHHHHHTT--
---HHHHHHHHHHHHHHH--
---HHHHHHHHHHHHTTT--
---HHHHHHHHHHHHHHH--
---HHHHHHHHHHHHHHT--
---HHHHHHHHHHHHHTT--
---HHHHHHHHHHHHTTS--
---HHHHHHHHHHHHHTT--
---HHHHHHHHHHHHHHT--
---HHHHHHHHHHHHHTT--
---HHHHHHHHHHHHHTT--
---HHHHHHHHHHHHHHH--
---HHHHHHHHHHHHHHH--
---HHHHHHHHHHHHHHH--
---HHHHHHHHHHHHHHH--
---HHHHHHHHHHHHHHH--
---HHHHHHHHHHHHHHH--
---HHHHHHHHHHHHHHH--
---HHHHHHHHHHHHTTT--
---HHHHHHHHHHHHHHH--
---HHHHHHHHHHHHHHH--
---HHHHHHHHHHHHHTT--
---HHHHHHHHHHHHHTT--
---HHHHHHHHHHHHHTT--
---HHHHHHHHHHHHHHH--
---HHHHHHHHHHHHHHH--
---HHHHHHHHHHHHHTT--
---HHHHHHHHHHHHTTT--
---HHHHHHHHHHHHHHH--
---HHHHHHHHHHHHHHH--
---HHHHHHHHHHHHHTT--
---HHHHHHHHHHHHHTT--
---HHHHHHHHHHHHHTT--
---HHHHHHHHHHHHHHH--
---HHHHHHHHHHHHHHH--
---HHHHHHHHHHHHHHH--
---HHHHHHHHHHHHHHH--
---HHHHHHHHHHHHTTT--
---HHHHHHHHHHHHTTT--
---HHHHHHHHHHHHHHH--
---HHHHHHHHHHHHTTT--
---HHHHHHHHHHHHHHH--
---HHHHHHHHHHHHHTT--
---HHHHHHHHHHHHHTT--
---HHHHHHHHHHHHHTT--
---HHHHHHHHHHHHHTT--
---HHHHHHHHHHHHHTT--
---HHHHHHHHHHHHHHT--
---HHHHHHHHHHHHHTT--
---HHHHHHHHHHHHHHS--
---HHHHHHHHHHHHHHS--
---HHHHHHHHHHHHHHS--
---HHHHHHHHHHHHTTS--
---HHHHHHHHHHHHHHS--
---HHHHHHHHHHHHHHH--
---HHHHHHHHHHHHHHT--
---HHHHHHHHHHHHTTT--
---HHHHHHHHHHHHHTT--
---HHHHHHHHHHHHHTT--
---HHHHHHHHHHHHHHS--
---HHHHHHHHHHHHHHT--
---HHHHHHHHHHHHHHH--
---HHHHHHHHHHHHHTT--
---HHHHHHHHHHHHHTT--
---HHHHHHHHHHHHHTT--
---HHHHHHHHHHHHHHS--
---HHHHHHHHHHHHHHH--
---HHHHHHHHHHHHHTT--
---HHHHHHHHHHHHHHH--
---HHHHHHHHHHHHHHH--
---HHHHHHHHHHHHHTT--
---HHHHHHHHHHHHHHH--
---HHHHHHHHHHHHHTT--
---HHHHHHHHHHHHHTT--
---HHHHHHHHHHHHHHH--
---HHHHHHHHHHHHHHH--
---HHHHHHHHHHHHHTT--
---HHHHHHHHHHHHHHH--
---HHHHHHHHHHHHHHH--
---HHHHHHHHHHHHHHH--
---HHHHHHHHHHHHHHH--
---HHHHHHHHHHHHHTT--
---HHHHHHHHHHHHHTT--
---HHHHHHHHHHHHHTT--
---HHHHHHHHHHHHTTT--
---HHHHHHHHHHHHHHH--
---HHHHHHHHHHHHHTT--
---HHHHHHHHHHHHHHH--
---HHHHHHHHHHHHHTT--
---HHHHHHHHHHHHHTT--
---HHHHHHHHHHHHHTT--
---HHHHHHHHHHHHHTT--
---HHHHHHHHHHHHHTT--
---HHHHHHHHHHHHHHH--
---HHHHHHHHHHHHHHH--
---HHHHHHHHHHHHHTT--
---HHHHHHHHHHHHHHH--
---HHHHHHHHHHHHHTT--
---HHHHHHHHHHHHHTT--
---HHHHHHHHHHHHHTT--
---HHHHHHHHHHHHHTT--
---HHHHHHHHHHHHHTT--
---HHHHHHHHHHHHHTT--
---HHHHHHHHHHHHHHH--
---HHHHHHHHHHHHHHH--
---HHHHHHHHHHHHHTT--
---HHHHHHHHHHHHHHT--
---HHHHHHHHHHHHHHT--
---HHHHHHHHHHHHHHH--
---HHHHHHHHHHHHHTT--
---HHHHHHHHHHHHHTT--
---HHHHHHHHHHHHHHT--
---HHHHHHHHHHHHHHS--
---HHHHHHHHHHHHHHT--
---HHHHHHHHHHHHHHT--
---HHHHHHHHHHHHHHT--
---HHHHHHHHHHHHHHS--
---HHHHHHHHHHHHHSS--
---HHHHHHHHHHHHHHT--
---HHHHHHHHHHHHHHH--
---HHHHHHHHHHHHHTT--
---HHHHHHHHHHHHHHT--
---HHHHHHHHHHHHHHT--
---HHHHHHHHHHHHHHS--
---HHHHHHHHHHHHHH---
---HHHHHHHHHHHHHHS--
---HHHHHHHHHHHHHHT--
---HHHHHHHHHHHHHHT--
---HHHHHHHHHHHHHHT--
---HHHHHHHHHHHHHTT--
---HHHHHHHHHHHHHHH--
---HHHHHHHHHHHHHTS--
---HHHHHHHHHHHHHTT--
---HHHHHHHHHHHHHTT--
---HHHHHHHHHHHHTTT--
---HHHHHHHHHHHHHTT--
---HHHHHHHHHTHHHHH--
---HHHHHHHHHHHHHHH--
---HHHHHHHHHHHTTTS--
---HHHHHHHHHHHHHTT--
---HHHHHHHHHHHGGGT--
---HHHHHHHHHHHHGGG--
---HHHHHHHHHHHHHHT--
---HHHHHHHHHHHHHHH--
---HHHHHHHHHHHHHTT--
---HHHHHHHHHHHHHTT--
---HHHHHHHHHHHHHHT--
---HHHHHHHHHHHHHHS--
---HHHHHHHHHHHHHTT--
---HHHHHHHHHHHHHTT--
---HHHHHHHHHHHHHTT--
---HHHHHHHHHHHHHHH--
---HHHHHHHHHHHHGGG--
---HHHHHHHHHHHHTTS--
---HHHHHHHHHHHHHHH--
---HHHHHHHHHHHHHHH--
---HHHHHHHHHHHHHTT--
---HHHHHHHHHHHHHHH--
---HHHHHHHHHHHHHHH--
---HHHHHHHHHHHHHHH--
---HHHHHHHHHHHHHHH--
---HHHHHHHHHHHHHTT--
---HHHHHHHHHHHHHTT--
---HHHHHHHHHHHHHHH--
---HHHHHHHHHHHHHHH--
---HHHHHHHHHHHHHHT--
---HHHHHHHHHHHHHTT--
---HHHHHHHHHHHHHHH--
---HHHHHHHHHHHHHHH--
---HHHHHHHHHHHHHHH--
---HHHHHHHHHHHHHHH--
---HHHHHHHHHHHHHTT--
---HHHHHHHHHHHHHTT--
---HHHHHHHHHHHHTTT--
---HHHHHHHHHHHHHHH--
---HHHHHHHHHHHHHHH--
---HHHHHHHHHHHHHTT--
---HHHHHHHHHHHHHHH--
---HHHHHHHHHHHHHTT--
---HHHHHHHHHHHHHHH--
---HHHHHHHHHHHHHHH--
---HHHHHHHHHHHHHTT--
---HHHHHHHHHHHHHHH--
---HHHHHHHHHHHHHHH--
---HHHHHHHHHHHHHHH--
---HHHHHHHHHHHHTTT--
---HHHHHHHHHHHHHHH--
---HHHHHHHHHHHHHHH--
---HHHHHHHHHHHHHTT--
---HHHHHHHHHHHHHHH--
---HHHHHHHHHHHHHHH--
---HHHHHHHHHHHHHHH--
---HHHHHHHHHHHHHHH--
---HHHHHHHHHHHHHTT--
---HHHHHHHHHHHHHHH--
---HHHHHHHHHHHHHHH--
---HHHHHHHHHHHHHHH--
---HHHHHHHHHHHHHTT--
---HHHHHHHHHHHHHHH--
---HHHHHHHHHHHHHHH--
---HHHHHHHHHHHHHHH--
---HHHHHHHHHHHHHHH--
---HHHHHHHHHHHHHHH--
---HHHHHHHHHHHHHTT--
---HHHHHHHHHHHHHTT--
---HHHHHHHHHHHHHHH--
---HHHHHHHHHHHHHHH--
---HHHHHHHHHHHHHHH--
---HHHHHHHHHHHHHHH--
---HHHHHHHHHHHHHHH--
---HHHHHHHHHHHHHHH--
---HHHHHHHHHHHHHHH--
---HHHHHHHHHHHHHHH--
---HHHHHHHHHHHHHHH--
---HHHHHHHHHHHHHTT--
---HHHHHHHHHHHHHHH--
---HHHHHHHHHHHHHHH--
---HHHHHHHHHHHHHHS--
---HHHHHHHHHHHHHHH--
---HHHHHHHHHHHHHHH--
---HHHHHHHHHHHHHHH--
---HHHHHHHHHHHHHHH--
---HHHHHHHHHHHHHHH--
---HHHHHHHHHHHHHHH--
---HHHHHHHHHHHHHHH--
---HHHHHHHHHHHHHHH--
---HHHHHHHHHHHHHTT--
---HHHHHHHHHHHHTTT--
---HHHHHHHHHHHHHTT--
---HHHHHHHHHHHHHHT--
---HHHHHHHHHHHHHTT--
---HHHHHHHHHHHHHTT--
---HHHHHHHHHHHHHHH--
---HHHHHHHHHHHHHTT--
---HHHHHHHHHHHHHTT--
---HHHHHHHHHHHHHHT--
---HHHHHHHHHHHHHTT--
---HHHHHHHHHHHHHHS--
---HHHHHHHHHHHHHHH--
---HHHHHHHHHHHHHHT--
---HHHHHHHHHHHHHTS--
---HHHHHHHHHHHHHHT--
---HHHHHHHHHHHHHTT--
---HHHHHHHHHHHHHHH--
---HHHHHHHHHHHHHHH--
---HHHHHHHHHHHHHHH--
---HHHHHHHHHHHHHHT--
---HHHHHHHHHHHHHHT--
---HHHHHHHHHHHHHHTT-
---HHHHHHHHHHHHHHTT-
---HHHHHHHHHHHHHHH--
---HHHHHHHHHHHHHHH--
---HHHHHHHHHHHHHHH--
---HHHHHHHHHHHHHHH--
---HHHHHHHHHHHHHHH--
---HHHHHHHHHHHHHHH--
---HHHHHHHHHHHHHHH--
---HHHHHHHHHHHHHTT--
---HHHHHHHHHHHHHHT--
---HHHHHHHHHHHHHHH--
---HHHHHHHHHHHHHHH--
---HHHHHHHHHHHHHTS--
---HHHHHHHHHHHHHTT--
---HHHHHHHHHHHHHHH--
---HHHHHHHHHHHHHTT--
---HHHHHHHHHHHHHHT--
---HHHHHHHHHHHHHHH--
---HHHHHHHHHHHHHHH--
---HHHHHHHHHHHHTTT--
---HHHHHHHHHHHHHHH--
---HHHHHHHHHHHHHTT--
---HHHHHHHHHHHHHHH--
---HHHHHHHHHHHHHHH--
---HHHHHHHHHHHHHHH--
---HHHHHHHHHHHHHTT--
---HHHHHHHHHHHHHHH--
---HHHHHHHHHHHHHHH--
---HHHHHHHHHHHHHTT--
---HHHHHHHHHHHHHHH--
---HHHHHHHHHHHHHHH--
---HHHHHHHHHHHHHHT--
---HHHHHHHHHHHHHHH--
---HHHHHHHHHHHHHHH--
---HHHHHHHHHHHHHTT--
---HHHHHHHHHHHHHHH--
---HHHHHHHHHHHHHHH--
---HHHHHHHHHHHHHTT--
---HHHHHHHHHHHHHHH--
---HHHHHHHHHHHHHHH--
---HHHHHHHHHHHHHTT--
---HHHHHHHHHHHHHHH--
---HHHHHHHHHHHHHTT--
---HHHHHHHHHHHHHHH--
---HHHHHHHHHHHHHTT--
---HHHHHHHHHHHHHTT--
---HHHHHHHHHHHHHTT--
---HHHHHHHHHHHHHHH--
---HHHHHHHHHHHHHTT--
---HHHHHHHHHHHHHHH--
---HHHHHHHHHHHHHTT--
---HHHHHHHHHHHHHHH--
---HHHHHHHHHHHHHTT--
---HHHHHHHHHHHHHTT--
---HHHHHHHHHHHHHTT--
---HHHHHHHHHHHHHHH--
---HHHHHHHHHHHHHHH--
---HHHHHHHHHHHHHTT--
---HHHHHHHHHHHHHHH--
---HHHHHHHHHHHHHHS--
---HHHHHHHHHHHHHTS--
---HHHHHHHHHHHHHTT--
---HHHHHHHHHHHHHTT--
---HHHHHHHHHHHHHTT--
---HHHHHHHHHHHHHTT--
---HHHHHHHHHHHHHHT--
---HHHHHHHHHHHHHHT--
---HHHHHHHHHHHHHHS--
---HHHHHHHHHHHHHHT--
---HHHHHHHHHHHHHHT--
---HHHHHHHHHHHHTTS--
---HHHHHHHHHHHHHTS--
---HHHHHHHHHHHTTTS--
---HHHHHHHHHHHHTTS--
---HHHHHHHHHHHHTTS--
---HHHHHHHHHHHTTTS--
---HHHHHHHHHHHHHHS--
---HHHHHHHHHHHHHHS--
---HHHHHHHHHHHHHTT--
---HHHHHHHHHHHHTTS--
---HHHHHHHHHHHHTTS--
---HHHHHHHHHHHHHHS--
---HHHHHHHHHHHHTTS--
---HHHHHHHHHHHHHHT--
---HHHHHHHHHHHHHHT--
---HHHHHHHHHHHHHTT--
---HHHHHHHHHHHHHTS--
---HHHHHHHHHHHHHHT--
---HHHHHHHHHHHHHHT--
---HHHHHHHHHHHHHHT--
---HHHHHHHHHHHHHHT--
---HHHHHHHHHHHHTTS--
---HHHHHHHHHHHHHTS--
---HHHHHHHHHHHHHTS--
---HHHHHHHHHHHTTTT--
---HHHHHHHHHHHHHHS--
---HHHHHHHHHHHHHHH--
---HHHHHHHHHHHHHTT--
---HHHHHHHHHHHHHHT--
---HHHHHHHHHHHHHTS--
---HHHHHHHHHHHHHHS--
---HHHHHHHHHHHHHHS--
---HHHHHHHHHHHHHHS--
---HHHHHHHHHHHHHHS--
---HHHHHHHHHHHHHHT--
---HHHHHHHHHHHHHHT--
---HHHHHHHHHHHHHHT--
---HHHHHHHHHHHHHHS--
---HHHHHHHHHHHHHTS--
---HHHHHHHHHHHHHHT--
---HHHHHHHHHHHHHHT--
---HHHHHHHHHHHHHHT--
---HHHHHHHHHHHHHTT--
---HHHHHHHHHHHHHHT--
---HHHHHHHHHHHHHTT--
---HHHHHHHHHHHHHHS--
---HHHHHHHHHHHHHHS--
---HHHHHHHHHHHHTTS--
---HHHHHHHHHHHHHHS--
---HHHHHHHHHHHHTTS--
---HHHHHHHHHHHHTTS--
---HHHHHHHHHHHHHHS--
---HHHHHHHHHHHHHSS--
---HHHHHHHHHHHHHHS--
---HHHHHHHHHHHHHHS--
---HHHHHHHHHHHHHHH--
---HHHHHHHHHHHHHHH--
---HHHHHHHHHHHHHHH--
---HHHHHHHHHHHHHHH--
---HHHHHHHHHHHHHHH--
---HHHHHHHHHHHHTTS--
---HHHHHHHHHHHTTSS--
---HHHHHHHHHHHHHHT--
---HHHHHHHHHHHHHTT--
---HHHHHHHHHHHHHHT--
---HHHHHHHHHHHHHHHH-
---HHHHHHHHHHHHHHHH-
---HHHHHHHHHHHHHHHH-
---HHHHHHHHHHHHHHHH-
---HHHHHHHHHHHHHHHH-
---HHHHHHHHHHHHHHTT-
---HHHHHHHHHHHHHHHH-
---HHHHHHHHHHHHHHT--
---HHHHHHHHHHHHHHHT-
---HHHHHHHHHHHHHHHH-
---HHHHHHHHHHHHHTTT-
---HHHHHHHHHHHHHHHH-
---HHHHHHHHHHHHHHT--
---HHHHHHHHHHHHHHHT-
---HHHHHHHHHHHHHHHT-
---HHHHHHHHHHHHHHHT-
---HHHHHHHHHHHHHHHH-
---HHHHHHHHHHHHHHHT-
---HHHHHHHHHHHHHHHH-
---HHHHHHHHHHHHHHHH-
---HHHHHHHHHHHHHHHH-
---HHHHHHHHHHHHHHHT-
---HHHHHHHHHHHHHHTT-
---HHHHHHHHHHHHHHHH-
---HHHHHHHHHHHHHHHH-
---HHHHHHHHHHHHHHHH-
---HHHHHHHHHHHHHHH--
---HHHHHHHHHHHHHHTT-
---HHHHHHHHHHHHHHHH-
---HHHHHHHHHHHHHHTT-
---HHHHHHHHHHHHHHTT-
---HHHHHHHHHHHHHTTT-
---HHHHHHHHHHHHHHHH-
---HHHHHHHHHHHHHHTT-
---HHHHHHHHHHHHHHTT-
---HHHHHHHHHHHHHHTT-
---HHHHHHHHHHHHHHHT-
---HHHHHHHHHHHHHTT--
---HHHHHHHHHHTTSTT--
---HHHHHHHHHHHHTGGG-
---HHHHHHHHHHHTTTTT-
---HHHHHHHHHHHTTTTT-
---HHHHHHHHHHHTTTTT-
---HHHHHHHHHHHTTTTT-
---HHHHHHHHHHHHHTTT-
---HHHHHHHHHHHHHTTT-
---HHHHHHHHHHHHHHTT-
---HHHHHHHHHHHHHHTT-
---HHHHHHHHHHHTTTTT-
---HHHHHHHHHHHHHHTT-
---HHHHHHHHHHHTTTTT-
---HHHHHHHHHHHHHTTT-
---HHHHHHHHHHHHHTTT-
---HHHHHHHHHHTTTTTT-
---HHHHHHHHHHHHHTTT-
---HHHHHHHHHHHHHTT--
---HHHHHHHHHHHHHHTT-
---HHHHHHHHHHHHHHTT-
---HHHHHHHHHHHHHHTT-
---HHHHHHHHHHHHHHHH-
---HHHHHHHHHHHHHHHH-
---HHHHHHHHHHHHHHHH-
---HHHHHHHHHHHHHHTT-
---HHHHHHHHHHHHHTTT-
---HHHHHHHHHHHHHTTT-
---HHHHHHHHHHHHHTTT-
---HHHHHHHHHHHHGGGT-
---HHHHHHHHHHHHTTTT-
---HHHHHHHHHHHTTGGG-
---HHHHHHHHHHHTTGGG-
---HHHHHHHHHHHTTTTT-
---HHHHHHHHHHHTTTTT-
---HHHHHHHHHHHTTGGG-
---HHHHHHHHHHHHHGGG-
---HHHHHHHHHHHHHTTT-
---HHHHHHHHHHHHTTTT-
---HHHHHHHHHHHHHGGG-
---HHHHHHHHHHHHGGGG-
---HHHHHHHHHHHGGGGT-
---HHHHHHHHHHTTHHHH-
---HHHHHHHHHHHGGGG--
---HHHHHHHHHHHGGGS--
---HHHHHHHHHHHTTGGG-
---HHHHHHHHHHHHSGGG-
---HHHHHHHHHHHTTGGG-
---HHHHHHHHHHHHTGGG-
---HHHHHHHHHHHTTGGG-
---HHHHHHHHHHHTTGGG-
---HHHHHHHHHHHTTTTT-
---HHHHHHHHHHHHSGGG-
---HHHHHHHHHHHHHHTT-
---HHHHHHHHHHHTTTTT-
---HHHHHHHHHHHTTTTT-
---HHHHHHHHHHHTTTTT-
---HHHHHHHHHHHHTTTT-
---HHHHHHHHHHHTTTTT-
---HHHHHHHHHHHTTGGG-
---HHHHHHHHHHHTTTTT-
---HHHHHHHHHHHHHTTT-
---HHHHHHHHHHTTTTTT-
---HHHHHHHHHHHHHTTT-
---HHHHHHHHHHHTTTTT-
---HHHHHHHHHHHHTTTT-
---HHHHHHHHHHHTTTTT-
---HHHHHHHHHHHHTTTT-
---HHHHHHHHHHHHTTTT-
---HHHHHHHHHHHTTTTT-
---HHHHHHHHHHHHTGGG-
---HHHHHHHHHHHTSGGG-
---HHHHHHHHHHHTTGGG-
---HHHHHHHHHHHTTTTT-
---HHHHHHHHHHHHTTTT-
---HHHHHHHHHHHT-GGG-
---HHHHHHHHHHHHTGGG-
---HHHHHHHHHHHTTTT--
---HHHHHHHHHHHH-GGG-
---HHHHHHHHHHHHTGGG-
---HHHHHHHHHHHTTTTT-
---HHHHHHHHHHHHGGGT-
---HHHHHHHHHHHHGGGG-
---HHHHHHHHHHHHGGGT-
---HHHHHHHHHHHHHGGG-
---HHHHHHHHHHHHHHHT-
---HHHHHHHHHHHHHGGG-
---HHHHHHHHHHHTTTTT-
---HHHHHHHHHHHHHHTT-
---HHHHHHHHHHHHHHHH-
---HHHHHHHHHHHHHHH--
---HHHHHHHHHHHHHHHH-
---HHHHHHHHHHHHHHHH-
---HHHHHHHHHHHHHHHH-
---HHHHHHHHHHHHHHHH-
---HHHHHHHHHHHHHHHH-
---HHHHHHHHHHHHHHHH-
---HHHHHHHHHHHHHTTT-
---HHHHHHHHHHHHHHHH-
---HHHHHHHHHHHHHHHH-
---HHHHHHHHHHHHHHHH-
---HHHHHHHHHHHHHHHH-
---HHHHHHHHHHHHHHHH-
---HHHHHHHHHHHHHTTT-
---HHHHHHHHHHHHHHHH-
---HHHHHHHHHHHHHHTT-
---HHHHHHHHHHHHHTTT-
---HHHHHHHHHHHHHHHH-
---HHHHHHHHHHHHHHTT-
---HHHHHHHHHHHHHHHH-
---HHHHHHHHHHHHHHTT-
---HHHHHHHHHHHHHHHH-
---HHHHHHHHHHHHHHTT-
---HHHHHHHHHHHHHTT--
---HHHHHHHHHHHHHHHH-
---HHHHHHHHHHHHHHH--
---HHHHHHHHHHHHHHHH-
---HHHHHHHHHHHHHHHH-
---HHHHHHHHHHHHHHHH-
---HHHHHHHHHHHHHHHH-
---HHHHHHHHHHHHHHHH-
---HHHHHHHHHHHHHHHH-
---HHHHHHHHHHHHHTT--
---HHHHHHHHHHHHHHH--
---HHHHHHHHHHHHHHH--
---HHHHHHHHHHHHHHH--
---HHHHHHHHHHHHHHH--
---HHHHHHHHHHHHHHHT-
---HHHHHHHHHHHHTTTT-
---HHHHHHHHHHHHHHHT-
---HHHHHHHHHHHHHHHT-
---HHHHHHHHHHHHHHHT-
---HHHHHHHHHHHHHHHT-
---HHHHHHHHHHHHHHHT-
---HHHHHHHHHHHHHHHT-
---HHHHHHHHHHHHHHHT-
---HHHHHHHHHHHHHHHT-
---HHHHHHHHHHHHHHHT-
---HHHHHHHHHHHHTTTT-
---HHHHHHHHHHHHHHTT-
---HHHHHHHHHHHHHTTT-
---HHHHHHHHHHHHHHHT-
---HHHHHHHHHHHHHHHT-
---HHHHHHHHHHHHHTTT-
---HHHHHHHHHHHHTTTT-
---HHHHHHHHHHHHHTTT-
---HHHHHHHHHHHHHHHT-
---HHHHHHHHHHHHHHHT-
---HHHHHHHHHHHHTTTT-
---HHHHHHHHHHHHHTTT-
---HHHHHHHHHHHHHTTT-
---HHHHHHHHHHHHHHS--
---HHHHHHHHHHHHHHS--
---HHHHHHHHHHHHTTS--
---HHHHHHHHHHHHTT---
---HHHHHHHHHHHHHH---
---HHHHHHHHHHHHTT---
---HHHHHHHHHHHHTT---
---HHHHHHHHHHHHTT---
---HHHHHHHHHHHHHH---
---HHHHHHHHHHHHHH---
---HHHHHHHHHHHHHH---
---HHHHHHHHHHHHHT---
---HHHHHHHHHHHHHTS--
---HHHHHHHHHHHHHTS--
---HHHHHHHHHHHHTTS--
---HHHHHHHHHHHHTTS--
---HHHHHHHHHHHHHTS--
---HHHHHHHHHHHHTTS--
---HHHHHHHHHHHTTSS--
---HHHHHHHHHHHHHTS--
---HHHHHHHHHHHHTT---
---HHHHHHHHHHHHTTS--
---HHHHHHHHHHHHTT---
---HHHHHHHHHHHHHH---
---HHHHHHHHHHHHHHS--
---HHHHHHHHHHHHHH---
---HHHHHHHHHHHGGG---
---HHHHHHHHHHHTTT---
--SHHHHHHHHHHHTTT---
---HHHHHHHHHHHHHH---
---HHHHHHHHHHHHHH---
---HHHHHHHHHHHHHH---
---HHHHHHHHHHHHHH---
---HHHHHHHHHHHHHH---
---HHHHHHHHHHHHHH---
---HHHHHHHHHHHHHT---
---HHHHHHHHHHHHTT---
---HHHHHHHHHHHHHH---
---HHHHHHHHHHHHHHS--
---HHHHHHHHHHHHHTS--
---HHHHHHHHHHHHTTS--
---HHHHHHHHHHHHHHS--
---HHHHHHHHHHHHTTS--
---HHHHHHHHHHHHHHS--
---HHHHHHHHHHHHTTS--
---HHHHHHHHHHHHHH---
---HHHHHHHHHHHHTT---
---HHHHHHHHHHHHHHS--
---HHHHHHHHHHHHHH---
---HHHHHHHHHHHHHH---
---HHHHHHHHHHHHHHS--
---HHHHHHHHHHHHHSS--
---HHHHHHHHHHHHHH---
---HHHHHHHHHHHHHH---
---HHHHHHHHHHHHHT---
---HHHHHHHHHHHHHSS--
---HHHHHHHHHHHHHT---
---HHHHHHHHHHHTTT---
---HHHHHHHHHHHHHH---
---HHHHHHHHHHHHTT---
---HHHHHHHHHHHHTT---
---HHHHHHHHHHHHHH---
---HHHHHHHHHHHHTT---
---HHHHHHHHHHHHTT---
---HHHHHHHHHHHHTT---
---HHHHHHHHHHHHTT---
---HHHHHHHHHHHHHH---
---HHHHHHHHHHHHTT---
---HHHHHHHHHHHHHHS--
---HHHHHHHHHHHHHHS--
---HHHHHHHHHHHHTT---
---HHHHHHHHHHHHHH---
---HHHHHHHHHHHTTT---
---HHHHHHHHHHHHTT---
---HHHHHHHHHHHHHT---
---HHHHHHHHHHHHTT---
---HHHHHHHHHHHHTT---
---HHHHHHHHHHHHHH---
---HHHHHHHHHHHHTT---
---HHHHHHHHHHHHHH---
---HHHHHHHHHHHHHT---
---HHHHHHHHHHHHTT---
---HHHHHHHHHHHHTT---
---HHHHHHHHHHHHTS---
---HHHHHHHHHHHHHT---
---HHHHHHHHHHHHTT---
---HHHHHHHHHHGGGS---
---HHHHHHHHHHGGGS---
---HHHHHHHHHGGGGG---
---HHHHHHHHHHHGGG---
---HHHHHHHHHHGGG-TT-
---HHHHHHHHHHGGGG---
---HHHHHHHHHGGGGS---
---HHHHHHHHHHGGG----
---HHHHHHHHHGGGG-S--
---HHHHHHHHHHGGGG---
---HHHHHHHHHGGGGG---
---HHHHHHHHHHGGGS---
---HHHHHHHHHHHHH----
---HHHHHHHHHHGGG----
---HHHHHHHHHGGGG-S--
---HHHHHHHHTTGGGS---
---HHHHHHHHTTGGG----
---HHHHHHHHTTGGG----
---HHHHHHHHTTGGG-S--
---HHHHHHHHHGGGG----
---HHHHHHHHHGGGS----
---HHHHHHHHHGGGT----
---HHHHHHHHHGGGT----
---HHHHHHHHHHHHH----
---HHHHHHHHHGGGT----
---HHHHHHHHHGGGT----
---HHHHHHHHHHGGG----
---HHHHHHHHHHHHH----
---HHHHHHHHHHHHH----
---HHHHHHHHHHTTT-S--
---HHHHHHHHHHHHH----
---HHHHHHHHHHHHT-TT-
---HHHHHHHHHHHHT----
---HHHHHHHHHHHTT----
---HHHHHHHHHHHHT----
---HHHHHHHHHHHHH----
---HHHHHHHHHHHTT----
---HHHHHHHHHHHHH-S--
---HHHHHHHHHHHHH-S--
---HHHHHHHHHHHHH-S--
---HHHHHHHHHHTTS-S--
---HHHHHHHHHHHHH-S--
---HHHHHHHHHHHHH-S--
---HHHHHHHHHHHHH-S--
---HHHHHHHHHHHHHSS--
---HHHHHHHHHHHHH-S--
---HHHHHHHHHHHHH-S--
---HHHHHHHHHHHHH-S--
---HHHHHHHHHHHHH-S--
---HHHHHHHHHHTTT-S--
---HHHHHHHHHHHHH-S--
---HHHHHHHHHHTTT-S--
---HHHHHHHHHHHHH-S--
---HHHHHHHHHHHHH-S--
---HHHHHHHHHHHTT-S--
---HHHHHHHHHHHTT----
---HHHHHHHHHHHHT-S--
---HHHHHHHHHHTTT-S--
---HHHHHHHHHHTTS-S--
---HHHHHHHHHHHTT----
---HHHHHHHHHHTTT----
---HHHHHHHHHHHHH----
---HHHHHHHHHGGGT-S--
---HHHHHHHHHHHHH-S--
---HHHHHHHHHHHHH-S--
---HHHHHHHHHHHTT-S--
---HHHHHHHHHHHHH-S--
---HHHHHHHHHHTTS-S--
---HHHHHHHHHHHHH-S--
---HHHHHHHHHHTTS-S--
---HHHHHHHHHGGGS-S--
---HHHHHHHHHHHHH-S--
---HHHHHHHHHHHTT-S--
---HHHHHHHHHHHHHSS--
---HHHHHHHHHHHHH-S--
---HHHHHHHHHHHHH-S--
---HHHHHHHHHHHTT-S--
---HHHHHHHHHHHHH-S--
---HHHHHHHHHHHHT-S--
---HHHHHHHHHHHHH-S--
---HHHHHHHHHHHTT-S--
---HHHHHHHHHHHTT-S--
---HHHHHHHHHHHHS-S--
---HHHHHHHHHHHTT-S--
---HHHHHHHHHHHHH-S--
---HHHHHHHHHHHHS-S--
---HHHHHHHHHHHHH-S--
---HHHHHHHHHHHHS-S--
---HHHHHHHHHHHHS-S--
---HHHHHHHHHHHTT-S--
---HHHHHHHHHHHTT-S--
---HHHHHHHHHHHHH-S--
---HHHHHHHHHHHTT-S--
---HHHHHHHHHHHHH-S--
---HHHHHHHHHHHTT-S--
---HHHHHHHHHHHTT-S--
---HHHHHHHHHHHHH-S--
---HHHHHHHHHHHTT-S--
---HHHHHHHHHHHHH-S--
---HHHHHHHHHHTTT-S--
---HHHHHHHHHHTTT-S--
---HHHHHHHHHHHHH-S--
---HHHHHHHHHHHTT-S--
---HHHHHHHHHHHTT-S--
---HHHHHHHHHHHTT-S--
---HHHHHHHHHHHHS-S--
---HHHHHHHHHHHHT-S--
---HHHHHHHHHHHTT-S--
---HHHHHHHHHHHTTSS--
---HHHHHHHHHHHHH-S--
---HHHHHHHHHHHTTSS--
---HHHHHHHHHHHTTSS--
---HHHHHHHHHHHHT-S--
---HHHHHHHHHHHHT-S--
---HHHHHHHHHHHTT-S--
---HHHHHHHHHHHHH-S--
---HHHHHHHHHHHHH-S--
---HHHHHHHHHHHTT-S--
---HHHHHHHHHHHHH-S--
---HHHHHHHHHHHTT-S--
---HHHHHHHHHHHHH-S--
---HHHHHHHHHHHHS-S--
---HHHHHHHHHHHTT-S--
---HHHHHHHHHHHHH-S--
---HHHHHHHHHHHHHSS--
---HHHHHHHHHHHHHSS--
---HHHHHHHHHHHHH-S--
---HHHHHHHHHHHHH-S--
---HHHHHHHHHGGGT-TT-
---HHHHHHHHHHHTT-TT-
---HHHHHHHHHHHHT-S--
---HHHHHHHHHHHHS----
---HHHHHHHHHHHTT-S--
---HHHHHHHHHHHHH-S--
---HHHHHHHHHHHHH----
---HHHHHHHHHHHHH----
---HHHHHHHHHHHHH----
---HHHHHHHHHHHHH----
---HHHHHHHHHHHHH----
---HHHHHHHHHHHHH----
---HHHHHHHHHHHHHSS--
---HHHHHHHHHHHTTSTT-
---HHHHHHHHHHHHHSS--
---HHHHHHHHHHHHTSS--
---HHHHHHHHHHHHT-S--
---HHHHHHHHHHHHT----
---HHHHHHHHHHHHHSTT-
---HHHHHHHHHHHTTSS--
---HHHHHHHHHHHHTSS--
---HHHHHHHHHHHHTSS--
---HHHHHHHHHHHHHSS--
---HHHHHHHHHHHHTSS--
---HHHHHHHHHHHTTSS--
---HHHHHHHHHHHHHSS--
---HHHHHHHHHHHHHSS--
---HHHHHHHHHHHHHSS--
---HHHHHHHHHHHHHSTT-
---HHHHHHHHHHHTTSS--
---HHHHHHHHHHHHHSS--
---HHHHHHHHHHHTTSS--
---HHHHHHHHHHHHHS---
---HHHHHHHHHHHTT----
---HHHHHHHHHHHTT----
---HHHHHHHHHHHTT----
---HHHHHHHHHHHHH----
---HHHHHHHHHHHTT-S--
---HHHHHHHHHHHHH----
---HHHHHHHHHHHHH----
---HHHHHHHHHHHHH----
---HHHHHHHHHHHTS-S--
---HHHHHHHHHHHTT-TT-
---HHHHHHHHHHHHT-TT-
---HHHHHHHHHHHHH-S--
---HHHHHHHHHHHHH-S--
---HHHHHHHHHHHHT-S--
---HHHHHHHHHHHHHSTT-
---HHHHHHHHHHHHTSS--
---HHHHHHHHHHHHTSS--
---HHHHHHHHHHHHHSS--
---HHHHHHHHHHHTTSS--
---HHHHHHHHHHHTT-S--
---HHHHHHHHHHHHT-S--
---HHHHHHHHHHHTT-S--
---HHHHHHHHHHHHT-S--
---HHHHHHHHHHHHH-S--
---HHHHHHHHHHHHT-S--
---HHHHHHHHHHHHT-S--
---HHHHHHHHHHHTT----
---HHHHHHHHHHHHH-S--
---HHHHHHHHHHHHHSS--
---HHHHHHHHHHHHH-S--
---HHHHHHHHHHHHH-S--
---HHHHHHHHHHHHT-S--
---HHHHHHHHHHHHH-S--
---HHHHHHHHHHHHH-S--
---HHHHHHHHHHHHH-S--
---HHHHHHHHHHHHT-S--
---HHHHHHHHHHHHS-S--
---HHHHHHHHHHHHT-S--
---HHHHHHHHHHHHH-S--
---HHHHHHHHHHHTT-S--
---HHHHHHHHHHHHH-S--
---HHHHHHHHHHHTT-S--
---HHHHHHHHHHHHT-S--
---HHHHHHHHHHHHH-S--
---HHHHHHHHHHHHT-S--
---HHHHHHHHHHHHS-S--
---HHHHHHHHHHHHT-S--
---HHHHHHHHHHHHS-S--
---HHHHHHHHHHHHT-S--
---HHHHHHHHHHHHT-S--
---HHHHHHHHHHHHT-S--
---HHHHHHHHHHHTT-S--
---HHHHHHHHHHHHHSS--
---HHHHHHHHHHHHT-S--
---HHHHHHHHHHHTT-S--
---HHHHHHHHHHHTT-S--
---HHHHHHHHHHHHH-S--
---HHHHHHHHHHHHH-S--
---HHHHHHHHHHHTT-S--
---HHHHHHHHHHHTT-S--
---HHHHHHHHHHTTT-S--
---HHHHHHHHHHHHT-S--
---HHHHHHHHHHHHH-S--
---HHHHHHHHHHHHHSS--
---HHHHHHHHHHHHTSS--
---HHHHHHHHHHHTT-S--
---HHHHHHHHHHHHH-S--
---HHHHHHHHHHHHT-S--
---HHHHHHHHHHHHH-S--
---HHHHHHHHHHHHH-S--
---HHHHHHHHHHTTT-S--
---HHHHHHHHHHHTT-S--
---HHHHHHHHHHHHH-S--
---HHHHHHHHHHHTT-S--
---HHHHHHHHHHTTTSS--
---HHHHHHHHHHHHH-S--
---HHHHHHHHHHHHH-S--
---HHHHHHHHHHHTT-S--
---HHHHHHHHHHTTT-S--
---HHHHHHHHHHTTS-S--
---HHHHHHHHHHHTT-S--
---HHHHHHHHHHGGG-S--
---HHHHHHHHHHHTT-TT-
---HHHHHHHHHHHTT-S--
---HHHHHHHHHHTTS-S--
---HHHHHHHHHHTTT-TT-
---HHHHHHHHHHTTT-S--
---HHHHHHHHHHTTT-TT-
---HHHHHHHHHHHTT-TT-
---HHHHHHHHHHHTS-S--
---HHHHHHHHHHHTT-TT-
---HHHHHHHHHHHTT-TT-
---HHHHHHHHHHHTTSTT-
---HHHHHHHHHHHHHSTT-
---HHHHHHHHHHHHHSTT-
---HHHHHHHHHHHHHSTT-
---HHHHHHHHHHHTT-TT-
---HHHHHHHHHHHTTSTT-
---HHHHHHHHHHHHH-TT-
---HHHHHHHHHHHTT-TT-
---HHHHHHHHHHHHH-TT-
---HHHHHHHHHHHHH-TT-
---HHHHHHHHHHHHH-TT-
---HHHHHHHHHHHTT-TT-
---HHHHHHHHHHHTT-TT-
---HHHHHHHHHHHTT-TT-
---HHHHHHHHHHHHH-TT-
---HHHHHHHHHHHTT-TT-
---HHHHHHHHHHHTT-TT-
---HHHHHHHHHHHTT-TT-
---HHHHHHHHHHHTT-TT-
---HHHHHHHHHHHTT-TT-
---HHHHHHHHHHHTTSS--
---HHHHHHHHHHHTT-TT-
---HHHHHHHHHHHHS-S--
---HHHHHHHHHHHTT-TT-
---HHHHHHHHHHHHHSTT-
---HHHHHHHHHHHHH-TT-
---HHHHHHHHHHHHHSS--
---HHHHHHHHHHTTS-S--
---HHHHHHHHHHHTT-TT-
---HHHHHHHHHHHHH-TT-
---HHHHHHHHHHHHH-TT-
---HHHHHHHHHHHTT-TT-
---HHHHHHHHHHHHH-TT-
---HHHHHHHHHHHTSSTT-
---HHHHHHHHHHHHH-TT-
---HHHHHHHHHHHHH-TT-
---HHHHHHHHHHHHSSS--
---HHHHHHHHHHHHHSS--
---HHHHHHHHHHHHH-TT-
---HHHHHHHHHHHTT-TT-
---HHHHHHHHHHHHH-TT-
---HHHHHHHHHHHHH-TT-
---HHHHHHHHHHHHH-TT-
---HHHHHHHHHHHHH-TT-
---HHHHHHHHHHHTT-TT-
---HHHHHHHHHHHHH-TT-
---HHHHHHHHHHHTT-TT-
---HHHHHHHHHHHTT-S--
---HHHHHHHHHHHSS-S--
---HHHHHHHHHHHTT-TT-
---HHHHHHHHHHHHHSTT-
---HHHHHHHHHHHHHSTT-
---HHHHHHHHHHHTS-TT-
---HHHHHHHHHHHTT-TT-
---HHHHHHHHHHHHT-TT-
---HHHHHHHHHHHHH-TT-
---HHHHHHHHHHHHH-TT-
---HHHHHHHHHHHHT-TT-
---HHHHHHHHHHHTT-TT-
---HHHHHHHHHHHTT----
---HHHHHHHHHHHTT----
---HHHHHHHHHHHHS-TT-
---HHHHHHHHHHHHT----
---HHHHHHHHHHHHH-TT-
---HHHHHHHHHHHTT-S--
---HHHHHHHHHHHHH-S--
---HHHHHHHHHHHHH-TT-
---HHHHHHHHHHHHH-TT-
---HHHHHHHHHHHTTSTT-
---HHHHHHHHHHHTT-S--
---HHHHHHHHHHHHH-TT-
---HHHHHHHHHHHTT-TT-
---HHHHHHHHHHHTT-TT-
---HHHHHHHHHHHTT-TT-
---HHHHHHHHHHHHT-TT-
---HHHHHHHHHHHHHSTT-
---HHHHHHHHHHHHSSTT-
---HHHHHHHHHHHHSSTT-
---HHHHHHHHHHHHTSTT-
---HHHHHHHHHHHHT-TT-
---HHHHHHHHHHHHTSTT-
---HHHHHHHHHHHTTSTT-
---HHHHHHHHHHHHTSTT-
---HHHHHHHHHHHHSSTT-
---HHHHHHHHHHHHSSTT-
---HHHHHHHHHHHHTSTT-
---HHHHHHHHHHHHTSS--
---HHHHHHHHHHHTTSS--
---HHHHHHHHHHHHTSS--
---HHHHHHHHHHHTTSS--
---HHHHHHHHHHHTTSS--
---HHHHHHHHHHHTTSS--
---HHHHHHHHHHHHTSS--
---HHHHHHHHHHHHS-S--
---HHHHHHHHHHHTTSS--
---HHHHHHHHHHHHHSS--
---HHHHHHHHHHHTTSS--
---HHHHHHHHHHHHS-S--
---HHHHHHHHHHHTTSS--
---HHHHHHHHHHHHHSS--
---HHHHHHHHHHHHTSS--
---HHHHHHHHHHHHTSS--
---HHHHHHHHHHHTSSS--
---HHHHHHHHHHHHSSS--
---HHHHHHHHHHHTTSS--
---HHHHHHHHHHHHHSS--
---HHHHHHHHHHHHH-S--
---HHHHHHHHHHHHHSS--
---HHHHHHHHHHHTTSS--
---HHHHHHHHHHHHHSS--
---HHHHHHHHHHHTTSS--
---HHHHHHHHHHHTTSS--
---HHHHHHHHHHHHTSS--
---HHHHHHHHHHHHTSS--
---HHHHHHHHHHHHTSS--
---HHHHHHHHHHHTTSS--
---HHHHHHHHHHHHT-S--
---HHHHHHHHHHHTT-S--
---HHHHHHHHHHHTT-S--
---HHHHHHHHHHHHTSS--
---HHHHHHHHHHHHT-S--
---HHHHHHHHHHHHTSS--
---HHHHHHHHHHHTTSS--
---HHHHHHHHHHHHTSS--
---HHHHHHHHHHHHTSS--
---HHHHHHHHHHHHTSS--
---HHHHHHHHHHHHHSS--
---HHHHHHHHHHHTTSS--
---HHHHHHHHHHHTTSS--
---HHHHHHHHHHHHH-S--
---HHHHHHHHHHHHTSS--
---HHHHHHHHHHHHHSS--
---HHHHHHHHHHHTT-S--
---HHHHHHHHHHHTT-S--
---HHHHHHHHHHHTT-S--
---HHHHHHHHHHHTTSS--
---HHHHHHHHHHHHHSS--
---HHHHHHHHHHHHTSS--
---HHHHHHHHHHHTT-S--
---HHHHHHHHHHTTSSS--
---HHHHHHHHHHHHSSS--
---HHHHHHHHHHHHSSTT-
---HHHHHHHHHHHHTSTT-
---HHHHHHHHHHHHTSTT-
---HHHHHHHHHHHHTSTT-
---HHHHHHHHHHHHSSS--
---HHHHHHHHHHHHTSTT-
---HHHHHHHHHHHH-STT-
---HHHHHHHHHHHH-STT-
---HHHHHHHHHHHHTSTT-
---HHHHHHHHHHHH-STT-
---HHHHHHHHHHHHT-TT-
---HHHHHHHHHHHHHSTT-
---HHHHHHHHHHHHSSTT-
---HHHHHHHHHHHTTSTT-
---HHHHHHHHHHHH--S--
---HHHHHHHHHHHTTSS--
---HHHHHHHHHHHHT-S--
---HHHHHHHHHHTT--S--
---HHHHHHHHHHTT--S--
---HHHHHHHHHHHH--S--
---HHHHHHHHHHHT--S--
---HHHHHHHHHHHH--S--
---HHHHHHHHHHHH--S--
---HHHHHHHHHHHTS-S--
---HHHHHHHHHHHHS-S--
---HHHHHHHHHHHHS-S--
---HHHHHHHHHHHHS-S--
---HHHHHHHHHHHHS-S--
---HHHHHHHHHHTTS-S--
---HHHHHHHHHHHHS-S--
---HHHHHHHHHHTTS----
---HHHHHHHHHHTTS----
---HHHHHHHHHHHHS----
---HHHHHHHHHHTTS----
---HHHHHHHHHHTTS----
---HHHHHHHHHHTTS----
---HHHHHHHHHHHH-----
---HHHHHHHHHHHHS----
---HHHHHHHHHHTT-----
---HHHHHHHHHHHHS----
---HHHHHHHHHHHHS----
---HHHHHHHHHHTTS----
---HHHHHHHHHHHHS----
---HHHHHHHHHHHHS-S--
---HHHHHHHHHTTTS----
---HHHHHHHHHHTT-----
---HHHHHHHHHHTSS----
---HHHHHHHHHHTSS----
---HHHHHHHHHHHT--S--
---HHHHHHHHHTTT-----
---HHHHHHHHHHHT-----
---HHHHHHHHHHHH-----
---HHHHHHHHHHHH-----
---HHHHHHHHHHHH-----
---HHHHHHHHHHHH-----
---HHHHHHHHHHHH-----
---HHHHHHHHHHHH-----
---HHHHHHHHHHHT-----
---HHHHHHHHHHHT-----
---HHHHHHHHHHHHS----
---HHHHHHHHHHHHS----
---HHHHHHHHHHHHS----
---HHHHHHHHHHHHT----
---HHHHHHHHHHHTT----
---HHHHHHHHHHHTT----
---HHHHHHHHHHHTS----
---HHHHHHHHHHHHS----
---HHHHHHHHHHHHT----
---HHHHHHHHHHHHT----
---HHHHHHHHHHHHT----
---HHHHHHHHHHHHS----
---HHHHHHHHHHHHT----
---HHHHHHHHHHHHT----
---HHHHHHHHHHHTT----
---HHHHHHHHHHHTS----
---HHHHHHHHHHHH-----
---HHHHHHHHHHHHH----
---HHHHHHHHHHHHS----
---HHHHHHHHHHHHS----
---HHHHHHHHHHHHS----
---HHHHHHHHHHHHT----
---HHHHHHHHHHHHT----
---HHHHHHHHHHHHT----
---HHHHHHHHHHHHSS---
---HHHHHHHHHHHHT----
---HHHHHHHHHHGGGS---
---HHHHHHHHHHHHTS---
---HHHHHHHHHHTTTS---
---HHHHHHHHHHHHSS---
---HHHHHHHHHHHHH----
---HHHHHHHHHHHHH----
---HHHHHHHHHHHTS----
---HHHHHHHHHHHHHS---
---HHHHHHHHHHHHHS---
---HHHHHHHHHHHTTS---
---HHHHHHHHHHHTTS---
---HHHHHHHHHHHHHS---
---HHHHHHHHHHHTTS---
---HHHHHHHHHHHHHS---
---HHHHHHHHHHHHHS---
---HHHHHHHHHHHHHS---
---HHHHHHHHHHTTSS---
---HHHHHHHHHHHHHS---
---HHHHHHHHHHHHHS---
---HHHHHHHHHHHHHS---
---SHHHHHHHHHHHHS---
---SHHHHHHHHHHTTS---
---SHHHHHHHHHHHTS---
---SHHHHHHHHHHHHS---
----HHHHHHHHHHHHS---
----HHHHHHHHHHHHS---
----HHHHHHHHHHHHS---
----HHHHHHHHHHHHS---
----HHHHHHHHHHTTS---
----HHHHHHHHHHHHS---
----HHHHHHHHHTTSS---
----HHHHHHHHHHHHS---
----HHHHHHHHHHHHS---
----HHHHHHHHHHHHS---
----HHHHHHHHHHTT----
----HHHHHHHHHTTTS---
----HHHHHHHHHHTT----
----HHHHHHHHHHTTS---
----HHHHHHHHHHTTS---
----HHHHHHHHHHHTS---
----HHHHHHHHHHHHS---
----HHHHHHHHHHHHS---
----HHHHHHHHHHHHSS--
----HHHHHHHHHHHHS---
----HHHHHHHHHHHHTT--
----HHHHHHHHHHTTS---
----HHHHHHHHHHTTS---
----HHHHHHHHHHTTS---
---SHHHHHHHHHHHHS---
----HHHHHHHHHHHHS---
----HHHHHHHHHHTTS---
----HHHHHHHHHHTTS---
----HHHHHHHHHHTTS---
----HHHHHHHHHHHHS---
----HHHHHHHHHHHHS---
----HHHHHHHHHHHHS---
----HHHHHHHHHHTTS---
----HHHHHHHHHHHHS---
----HHHHHHHHHTTSS---
----HHHHHHHHHHHS----
----HHHHHHHHHTTT----
----HHHHHHHHHTTT----
----HHHHHHHHHHHH----
----HHHHHHHHHHHH----
----HHHHHHHHHHHH----
----HHHHHHHHHHTTS---
----HHHHHHHHHHTTS---
----HHHHHHHHHHTTSS--
----HHHHHHHHHHHSS---
----HHHHHHHHHTTSSS--
----HHHHHHHHHHTT----
----HHHHHHHHHHSSSS--
--S-HHHHHHHHHHHHS---
----HHHHHHHHHHHTS---
----HHHHHHHHHHHSS---
----HHHHHHHHHH-SS---
--S-HHHHHHHHHTS-S---
----HHHHHHHHHTTSS---
----HHHHHHHHHTTSS---
----HHHHHHHHHHHTT---
--S-HHHHHHHHHHHTS---
----HHHHHHHHHHHTT---
--S-HHHHHHHHHHHHT---
----HHHHHHHHHHHHH---
--S-HHHHHHHHHHHHH---
----HHHHHHHHHHHHHS--
----HHHHHHHHHHHHH---
--S-HHHHHHHHHHHHH---
----HHHHHHHHHHHHH---
----HHHHHHHHHHHHS---
----HHHHHHHHHHHHS---
----HHHHHHHHHHHHH---
----HHHHHHHHHHHTT---
----HHHHHHHHHHHHH---
----HHHHHHHHHHHHH---
----HHHHHHHHHHHHS---
----HHHHHHHHHHHTS---
----HHHHHHHHHHHHT---
----HHHHHHHHHHHTS---
----HHHHHHHHHHHTS---
----HHHHHHHHHHHHS---
----HHHHHHHHHHHHS---
----HHHHHHHHHHHHT---
----HHHHHHHHHHHHS---
----HHHHHHHHHHHTT---
----HHHHHHHHHHHTT---
----HHHHHHHHHHHHH---
----HHHHHHHHHHHTS---
----HHHHHHHHHHHTT---
----HHHHHHHHHHHHH---
----HHHHHHHHHHHTT---
----HHHHHHHHHHHTT---
----HHHHHHHHHHHTT---
----HHHHHHHHHHHHT---
----HHHHHHHHHHHTT---
----HHHHHHHHHHHHS---
----HHHHHHHHHHHHT---
----HHHHHHHHHHHSS---
----HHHHHHHHHHHTS---
----HHHHHHHHHHHTS---
----HHHHHHHHHHHHT---
----HHHHHHHHHHHTT---
----HHHHHHHHHHHHSS--
----HHHHHHHHHHHHTS--
----HHHHHHHHHHHHHS--
----HHHHHHHHHHHHSS--
----HHHHHHHHHHHHTS--
----HHHHHHHHHHHHHS--
----HHHHHHHHHHHHTS--
----HHHHHHHHHHHHHS--
----HHHHHHHHHHHTTS--
----HHHHHHHHHHHHHS--
---THHHHHHHHHHHHTS--
----HHHHHHHHHHHHHS--
----HHHHHHHHHHHHT---
----HHHHHHHHHHHTT---
----HHHHHHHHHHHTT---
----HHHHHHHHHHTTT---
----HHHHHHHHHHTTTS--
----HHHHHHHHHHHHHS--
----HHHHHHHHHHHHHS--
---THHHHHHHHHHHHHS--
---THHHHHHHHHHHTS---
----HHHHHHHHHHHHHS--
----HHHHHHHHHHHTT---
----HHHHHHHHHHHHHS--
----HHHHHHHHHHHTTS--
---THHHHHHHHHHHHH---
----HHHHHHHHHHHHH---
----HHHHHHHHHHHTT---
--S-HHHHHHHHHHHTT---
----HHHHHHHHHHHTT---
-TT-HHHHHHHHHHHHH---
--S-HHHHHHHHHHHHH---
--STHHHHHHHHHHHHH---
-TTTHHHHHHHHHHHHT---
-TT-THHHHHHHHHHTT---
--S-HHHHHHHHHHHHH---
-TT-HHHHHHHHHHHHHS--
-TT-HHHHHHHHHHTTT---
-TT-HHHHHHHHHHHHHS--
--SSHHHHHHHHHHHHT---
--S-HHHHHHHHHHHHHS--
--S-HHHHHHHHHHHHT---
--S-HHHHHHHHHHHHSS--
--TTHHHHHHHHHHHTTS--
--SSHHHHHHHHHHTTTS--
--TTHHHHHHHHHHHTTS--
--TTHHHHHHHHHHHTTS--
--TTHHHHHHHHHHHTTS--
--SSHHHHHHHHHHHHHS--
--SSHHHHHHHHHHHTTS--
--SSHHHHHHHHHHHHHS--
--SSHHHHHHHHHHHTT---
--TTHHHHHHHHHHHHH---
--TTHHHHHHHHHHTTSS--
--TTHHHHHHHHHHTTT---
--TTHHHHHHHHHHHHH---
--TTHHHHHHHHHHHHH---
--TTHHHHHHHHHHHHH---
--TTHHHHHHHHHHGGG---
--TTHHHHHHHHHHHHH---
--TTHHHHHHHHHHHHH---
--TTHHHHHHHHHHHTT---
--TTHHHHHHHHHHHTT---
--S-HHHHHHHHHHHTT---
--S-HHHHHHHHHHHHHS--
-TT-HHHHHHHHHHHHH---
-TT-HHHHHHHHHHHHH---
-TT-HHHHHHHHHHTTS---
--S-HHHHHHHHTTSSS---
--S-HHHHHHHHHTTSS---
--S-HHHHHHHHHTTSS---
--S-HHHHHHHHHHHSS---
--S-HHHHHHHHHHHHS---
--S-HHHHHHHHHHHHS---
--S-HHHHHHHHHHHTS---
--S-HHHHHHHHHHHHSS--
--S-HHHHHHHHHTTSSS--
--S-HHHHHHHHTTTSS---
--S-HHHHHHHHHHHSSS--
--S-HHHHHHHHHHHSSS--
--S-HHHHHHHHHHHHSS--
-TT-HHHHHHHHHHHSS---
-TTSHHHHHHHHHHHTS---
-TT-HHHHHHHHHHHSS---
-TT-HHHHHHHHHHHHS---
--S-HHHHHHHHHHTSS---
--S-HHHHHHHHHHTTS---
-TTTHHHHHHHHHHHTS---
-TT-HHHHHHHHHHTT-S--
-TTSHHHHHHHHHHHSSS--
-TTTHHHHHHHHHHHTSS--
-TT-HHHHHHHHHHTSSS--
-TTSHHHHHHHHHHHHSS--
-TTTHHHHHHHHHTTSSS--
--S-HHHHHHHHHHHHSS--
--S-HHHHHHHHHHHSSS--
--SSHHHHHHHHHHHSSS--
--S-HHHHHHHHHHHTSS--
--S-HHHHHHHHHHHTSS--
--TTHHHHHHHHHHHTSS--
--TTHHHHHHHHHHHHSS--
--TTHHHHHHHHHHHHSS--
----HHHHHHHHHHHSSS--
----HHHHHHHHHHTTSS--
--TTHHHHHHHHHHTTS---
--S-HHHHHHHHHHHSSS--
--S-HHHHHHHHHHHSSS--
--S-HHHHHHHHHHH-SS--
--S-HHHHHHHHHHTTSS--
--S-HHHHHHHHHHHHSS--
--TTHHHHHHHHHHHHTS--
--S-HHHHHHHHHHHHHS--
--S-HHHHHHHHHHHHHS--
--TTHHHHHHHHHHHHHS--
--SSHHHHHHHHHHHTTS--
--S-HHHHHHHHHHHHHS--
--S-HHHHHHHHHHHTTS--
--S-HHHHHHHHHHHTTS--
--S-HHHHHHHHHHHHHS--
--TTHHHHHHHHHHHHTS--
--TTHHHHHHHHHHHHTS--
--TTHHHHHHHHHHHHTS--
--TTHHHHHHHHHHHHTS--
----HHHHHHHHHHHTT---
----HHHHHHHHHHHTS---
----HHHHHHHHHHHTT---
----HHHHHHHHHHHTTS--
----HHHHHHHHHHHTTS--
----HHHHHHHHHHHTTS--
----HHHHHHHHHHHHHS--
----HHHHHHHHHHHHH---
----HHHHHHHHHHHHTS--
----HHHHHHHHHHHHHS--
----HHHHHHHHHHHHTS--
----HHHHHHHHHHHHTS--
----HHHHHHHHHHHHTS--
----HHHHHHHHHTTTTS--
----HHHHHHHHHHHHTS--
----HHHHHHHHHHHHTS--
----HHHHHHHHHHHHTS--
----HHHHHHHHHHHHTS--
----HHHHHHHHHHHHTS--
----HHHHHHHHHHHHTS--
----HHHHHHHHHHHHTS--
----HHHHHHHHHHHHT---
----HHHHHHHHHHHHTS--
----HHHHHHHHHHHHTS--
-----HHHHHHHHHHHS---
-----HHHHHHHHHHHHS--
-----HHHHHHHHHHHTS--
-----HHHHHHHHHHHTS--
-----HHHHHHHHHHHTS--
-----HHHHHHHHHHHHS--
-----HHHHHHHHHHTTS--
-----HHHHHHHHHHTSS--
-----HHHHHHHHHHHSS--
-----HHHHHHHHHHTTS--
-----HHHHHHHHHHHHS--
-----HHHHHHHHHTTTS--
-----HHHHHHHHHHTTS--
-----HHHHHHHHHHTTS--
-----HHHHHHHHHHHHS--
-----HHHHHHHHHHHHS--
-----HHHHHHHHHHTTS--
-----HHHHHHHHHHHHS--
----THHHHHHHHHHHHS--
-----HHHHHHHHHHTTS--
-----HHHHHHHHHHTTS--
-----HHHHHHHHHHHHS--
-----HHHHHHHHHHHHS--
-----HHHHHHHHHHHHS--
-----HHHHHHHHHHTTS--
-----HHHHHHHHHHTTS--
-----HHHHHHHHHHTTS--
-----HHHHHHHHHHTTS--
-----HHHHHHHHHHHHS--
-----HHHHHHHHHHTTS--
-----HHHHHHHHHTTTS--
----SHHHHHHHHHHHHS--
-----HHHHHHHHHHTTS--
-----HHHHHHHHHHHHS--
-----HHHHHHHHHHHHS--
-----HHHHHHHHHHHHS--
-----HHHHHHHHHHHHS--
-----HHHHHHHHHHHHS--
-----HHHHHHHHHTTTS--
-----HHHHHHHHHHHTS--
-----HHHHHHHHHHTTS--
----SHHHHHHHHHHTTS--
-----HHHHHHHHHHHHS--
-----HHHHHHHHHHTT---
----SHHHHHHHHHHTTS--
----SHHHHHHHHHHTTS--
----SHHHHHHHHHTTTS--
----SHHHHHHHHHHTSS--
-----HHHHHHHHHHHHS--
----SHHHHHHHHHHTTS--
-----HHHHHHHHHHTTS--
-----HHHHHHHHHHTTS--
-----HHHHHHHHHHTTS--
-----HHHHHHHHHHTTS--
-----HHHHHHHHHHTSS--
-----HHHHHHHHHHTTS--
-----HHHHHHHHHHTTS--
-----HHHHHHHHHHTSS--
-----HHHHHHHHHHHSS--
-----TTHHHHHHHHHSS--
-----HHHHHHHHHHTTS--
-----HHHHHHHHHGGGS--
-----HHHHHHHHHHTTS--
-----HHHHHHHHHHTTS--
-----HHHHHHHHHHTSS--
----SHHHHHHHHHHHTS--
-----HHHHHHHHHHHSS--
-----HHHHHHHHHHTTS--
-----HHHHHHHHHHHTS--
-----HHHHHHHHHHHHS--
-----HHHHHHHHHHTTS--
-----HHHHHHHHHHTTS--
-----HHHHHHHHHHHSS--
-----HHHHHHHHHHTTS--
-----HHHHHHHHHHTTS--
-----HHHHHHHHHHHTS--
-----HHHHHHHHHHHHS--
-----HHHHHHHHHHHHS--
--S--HHHHHHHHHHHHS--
-----HHHHHHHHHHTTS--
-----HHHHHHHHHHTTS--
--S--TTHHHHHHHTTTS--
--S--HHHHHHHHHHHHS--
-----HHHHHHHHHHHHS--
-----HHHHHHHHHTTTS--
-----HHHHHHHHHHHHS--
-----HHHHHHHHHHTTS--
-----HHHHHHHHHHTTS--
-----HHHHHHHHHHTTS--
-----HHHHHHHHHHTTS--
-----HHHHHHHHHHTTS--
-----HHHHHHHHHHTTS--
-----HHHHHHHHHHTTS--
-----HHHHHHHHHHTTS--
----SHHHHHHHHHHHHS--
-----HHHHHHHHHHHSS--
-----HHHHHHHHHHTTS--
----SHHHHHHHHHHHHS--
-----HHHHHHHHHHTTS--
-----HHHHHHHHHHHHS--
-----HHHHHHHHHHHHS--
-----HHHHHHHHHHHHS--
-----HHHHHHHHHHHHS--
--S--HHHHHHHHHHHT---
--S--HHHHHHHHHHHHS--
--S--HHHHHHHHHHHTS--
--S--HHHHHHHHHTTTS--
--S--HHHHHHHHHHHHS--
--S--HHHHHHHHHHHTS--
--S--HHHHHHHHHHHTS--
--S--HHHHHHHHHHHTS--
--S--HHHHHHHHHHHTS--
--S--HHHHHHHHHHHTS--
--S--HHHHHHHHHHHTS--
--S--HHHHHHHHHHTTS--
--S-SHHHHHHHHHHHTS--
--S-THHHHHHHHHHHTS--
--S--HHHHHHHHHHHTS--
--S--HHHHHHHHHHHHS--
--S--HHHHHHHHHHHTS--
--S--HHHHHHHHHHHTS--
--S--HHHHHHHHHHTTS--
--S--HHHHHHHHHHHTS--
--S--HHHHHHHHHHHTS--
--S--HHHHHHHHHHHT---
--S--HHHHHHHHHHHTS--
--S--HHHHHHHHHHTT---
--S--HHHHHHHHHHHH---
--S--HHHHHHHHHHHH---
--S--HHHHHHHHHHHHS--
--S--HHHHHHHHHHHHS--
--S--HHHHHHHHHHHHS--
--S--HHHHHHHHHHHHS--
--S--HHHHHHHHHHHHS--
--S--HHHHHHHHHHHHS--
-----HHHHHHHHHHTTS--
-----HHHHHHHHHHHHS--
-----HHHHHHHHHHHH---
-----HHHHHHHHHHTSS--
--S--HHHHHHHHHHHSS--
-----HHHHHHHHHHHTS--
-----HHHHHHHHHHHHS--
-----HHHHHHHHHHHHS--
-----HHHHHHHHHHHHS--
-----HHHHHHHHHHHHS--
-----HHHHHHHHHHHHS--
-----HHHHHHHHHHHHS--
-----HHHHHHHHHHHHS--
-----HHHHHHHHHHTTS--
-----HHHHHHHHHHHSS--
-----HHHHHHHHHHHHS--
-----HHHHHHHHHHHHS--
-----HHHHHHHHHHHTS--
-----HHHHHHHHHHHSS--
-----HHHHHHHHHHHTS--
-----HHHHHHHHHHHTS--
-----HHHHHHHHHHHHS--
-----HHHHHHHHHHHHS--
-----HHHHHHHHHHHHS--
-----HHHHHHHHHTTTS--
-----HHHHHHHHHHTTS--
-----HHHHHHHHHHTT---
-----HHHHHHHHHHHSS--
-----HHHHHHHHHHHHS--
--S--HHHHHHHHHHHHS--
--S--HHHHHHHHHHTT---
-----HHHHHHHHHHTTS--
-----HHHHHHHHHHTTS--
-----HHHHHHHHHHHTS--
-----HHHHHHHHHHHHS--
-----HHHHHHHHHHTTS--
-----HHHHHHHHHHHTS--
-----HHHHHHHHHHHHS--
--S--HHHHHHHHHTTSS--
--S--HHHHHHHHHHHHS--
-----HHHHHHHHHHTT---
--S--HHHHHHHHHHHHS--
-----HHHHHHHHHHHHS--
--S--HHHHHHHHHHHT---
-----HHHHHHHHHHHTS--
--S--HHHHHHHHHHHH---
--S--HHHHHHHHHHHH---
--S--HHHHHHHHHHHH---
-----HHHHHHHHHHHHH--
-----HHHHHHHHHHHTT--
-----HHHHHHHHHHHHS--
-----HHHHHHHHHHHTT--
-----HHHHHHHHHHHHH--
--S--HHHHHHHHHHHHH--
-----HHHHHHHHHHHHH--
--S--HHHHHHHHHHHTT--
-----HHHHHHHHHHHTT--
-----HHHHHHHHHHHHH--
-----HHHHHHHHHHHHH--
-----HHHHHHHHHHHTT--
----THHHHHHHHHHHTT--
-----HHHHHHHHHHHHH--
----SHHHHHHHHHHHHS--
----SHHHHHHHHHHHHH--
----SHHHHHHHHHHHHH--
----SHHHHHHHHHHHHT--
----SHHHHHHHHHHHHH--
----SHHHHHHHHHHHTT--
--S--HHHHHHHHHHHTT--
--S--HHHHHHHHHHHTT--
-----HHHHHHHHHHHHH--
-----HHHHHHHHHHHHS--
-----HHHHHHHHHHHTT--
-----HHHHHHHHHHHTT--
-----HHHHHHHHHHHTT--
-----HHHHHHHHHHHHH--
----THHHHHHHHHHHHH--
-----HHHHHHHHHHHHH--
-----HHHHHHHHHHHHT--
----THHHHHHHHHHHHH--
-----HHHHHHHHHHHHHT-
----THHHHHHHHHHHHHT-
-----HHHHHHHHHHHHHH-
-----HHHHHHHHHHHHHH-
-----HHHHHHHHHHHHTT-
-----HHHHHHHHHHHHHH-
-----HHHHHHHHHHHHHH-
-----HHHHHHHHHHHHHH-
-----HHHHHHHHHHHHHT-
-----HHHHHHHHHHHHHH-
-----HHHHHHHHHHHHHT-
-----HHHHHHHHHHHHHT-
-----HHHHHHHHHHHHHH-
-----HHHHHHHHHHHHHH-
-----HHHHHHHHHHHHHT-
-----HHHHHHHHHHHTT--
-----HHHHHHHHHHHHH--
-----HHHHHHHHHHHHH--
-----HHHHHHHHHHHHHT-
-----HHHHHHHHHHHHH--
-----HHHHHHHHHHHHH--
-----HHHHHHHHHHHHH--
-----HHHHHHHHHHHHH--
-----HHHHHHHHHHHHT--
-----HHHHHHHHHHHHH--
-----HHHHHHHHHHHHH--
-----HHHHHHHHHHHHH--
-----HHHHHHHHHHHHH--
-----HHHHHHHHHHHHH--
-----HHHHHHHHHHHTT--
-----HHHHHHHHHHHHH--
-----HHHHHHHHHHHHH--
-----HHHHHHHHHHHHH--
-----HHHHHHHHHHHHHT-
-----HHHHHHHHHHHHH--
-----HHHHHHHHHHHHHT-
-----HHHHHHHHHHHHHH-
-----HHHHHHHHHHHHTT-
-----HHHHHHHHHHHHTT-
-----HHHHHHHHHHHHHH-
-----HHHHHHHHHHHHHH-
-----HHHHHHHHHHHHHT-
-----HHHHHHHHHHHHHH-
-----HHHHHHHHHHHHHH-
-----HHHHHHHHHHHHTT-
-----HHHHHHHHHHHHHT-
-----HHHHHHHHHHHHHT-
-----HHHHHHHHHHHHHH-
-----SHHHHHHHHHHHTT-
-----SHHHHHHHHHHHTT-
-----SHHHHHHHHHHHHH-
------HHHHHHHHHHHTT-
------HHHHHHHHHHHHT-
------HHHHHHHHHHHHH-
------HHHHHHHHHHHHH-
------HHHHHHHHHHHHH-
------HHHHHHHHHHHHH-
------HHHHHHHHHHHHT-
------HHHHHHHHHHHHT-
------HHHHHHHHHHHTT-
------HHHHHHHHHHHTT-
------HHHHHHHHHHHHH-
------HHHHHHHHHHHTT-
------HHHHHHHHHHHHH-
------HHHHHHHHHHHHH-
------HHHHHHHHHHHHH-
------HHHHHHHHHHHHH-
------HHHHHHHHHHHTT-
------HHHHHHHHHHHTT-
------HHHHHHHHHHHTT-
------HHHHHHHHHHHHH-
------HHHHHHHHHHHHH-
------HHHHHHHHHHHHH-
------HHHHHHHHHHHHH-
------HHHHHHHHHHHHH-
------HHHHHHHHHHHHT-
------HHHHHHHHHHHHH-
------HHHHHHHHHHHHH-
------HHHHHHHHHHHHH-
------HHHHHHHHHHHH--
------HHHHHHHHHHHHT-
------HHHHHHHHHHHHT-
------HHHHHHHHHHHHH-
------HHHHHHHHHHHHH-
------HHHHHHHHHHHHH-
------HHHHHHHHHHHHH-
------HHHHHHHHHHHHH-
------HHHHHHHHHHHHH-
------HHHHHHHHHHHTT-
------HHHHHHHHHHHTT-
------HHHHHHHHHHHTT-
------HHHHHHHHHHHHH-
------HHHHHHHHHHHTT-
------HHHHHHHHHHTTT-
------HHHHHHHHHHTT--
------HHHHHHHHHHHHH-
------HHHHHHHHHHHHH-
------HHHHHHHHHHHHT-
------HHHHHHHHHHHTT-
------HHHHHHHHHHHHT-
------HHHHHHHHHHHTT-
------HHHHHHHHHHHHT-
------HHHHHHHHHHHHT-
------HHHHHHHHHHHH--
------HHHHHHHHHHHHT-
------HHHHHHHHHHHTT-
------TTHHHHHHHHHHT-
------TTHHHHHHHHHH--
------HHHHHHHHHHHH--
------TTHHHHHHHHHHT-
------TTHHHHHHHHHHT-
------HHHHHHHHHHHHT-
------HHHHHHHHHHHHT-
------HHHHHHHHHHTT--
------HHHHHHHHHHHHH-
------HHHHHHHHHHHTT-
------HHHHHHHHHHHHH-
------HHHHHHHHHHHHH-
------HHHHHHHHHHHHH-
------HHHHHHHHHHHTT-
------HHHHHHHHHHHHH-
------HHHHHHHHHHHHH-
------HHHHHHHHHHHHH-
------HHHHHHHHHHHH--
------HHHHHHHHHHHHH-
---S--HHHHHHHHHHHHH-
------HHHHHHHHHHHHH-
------HHHHHHHHHHHHH-
------HHHHHHHHHHHHH-
-----SHHHHHHHHHHHHH-
-----SHHHHHHHHHHHHT-
-----SHHHHHHHHHHHHH-
------HHHHHHHHHHHHH-
-----SHHHHHHHHHHHTT-
------HHHHHHHHHHHH--
-----SHHHHHHHHHHHHT-
-----SHHHHHHHHHHHHT-
-----THHHHHHHHHHHHT-
-----SHHHHHHHHHHHHT-
-----HHHHHHHHHHHHHT-
-----SHHHHHHHHHHHHT-
-----SHHHHHHHHHHHHH-
------HHHHHHHHHHHHH-
------HHHHHHHHHHTTT-
------HHHHHHHHHHHHH-
------HHHHHHHHHHHTT-
-----SHHHHHHHHHHHHH-
------HHHHHHHHHHTTT-
------HHHHHHHHHHHHH-
------HHHHHHHHHHHHT-
------HHHHHHHHHHHH--
------HHHHHHHHHHHHT-
------HHHHHHHHHHHHT-
------HHHHHHHHHHHHT-
------HHHHHHHHHHHHT-
------HHHHHHHHHHHHT-
------HHHHHHHHHHHHH-
------HHHHHHHHHHHHH-
------HHHHHHHHHHHH--
------HHHHHHHHHHHHT-
------THHHHHHHHHHHH-
------HHHHHHHHHHHHT-
------HHHHHHHHHHHHH-
-----SHHHHHHHHHHHTT-
------HHHHHHHHHHHTT-
-----SHHHHHHHHHHHS--
-----SHHHHHHHHHHTTT-
------HHHHHHHHHHHHT-
------HHHHHHHHHHHHH-
-----TTHHHHHHHHHHHH-
-----STHHHHHHHHHHHH-
------HHHHHHHHHHHHH-
-----S-HHHHHHHHHHHT-
-----S-HHHHHHHHHHHH-
-----S-HHHHHHHHHHH--
-----S-HHHHHHHHHHTT-
-------HHHHHHHHHHTT-
-------HHHHHHHHHHHT-
-----S-HHHHHHHHHHHH-
-------HHHHHHHHHHHT-
-----S-HHHHHHHHHHHH-
-------HHHHHHHHHHHH-
-------HHHHHHHHHHHH-
-------HHHHHHHHHHHH-
-------HHHHHHHHHHHH-
-------HHHHHHHHHHHT-
-----S-HHHHHHHHHHHH-
-------HHHHHHHHHHHH-
-------HHHHHHHHHHHH-
-------HHHHHHHHHHHT-
-------HHHHHHHHHHHH-
-------HHHHHHHHHHTT-
-------HHHHHHHHHHHH-
-------HHHHHHHHHHHH-
-------HHHHHHHHHHHH-
--S----HHHHHHHHHHHH-
--S----HHHHHHHHHHHH-
--S----HHHHHHHHHHHH-
--S----HHHHHHHHHHTT-
--S----HHHHHHHHHHHH-
--S----HHHHHHHHHHHH-
-------HHHHHHHHHHHH-
--S----HHHHHHHHHHS--
--S----HHHHHHHHHTT--
--S----HHHHHHHHHHTT-
--S----HHHHHHHHHHHT-
--S----HHHHHHHHHHHH-
--S----HHHHHHHHHHHT-
--S----HHHHHHHHHHTT-
--S----HHHHHHHHHHHH-
-------HHHHHHHHHHTT-
-------HHHHHHHHHHT--
--S----HHHHHHHHHHHT-
--S----HHHHHHHHHHTT-
--S----HHHHHHHHHHT--
--S----HHHHHHHHHHH--
--S----HHHHHHHHHHH--
--S----HHHHHHHHHHH--
-------HHHHHHHHHHS--
------SHHHHHHHHHHT--
--S----HHHHHHHHHTT--
--S---SHHHHHHHHHHH--
--S---SHHHHHHHHHTT--
--S----HHHHHHHHHHH--
--S----HHHHHHHHHTT--
--S---SHHHHHHHHHHH--
-TT---SHHHHHHHHHHH--
--S----HHHHHHHHHHH--
--S----HHHHHHHHHHH--
-TT----HHHHHHHHHTT--
--S---SHHHHHHHHHTT--
-TT---SHHHHHHHHHTT--
-------HHHHHHHHHTT--
--S---SSHHHHHHHHHT--
--S---SSHHHHHHHHTT--
-TT-----HHHHHHHHHT--
--S---S-HHHHHHHHHS--
------S-HHHHHHHHTS--
--S---S-HHHHHHHHHH--
--S---SSHHHHHHHHTT--
--S---SSHHHHHHHHHH--
--S---SSHHHHHHHHTT--
--S---SSHHHHHHHHHT--
--S---SSHHHHHHHHHH--
--S---SSHHHHHHHHHH--
------SSHHHHHHHHHH--
--S---SSHHHHHHHHHH--
--S---SSHHHHHHHHTT--
--S---SSHHHHHHHHTT--
--S---SSHHHHHHHTTT--
--S---SSHHHHHHHHTT--
--S---SSHHHHHHHHHH--
------SSHHHHHHHHHS--
--S---SSHHHHHHHHHH--
--S---SSHHHHHHHHTT--
--S---S-HHHHHHHHTT--
--S---S-HHHHHHHHHH--
------S-HHHHHHHHHH--
--S---SSHHHHHHHHHH--
--S---SSHHHHHHHHTT--
--S---SSHHHHHHHHHH--
------S-HHHHHHHHHH--
------SSHHHHHHHHHH--
------SSHHHHHHHHTT--
------S-HHHHHHHHTT--
------SSHHHHHHHHHH--
--S---SSHHHHHHHHHH--
------S-HHHHHHHHHH--
--S---S-HHHHHHHHHH--
--S---SSHHHHHHHHTT--
--S---S-HHHHHHHHTT--
------S-HHHHHHHHTT--
------SSHHHHHHHHHS--
------SSHHHHHHHHTT--
------SSHHHHHHHHTT--
--S---SSHHHHHHHHTT--
------SSHHHHHHHHHT--
------SSHHHHHHHHHT--
--S---SSHHHHHHHHTS--
--S---SSHHHHHHHHHT--
------S-HHHHHHHHHT--
--S---SSHHHHHHHHTS--
--S---SSHHHHHHHTSS--
------SSHHHHHHHTTS--
------SSHHHHHHTTS---
--S---SSHHHHHHHTSS--
------SSHHHHHHHTSS--
------S-HHHHHHHHTS--
------SSHHHHHHHTSS--
--S---SSHHHHHHHTTS--
------SSHHHHHHHTTS--
--S---S-HHHHHHHHHT--
--S---SSHHHHHHHHTT--
--S---S-HHHHHHHHHT--
--S---SSHHHHHHHHHH--
------SSHHHHHHHHTT--
--S---SSHHHHHHHHHH--
--S---SSHHHHHHHHTT--
--S---SSHHHHHHHHTT--
--S---SSHHHHHHHTTT--
--S---SSHHHHHHHHHH--
--S---SSHHHHHHHHHH--
--S---S-HHHHHHHHTT--
--S---SSHHHHHHHHHH--
------S-TTHHHHHHHH--
--S---SSHHHHHHHHHH--
--S---SSHHHHHHHHHH--
--S---SSHHHHHHHHTT--
------SSHHHHHHHHTT--
--S---SSHHHHHHHHTT--
--S---SSHHHHHHHHHH--
--S---S-HHHHHHHHHH--
--S---S-HHHHHHHHTT--
------S-HHHHHHHHHT--
------S-HHHHHHHHHH--
------S-HHHHHHHHHH--
------S-HHHHHHHHHH--
------S-HHHHHHHHTT--
------S-HHHHHHHHHH--
------S-HHHHHHHHHH--
------S-HHHHHHHHTT--
--------HHHHHHHHTT--
------S-HHHHHHHHTT--
------S-HHHHHHHHTT--
--S---STHHHHHHHHHH--
------S-HHHHHHHHHT--
------S-HHHHHHHHTT--
------SSHHHHHHHHHH--
-------SHHHHHHHHTT--
------SSHHHHHHHHHH--
------SSHHHHHHHHTT--
-------SHHHHHHHHHH--
------SSHHHHHHHHHH--
------S-HHHHHHHHHH--
------SSHHHHHHHHTT--
------SSHHHHHHHHTT--
------S-HHHHHHHHTT--
------S-HHHHHHHHTT--
--------HHHHHHHHHS--
----S---HHHHHHHHTT--
----S---HHHHHHHHHH--
------S-HHHHHHHHHH--
----S---HHHHHHHHTT--
----S-SHHHHHHHHHHS--
----S---HHHHHHHTTT--
----S---HHHHHHHHHH--
--------HHHHHHHHHH--
------S-HHHHHHHHHH--
------S-HHHHHHHHHH--
--------HHHHHHHHSS--
--S-----HHHHHHHHTT--
----S-S-HHHHHHHHHH--
--------HHHHHHHHTT--
------S-HHHHHHHTTT--
------S-HHHHHHHTTS--
------S-HHHHHHHHHH--
--------HHHHHHHHHT--
--------HHHHHHHHHT--
--------HHHHHHHHHT--
--------HHHHHHHHHS--
--------HHHHHHHTTT--
------S-HHHHHHTTTT--
--------HHHHHHHHHT--
------S-HHHHHHHTTT--
--------HHHHHHHHHT--
--------HHHHHHHHHS--
--------HHHHHHHHTT--
--S-----HHHHHHHHHT--
--S-S---HHHHHHHHHT--
--S-S---HHHHHHTTTT--
--S-S---HHHHHHHHHT--
------S-HHHHHHHHHT--
--S---S-HHHHHHHHHT--
--S-S-S-HHHHHHHHHT--
--S---S-HHHHHHHHHT--
--S---S-HHHHHHHHHT--
--S---S-HHHHHHHHHT--
--S---S-HHHHHHHHHT--
--S---S-HHHHHHTTTT--
--S-S-S-HHHHHHTTTT--
--S-S-S-HHHHHHTTTT--
--S-S-S-HHHHHHHHHS--
--S---S-HHHHHHHHHT--
--S-S-S-HHHHHHTTTT--
--S-S---HHHHHHTTTT--
--S-S-S-HHHHHHHTTT--
----S-S-HHHHHHHHHT--
----S-S-HHHHHHHHHT--
--S-S-S-HHHHHHTTTT--
--S-S---HHHHHHHHHT--
--S-----HHHHHHTTTT--
--S-S-S-HHHHHHTTTT--
--S-S-S-HHHHHHHHHT--
--S-S-S-HHHHHHTTTT--
--S-S-S-HHHHHHTTTT--
--S-S---HHHHHHTTTT--
--S-S---HHHHHHHHHT--
--S-S---HHHHHHHHHT--
--S-S---HHHHHHHHHT--
--S-S---HHHHHHHHHT--
--S-S-S-HHHHHHHHHT--
--S-S-S-HHHHHHTTTT--
--S-S-S-HHHHHHHTTT--
--S-S---HHHHHHHHHT--
--S-S---HHHHHHHHHT--
--S-S-SHHHHHHHHTTT--
--S-S--HHHHHHHHTTT--
--S-S--HHHHHHHHHHT--
--S-S--HHHHHHHHHHT--
--S-S--HHHHHHHHHHT--
--S-S--HHHHHHHHTTT--
----S--HHHHHHHHHHT--
--S-S--HHHHHHHTTTT--
--S-S--HHHHHHHHHHT--
--S-S--HHHHHHHTTTT--
--S-S-SHHHHHHHHTTT--
--S-S-SHHHHHHHHHHT--
--S-S-SHHHHHHHTTTT--
--S-S--HHHHHHHTTTT--
--S-S--THHHHHHHTTT--
--S----HHHHHHHHHHT--
-------HHHHHHHTTTT--
--S----HHHHHHHTTTT--
--S----HHHHHHHHHHT--
--S----HHHHHHHTTTT--
--S----HHHHHHHHHHT--
--S----HHHHHHHHHHT--
--S----TTHHHHHHHHT--
--S----THHHHHHTTTT--
--S----THHHHHHHHHT--
--S---STTHHHHHHHHT--
--S---STHHHHHHHTTT--
--S----THHHHHHHHHT--
--S----TTHHHHHTTTT--
--S-S--TTHHHHHHHHT--
--S------HHHHHHHHT--
--S----TTHHHHHTTTT--
--S---STTHHHHHHHHT--
--S---STTHHHHHTTTT--
--S----SSHHHHHHHHH--
--S---SSSHHHHHHTTT--
--S----SSHHHHHHHHS--
--S---SSSHHHHHHHHH--
--S---SSSHHHHHHHHH--
--S---SSSTTHHHHHHH--
--S----SSHHHHHHHHH--
--S---SSSHHHHHHHHH--
--S----SSHHHHHHHTT--
-------TTHHHHHHHTT--
-------TTHHHHHHHTT--
--S-S--TTHHHHHHHHH--
--S-S--SSHHHHHHTTT--
--S-S--TTHHHHHHTTT--
--S-S-STTHHHHHHHTT--
--S---STTHHHHHHHTT--
--S---GGGHHHHHHHTT--
--S---GGGHHHHHHHTT--
------GGGHHHHHHHTT--
--S---GGGHHHHHHHHH--
--S---GGGHHHHHHHHH--
--S---GGGHHHHHHHTT--
--S---GGGHHHHHHHHH--
--S---STTHHHHHHHHH--
--S---GGGHHHHHHHTT--
--S---GGGHHHHHHHHH--
--S---GGGHHHHHHHHH--
--S--SSTTHHHHHHHHH--
--S--SSTTHHHHHHHHH--
--S--SGGGHHHHHHHHT--
--S--SGGGHHHHHHHTT--
--S---TTHHHHHHHHHT--
--S---STTHHHHHHHHT--
--S---STHHHHHHHHHH--
--S---STHHHHHHHHHH--
--S--SSTHHHHHHHHHH--
--SS-SSHHHHHHHHHTS--
--S---SHHHHHHHHHHH--
--S---HHHHHHHHHHTT--
--S--SSHHHHHHHHHHH--
--S--SSHHHHHHHHHTT--
--S---HHHHHHHHHHTT--
--S--SHHHHHHHHHHTT--
--S---SHHHHHHHHHHH--
--S---SHHHHHHHHTTT--
------SHHHHHHHHTTT--
--S---SHHHHHHHHHTT--
-----SSHHHHHHHHHHH--
------SHHHHHHHHHTT--
--S--STHHHHHHHHHTT--
-----SSHHHHHHHHHHH--
----S-HHHHHHHHHHHH--
-----SSHHHHHHHHHHH--
--S-SSSHHHHHHHHHHH--
-----SSHHHHHHHHTTT--
------SHHHHHHHHHHH--
-----SSHHHHHHHHTTT--
----SSSHHHHHHHHHHH--
----S-SHHHHHHHHHHH--
----S-SHHHHHHHHHTT--
----SSSHHHHHHHHHTT--
-----SHHHHHHHHHHTT--
-----SSHHHHHHHHHTT--
-----SSHHHHHHHHHTT--
----S-SHHHHHHHHTTT--
----SSHHHHHHHHHHTT--
----SSSHHHHHHHHHTT--
-----SSHHHHHHHHHTT--
----S-SHHHHHHHHHHHT-
----S-THHHHHHHHHHTT-
----S-SHHHHHHHHHHHH-
----S-HHHHHHHHHHHH--
----S-SHHHHHHHHHHH--
----S-SHHHHHHHHHTT--
----S-SHHHHHHHHHHH--
----S-SHHHHHHHHHTT--
----S-SHHHHHHHHHTT--
----S-SHHHHHHHHHTT--
----S-SHHHHHHHHHHH--
----S-SHHHHHHHHHTT--
----S-SHHHHHHHHHTT--
----S-SHHHHHHHHHHH--
----S-SHHHHHHHHHHH--
---SS-SHHHHHHHHHHH--
----S-SHHHHHHHHHHH--
----S-SHHHHHHHHHTT--
----S-SHHHHHHHHTTS--
----S-SHHHHHHHHHHH--
----S-SHHHHHHHHTTT--
----S-SHHHHHHHHHHH--
------SHHHHHHHHHHS--
------SHHHHHHHTTTS--
------SHHHHHHHHHHH--
------SHHHHHHHHHHH--
------THHHHHHHHTTS--
------SHHHHHHHHTTS--
------SHHHHHHHHHHH--
------SHHHHHHHHHHS--
--S---SHHHHHHHHHHH--
------HHHHHHHHHHTT--
------SHHHHHHHHHTT--
-------HHHHHHHHHHT--
------SHHHHHHHHHTT--
------SHHHHHHHHHTS--
------SHHHHHHHHHTS--
------HHHHHHHHHHHS--
------SHHHHHHHHHTT--
----S-SHHHHHHHHTTS--
----S-SHHHHHHHHTTS--
--S-S-SHHHHHHHHHTS--
----SS-HHHHHHHHHTS--
----S-SHHHHHHHHHHT--
----S-SHHHHHHHHTTS--
----S-SHHHHHHHHTTS--
----S-THHHHHHHHHHT--
----S--HHHHHHHHHHH--
----S-SHHHHHHHHGGG--
----S-SHHHHHHHHHHT--
----S-SHHHHHHHHHHH--
--S-S-SHHHHHHHHHHH--
----S--HHHHHHHHHTT--
----S--HHHHHHHHHHH--
----S-SHHHHHHHHHHH--
----S-SHHHHHHHHHHH--
----S-SHHHHHHHHHHH--
----S-SHHHHHHHHHHH--
--S-S--HHHHHHHHHHH--
----S-SHHHHHHHHHHH--
----S-SHHHHHHHHHHH--
----S-SHHHHHHHHHTT--
----S-SHHHHHHHHHHH--
----S-SHHHHHHHHHTT--
----S-SHHHHHHHHHHH--
----S-SHHHHHHHHHHH--
----S-SHHHHHHHHHHH--
----S--HHHHHHHHHHH--
----S-SSHHHHHHHHHH--
----S-SHHHHHHHHHHH--
----S-SHHHHHHHHHHH--
----S-STHHHHHHHHHH--
----S-STHHHHHHHHHH--
----S-SHHHHHHHHHHT--
----S-STHHHHHHHHHH--
--S-S-TTHHHHHHHHHH--
--S-S-TTHHHHHHHHHH--
--S-S-TTHHHHHHHHHT--
--S-S-TTHHHHHHHHHH--
--S-S--HHHHHHHHHHT--
--S-S-THHHHHHHHHTT--
--S-SSTTHHHHHHHHHH--
--S-S--HHHHHHHHHHH--
--S-S--HHHHHHHHHHH--
--S-SSSHHHHHHHHHHS--
--S-S-TTHHHHHHHHHH--
----S-THHHHHHHHHHH--
----S--HHHHHHHHTTT--
----S--THHHHHHHTTT--
----S--HHHHHHHHHTT--
----SS-HHHHHHHHTTT--
----S--HHHHHHHHTTT--
----S--HHHHHHHHTTT--
----S--HHHHHHHHHTT--
----S--HHHHHHHHHTT--
----SS-THHHHHHHHTT--
----S--THHHHHHHHHH--
----S--THHHHHHHHHH--
----S--THHHHHHHHTT--
----S--THHHHHHHHTT--
----S--THHHHHHHTTT--
----S--THHHHHHHHHT--
--S-S--HHHHHHHHTTS--
----S--HHHHHHHHHHH--
--S-S--HHHHHHHHHHH--
----S--HHHHHHHHHTT--
--S-S--HHHHHHHHTTT--
----S--HHHHHHHHHTT--
----S--HHHHHHHHHHT--
----S--HHHHHHHHHHT--
-------HHHHHHHHHHT--
-------HHHHHHHHHTT--
----S--HHHHHHHHHHS--
----S--HHHHHHHHHHS--
----S--HHHHHHHHHHT--
----SS-HHHHHHHHHTT--
----S--HHHHHHHHHTT--
----S--HHHHHHHHHHT--
----S--HHHHHHHHHHT--
----S--HHHHHHHHHTT--
----S--HHHHHHHHHHT--
----S--HHHHHHHHHHT--
----S--HHHHHHHHHHT--
----S--HHHHHHHHHHH--
----S--HHHHHHHHHTT--
----S--HHHHHHHHHTT--
----S--HHHHHHHHHHH--
----S--HHHHHHHHHHH--
----S--HHHHHHHHHTT--
----S--HHHHHHHHHTT--
----S--HHHHHHHHHTT--
----S--HHHHHHHHHHH--
----S--HHHHHHHHHHH--
----S--HHHHHHHHHHS--
----S--HHHHHHHHHHT--
----S--HHHHHHHHHTT--
----S--HHHHHHHHHHH--
----S--HHHHHHHHHHH--
----S--HHHHHHHHHTT--
----S--HHHHHHHHHHH--
----S--HHHHHHHHHHH--
----S--HHHHHHHHHHH--
----S--HHHHHHHHHHH--
----S--HHHHHHHHHHHH-
----S--HHHHHHHHHHTT-
----S--HHHHHHHHHHTT-
----S--HHHHHHHHHHHT-
----S--HHHHHHHHHHH--
----S--HHHHHHHHHTT--
----S--HHHHHHHHHHH--
----S--HHHHHHHHHHH--
----SS-HHHHHHHHHHH--
----S--HHHHHHHHHHHH-
----S--HHHHHHHHHTT--
----S--HHHHHHHHHHH--
----S--HHHHHHHHHHS--
----S--HHHHHHHHTTS--
----S--HHHHHHHHTTS--
----S--HHHHHHHHHHH--
----S--HHHHHHHHHHT--
----S--HHHHHHHHHHTT-
----S--HHHHHHHHHTT--
----S--HHHHHHHHHTT--
----S--HHHHHHHHHTT--
----S--HHHHHHHHHHH--
----S--HHHHHHHHHTT--
----S--HHHHHHHHHTT--
----S--HHHHHHHHHTT--
----S--HHHHHHHHHTT--
----S--HHHHHHHHHSS--
----S--HHHHHHHHHTT--
----S--HHHHHHHHHHH--
----S--HHHHHHHHHHT--
----S--HHHHHHHHHHT--
----S--HHHHHHHHHTT--
----S--HHHHHHHHHTT--
----S--HHHHHHHHHTT--
----S--HHHHHHHHHHT--
----S--HHHHHHHHHHT--
----S--HHHHHHHHHHH--
----S--HHHHHHHHHHH--
----S--HHHHHHHHHHH--
----S--HHHHHHHHTTT--
----S--HHHHHHHHHHH--
----S--HHHHHHHHHHH--
----S--HHHHHHHHHHH--
----S--HHHHHHHHTTS--
----S--HHHHHHHHTTT--
----S--HHHHHHHHHHH--
-------TTHHHHHHHTT--
----S--THHHHHHHHHH--
----S--THHHHHHHHHH--
-------THHHHHHHHHH--
----S---HHHHHHHHHH--
----S---HHHHHHHHHH--
----S---HHHHHHHHTT--
----S---HHHHHHHHHS--
----S---HHHHHHHHHT--
----S---HHHHHHHHTT--
----S---HHHHHHHHHT--
----S---HHHHHHHHHS--
----S---HHHHHHHHHS--
----S---HHHHHHHHHS--
--------HHHHHHHTTS--
--------HHHHHHHHHT--
--------HHHHHHHHHT--
----S---HHHHHHHHTT--
----S---HHHHHHHHHT--
----S---HHHHHHHHTT--
----S---HHHHHHHHTT--
----S---HHHHHHHHHT--
----S---HHHHHHHHHT--
----S---HHHHHHHHHH--
----S---HHHHHHHHHT--
----S---HHHHHHHHTT--
----S---HHHHHHHHHS--
----S---HHHHHHHHHT--
----S---HHHHHHHH----
----S---HHHHHHHHTT--
----S---HHHHHHHHTS--
----S---HHHHHHHHHT--
----S---HHHHHHHHHT--
----S---HHHHHHHHHS--
----S---HHHHHHHHT---
----S---HHHHHHHHHS--
----S--S-HHHHHHTT---
----S--SSHHHHHHHHS--
----S--SSHHHHHHHH---
----S--TTHHHHHHTT---
----S--TTHHHHHHHH---
----S--TTHHHHHHHT---
----S--TTHHHHHHHT---
----S--TTHHHHHHHT---
----S--TTHHHHHHTT---
----S--TTHHHHHHHH---
----S--TTHHHHHHHH---
----S--TTHHHHHHTT---
----S--TTHHHHHHHH---
----S--TTHHHHHHHT---
----S--TTHHHHHHHHS--
----S--TTHHHHHHHH---
----S--TTHHHHHHHT---
----S--TTHHHHHHHHT--
----S--TTHHHHHHHHS--
----S--TTHHHHHHHHH--
----S--TTHHHHHHHTT--
----S--TTHHHHHHHTT--
----S--TTHHHHHHHHS--
----S--TTHHHHHTTSS--
----S--TTHHHHHHHTS--
----S--TTHHHHHHHHS--
----S--TTHHHHHHHTT--
----S--TTHHHHHHHHT--
----S--TTHHHHHHHHS--
----S--TTHHHHHHHTT--
----S--TTHHHHHHHHS--
----S--TTHHHHHHHHS--
----S--TTHHHHHHHHS--
----S--TTHHHHHHHTT--
----S--TTHHHHHHHTT--
----S--TTHHHHHHHHS--
----S--SSHHHHHHHHT--
----S--TTHHHHHHHHS--
-------TTHHHHHHHHT--
-------TTHHHHHHHHH--
----S--TTHHHHHHHHH--
----S--TTHHHHHHHHS--
----S--TTHHHHHHHHH--
----S--TTHHHHHHHHH--
-------TTHHHHHHHHH--
-------TTHHHHHHHTT--
----S--SSHHHHHHHHT--
-------TTHHHHHHHTT--
-------TTHHHHHHHHH--
-------TTHHHHHHHHS--
-------TTHHHHHHHHH--
-------TTHHHHHHHHT--
-------TTHHHHHHHHH--
-------TTHHHHHHHHH--
-------SSHHHHHHHTT--
-------TTHHHHHHHHHT-
-------TTHHHHHHHHTT-
-------TTHHHHHHHHH--
-------TTHHHHHHHHHH-
-------TTHHHHHHHHTT-
------SSSHHHHHHHHHH-
-------TTHHHHHHHHHT-
----S--TTHHHHHHHHHH-
----S--TTHHHHHHHHHH-
-------TTHHHHHHHHHH-
-------TTHHHHHHHHHH-
-------TTHHHHHHHHHH-
-------TTHHHHHHHHTT-
-------TTHHHHHHHHT--
-------TTHHHHHHHHHH-
-------TTHHHHHHHHTT-
-------TTHHHHHHHHHH-
-------TTHHHHHHHHHH-
-------SSHHHHHHHHHH-
-------TTHHHHHHHHTT-
-------TTHHHHHHHHHH-
-------TTHHHHHHHHTT-
----S--HHHHHHHHHHHT-
-------HHHHHHHHHHTT-
-------HHHHHHHHHHHT-
-------HHHHHHHHHHH--
-------HHHHHHHHHHT--
----S--HHHHHHHHHHHT-
----S--HHHHHHHHHHTT-
-------HHHHHHHHHHHH-
-------HHHHHHHHHHHH-
-------HHHHHHHHHTT--
-------HHHHHHHTTGGG-
----S--HHHHHHHHTTTT-
----S--HHHHHHHHHS---
----S--HHHHHHHHH----
-------HHHHHHHHT----
----S--HHHHHHHHSS---
----S--HHHHHHHHTTS--
-------HHHHHHHHHHS--
----S--HHHHHHHHHHS--
----S--HHHHHHHHHS---
----S--HHHHHHHTTSS--
----S--HHHHHHHHHHS--
----S--HHHHHHHHHTT--
-------HHHHHHHHHHT--
----S--HHHHHHHHHHTT-
----S--HHHHHHHHHHH--
----S--HHHHHHHHHTT--
----S--HHHHHHHHHTT--
----S--HHHHHHHHHTT--
----S--HHHHHHHHHTT--
----S--HHHHHHHHHTT--
----S--HHHHHHHHHTT--
----S--HHHHHHHHHTT--
----S--HHHHHHHHHTT--
----S--HHHHHHHHHHH--
----S--HHHHHHHHHTT--
----S--HHHHHHHHHHH--
----S--HHHHHHHHHHH--
----S--HHHHHHHHHHH--
----S--HHHHHHHHTTT--
----S--HHHHHHHHTTT--
-------HHHHHHHHTTT--
----S--HHHHHHHHTTT--
----S--HHHHHHHHTTT--
----S--HHHHHHHHHHH--
----S--HHHHHHHHTTT--
----S--HHHHHHHHTTT--
----S--HHHHHHHHHTT--
----S--HHHHHHHHHTT--
----S--HHHHHHHHHHH--
----S--HHHHHHHHHTS--
----S--HHHHHHHHHHH--
----S--HHHHHHHHHHH--
----S--HHHHHHHHHTT--
----S--HHHHHHHHHHH--
----S--HHHHHHHHHHT--
----S--HHHHHHHHHTT--
----S--HHHHHHHHHHT--
----S--HHHHHHHHHSS--
----S--HHHHHHHHHHS--
----S--SHHHHHHHHTT--
----S--SHHHHHHHHHS--
----S--HHHHHHHHHTT--
----S--HHHHHHHHHTT--
----S--HHHHHHHHHHS--
----S--HHHHHHHHHHH--
----S--HHHHHHHHHHS--
-------HHHHHHHHGGG--
----S--HHHHHHHHHHS--
----S--HHHHHHHHHTT--
-------HHHHHHHHHHT--
-------HHHHHHHHHHS--
-------HHHHHHHHHH---
----SS-HHHHHHHHTT---
----S--HHHHHHHHHHS--
----S--HHHHHHHHHHS--
----S--HHHHHHHHHHS--
----S--HHHHHHHHHHS--
-------HHHHHHHHHHH--
----S--HHHHHHHHHHS--
-------HHHHHHHHHTT--
-------HHHHHHHHHHH--
----S--HHHHHHHHHHH--
-------HHHHHHHHHHS--
-------HHHHHHHHHHS--
-------HHHHHHHHHHT--
-------HHHHHHHHHHH--
-------HHHHHHHHHHT--
-------HHHHHHHHHTT--
-------HHHHHHHHHHH--
----S--HHHHHHHHHHH--
-------HHHHHHHHHTT--
-------HHHHHHHHHTT--
-------HHHHHHHHHHH--
-------TTHHHHHHHHH--
-------HHHHHHHHHHT--
-------HHHHHHHHHHT--
-------HHHHHHHHHHT--
-------HHHHHHHHHTT--
-------HHHHHHHHTTS--
-------HHHHHHHHHH---
-------HHHHHHHHTTS--
----S--HHHHHHHHTT---
-------HHHHHHHHHH---
----S--HHHHHHHHHH---
----S--HHHHHHHHHH---
----S--HHHHHHHHHH---
----S--HHHHHHHHTT---
----SS-HHHHHHHHTT---
----S--HHHHHHHHTT---
----S--HHHHHHHHTT---
----S--HHHHHHHHTT---
----S--HHHHHHHHHHT--
----S--HHHHHHHHHH---
----S--HHHHHHHHTT---
----S--HHHHHHHHHT---
----S--HHHHHHHHHHT--
-------HHHHHHHHHTT--
-------HHHHHHHHHHT--
-------HHHHHHHHHT---
------HHHHHHHHHHTT--
------HHHHHHHHHHHH--
----S-HHHHHHHHHHHH--
------HHHHHHHHHHHT--
------HHHHHHHHHHT---
------HHHHHHHHHTT---
------HHHHHHHHHTTTT-
----S-HHHHHHHHHTSS--
------HHHHHHHHTTSTT-
------HHHHHHHHHTTS--
----S--HHHHHHHHTTS--
----S--HHHHHHHHTTS--
----S--HHHHHHHHTTTT-
----SS-HHHHHHHHHHTT-
-------HHHHHHHHHHHT-
-------HHHHHHHHHHTT-
-------HHHHHHHHHHH--
----S-SHHHHHHHHHHHT-
------SHHHHHHHHHHH--
----S-SHHHHHHHHHHH--
------HHHHHHHHHHHH--
------HHHHHHHHHHHHH-
------HHHHHHHHHHTT--
------HHHHHHHHHHTT--
------HHHHHHHHHHTT--
------HHHHHHHHHHTT--
------HHHHHHHHHHHT--
------HHHHHHHHHHHTT-
------HHHHHHHHHHTT--
------HHHHHHHHHHTT--
------HHHHHHHHHHT---
------HHHHHHHHHHTT--
------HHHHHHHHHHHT--
------HHHHHHHHHTS---
------HHHHHHHHHHT---
------HHHHHHHHHTT---
------HHHHHHHHHTT---
------HHHHHHHHHHT---
------HHHHHHHHHHH---
------HHHHHHHHHHTT--
------HHHHHHHHHTT---
------HHHHHHHHHTT---
------HHHHHHHHHHT---
------HHHHHHHHHHH---
------HHHHHHHHHHHS--
------HHHHHHHHHHH---
------HHHHHHHHHHTS--
------HHHHHHHHHHT---
------HHHHHHHHHHT---
------HHHHHHHHHTTS--
------HHHHHHHHHTT---
------HHHHHHHHHHHS--
------HHHHHHHHHHHT--
------HHHHHHHHHHHT--
------HHHHHHHHHTT---
------HHHHHHHHHHH---
--S---HHHHHHHHHHH---
--S---HHHHHHHHHHHS--
--S---HHHHHHHHHHT---
--S---HHHHHHHHHHHT--
--S---HHHHHHHHHHTT--
--S---HHHHHHHHHHTT--
------HHHHHHHHHTTS--
------HHHHHHHHHHTT--
-----SHHHHHHHHHHTT--
------HHHHHHHHHTTS--
-----SHHHHHHHHHTT---
------HHHHHHHHHHHT--
-----SHHHHHHHHHHHS--
-----SHHHHHHHHHTTS--
-----SHHHHHHHHHHHT--
-----SHHHHHHHHHHH---
------HHHHHHHHHHHT--
-----SHHHHHHHHHHHT--
-----SHHHHHHHHHHTT--
-----SHHHHHHHHHHTT--
-----SHHHHHHHHHHTT--
-----SHHHHHHHHHHHH--
-----SHHHHHHHHHHHH--
-----SHHHHHHHHHHHH--
-----SHHHHHHHHHHHH--
-----SHHHHHHHHHHHH--
-----SHHHHHHHHHHTT--
-----SHHHHHHHHHHTT--
-----SHHHHHHHHHHHH--
------HHHHHHHHHHTT--
----S-HHHHHHHHHHTS--
----S-HHHHHHHHHHHT--
------HHHHHHHHHHHT--
------HHHHHHHHHHHH--
------HHHHHHHHHHHH--
------HHHHHHHHHHHH--
------HHHHHHHHHHHH--
------HHHHHHHHHHHH--
------HHHHHHHHHTTT--
------HHHHHHHHHHTT--
------HHHHHHHHHHHH--
------HHHHHHHHHHHS--
------HHHHHHHHHHTS--
------HHHHHHHHHHTT--
------HHHHHHHHHHHS--
------HHHHHHHHHHHT--
------HHHHHHHHHHHT--
------HHHHHHHHHHHH--
------HHHHHHHHHHHT--
------HHHHHHHHHHHH--
------HHHHHHHHHHHH--
------HHHHHHHHHHHH--
------HHHHHHHHHTTT--
------HHHHHHHHHHHH--
------HHHHHHHHHHHH--
------HHHHHHHHHHHH--
------HHHHHHHHHHHH--
------THHHHHHHHHHH--
------THHHHHHHHHHH--
------HHHHHHHHHHTT--
------HHHHHHHHHHTT--
------HHHHHHHHHHTT--
------HHHHHHHHHHHH--
------HHHHHHHHHHHH--
------HHHHHHHHHHHH--
------HHHHHHHHHHHH--
------HHHHHHHHHHTT--
------HHHHHHHHHHTT--
------HHHHHHHHHHTT--
------HHHHHHHHHHTT--
------HHHHHHHHHHHH--
------HHHHHHHHHHHH--
------HHHHHHHHHHHH--
------HHHHHHHHHHHH--
------HHHHHHHHHHHS--
------HHHHHHHHHHHT--
------HHHHHHHHHHTT--
------HHHHHHHHHHTT--
------HHHHHHHHHHHH--
------HHHHHHHHHHHH--
------HHHHHHHHHHHH--
------HHHHHHHHHHHH--
------HHHHHHHHHHHH--
------HHHHHHHHHHHH--
------HHHHHHHHHHHH--
------HHHHHHHHHHTT--
------HHHHHHHHHHTT--
------HHHHHHHHHHHH--
------HHHHHHHHHTTS--
------HHHHHHHHTTT---
------HHHHHHHHHHHS--
------HHHHHHHHHHHS--
------HHHHHHHHHTTS--
------HHHHHHHHHTSS--
------HHHHHHHHTTT---
------HHHHHHHHHHH---
------HHHHHHHHHHS---
------HHHHHHHHHTT---
------HHHHHHHHHHT---
------HHHHHHHHHTT---
------HHHHHHHHHHH---
------HHHHHHHHHHTT--
------HHHHHHHHHHT---
------HHHHHHHHHHTT--
--S---THHHHHHHHHHH--
--S---HHHHHHHHHHHH--
--S---HHHHHHHHHHHH--
--S---HHHHHHHHHHHHH-
------HHHHHHHHHHHH--
------HHHHHHHHHHHTT-
------HHHHHHHHHHHHH-
------HHHHHHHHHHTT--
------HHHHHHHHHHHH--
------HHHHHHHHHHHH--
------HHHHHHHHHHHH--
------HHHHHHHHHHHH--
------HHHHHHHHHHTT--
------HHHHHHHHHHHH--
------HHHHHHHHHTTS--
----S-HHHHHHHHHHHH--
------HHHHHHHHHHHT--
------HHHHHHHHHHTT--
------HHHHHHHHHHTT--
------HHHHHHHHHHTT--
------HHHHHHHHHHTS--
------HHHHHHHHHHHH--
------HHHHHHHHHHHT--
------HHHHHHHHHTTT--
------HHHHHHHHHHHH--
------HHHHHHHHHHHH--
------HHHHHHHHHHHH--
------HHHHHHHHHHHH--
------HHHHHHHHHHHH--
------HHHHHHHHHHTT--
------HHHHHHHHHHTT--
------HHHHHHHHHTTT--
------HHHHHHHHHHTT--
------HHHHHHHHHTTT--
------HHHHHHHHHTTT--
------HHHHHHHHTTTT--
------HHHHHHHHHHHH--
------HHHHHHHHHTTT--
------HHHHHHHHHHHH--
------HHHHHHHHHTTT--
------HHHHHHHHHHHH--
------HHHHHHHHHHTT--
------HHHHHHHHHHHH--
------HHHHHHHHHHHH--
------HHHHHHHHHHHH--
------HHHHHHHHHHHH--
------HHHHHHHHHHHH--
------HHHHHHHHHHTT--
------HHHHHHHHHTTT--
------HHHHHHHHHHHH--
------HHHHHHHHHHHH--
------HHHHHHHHHHHH--
------HHHHHHHHHHTT--
------HHHHHHHHHHHH--
------HHHHHHHHHHHH--
------HHHHHHHHHHHH--
------HHHHHHHHHTTT--
------HHHHHHHHHHHH--
------HHHHHHHHHHHH--
------HHHHHHHHHHTT--
------HHHHHHHHHHHH--
------HHHHHHHHHHHH--
------HHHHHHHHHHHH--
------HHHHHHHHHHHH--
------HHHHHHHHHTTT--
------HHHHHHHHHHHH--
------HHHHHHHHHHHH--
------HHHHHHHHHHTT--
------HHHHHHHHHHTT--
------HHHHHHHHHHTT--
------HHHHHHHHHHHH--
------HHHHHHHHHHHH--
------HHHHHHHHHHHH--
------HHHHHHHHHHHH--
------HHHHHHHHHHHH--
------HHHHHHHHHHHT--
------HHHHHHHHHHTT--
------HHHHHHHHHHTT--
---S--HHHHHHHHHHHT--
------HHHHHHHHHHHS--
------HHHHHHHHHHHT--
------HHHHHHHHHHHT--
------HHHHHHHHHHHT--
------HHHHHHHHHHHT--
------HHHHHHHHHTTS--
------HHHHHHHHHHHT--
------HHHHHHHHHHHS--
------HHHHHHHHHHTT--
------HHHHHHHHHHTT--
------HHHHHHHHHTT---
------HHHHHHHHHHHS--
------HHHHHHHHHTSS--
------HHHHHHHHHHHS--
------HHHHHHHHHHHS--
------HHHHHHHHTTT---
------HHHHHHHHHHHS--
------HHHHHHHHHTT---
------HHHHHHHHHHT---
------HHHHHHHHHHT---
------HHHHHHHHHHS---
------HHHHHHHHHTS---
------HHHHHHHHHHH---
------HHHHHHHHHTS---
------HHHHHHHHHTT---
------HHHHHHHHHHTS--
------HHHHHHHHHHH---
------HHHHHHHHHTT---
------HHHHHHHHHHS---
------HHHHHHHHHHT---
------HHHHHHHHHHH---
------HHHHHHHHHTT---
------HHHHHHHHHHT---
------HHHHHHHHHHS---
------HHHHHHHHHHH---
------HHHHHHHHHHH---
------HHHHHHHHHTTS--
------HHHHHHHHHTT---
------HHHHHHHHHTTS--
------HHHHHHHHHHSS--
------HHHHHHHHHHHS--
------HHHHHHHHHHHS--
------HHHHHHHHTTT---
------HHHHHHHHHHH---
------HHHHHHHHTTT---
------HHHHHHHHHHHS--
------HHHHHHHHHHH---
------HHHHHHHHTTTS--
------HHHHHHHHHHHS--
------HHHHHHHHHHHS--
------HHHHHHHHHTT---
------HHHHHHHHHHHS--
------HHHHHHHHTTSS--
------HHHHHHHHHTSS--
------HHHHHHHHHHHS--
------HHHHHHHHHHTS--
------HHHHHHHHHHTS--
------HHHHHHHHHHSS--
------HHHHHHHHHHTS--
------HHHHHHHHHHSS--
------HHHHHHHHHHHS--
------HHHHHHHHHHH---
------HHHHHHHHHHTS--
------HHHHHHHHHHTS--
------HHHHHHHHTTSS--
------HHHHHHHHHHTS--
------HHHHHHHHHHTS--
------HHHHHHHHHHTS--
------HHHHHHHHHHS---
------HHHHHHHHHHTS--
------HHHHHHHHHTTS--
------HHHHHHHHTTTS--
------HHHHHHHHHTSS--
------HHHHHHHHTTSS--
------HHHHHHHHHTSS--
------HHHHHHHHTTTS--
------HHHHHHHHTTTS--
------HHHHHHHHHTSS--
------HHHHHHHHHHSS--
------HHHHHHHHHHTS--
------HHHHHHHHHHT---
------HHHHHHHHHHTS--
------HHHHHHHHHHTS--
------HHHHHHHTTTTS--
------HHHHHHHTTTTS--
------HHHHHHHHTTTS--
------HHHHHHHTTTTS--
------HHHHHHHHHHTS--
------HHHHHHHHHHTS--
------HHHHHHHTTTTS--
------HHHHHHHTTTTS--
------TTHHHHHTTTTS--
------HHHHHHHTTTTS--
------HHHHHHHTTTTS--
------HHHHHHHTTTTS--
----S-HHHHHHHTTTTS--
------TTHHHHHHHHTS--
------HHHHHHHTTTTS--
------HHHHHHHTTTTS--
------HHHHHHHTBTTSB-
------HHHHHHHTTTTS--
------HHHHHHHTTTTS--
------HHHHHHHHHHTS--
------HHHHHHHHHHTS--
------HHHHHHHTTTTS--
------HHHHHHHTTTTS--
------HHHHHHHHHHTS--
------HHHHHHHTTTTS--
------HHHHHHHHHHTS--
------HHHHHHHTBTTSB-
------HHHHHHHHTTTS--
------HHHHHHHHHHTS--
------HHHHHHHHHHTS--
------HHHHHHHTTTTS--
------HHHHHHHTTTTS--
------HHHHHHHTTTTS--
------HHHHHHHTTTTS--
------HHHHHHHTTTTS--
------HHHHHHHTTTTS--
------HHHHHHHTTTTS--
------HHHHHHHTTTTS--
------HHHHHHHHHHTS--
------HHHHHHHHHHTS--
------HHHHHHHTTTTS--
------HHHHHHHHHHTS--
------HHHHHHHHHHTS--
------HHHHHHHTTTTS--
------HHHHHHHHHHTS--
------HHHHHHHTTTTS--
------HHHHHHHTTTTS--
------HHHHHHHHTTTS--
------HHHHHHHHHHTS--
------HHHHHHHHHHTS--
------HHHHHHHHHHTS--
------HHHHHHHTTTTS--
------HHHHHHHHHHTS--
------HHHHHHHHHHTS--
------HHHHHHHTTTTS--
------HHHHHHHTBTTSB-
------HHHHHHHTTTTS--
------HHHHHHHHHHTS--
------HHHHHHHHHHTS--
------HHHHHHHHHHTS--
------HHHHHHHHHHTS--
------HHHHHHHHHHTS--
------HHHHHHHHHHTS--
------HHHHHHHHHHTS--
------HHHHHHHHHHTS--
------HHHHHHHHHHTS--
------HHHHHHHHTTTS--
------HHHHHHHTBTTSB-
------HHHHHHHHTTTS--
------HHHHHHHHHHTS--
------HHHHHHHHTTTS--
------HHHHHHHHTTTS--
------HHHHHHHHHHTS--
------HHHHHHHHTTTS--
------HHHHHHHTTTTS--
------HHHHHHHHHHTS--
------HHHHHHHHHTSS--
------HHHHHHHHTTTS--
------HHHHHHHHTTTS--
------HHHHHHHHHHTS--
------HHHHHHHTTTTS--
------HHHHHHHHHTTS--
------HHHHHHHHTTTS--
------HHHHHHHHHTTSB-
------HHHHHHHHHTTS--
------HHHHHHHHHTSS--
------HHHHHHHHHTSS--
------HHHHHHHHHTTS--
------HHHHHHHHHTTS--
------HHHHHHHHHTTS--
------HHHHHHHHHTTS--
------HHHHHHHHHTTS--
------HHHHHHHHHTTS--
------HHHHHHHHHHTS--
------HHHHHHHHHHTS--
------HHHHHHHHTTTS--
------HHHHHHHHHTSS--
------HHHHHHHHHTTS--
------HHHHHHHHHTSS--
------HHHHHHHHHHSS--
------HHHHHHHHHTTS--
------HHHHHHHHHTSS--
------HHHHHHHHTTSS--
------HHHHHHHHTTTS--
------HHHHHHHHTTTS--
------HHHHHHHHTTTS--
------HHHHHHHHTTTS--
------HHHHHHHHHTTS--
------HHHHHHHHHHTS--
------HHHHHHHHHTTS--
------HHHHHHHHTTTS--
------HHHHHHHHHTSS--
------HHHHHHHHHHTS--
------HHHHHHHHHTTS--
------HHHHHHHHHTTS--
------HHHHHHHHHSSS--
------HHHHHHHHHTTS--
------HHHHHHHHHTTS--
------HHHHHHHHTTTS--
------HHHHHHHHHTTS--
------HHHHHHHHHTSS--
------HHHHHHHHHTTTT-
------HHHHHHHHHHTTT-
------HHHHHHHHHHTTT-
------HHHHHHHHHHTTB-
------HHHHHHHHHHTTB-
------HHHHHHHHHHTTB-
-----SHHHHHHHHHHTS--
-----TTTHHHHHHHHTS--
-----SHHHHHHHHHHTS--
------HHHHHHHTTTTS--
-----SHHHHHHHTTTTS--
-----SHHHHHHHHHHTS--
------HHHHHHHTTTTS--
-----THHHHHHHHHHTS--
-----SHHHHHHHTTTTS--
-----SHHHHHHHTTTTS--
-----SHHHHHHHTTTTS--
-----SHHHHHHGGGTTS--
-----SHHHHHHHHHHTS--
-----SHHHHHHGGGTTS--
-----SHHHHHHHHHHTS--
-----SHHHHHHHHHHTS--
-----SHHHHHHHHTTTS--
-----SHHHHHHHHHHTS--
-----HHHHHHHHTTTTS--
-----THHHHHHHTTTTS--
-----HHHHHHHHHHHTS--
-----THHHHHHHTTTTS--
-----THHHHHHHTTTTS--
-----HHHHHHHHHHHTS--
-----THHHHHHHHHHTS--
-----HHHHHHHHHHHTS--
-----HHHHHHHHHHHTS--
-----HHHHHHHHHHHTS--
-----HHHHHHHHHHHTS--
-----HHHHHHHHHHHTS--
-----THHHHHHHTTTTS--
-----THHHHHHHHHHTS--
-----THHHHHHHHHHTS--
-----HHHHHHHHHHHTS--
-----HHHHHHHHHHHTS--
-----HHHHHHHHTTTTS--
-----HHHHHHHHTTTTS--
-----HHHHHHHHHHHSS--
-----THHHHHHHHHHTS--
-----THHHHHHHHHHTS--
-----SHHHHHHHHTTTS--
-----HHHHHHHHHHHHS--
-----HHHHHHHHHHHHS--
-----HHHHHHHHHHHHS--
-----HHHHHHHHHHHH---
-----HHHHHHHHHHHHS--
-----HHHHHHHHHHHHS--
-----HHHHHHHHHHHH---
-----HHHHHHHHHHHHS--
-----HHHHHHHHHHHH---
-----HHHHHHHHHHHHS--
-----HHHHHHHHHHHHS--
-----HHHHHHHHHHHHS--
-----HHHHHHHHHHHHS--
-----HHHHHHHHHHTTS--
-----HHHHHHHHHHHHS--
-----HHHHHHHHHHTTS--
-----HHHHHHHHHHTTS--
-----HHHHHHHHHTTTS--
-----HHHHHHHHHHTTS--
-----HHHHHHHHHHHHS--
-----HHHHHHHHHHTTS--
-----HHHHHHHHHHTTS--
-----HHHHHHHHHHHHS--
-----HHHHHHHHHHTTS--
-----HHHHHHHHHHHHS--
-----HHHHHHHHHHHHS--
-----HHHHHHHHHHTTS--
-----HHHHHHHHHHHHS--
-----TTHHHHHHHHHHS--
-----GGGHHHHHHHHHS--
-----GGGHHHHHHHTTS--
-----TTTHHHHHHHHT---
-----GGGHHHHHHHHHS--
-----GGGHHHHHHHTT---
-----GGGHHHHHHHHS---
-----HHHHHHHHHHTT---
-----HHHHHHHHHHHT---
-----HHHHHHHHHHTTS--
-----HHHHHHHHHHTTS--
-----HHHHHHHHHHHTS--
-----HHHHHHHHHHHTS--
-----HHHHHHHHHHHSS--
-----HHHHHHHHHHTTS--
-----HHHHHHHHHHHSS--
-----HHHHHHHHHHHTS--
-----HHHHHHHHHHTTS--
-----HHHHHHHHHHHHS--
-----HHHHHHHHHHTTS--
-----HHHHHHHHHHHHS--
-----HHHHHHHHHHTTS--
-----HHHHHHHHHHTT---
-----HHHHHHHHHHTS---
-----HHHHHHHHHHTT---
-----HHHHHHHHHHTT---
-----HHHHHHHHHTTS---
-----HHHHHHHHHTTT---
-----HHHHHHHHHHHH---
-----HHHHHHHHHTTSS--
-----HHHHHHHHHHTT---
-----HHHHHHHHHHTT---
-----HHHHHHHHHHT----
-----HHHHHHHHHHS----
-----HHHHHHHHHHHSS--
-----HHHHHHHHHHHTS--
-----HHHHHHHHHHHTS--
-----HHHHHHHHHHHSS--
-----HHHHHHHHHHHTS--
-----HHHHHHHHHHHSS--
-----HHHHHHHHHHHTS--
-----HHHHHHHHHHTSS--
-----HHHHHHHHHHTTS--
-----HHHHHHHHHTTSS--
-----HHHHHHHHHHHHS--
-----HHHHHHHHHHTTS--
-----HHHHHHHHHHHHS--
-----HHHHHHHHHHHHS--
-----HHHHHHHHHHTTS--
-----HHHHHHHHHHHHS--
-----HHHHHHHHHHTTS--
-----HHHHHHHHHHTTS--
-----HHHHHHHHHHTTS--
-----HHHHHHHHHHTTS--
-----HHHHHHHHHHHHS--
-----HHHHHHHHHHTTS--
-----HHHHHHHHHHHSS--
-----HHHHHHHHHHHTS--
-----HHHHHHHHHHHHS--
-----HHHHHHHHHHTTS--
-----HHHHHHHHHHTTS--
-----HHHHHHHHHHTTS--
-----HHHHHHHHHHTTS--
-----HHHHHHHHHHHHS--
-----HHHHHHHHHHTTS--
-----HHHHHHHHHHHHS--
-----HHHHHHHHHHHTS--
-----HHHHHHHHHHTSS--
-----HHHHHHHHHHTTS--
-----HHHHHHHHHHHHS--
-----HHHHHHHHHHTTS--
-----HHHHHHHHHHHTS--
-----SHHHHHHHHHHSS--
-----HHHHHHHHHHHTS--
-----HHHHHHHHHHHTS--
-----HHHHHHHHHHHTS--
-----HHHHHHHHHHHS---
-----HHHHHHHHHHHS---
-----HHHHHHHHHHHS---
-----HHHHHHHHHHHSS--
-----HHHHHHHHHHHSS--
-----HHHHHHHHHHHSS--
-----HHHHHHHHHHTTS--
-----HHHHHHHHHHHHS--
-----HHHHHHHHHHTSS--
-----HHHHHHHHHHHTS--
-----HHHHHHHHHHTTS--
-----HHHHHHHHHHHTS--
-----HHHHHHHHHHHTS--
-----HHHHHHHHHHHTS--
-----HHHHHHHHHHTTS--
-----HHHHHHHHHHTTS--
-----HHHHHHHHHHTTS--
-----HHHHHHHHHHHTS--
-----HHHHHHHHHHHHS--
-----HHHHHHHHHHTTS--
-----HHHHHHHHHHTTS--
-----HHHHHHHHHHHTS--
-----HHHHHHHHHHTTS--
-----HHHHHHHHHTTTS--
-----HHHHHHHHHHHTS--
-----HHHHHHHHHHHHS--
-----HHHHHHHHHHTT---
-----HHHHHHHHHHHT---
-----HHHHHHHHHHHH---
-----HHHHHHHHHHTT---
-----HHHHHHHHHHHH---
-----HHHHHHHHHHHH---
-----HHHHHHHHHHHT---
---S-HHHHHHHHHHHH---
---S-HHHHHHHHHHTT---
---S-HHHHHHHHHHTT---
---S-HHHHHHHHHTTTS--
---S-HHHHHHHHHHTT---
---S-HHHHHHHHHHHHS--
---S-HHHHHHHHHHHT---
---S-HHHHHHHHHHHTS--
---S-HHHHHHHHHHTT---
--SS-HHHHHHHHHHHHS--
--SS-HHHHHHHHHHTTS--
-TTS-HHHHHHHHHGGGS--
-TTS-HHHHHHHHHTTTS--
-TTS-HHHHHHHHHHTTS--
-TTS-HHHHHHHHHHHHTT-
-TTS-HHHHHHHHHHTTS--
-TT--HHHHHHHHHHHHS--
--SS-HHHHHHHHHHHHS--
--SS-HHHHHHHHHHHHS--
-TTS-HHHHHHHHHHHTS--
-TTS-HHHHHHHHHHTTS--
-TTS-HHHHHHHHHHHTS--
-TTS-HHHHHHHHHHHSS--
-TTS-HHHHHHHHHHHHS--
-TTS-HHHHHHHHHHHHS--
-TTS-HHHHHHHHHHTT---
-TTS-HHHHHHHHHHTTS--
-TTS-HHHHHHHHHHHT---
--SS-HHHHHHHHHHHH---
--SS-HHHHHHHHHHHHS--
--SS-HHHHHHHHHHHH---
--SS-HHHHHHHHHHHSS--
--SS-HHHHHHHHHHHT---
--SS-HHHHHHHHHHHT---
-TT--HHHHHHHHHHHT---
--SS-HHHHHHHHHHHT---
--SS-HHHHHHHHHHHS---
-TT--HHHHHHHHHHHT---
--S--HHHHHHHHHHHT---
--SS-HHHHHHHHHHHS---
-TT--HHHHHHHHHHTT---
--SS-HHHHHHHHHHHT---
-TT--HHHHHHHHHHHH---
-TT--HHHHHHHHHHHT---
-TT--HHHHHHHHHHHS---
-TT--HHHHHHHHTTSSS--
-TT--HHHHHHHHTTTSS--
--S--HHHHHHHHTTSSS--
-TT--HHHHHHHHTTTSS--
--SS-HHHHHHHHTTS-S--
-TTS-HHHHHHHHHHH-S--
-TTS-HHHHHHHHHHHHS--
-TTS-HHHHHHHHHHHSS--
-TTS-HHHHHHHHHHHTS--
-TTS-HHHHHHHHHHHTS--
-TTS-HHHHHHHHHHTT---
---S-HHHHHHHHHHTTS--
--SS-HHHHHHHHHHHH---
--SS-HHHHHHHHHHHT---
--SS-HHHHHHHHHHTTS--
--S--HHHHHHHHHHTT---
--SS-HHHHHHHHHHTTS--
-TT--HHHHHHHHHHHHS--
--SS-HHHHHHHHHHHHS--
--SS-HHHHHHHHHHHHS--
--SS-HHHHHHHHHHHHS--
--S--HHHHHHHHHHHHS--
--SS-SSHHHHHHHTTTS--
--S--HHHHHHHHHHHHS--
--SS-HHHHHHHHHHHT---
-GGG-TTHHHHHHHHHTS--
--SS-HHHHHHHHHHTTS--
-TTS-HHHHHHHHHHTTS--
-GGG-HHHHHHHHHHTTS--
--SS-HHHHHHHHHHHTS--
-GGG-HHHHHHHHHHHTS--
-GGG-HHHHHHHHHHTTS--
-TTS-HHHHHHHHHHHSS--
--TT-HHHHHHHHHHHTS--
-GGG-HHHHHHHHHHTTS--
--TT-HHHHHHHHHHHH---
--TT-HHHHHHHHHHHHS--
--TT-HHHHHHHHHHHH---
--TT-HHHHHHHHHHHH---
--TT-HHHHHHHHHHHHS--
--TT-HHHHHHHHHHTTS--
--TT-HHHHHHHHHHTTS--
--TT-HHHHHHHHHHTTS--
--TT-HHHHHHHHHHHHS--
-TTS-HHHHHHHHHHTT---
--TT-HHHHHHHHHTTT---
--SS-HHHHHHHHHTTT---
--TT-HHHHHHHHHHHH---
--SS-HHHHHHHHHHHHS--
--SS-HHHHHHHHHHTT---
--SS-HHHHHHHHHHTT---
--TT-HHHHHHHHHHHHS--
--TT-HHHHHHHHHHSSS--
--TT-HHHHHHHHHHTT---
--TT-HHHHHHHHHHHH---
--SS-HHHHHHHHHHHHS--
--TT-HHHHHHHHHHHHS--
--TT-HHHHHHHHHHHT---
--SS-HHHHHHHHHHHHS--
--TT-HHHHHHHHHHHHS--
--SS-HHHHHHHHHHHH---
--TT-HHHHHHHHHHHT---
--SS-HHHHHHHHHHTT---
--TT-HHHHHHHHHHTT---
--SS-HHHHHHHHHHHH---
--TT-HHHHHHHHHHHT---
--TT-HHHHHHHHHHHH---
--S--HHHHHHHHHHHT---
--S--HHHHHHHHHHTTS--
--S--HHHHHHHHHHHTT--
--S--HHHHHHHHHHHHS--
--S--HHHHHHHHHHHHT--
--S--HHHHHHHHHHHHT--
--S--HHHHHHHHHHHTS--
--TT-HHHHHHHHHHHTT--
--S--HHHHHHHHHHHHT--
--S--HHHHHHHHHHHHT--
--S--HHHHHHHHHHHTT--
-----HHHHHHHHHHHHT--
--S--HHHHHHHHHHHTT--
-TT--HHHHHHHHHHHHH--
-TTS-HHHHHHHHHHHHT--
-TTS-HHHHHHHHHHHHH--
--S--HHHHHHHHHHHHT--
--S--HHHHHHHHHHHHT--
-TT--HHHHHHHHHHHHS--
--S--HHHHHHHHHHHHH--
-TT--HHHHHHHHHHHHH--
-TT--HHHHHHHHHHHTT--
-TT--HHHHHHHHHHHHT--
-TTS-HHHHHHHHHHHTT--
--S--HHHHHHHHHHHTT--
-TT--HHHHHHHHHHHTS--
-TT--HHHHHHHHHHHHS--
--S--HHHHHHHHHHHHH--
-TT--HHHHHHHHHHHHT--
-TTS-HHHHHHHHHHHHS--
-TT--HHHHHHHHHHHTT--
-TT--HHHHHHHHHHHHH--
--S--HHHHHHHHHHHTT--
--SS-HHHHHHHHHHHHT--
--SS-SHHHHHHHHHHHT--
--SS-HHHHHHHHHHHHS--
--SS-HHHHHHHHHHHHH--
--SS-HHHHHHHHHHHHH--
--SS--HHHHHHHHHHHH--
--SS--HHHHHHHHHHHH--
--SS--TTHHHHHHHHHH--
--SS--HHHHHHHHHHHT--
--SS--HHHHHHHHHHHH--
--SS--HHHHHHHHHHHH--
--SS--HHHHHHHHHHHH--
--SS--HHHHHHHHHHHS--
--SS--HHHHHHHHHHHH--
--SS--HHHHHHHHHHTT--
--SS--HHHHHHHHHHTT--
--S---HHHHHHHHTTTT--
-TTS--HHHHHHHHTTTT--
-TTS--TTHHHHHHTS----
--SS--HHHHHHHHTTTT--
-TT---HHHHHHHHTTTT--
-TTS--HHHHHHHHTTTT--
-TTS--HHHHHHHHTTSS--
-TTS--HHHHHHHHTTTT--
-TT---HHHHHHHHHTTT--
-TT--HHHHHHHHHHTTT--
-TT---HHHHHHHHHTTT--
--S---HHHHHHHHTSSS--
-TTS-HHHHHHHHHTTTT--
-TT--HHHHHHHHHTSTT--
--SS-HHHHHHHHHH--S--
--SS-HHHHHHHHHH--S--
-TTS-HHHHHHHHHHTTT--
--SS-HHHHHHHHHH-SS--
-TT--HHHHHHHHHH--S--
-TT--HHHHHHHHTT--S--
-TT--HHHHHHHHHH--S--
-TT--HHHHHHHHHT-SS--
--S--HHHHHHHHHTTTT--
--S--HHHHHHHHHHHTT--
--SS-HHHHHHHHHTTSS--
--S--HHHHHHHHHTTSS--
--S--HHHHHHHHHHSSS--
--S--HHHHHHHHHT-SS--
--S--HHHHHHHHTT-SS--
--S--HHHHHHHHTT-SS--
--SS-HHHHHHHHTT-SS--
--SS-HHHHHHHHHHSSS--
-TTS-HHHHHHHHHTTSS--
--SS-HHHHHHHHGGGSS--
--SS-HHHHHHHGGG-SS--
--SS-HHHHHHHHHT-SS--
--SS-HHHHHHHHTT-SS--
--SS-HHHHHHHHHH-SS--
--SS-HHHHHHHHHHTTT--
-TTS-SHHHHHHHHT--S--
-TTS-HHHHHHHHHTS-S--
-TTS-HHHHHHHHHTSSS--
--SS-HHHHHHHHHTTSS--
--SS-HHHHHHHHHTTTT--
--SS-HHHHHHHHHTTSS--
--SS-HHHHHHHHHTTSS--
--SS-HHHHHHHHHTTSS--
--SS-HHHHHHHHHHTSS--
--SS-HHHHHHHHHTTTT--
-TTS-HHHHHHHHHTTSS--
--SS-HHHHHHHHHT-SS--
--SS-HHHHHHHHHH-SS--
-TTS-SHHHHHHHTT--S--
--SS--HHHHHHHHT-SS--
-TTS--HHHHHHHTT--S--
-TTS--HHHHHHHHT-SS--
-TTS--HHHHHHHHH-----
--SS-HHHHHHHHHH-----
-TTS-HHHHHHHHHH--S--
-TTS-HHHHHHHHHH-SS--
-TTS-SHHHHHHHHH-SS--
--SS-SHHHHHHHHT-SS--
-TTS-HHHHHHHHHH--S--
--SS-HHHHHHHHHH-SS--
-TTS-HHHHHHHHHT-SS--
-TTS-HHHHHHHHHH-SS--
--SS--HHHHHHHHH-SS--
--SS-HHHHHHHHHHSSS--
-TTS--HHHHHHHHH-SS--
--SS--HHHHHHHHH-SS--
--SS--HHHHHHHHHSSS--
--SS--HHHHHHHHTSSS--
--SS--TTHHHHHHHSSS--
--SS--HHHHHHHTTSSS--
-TTS--HHHHHHHHT-SS--
-TTS--HHHHHHHSSSSS--
-TTS--HHHHHHHHTSSS--
-TTS--HHHHHHHHSSSS--
-TTS--HHHHHHHHTSSS--
-TTS--HHHHHHHTTSSS--
--SS--HHHHHHHHTSSS--
-TTS--HHHHHHHHHSSS--
-TT---HHHHHHHHT-SS--
-TTS--HHHHHHHTTSSS--
--SS--HHHHHHHHTSSS--
-TTS--HHHHHHHHHSSS--
-TTS--HHHHHHHHT-SS--
-TTS--HHHHHHHHTSSS--
-TTS--HHHHHHHHHSSS--
-TTS--HHHHHHHHHSSS--
-TTS--HHHHHHHTTSSS--
-TTS--HHHHHHTTSSSS--
-TTS--HHHHHHHTTSSS--
-TT---HHHHHHHTTSSS--
-TT---HHHHHHHTTSSS--
-TT---HHHHHHHTTSSS--
-TTS--HHHHHHHTTSSS--
-TT---HHHHHHHTTSSS--
-TT---HHHHHHHTSSSS--
-TT---HHHHHHHTTSSS--
-TT---HHHHHHHTTSSS--
-TT---HHHHHHHTT-SS--
-TTS--HHHHHHHHT-SS--
--S---HHHHHHHTT-SS--
-TT---HHHHHHHTT-SS--
-TTS--HHHHHHHHH-SS--
--SS--HHHHHHHHH--S--
--SS--HHHHHHHTT--S--
--SS--HHHHHHHTT-SS--
--S---HHHHHHHHHSSS--
--SS--HHHHHHHHHSSS--
--S---HHHHHHHHT--S--
--SS--HHHHHHHHTSSS--
--S---HHHHHHHHHSSS--
--S---HHHHHHHHH--S--
--SS--HHHHHHGGG-SS--
--S---HHHHHHHTTSSS--
--S---HHHHHHHTTSSS--
--SS--HHHHHHHHTSSS--
--SS--HHHHHHHHHSSS--
-TT---HHHHHHHHHSSS--
--SS--HHHHHHHTTSSS--
--SS--HHHHHHHHT-SS--
--SS--HHHHHHHTT-SS--
--SS--HHHHHHHHT-SS--
--SS--HHHHHHHHT--S--
--SS--HHHHHHHTT--S--
--SS--HHHHHHHHHSSS--
-TTS--HHHHHHHHTSSS--
-TTS--HHHHHHHHTSSS--
--SS--HHHHHHHHTSSS--
-TTS--HHHHHHHTTSSS--
-TTS--HHHHHHHTT-SS--
--S---HHHHHHHTT-SS--
--SS--HHHHHHHHH-SS--
-TTS--HHHHHHHHHSSS--
--SS--TTHHHHHHT-SS--
--SS--HHHHHHHHH-SS--
--SS--HHHHHHHHTSSS--
-TT---HHHHHHHHTSSS--
--SS--HHHHHHHHT-SS--
--SSS-HHHHHHHHH-S---
-TTS--HHHHHHHHHSSS--
-TTS--HHHHHHHHH-SS--
--SS--HHHHHHHHH-SS--
-TTS--HHHHHHHHHSSS--
--SS--HHHHHHHHTSSS--
--SS--HHHHHHHHHSSS--
-TTS--HHHHHHHHH-SS--
-TTS--HHHHHHHTT-SS--
--SS--HHHHHHHHH-SS--
-TTS--HHHHHHHHT-SS--
-TT---HHHHHHHTT-SS--
-TTS--HHHHHHHTT-SS--
--SS--HHHHHHHHH-SS--
--SS--HHHHHHHTS-SS--
--S---HHHHHHHTT-SS--
-TTS--HHHHHHHTT-SS--
--SSS-HHHHHHHHHSSS--
--SS--HHHHHHHHT-SS--
-TTS--HHHHHHHHHSSS--
-TTS--HHHHHHHHH-SS--
-TTS--HHHHHHHHH-SS--
-TTS--HHHHHHHHH-SS--
--SS--HHHHHHHHT-SS--
-TTS--HHHHHHHTT-SS--
-TTS--HHHHHHHHH-SS--
-TTS--HHHHHHHTT-SS--
-TTS--HHHHHHHTT-SS--
--SS--HHHHHHHHH-SS--
-TT---HHHHHHHTT-SS--
-TTSS-HHHHHHHTT-SS--
-TTS--HHHHHHHHH-SS--
--SS--HHHHHHHTT-SS--
--SS--HHHHHHHHT-SS--
--S---HHHHHHHTT-SS--
--S---HHHHHHHTT-SS--
------HHHHHHHTTSSS--
------HHHHHHHTT-SS--
-----HHHHHHHHTT-SS--
------HHHHHHHTT-SS--
------HHHHHHHHH-SS--
------HHHHHHHHH-SS--
--S-S-HHHHHHHHH-SS--
------HHHHHHHTT--S--
------HHHHHHHHH--S--
--S---HHHHHHHHH--S--
--S---HHHHHHHTT--S--
--S---HHHHHHHHH--S--
--S---HHHHHHHHH--S--
--S---HHHHHHHHH--S--
--S-S-HHHHHHHHH--S--
--S---HHHHHHHHH-SS--
--S---HHHHHHHHH--S--
--S---HHHHHHHHH-SS--
--S---HHHHHHHHHSSS--
--S-S-HHHHHHHHH-SS--
--S-S-HHHHHHHTT-SS--
----S-HHHHHHTTT-SS--
----S-HHHHHHHHHSSS--
----S-HHHHHHHHHSSS--
------HHHHHHHHH--S--
------HHHHHHHHH-SS--
------HHHHHHHHH-SS--
------HHHHHHHTT--S--
------HHHHHHHHH-SS--
------HHHHHHHHH--S--
------HHHHHHHTS--S--
------HHHHHHTTT-SS--
------HHHHHHHTT-SS--
------HHHHHHHTTSSS--
------HHHHHHHHHSSS--
------HHHHHHHTTSSS--
------HHHHHHHHT-SS--
--S---HHHHHHHHT-SS--
--S---HHHHHHHHH-SS--
--S---HHHHHHHHH-SS--
------HHHHHHHTT--S--
--S---HHHHHHHHH-SS--
--S---HHHHHHHHT-SS--
------HHHHHHHTT-SS--
--S---HHHHHHHHH-SS--
--S---HHHHHHHHT-SS--
------HHHHHHHTT-S---
--S---HHHHHHHTT-S---
--S---HHHHHHTTS-SS--
--S---HHHHHHHTTSSS--
--S---HHHHHHHHH-SS--
--S---HHHHHHHTTSSS--
--S---HHHHHHHTTSSS--
--S---HHHHHHHTT-----
--S----HHHHHHHT-S---
--S---THHHHHHHH-SS--
--S---THHHHHHHH-S---
--S---HHHHHHHHT-SS--
--S---THHHHHHHHSS---
------HHHHHHHHH-S---
------HHHHHHHHTSS---
------HHHHHHHHT-SS--
--S---THHHHHHTT-SS--
------HHHHHHHTT-S---
------HHHHHHHTT-----
------HHHHHHHHT-S---
------HHHHHHHHH-SS--
------THHHHHHTT-S---
------THHHHHHTTSS---
------HHHHHHHTT-SS--
------HHHHHHHHH-SS--
------HHHHHHHTT-SS--
------HHHHHHHHH-SS--
------HHHHHHHTT-S---
------HHHHHHHTT-S---
------HHHHHHHHS-S---
------HHHHHHHHH-----
------HHHHHHHTT-TT--
------HHHHHHHTT-S---
------HHHHHHHHS-S---
------HHHHHHHHH-S---
------HHHHHHTTT-S---
------HHHHHHHTT-S---
--S---HHHHHHHTT-----
--S---HHHHHHHHH-S---
--S---HHHHHHHHH-S---
------HHHHHHHHT-S---
------HHHHHHHTT-S---
------HHHHHHHTT-S---
------HHHHHHHTT-S---
------HHHHHHHHHSS---
------HHHHHHHHHSS---
------HHHHHHHTT-S---
------HHHHHHHHHSS---
------HHHHHHHHHSS---
------HHHHHHTTT-S---
------HHHHHHHHH-SS--
------HHHHHHHHT-SS--
------HHHHHHHTS-S---
------HHHHHHHTT-----
------HHHHHHHHT-----
------HHHHHHHTT-SS--
------HHHHHHHHT-----
------HHHHHHHHT-----
------HHHHHHHTT-----
------HHHHHHHTT-----
------HHHHHHHHH-----
------HHHHHHHHT-S---
------HHHHHHHHT-S---
------HHHHHHHTS-S---
------HHHHHHHTS-----
------HHHHHHHHT-----
------HHHHHHHHH--S--
------HHHHHHHHT-----
------HHHHHHTTS--S--
------HHHHHHHH---S--
------HHHHHHTTS--S--
------HHHHHHHTT--S--
------HHHHHHHTT--S--
------HHHHHHHHH--S--
------HHHHHHTTT--S--
------HHHHHHHHH--S--
------HHHHHHHHH--S--
------HHHHHHHTT-SS--
------HHHHHHHHT-S---
------HHHHHHHHH-SS--
------HHHHHHHHT-SS--
------HHHHHHHHH--S--
------HHHHHHHTT--S--
------HHHHHHHHT-SS--
------HHHHHHHTS--S--
------HHHHHHHTT-SS--
------HHHHHHHTT--S--
------HHHHHHHSS-SS--
------HHHHHHHTT-SS--
------HHHHHHHTT-SS--
------HHHHHHHTT-SS--
------HHHHHHTTS-SS--
------HHHHHHHTT-SS--
------HHHHHHHTT-SS--
------HHHHHHHTT-SS--
------HHHHHHHTT-SS--
------HHHHHHHHH--S--
------HHHHHHHHH-SS--
------HHHHHHHTT-SS--
------HHHHHHHTT-SS--
------HHHHHHHTT-SS--
------HHHHHHHTT-SS--
------HHHHHHHTT-SS--
------HHHHTTGGG--S--
------HHHHTTTTT--S--
------HHHHTTTTT--S--
------HHHHHGGGG--S--
------HHHHHGGGG--S--
------HHHHHGGGG--S--
------HHHHTTGGG--S--
------HHHHGGGGG--S--
------HHHHTTGGG--S--
------HHHHHTGGG--S--
------HHHHTTGGG--S--
------HHHHGGGGS--S--
------HHHHHGGGG--S--
------HHHHGGGGG-----
------HHHHGGGGG-----
------HHHHTTGGG-----
------HHHHTTGGG--S--
------HHHHTTGGG-SS--
------HHHHTTTTT-SS--
------HHHHTTGGG-SS--
------HHHHTTGGG-SS--
------HHHHTTGGG-SS--
------HHHHTTGGG-SS--
------HHHHTTGGG-SS--
------HHHHTTGGG-SS--
------HHHHTTGGG-SS--
------TTGGGSTTT-SS--
------HHHHTTTTS-SS--
------HHHHTTTTS-SS--
------HHHHHSGGG-SS--
------HHHHTTTTT-SS--
------HHHHTTTTT-S---
------HHHHTTGGG-----
------HHHHTTTTT-S---
------HHHHTTGGG-SS--
------HHHHTTGGG-SS--
------HHHHTTGGG-SS--
------HHHHTTGGG-SS--
------HHHHTTGGG-SS--
------HHHHHHTTT-S---
------HHHHTTTTT-SS--
------HHHHTTTTT-SS--
------HHHHTTTTS-SS--
------HHHHT-TTTSSS--
------HHHHT-TTT-SS--
------TTHHHHTTTSSS--
------HHHHTTGGGSSS--
------HHHHHGGGSSSS--
------HHHHTTGGGSSS--
------HHHHHHGGGSSS--
------HHHHTTGGGSSS--
------HHHHT-TTSSSS--
------TTGGG-TT-SSS--
------HHHHTTTTTSSS--
------HHHHTSTTTSSS--
------HHHHTTGGGSSS--
------HHHHTTGGG-SS--
------HHHHTTTTTSSS--
------HHHHTSTT-SSS--
------HHHHT-SSSSSS--
------HHHHTSTTSSSS--
------HHHHTSTTSSSS--
------HHHHT-TT--SS--
------HHHHTSTTTSSS--
------HHHHTSTT-SSS--
------HHHHT-SSSSSS--
------HHHHHSTT-SSS--
------HHHHT-TTTSSS--
------HHHHT-TTSSSS--
--S---TTGGGSTTTSSS--
------TTGGGSTT-SSS--
------HHHHH-SSSSSS--
--S---TTGGG-TTSSSS--
------HHHHH-TT-SSS--
------TTTTT-TTT-SS--
------TTTTTSTTT-SS--
------HHHHT-SS--SS--
------HHHHHSTT--SS--
------HHHHS-SS--SS--
------HHHHTSTT--SS--
------HHHHHSTT--SS--
------HHHHH-SS--SS--
------HHHHTSTT--SS--
------HHHHH-SS--SS--
------TTGGG-TT--SS--
------TTTTTSTT--SS--
------HHHHHSTT--SS--
------HHHHTSTT--SS--
------HHHHT-TTS-SS--
------TTGGGSTT--SS--
------TTGGGSTTT-SS--
------HHHHT-TT--SS--
------TTTTT-TT--SS--
------HHHHT-TT--SS--
------TTTTTSTT-SSS--
------TTTTTSTT-SSS--
------TTGGG-TT--SS--
------TTTTT-TTSSSS--
------TTTTT-TTS-SS--
------TTTSSSTT--SS--
------TTGGGSTT--SS--
------TTTTTSTT--SS--
------HHHHHSTT--SS--
------HHHHHSTT--SS--
------TTTTT-TT--SS--
------HHHHH-SS--SS--
------HHHHH--S--SS--
------TTTTT-SS--SS--
------TTGGG--SS-SS--
------TTTTT--S--SS--
------HHHHHS-S--SS--
------TTGGGSTTT-SS--
------HHHHH-TT--SS--
------HHHHH-TT--SS--
------HHHHH-TTS-SS--
------HHHHHSTT--SS--
------SHHHH-SS--SS--
------TTTTTSTT--SS--
------HHHHHSTT--SS--
------THHHHSS---SS--
------HHHHH-TT-SSS--
------HHHHHSSSS-SS--
------HHHHHSTTS-SS--
------HHHHH-TT---S--
------HHHHHTGGG-SS--
------TTGGG-TTT--S--
------GGGTTTTTT--S--
------TTGGGTTTT-SS--
------TTGGG-TTS-SS--
------TTGGG-GGG--S--
------TTGGG-TTS-SS--
------GGGGGTGGG--S--
------TGGGG-TTS--S--
------TGGGG-GGG-SS--
--S---TTGGG-GGG-SS--
------GGGTT-GGG--S--
------GGGSS-GGG--S--
------TTTSS-GGG--S--
------TTTSS-GGG--S--
------TTTTT-TTT--S--
------GGGTT-GGG--S--
------GGGTT-GGG--S--
------HHHHTTGGG--S--
------GGGTTTGGG-SS--
------GGGTT-TTT--S--
------GGGTT-TTS-SS--
------TTTTT-TT--SS--
------GGGGGGTTS--S--
------GGGTTTGGG-SS--
------TTTTT-GGG--S--
------GGGTT-GGG--S--
------GGGTT--TT--S--
------GGGTT-TTS-----
------GGGTT-TT--SS--
------TTSTT-TTS--S--
------GGGTTSTTT--S--
------GGGTT-TT---S--
------GGGGGGTT---S--
------GGGTT-TT---S--
------GGGTTTTT---S--
------GGGTT-TT---S--
------GGGTT-TTT--S--
------GGGTTTGGG-SS--
------GGGTT-GGG-SS--
------GGGTT-GGG-SS--
------GGGTTTTTS-SS--
------GGGTT--S--SS--
------GGGTT--S---S--
------GGGTT-TT---S--
------GGGTT-TT---S--
------GGGTTSTT---S--
------GGGTTSGGG--S--
------TT-TT-TT---S--
------TT-TT--S---S--
------GGGTT-TT---S--
------TTSSS-TTT-----
------TTTGGGTTS--S--
------TTTTT-SSS--S--
------GGGSSSGGG-----
------GGGTT-TTS-S---
------GGGTT-TTT-SS--
------GGGTT-TTT--S--
------GGGTT-TTT--S--
------TTSTT-TTS--S--
------GGGGGGGGG-----
------GGGGGGTTS-S---
------GGGGGGTTT--S--
------GGGTT-TTS--S--
------HHHHT-GGG-----
------GGGTT-GGG--S--
------GGGTT-TTT-----
------GGGSS-TTS-SS--
------GGGTT-TTT--S--
------GGGTS-TTT-SS--
------TTTTT-TTT-----
------TTTSS-TTT-S---
------HHHHT-TTT-----
------GGGSS-TTT--S--
------GGGSS-TTT--S--
------TTTSS-TTT--S--
------TTTGGGTTT--S--
------TTTTT-TTT--S--
------TTTTT-TTT--S--
------GGGTSGGGT--S--
------GGGSS-TTT--S--
------TTTTT-TTT-----
------TTTTT-TTT--S--
------HHHHS-TTT--S--
------TTTTT-TTT-----
------TTTTT-TTT--S--
------GGGTT-TTT--S--
------HHHHT-TTT--S--
------GGGTT-TTT--S--
------TTTTS-TTT--S--
------GGGSS-TTT--S--
------GGGTT-TTT--S--
------TTTTT-SSS--S--
------GGGTS-SS------
------GGGTT-SS---S--
------GGGTT-SS---S--
------TTTTT-SS---S--
------GGG-S-SSS-----
------HHHHT-SS---S--
------GGGTT-SSS--S--
------HHHHT-SS------
--SS--GGGTT-SS------
------TTTTT-SS------
---S--HHHHT-SS------
--SS--TTTTT-SS---S--
------GGGTSS-S---S--
------HHHHS-SS---S--
------HHHHS-SS---S--
------HHHHT-SS---S--
------TTTSS-SS---S--
------TTTTT-SS------
------TTTTT-SS---S--
------HHHHT-SS---S--
------GGGTT-SS------
------GGGTT-SS------
------HHHHT-SS------
------HHHHTSSS---S--
------GGGTT-SS------
------GGGTT-SS---S--
------GGGTT-SS---S--
------GGGSS-SS---S--
------GGGSS-SS------
------TTTTT--S---S--
------GGG-S-SS------
------GGG---SS---S--
------TTT---SSS-----
------GGG---SS---S--
------TTS-S-SS------
------TT--S-SSS-----
------TT--S-TT------
------TT--S-SSS-----
------TT--S--SS--S--
------TT--S-TT---S--
------TT--TTTT---S--
------TT--TTTT---S--
------TT--TTTTT-----
------TT--TTGGG-----
------TT--TTTTT-----
------TT-STTGGG-----
------TT-SGGGGT--S--
------TT-SSGGGT-----
------TT-SSGGGG--S--
------TT-SS-TTT--S--
------TT-SS-GGG-----
------TT--S-GGG-----
------TT-SS-GGG-----
------TT-SS-GGG-----
------TT-SS-GGG-----
------TT-SS-STT-----
------TT-SS-GGG-----
------TT-SS-TTT-----
------TT--S-TTT--S--
------TT-SS-STT-SS--
------TT--TTSTT-SS--
------TT--S-GGG-SS--
------TT--TTTTT--S--
------TT--S-TTT--S--
------TT--S-GGG-----
------TT--TTGGG--S--
------TT--SSGGG-----
------TT--S-GGG-----
------TT--S-TTT-----
------TT--S-TTT-----
------TT--S-GGG-----
------TT--S-GGG--S--
------TT--S--TT-----
------TT--S-TTT--S--
------TT--S-TTT--S--
------TT--S-SSS-----
------TT-SS-TTT-----
------TT--S-STT-----
------TT-SS-GGG--S--
------TT--S-GGG--S--
------TT--SSGGG--S--
------TT--S-TTT--S--
------SS--S-GGG-----
------TT--S-TTT-----
------TT-SS-TTT-----
------TT-SS-TTT-----
------TT-SS-TTT-----
------TT-SS-GGG-----
------TT-SS-GGG-----
------TT-SS-STT-----
------TT--S-TTT-----
------TT--S-TTT-----
------TT--S-TTT-----
------TT--SSGGG-----
------TT--S-TTS-S---
------TT-SS-GGG-S---
------TT-SS-GGG-S---
------TT--S-GGG-S---
------TT--S-GGG-----
------TT-SS-TTT-----
------TT--S-GGG-SS--
------TT-SS-TTT-SS--
------TT-STTGGG--S--
------TT-SS-SSS--S--
------TT-SS--TT-----
------TT-SS-GGG-----
------TT-SS-SSS-----
------TT-SSGGGG--S--
------TT--SSSTT--S--
------TT--TTTTT--S--
------TT--TTTTT-----
------TT--SSTTT-SS--
------TT--TTSTT--S--
------TT--TTSTT-SS--
------TT--TTGGG-SS--
------TT--TTSSS-SS--
------TT--TTGGG-SS--
------TT--TTTTT--S--
------TT--TTTTT-----
------TT--TTTTT--S--
------TT--TTTTT--S--
------TT--TTTTT--S--
------TT--TTSTT-SS--
------TT--TTTTT--S--
-----STT--TTGGG-SS--
-----STT--TTTTS--S--
------TT--TTGGG--S--
------TT--TTGGG--S--
------TT--TTGGG--S--
------TT--TTGGG--S--
------TT--TTSTT--S--
------TT--TTTTT--S--
------TT--TTSSS-----
------TT--TTTTT-----
------TT--SSTTT-----
------TT--TTTTT-----
------TT--SSTTT-----
------TT-SS-TTT-----
------TT--S-TTT-----
-----STT--TTGGG--S--
------TT--TTTTS-S---
------TT--TTGGG-----
------TT--TTSSS-----
------TT--TTTTT-SS--
------TT--SSTTT--S--
------TT--TTGGG--S--
------TT--TTGGG--S--
------TT--TTGGG-----
------TT--TTTTS-----
------TT--TTTTT--S--
------TT--TTTTT--S--
------TT--TTTTT--S--
------TT--TTTTT-SS--
------TT--TTTTT-SS--
------TT--TTTTT-SS--
------TT--SSTTT--S--
-----STT--TTTTT-SS--
------TT--TTGGG--S--
------TT--TTGGG--S--
------TT--TTGGG--S--
------TT--TTTTS--S--
------TT--TTTTT--S--
--S---TT--TTGGG--S--
------TT--TTGGG--S--
--S---TT--TTGGG--S--
--S---TT--TTTTS--S--
--S---TT--TTGGG--S--
------TT--SSGGG--S--
--S---TTS-TTGGG--S--
------TT--TTGGG--S--
------TT--TTTTS-SS--
--S---TTS-TTGGG--S--
------TTS-TTGGG--S--
------TTTSTTGGG--S--
--S---TTTGGGTTS--S--
------TTTGGGTTT--S--
------TTTGGGGGG-SS--
------GGG-TTGGG--S--
--S---TTTGGGGGG--S--
------HHHHTTGGG--S--
--S---HHHHTTGGG--S--
------TTSGGGGGG--S--
------TTT-TTGGG--S--
------GGGGGGGGG--S--
--S---TTT-SSGGG--S--
--S---TTS-TTGGG--S--
------TTS-TTTTS--S--
-----BTTB-TTTTS--S--
------TTT-TTTTS--S--
------TTSGGGGGG--S--
------TTTGGGTTS--S--
------TTT-TTGGG--S--
------TTS-TTTTS--S--
------TT--TTGGG--S--
------GGG-TTGGG--S--
------TTS-TTGGG--S--
------GGG-TTTTS--S--
------GGG-TTGGG--S--
------GGGTT-GGG--S--
------GGGTT--TT--S--
------TTSTT-GGG--S--
------TTSTT-GGG--S--
------TTTGGGGGG--S--
--S---GGGTT-GGG-SS--
------TTSTTGGGG-SS--
------TTSTT-GGG-SS--
------TTTGGGGGT--S--
------TTTTT-GGG-SS--
------TTTTT--SS--S--
------TTSTT-GGG-SS--
------TTTSS-GGG--S--
------GGGTT-GGG-SS--
------GGGTT-GGG-SS--
------TTTTT-GGG-SS--
------TTSTT-GGG-SS--
------GGGTT-GGG-SS--
------GGGTT-GGG-SS--
------GGGTT-TTS-SS--
------TTTTT-GGG-SS--
------HHHHTTGGG-SS--
------HHHHT-GGG-SS--
------TTTTT-GGG-SS--
------GGGSS-TTT-SS--
------GGGTTSTTT-SS--
------TTTGGGTTT-SS--
------TTTGGGGGT-SS--
------TTTGGGGGG-SS--
------TTTGGGTTT-SS--
------TTTGGGGGG-SS--
------TTTGGGTTT-SS--
------GGG-TTTTT-SS--
------TTTGGGTTT-SS--
------GGGGGGGGT-SS--
------TTTGGGGGG-SS--
------GGGGGGGGT-SS--
------GGGGGGGGG-SS--
------TTTGGGTTS-SS--
------HHHHTTGGG-SS--
------GGGGGGGGG-SS--
------TTTGGGGGG-SS--
------TTTGGGGGT-SS--
------TTTGGGGGT--S--
------TTTGGGTTT-SS--
------GGGGGGTTT-SS--
------GGGGGGTTT--S--
------TTTGGGTTT--S--
------GGGGGGTTT--S--
------GGGGGGGGG-SS--
------GGGTTTGGG-SS--
------TTTGGGGGG-SS--
------TTSTT-GGG-SS--
------TTTGGGTTT-SS--
------GGGGGGTTT--S--
------GGGTTTTTT-SS--
------TT-GGGTTT-SS--
------TTS-TTTTT-SS--
------GGGGGGTTT-SS--
------TT-GGGTTT--S--
-----STT--TTTTT-SS--
-----STT--TTTTT--S--
------TTTTT--SS--S--
------TTTGGG-TT--S--
------GGGGGG-TT--S--
------GGGGGG-TT--S--
------GGGTT--SS--S--
------TT-TTGGGG-SS--
------GGGGGG-TT--S--
------GGGTT--TT-SS--
------TTSTT-GGG-SS--
------GGGTT--TT-SS--
------TTSTT--TT--S--
------TTSTT--TT-SS--
------TTSTT-GGG-SS--
------GGGGGGTTT-SS--
------TTTTT--SS-SS--
------TTTGGGTTS-SS--
------TTTTT--TT--S--
------TTTTT--TT--S--
------TTTTT--TT--S--
------TTTGGG-TT--S--
------TTTTT--SS--S--
------TTTTT--TT--S--
------TTTTT--SS--S--
------TTTTT--SS--S--
------TTTTTTTTT--S--
------HHHHTTGGG--S--
------TTTTT--SS--S--
------GGGGGGGGG--S--
--S---TTTTT--TT--S--
--S---TTSTT--TT--S--
--S---TTSTT--TT--S--
------TTTTT--TT--S--
------GGGTT-GGG-SS--
------TTTTT--TT--S--
--S---GGGTT--TT-SS--
--S---GGGSS--TT--S--
--S---TTTTT--TT--S--
--S---GGGGGGGGG--S--
------TTSGGGTTS-SS--
------GGGTT-GGG-SS--
------GGGTT-TTT-SS--
------GGGGGGTTT--S--
------TTSTT-TTT--S--
------GGGTT-GGG-SS--
------GGGTT-TTS-SS--
------GGGTT-GGG-SS--
------GGGTT-GGG-SS--
------GGGTT-GGG-SS--
------GGGTT-GGG-SS--
------TTSTT-TTT-SS--
------GGG---TTT--S--
------GGG-TTGGG-SS--
------TTSGGGGGG-SS--
------GGGSS-GGG-SS--
------GGGGGGGGG-SS--
------GGGTTGGGT-SS--
------GGGTT-GGG-SS--
------GGGTT-GGG--S--
--S---GGGGGGGGG-SS--
------GGGTT-GGG-SS--
------GGGTT-GGG-SS--
------GGG-S-GGG-SS--
------GGGTT-GGG-SS--
--S---GGGTT-GGG-SS--
------GGGTT-GGG-SS--
------TTSTT-TTT-SS--
------GGGTT-GGG-SS--
------TTSTT-GGG-SS--
------TTSTT-GGG-SS--
------GGGSS-TTT--S--
------GGGTTTGGG--S--
------GGGTT-GGG-SS--
------GGGTT-GGG-SS--
------TTTTT-GGG-SS--
--S---TTSTT-GGG-SS--
------GGGTT-TTT--S--
------GGGGGGTTT--S--
------TTTTT-GGG-SS--
------GGGTT-GGG-SS--
------GGGTT-TTT--S--
------GGGTT-GGG-SS--
------GGGTTGGGG-SS--
------GGGTT-GGG-SS--
------TTSTT-TTT-SS--
------TTTTT-TTT-SS--
------GGGTT-GGG--S--
------TTTGGGTTS-SS--
------GGGGGGGGG-SS--
------GGGSS-GGG--S--
--S---GGGGGGTTT--S--
--S---GGGGGGTTT--S--
------GGGTT-TTS-SS--
------GGGGGGGGG-SS--
------GGGGGGGGG-SS--
------TTTGGGGGG-SS--
------GGGGGGTTT--S--
------GGGGGGGGT--S--
------TTSGGGTTT--S--
------TTTGGGGGG--S--
------TTSGGGGGG--S--
------GGGGGGGGG--S--
------TTSTT-GGG--S--
------TTSGGGGGT--S--
------TTSTTGGGT--S--
------TTSGGGTTS--S--
------GGGGGGTTT--S--
------TTTTT-GGG--S--
------GGGTT-TTT--S--
------TTTGGGGGT--S--
--S---GGGGGGGGG-SS--
--S---TTS-TTTTT--S--
------TTSGGGGGG--S--
------TTSGGGGGG--S--
------TTTGGGTTT--S--
------TTTGGGGGG--S--
------GGGTT-GGG-SS--
------TTTGGG-TT--S--
------TTTGGGTTT--S--
------TTTGGGTTS--S--
------TTTGGGGGG-SS--
------TTTTT-GGG-SS--
------TTTGGGGGG--S--
--S---HHHHT-GGG-SS--
------HHHHTSGGG-SS--
--S---HHHHTTGGG--S--
------TTTGGGGGG-SS--
------GGGTT-GGG--S--
------GGGTT-GGG--S--
------TTTGGGTTS-SS--
------GGGGGGGGG--S--
------GGGTT-GGG--S--
------TTSTT-GGG--S--
------GGGGGGGGG--S--
------TTTGGGTTT--S--
------GGGGGGGGG--S--
------TTTGGGGGG--S--
------TTTGGGGGG--S--
------TTTTT-TTS--S--
------TTTGGGGGG-SS--
------TTTGGGGGG--S--
------TTTGGGGGG--S--
------TTTGGGGGG--S--
------TTTGGGGGG--S--
------TTTGGGGGG--S--
------TTTTT-GGG-SS--
------TTTGGGGGG--S--
------TTTTT-GGG--S--
------GGGTT-TTT--S--
------GGGTT-TTT-SS--
------TTT-S-TTT--S--
------GGGTT--SS-SS--
------GGGGGGTTT--S--
------GGGGGGGGG-SS--
------TTSTT-GGG--S--
------GGGGGGGGG--S--
------GGGGGGGGG--S--
------GGGGGGGGG-SS--
------GGGTT-GGG-SS--
------GGGTT-GGG-SS--
------TTSGGGGGG-SS--
------TTTGGGGGG-SS--
------TTTGGGGGG-SS--
------TTTGGGTTT--S--
------TTTTT-GGG--S--
--S---GGGTT-GGG--S--
------TTTTT-TTT-SS--
------TTTTT-GGG-SS--
------GGGGGGGGG-SS--
------TTTGGGGGG-SS--
------TTTGGGTTS-SS--
------GGGGGGGGG-SS--
------TTTGGGGGG-SS--
------TTTTT-GGG-SS--
------GGGGGGGGG-SS--
------GGGGGGTTS-SS--
------TTSGGGGGG-SS--
------TTTGGGTTT-SS--
------TTTGGGGGG-SS--
------GGGGGGGGG-SS--
------TTSGGGGGG-SS--
------GGGTTGGGG-SS--
------GGGTT-TTT--S--
------TTTTT-GGG-SS--
------GGGTT-TTT-SS--
------TTTTT-GGG-SS--
------TTTGGGTTT-SS--
------GGGGGGGGG-SS--
------TTTTT-TTT-SS--
------TTTGGGTTT--S--
------GGGTT-GGG-SS--
------GGGGGGGGG-SS--
------GGG-TTGGG-SS--
------GGGTT-GGG-SS--
------GGGTT-TTS-SS--
------GGGTT-GGG-SS--
------GGG-S-GGG-SS--
------GGGTT-GGG-SS--
------GGGTT-GGG-SS--
------GGGTT--TT-SS--
------TTTTT--SS-SS--
------TTTTT--TT-SS--
------TTTTT--TT-SS--
------TTTTT--TT-SS--
------GGGSS-GGG--S--
------TTTTT-TTS-SS--
------GGGTT-GGG-SS--
------TTTTT-GGG-SS--
------GGGTT-GGG-SS--
------TTTTT-GGG-SS--
------GGGTT-GGG-SS--
------GGGTT-GGG-SS--
------GGGTT-GGG-SS--
------GGGTT-GGG-SS--
------TTSGGGGGG-SS--
------TTTGGGGGG-SS--
------TTTGGGGGG-SS--
------GGGTT--TT-SS--
------GGGTTGGGG-SS--
------GGGTT-STT-SS--
------GGGTTSTTT-SS--
------GGG-TTGGG-SS--
------GGGGGGGGG-SS--
------GGGGGGGGG-SS--
------GGGGGGGGG-SS--
------TTTGGGGGG-SS--
------GGGTTGGGG-SS--
------GGGTT--SS-SS--
------GGGGGGGGG-SS--
------TTTGGGGGG-SS--
------TTTTT-GGG-SS--
------TTTTT-TTT-SS--
------TTTGGGGGG-SS--
------TTTTT--TT-SS--
------GGGSS-GGG-SS--
------TTTTT-TTS-SS--
------TTTTT-GGG-SS--
--S---TTTTT-GGG-SS--
------TTTTT-GGG-SS--
------GGGTT-TTS-SS--
------TTSTTGGGG-SS--
------GGGTT-GGG-SS--
------GGGTT-GGG-SS--
------GGGTT-GGG-SS--
------GGGTT--TT-SS--
------GGG-S-GGG-SS--
------TTTTT-GGG-SS--
------GGG-TTGGG-SS--
------TTSTTGGGG-SS--
------GGGGGGGGG-SS--
------GGGGGGGGG-SS--
------GGG-TTGGG-SS--
------TTSGGGGGG-SS--
------GGGSTTGGG-SS--
------GGGGGGGGG-SS--
------TTSTT--TT-SS--
------TTS-S-GGG-SS--
------GGGTT-GGG-SS--
------TTTGGGGGG-SS--
------GGGTT-GGG-SS--
------GGGSS-GGG-SS--
------GGGTT-GGG-SS--
------TTSTT-GGG-SS--
------GGGTTGGGG-SS--
------GGG-TTGGG-SS--
------GGGGGGGGG-SS--
------TTTTT-GGG-SS--
------GGGTT-GGG-SS--
------GGGTTGGGG-SS--
------TTSTT-GGG-SS--
------TTSTT-STT-SS--
------TTSGGGGGG-SS--
------GGGTT-GGG-SS--
------GGGTT-GGG-SS--
------GGGGGGGGG-SS--
------TTSGGGGGG-SS--
------GGGGGGTTT-SS--
------GGGTT-TTT-SS--
------GGGTT--TT-SS--
------GGGGGGGGG-SS--
------GGGGGGGGG-SS--
------TTS-TTGGG-SS--
------GGGTT-GGG-SS--
------GGGTT-TTT-SS--
------GGGGGGGGG-SS--
------TTTGGGGGG-SS--
------GGG-GGGGT-SS--
------TTTGGGGGG-SS--
------GGGGGGTTT--S--
------GGGGGGGGG--S--
------GGGGGGGGG-SS--
------GGGGGGGGG-SS--
------GGGGGGTTT--S--
------GGGGGGGGG--S--
------GGGTT--TT--S--
------TTTTT--TT--S--
------TTTTT--TT--S--
------GGGTT--TT--S--
------GGGTT--TT--S--
------GGGTT--TT--S--
------GGGTT--TT--S--
------TTTTT--TT-SS--
------TTTGGGTTT--S--
------GGGTT-GGG-SS--
------TTTGGGGGG-SS--
--S---GGGTT-TTS-SS--
------TTTTT-GGG-SS--
------GGGTT-GGG-SS--
------GGGGGGGGG-SS--
------TTTTT-GGG-SS--
------GGGTT-GGG-SS--
------GGGTT-GGG-SS--
--S---GGGTT-TTT--S--
------GGGTT-GGG--S--
------TTTTT-TTT--S--
------TTTTT-GGG--S--
--S---GGGTT-GGG-SS--
------TTTTT-GGG--S--
------TTSGGGSTT--S--
------GGGTT-GGG--S--
------GGGGGGTTT-SS--
------GGGTT-GGG--S--
------GGGTT-TTT-SS--
------TTSTT-GGG-SS--
------GGGTT-TTS-SS--
------TTTTT-TTS-SS--
------GGGTT-GGG-SS--
------TTTTT-GGG-SS--
--S---TTTTT-GGG-SS--
--S---GGGTT-GGG-SS--
--S---GGGTT-GGG-SS--
--S---GGGTT-GGG-SS--
------TTTGGGTTT-SS--
------GGGTT-TTT-SS--
------TTTTT-STT-SS--
------GGGGGGGGG-SS--
------TTTTT-GGG-SS--
------TTTTT--TT-SS--
------GGGTT-GGG-SS--
------GGGTT-GGG-SS--
------GGGGGGGGG-SS--
------TTTTT-GGG-SS--
------GGGTT-GGG-SS--
------TTTTT-GGG-SS--
--S---GGGTT-TTS-SS--
------TTSTT-GGG-SS--
------GGGGGGGGG-SS--
------GGGTT-GGG-SS--
--S---GGGTT-GGG-SS--
------TTTTT-TTS-SS--
------GGGTT-TTT-SS--
------GGGTT-TTT-SS--
------TTTTT-GGG-SS--
------TTTTT-GGG-SS--
------TTTTT-TTT-SS--
------TTTTT-TTT-SS--
------TTTTT-TTT-SS--
------GGGTT-GGG-SS--
------GGGTT-GGG-SS--
------TTTTT-GGG-SS--
------TTTTT-TTT-SS--
------GGGGGGSSS-SS--
------GGGGGGTTT-SS--
------GGGGGGTTTSSS--
------TTSGGGGGT-SS--
------GGGGGGTTT-SS--
------GGGGGGTTT-SS--
------GGGGGGTTT-SS--
------GGGTT-TTT-SS--
--S---TTTGGGTTT-SS--
------GGGGGGTTT-SS--
------GGGGGGTTT-SS--
------TTTGGGTTT-SS--
------GGGTT-TTS-SS--
--S---GGGGGGTTTSSS--
------TTSGGGTTT-SS--
------GGGGGGTTT-SS--
--S---TT-GGGTTT-SS--
------TT-GGGTTT-SS--
--S---GGGGGGTTS-SS--
------TTTGGGTTS-SS--
------TTSTT-TTT-SS--
------GGGGGGTTS-SS--
------GGGGGGTTT-SS--
------GGGGGGGGT-SS--
------GGGGGGGGG-SS--
------TTSTT-GGG-SS--
------GGGTT-GGG-SS--
------GGGTT-TTT-SS--
--S---GGGGGGTTT-SS--
------TTSTT-TTT-SS--
--S---TTSGGGTTS-SS--
------GGGGGGTTT-SS--
------GGGGGGGGG-SS--
------TT--TTTTS-SS--
------GGGGGGTTT--S--
------GGGGGGTTT-SS--
--S---TT-GGGGGG-SS--
------GGGGGGGGT-SS--
------GGGGGGTTT-SS--
------TT-GGGTTT-SS--
------TT-GGGTTT-SS--
--S---GGGGGGTTT-SS--
--S---TTSTT-TTT-SS--
------GGGGGGGGG-SS--
------GGGTT-GGG-SS--
------GGGTT-GGG-SS--
------GGGTT-GGG-SS--
------GGGTT-SSS-SS--
------GGGGGGTTT-SS--
--S---GGGGGGTTT-SS--
------GGGGGGTTT-SS--
------TTTGGGTTT--S--
------GGGGGGGTT-SS--
------TT-GGGGGG-SS--
------GGGGGGGGG-SS--
------TTTTT-TTT-SS--
------GGGGGGTTT-SS--
--S---GGGGGGTTT-SS--
------TTTGGGGGG-SS--
------TTTGGGGGS-SS--
------GGGGGGGGG-SS--
------GGGGGGGGT-SS--
------TTGGGGTTT-SS--
------GGGGGGTTT-SS--
------GGG-GGGTT-SS--
------GGGGGGTTT-SS--
------TTTGGGTTT-SS--
------TTS-GGGGT--S--
--S---TTS-TTTTT-SS--
------TT--TTGGG--S--
------GGGSGGGGG-SS--
------TTSGGGSTT-SS--
--S---GGGGGGTTT--S--
--S---GGGGGGGGG-SS--
------TT-GGGGGG--S--
------GGGSGGGGT--S--
------TT-SGGGGT--S--
--S---GGGGGGGGT-SS--
------GGGGGGGGT-SS--
------TT-GGGGGS-SS--
------TT-GGGGGG-SS--
------TT-GGGGGT-SS--
------TT-SGGGGT-SS--
------TT--GGGGT-SS--
------TT-SGGGGT-SS--
--S---TT-SGGGGT-SS--
------TT-GGGGGG-SS--
------TT--GGGGT-SS--
--S---TT-GGGGGG-SS--
------TT-GGGGGG-SS--
------TT-GGGGGT-SS--
------TT-GGGGGG-SS--
--S---TTTGGGTTS-SS--
------TT-GGGGTT-SS--
------TTSTTGGGG-SS--
------TT-TTGGGT-SS--
------TT-GGGGGT--S--
------TTSTTGGGT-SS--
--S---TT-GGGGGT-SS--
------TTSGGGGGT-SS--
------TTTGGGGGT-SS--
------TTTGGGGGT-SS--
------TTSGGGGGT-SS--
------GGGGGGGGT-SS--
------TT-GGGGGT-SS--
------GGGGGGTTT-SS--
------GGGGGGTTS-SS--
------GGG-TTTTT-SS--
------GGGGGGTTT-SS--
------TTTGGGTTT-SS--
------GGGGGGTTT-SS--
------TT--TTTTT-SS--
------TTTGGGTTT-SS--
------GGGGGGGGT-SS--
------TT-GGGTTS-SS--
------GGGGGGTTT-SS--
------TT-GGGTTT-SS--
------TT-GGGTTT-SS--
------TT-GGGTTT-SS--
------TTSGGGGGS-SS--
------TT-GGGGGG-SS--
------TTSGGGGGG-SS--
------TT-GGGTTT-SS--
------TT-GGGTTS-SS--
------GGGGGGTTT-SS--
------TTS-TTTTS-SS--
------GGGGGGGGG-SS--
------TT-TTGGGT-SS--
------GGGSSGGGT-SS--
------TTTGGGGGT-SS--
------GGGSGGGGT-SS--
------GGGGGGGGS-SS--
------SSSGGGGGT-SS--
------GGGGGGGGG-SS--
------TTSSGGGGG-SS--
------TT-GGGGGT-SS--
------GGGGGGGGT-SS--
------TT-SGGGGT-SS--
------TT-SGGGGG-SS--
------GGGTTGGGG-SS--
------TT-TTGGGT-SS--
------TT-SGGGGT-SS--
------TT--GGGGG-SS--
------TT-SGGGGT-SS--
------TT--GGGGS-SS--
------GGGTT-TTT-SS--
------GGGGGGTTT-SS--
------GGGGGGGGG-SS--
------GGGGGGGGT-SS--
------GGGGGGTTT-SS--
------GGGGGGGGG-SS--
------GGGGGGTTT-SS--
------TTTGGGGGG-SS--
------GGGGGGGGT-SS--
------GGGGGGGGG-SS--
------GGGGGGGGT-SS--
------GGGGGGGGT-SS--
------GGGGGGTTT-SS--
------TTSGGGGGT-SS--
------TT--TTGGG-SS--
------GGGGGGTTT-SS--
------TT-GGGGGT-SS--
------GGGGGGGGT-SS--
------GGGGGGGGT-SS--
------GGGGGGTTT-SS--
------TT-GGGGGG-SS--
------GGG-GGGGT-SS--
------TT-GGGTTT-SS--
------GGGGGGGTT-SS--
------TT-GGGGGG-SS--
------GGGGGGGGG-SS--
------GGGGGGGGG-SS--
------GGGGGGGGT-SS--
------GGGSGGGGT-SS--
------GGGGGGGGT-SS--
------GGGGGGGGT-SS--
------TT--GGGGT-SS--
------TT-GGGGGT-SS--
------GGGGGGGGT-SS--
------GGGGGGGGT-SS--
------GGGGGGGGT-SS--
------TT-GGGGGT-SS--
------TT--GGGGT-SS--
------GGGGGGGGT-SS--
------GGGGGGGGT-SS--
------GGG-GGGGT-SS--
------GGGGGGGGT-SS--
------GGGGGGGGT-SS--
------GGGGGGTTT--S--
------GGGGGGGGT-SS--
------GGGSGGGGT-SS--
------GGGGGGGGT-SS--
------GGGGGGGGT-SS--
------GGGGGGGGT-SS--
------TTTGGGGGT-SS--
------GGGTT-TTT-SS--
------GGG-TTTTT-SS--
------GGGGGGTTT-SS--
------GGGGGGTTT-SS--
------GGGGGGTTT-SS--
------GGGGGGTTT-SS--
------GGGGGGTTT-SS--
------GGGGGGTTT-SS--
------GGGGGGTTT-SS--
------TTTGGGGGT-SS--
------GGGGGGGGT-SS--
------TTSGGGTTT-SS--
------TTGGGGTTT-SS--
------TTGGGGTTT-SS--
------TT-GGGTTT-SS--
------TT-GGGTTT-SS--
------TT-GGGTTT-SS--
------TT--TTTTT-SS--
------GGGGGGGTT-SS--
------TT-GGGGGT-SS--
------TT-GGGGGT-SS--
------TT-GGGTTT-SS--
------TT-GGGTTT-SS--
------TTTGGGGTT-SS--
------TT-GGGGGT-SS--
------TT-GGGTTT-SS--
------TT-GGGGGT-SS--
------TTTGGGTTT-SS--
------TTTGGGTTT-SS--
------TTTGGGTTT-SS--
------TTSGGGTTT-SS--
------GGGGGGTTT-SS--
------TT-GGGGGT-SS--
------TTTGGGGGT-SS--
------TT-GGGTTT-SS--
------TT-GGGTTT-SS--
------TTSGGGTTT-SS--
------TT-GGGTTT-SS--
------TTTGGGGTT-SS--
------TTTGGGGGG-SS--
------TTTGGGTTS-SS--
------TTTGGGGGG-SS--
------TTSTT-TTT-SS--
------TTTTT-SSS-SS--
------TT-GGGTTS-SS--
------TT-GGGGTT-SS--
------GGGGGGTTS-SS--
------GGGGGGGGS-SS--
------TT-TT-TTT-SS--
------TT-GGGGGG-SS--
------TTSGGGTTT-SS--
------TT-GGGTTT-SS--
------TT-GGGTTTSSS--
------TTSGGGGGG-SS--
------TT-TT-TTTSSS--
------TT-GGGTTT-SS--
------TT-GGGGGT-SS--
------TT-GGGTTT-SS--
--S---TTTGGGTTT-SS--
------GGGTTGGGT-SS--
------TT-GGGTTT-SS--
------TTSGGGTTT-SS--
------TTSGGGTTT-SS--
------TT-GGGTTTSSS--
------TTSGGGTTTSSS--
------TTTGGGTTT-SS--
------TTT-TTTTT--S--
------TTTGGGTTT-SS--
------TTSTT-TTT-SS--
------TTTGGGGGT-SS--
------TTTGGGTTT-SS--
------TTTGGGTTT-SS--
------TTTGGGTTS-SS--
------TTTGGGGGG-SS--
------TT--TTGGG-SS--
------TT--GGGGT-SS--
------TT-GGGGGT-SS--
------TT-GGGGGS-SS--
------TT-GGGTTS-SS--
------TT--TTTTT-SS--
------TT-GGGGGG-SS--
------TT-GGGGGG-SS--
------TT-GGGGGT-SS--
------TTTGGGGGT-SS--
------TT-TTGGGT-SS--
------TT-TTHHHH-SS--
------TT-GGGGGT-SS--
------TT-SGGGGT-SS--
------TT-SGGGGT-SS--
------TT-GGGGGT-SS--
------TT-GGGGGT-SS--
------TT-GGGGGS-SS--
------TT-GGGGGT-SS--
------TT-GGGGGT-SS--
------TT--GGGGT-SS--
------TT-SGGGGT-SS--
------TTTTTGGGT-SS--
------TT-GGGGGT-SS--
------TT-GGGTTT-SS--
------TT-GGGGGT-SS--
------TT-GGGGGG-SS--
------TT-GGGTTT-SS--
------TTTGGGGGT-SS--
------TT-GGGGGG-SS--
------TT-GGGGGG-SS--
------TT-GGGGGG-SS--
------TT-GGGGGT-SS--
------TT-GGGGGT-SS--
------TT-GGGGGT-SS--
------TT-GGGTTT-SS--
------TT-GGGGGT-SS--
------TT-GGGGGT-SS--
------TTTGGGGGT-SS--
------TT--GGGGT-SS--
------TT-GGGGGT-SS--
------TT-GGGGGT-SS--
------TT-GGGTTT-SS--
------TTTGGGTTS-SS--
------GGGGGGGGG-SS--
------TTSGGGGGG-SS--
------TT-GGGTTS-SS--
------GGGGGGTTT-SS--
------TTSGGGGGG-SS--
------TT-GGGTTSSSS--
------TTSGGGGGG-SS--
------TT-GGGGGT-SS--
------TTTGGGGGG-SS--
------GGGTTGGGG-SS--
------GGGGGGGGS-SS--
------GGGGGGGGG-SS--
------TTSGGGGGG-SS--
------TT--GGGGG-SS--
------TTTGGGGGG-SS--
------TT-GGGGGG-SS--
------GGGSGGGGG-SS--
------TTS-GGGGG-SS--
------TT-GGGGGG-SS--
------GGGSSGGGG-SS--
------TT-GGGGGT--S--
------GGGGGGGGT--S--
------TT-GGGGGG-SS--
------GGGGGGGGG-SS--
------TTSGGGGGS--S--
------GGGGGGGGG--S--
------TTS-GGGGS-SS--
------TTSGGGGGG-SS--
------GGGGGGGGG-SS--
------TTTGGGGGG--S--
------TTSGGGGGG--S--
------GGGGGGGGG--S--
------TTTGGGGGG-SS--
------GGGGGGGGT-SS--
------TTS-GGGGG-SS--
------GGGGGGGGG--S--
------TT-GGGGGG-SS--
------TTS-GGGGG-SS--
------TT-GGGGGG-SS--
------GGGGGGGGG--S--
------GGGGGGGGG-SS--
------GGGGGGGGG-SS--
------GGGGGGGGG--S--
------GGG-GGGGG-SS--
------TT-SGGGGT-SS--
------TT--GGGGT-SS--
------GGGGGGTTT-SS--
------TTSGGGGGT-SS--
------GGGGGGGGT-SS--
------TT-GGGGGT-SS--
------TT-GGGGGG-SS--
------GGGGGGGGG-SS--
------GGGGGGGGG-SS--
------TTTGGGGGG-SS--
------TT-GGGGGS-SS--
------GGGGGGGGG-SS--
------GGGGGGGGG-SS--
------TT-GGGTTT-SS--
------TT-GGGTTT-SS--
------GGGGGGGGG-SS--
------GGGGGGGGT-SS--
------GGGTTGGGT-SS--
------GGGGGGGGT-SS--
------GGGGGGGGT-SS--
------TT-GGGGGG-SS--
------TTSSGGGGG-SS--
------TT-GGGGGT-SS--
------TT-GGGGGG-SS--
------TT--TTTTT-SS--
------TT-GGGGGT-SS--
------TT--GGGGT-SS--
------TT-SGGGGT-SS--
------TT-GGGGGG-SS--
------TTTGGGTTT-SS--
------TT-GGGGGG-SS--
------TT--GGGGT-SS--
------TTTGGGGGG-SS--
------TT--GGGGT-SS--
------TT-GGGGGG-SS--
------TTTGGGGGT-SS--
------TT-GGGTTT-SS--
------TTTTT-TTT-SS--
------TT-TTGGGT-SS--
------TT-GGGGGG-SS--
------GGGGGGGGG-SS--
------GGGGGGGGT-SS--
------TT-GGGGGG-SS--
------TT-GGGTTT-SS--
------GGGGGGGGG-SS--
------GGGTTGGGT-SS--
------GGGTT-TTS-SS--
------GGGGGGTTT-SS--
------TTSGGGTTT-SS--
------GGGGGGTTT-SS--
------GGGGGGTTT-SS--
------TT-GGGGGT-SS--
------TT-SGGGGT-SS--
------GGGGGGTTT-SS--
------TT-GGGGGT-SS--
------TT--GGGGT-SS--
------TT-GGGGGG-SS--
------TT-GGGGGG-SS--
------TT-GGGGGG-SS--
------TT--GGGGS-SS--
------TT-GGGGGG-SS--
------GGGGGGGGS-SS--
------GGG-GGGGT-SS--
------TT-TTGGGT-SS--
------TT-GGGGGT-SS--
------GGGGGGTTT-SS--
------GGGGGGGGG-SS--
------TT--GGGGG-SS--
------TT-GGGTTT-SS--
------GGGTTGGGT-SS--
------GGGGGGGGG-SS--
------TTTGGGGGG-SS--
------TT-GGGTTT-SS--
------TTTGGGTTT-SS--
------TTGGGGGGG-SS--
------TT-GGGGGG-SS--
------TT-SSGGGG-SS--
------GGGGGGGGT-SS--
------GGGTGGGGG-SS--
------GGGSGGGGT-SS--
------GGGSSGGGT-SS--
------GGGSGGGGT-SS--
------TTSGGGGGG-SS--
------GGGSGGGGG-SS--
------TT-TTGGGG-SS--
------GGGGGGGGT-SS--
------GGGTTGGGS-SS--
------GGGSGGGGS-SS--
------GGGGGGGGT-SS--
------TT-TTGGGS-SS--
------GGG-GGGGG-SS--
------GGG-GGGGT-SS--
------TTSGGGGGG-SS--
------TTTGGGGGG-SS--
------GGGGGGGGS-SS--
------GGGGGGTTT-SS--
------TT-GGGTTS-SS--
------GGGGGGGGG-SS--
------GGGGGGGGG-SS--
------GGGGGGTTS-SS--
------TT-GGGTTS-SS--
------GGGGGGTTT-SS--
------TT-GGGGGG-SS--
------GGGGGGGGG-SS--
------GGGGGGGGS-SS--
------GGGGGGGGG-SS--
------TTTGGGGGG-SS--
------GGGSGGGGS-SS--
------TT--SGGGTSSS--
------GGGGGGGGG-SS--
------GGGGGGTTT-SS--
------TT-GGGGGG-SS--
------TT-GGGTTT-SS--
------GGGTTGGGT-SS--
------TTSGGGGGS-SS--
------GGGGGGGGG-SS--
------TT-GGGTTT-SS--
------TTSGGGGGG-SS--
------GGGGGGGGG-SS--
------GGGGGGTTT-SS--
------GGGGGGTTT-SS--
------GGGGGGGGS-SS--
------GGGGGGGGG-SS--
------GGGGGGGGT-SS--
------GGGGGGGGT-SS--
------GGGGGGGGT-SS--
------GGGGGGGGT-SS--
------TT--GGGGT-SS--
------TT-GGGGGT-SS--
------GGGGGGTTT-SS--
------TT--GGGGT-SS--
------TT-GGGGGT-SS--
------TT--GGGGT-SS--
------TT-GGGGGT-SS--
------TT-GGGGGT-SS--
------TT--GGGGT-SS--
------TT--GGGGG-SS--
------TT--GGGGS-SS--
------TT-GGGGGS-SS--
------GGGGGGGGG-SS--
------TT-GGGGGT-SS--
------GGGGGGGGT-SS--
------TT-GGGGGG-SS--
------GGGTTGGGG--S--
------TT-GGGGGG-SS--
------GGGGGGGGG--S--
------TT-GGGGGG--S--
------GGGGGGGGG-SS--
------TT-GGGTTS-SS--
------TT-GGGGGS-SS--
------TT--GGGGT--S--
------TT--SGGGT--S--
------TT--GGGGG-SS--
------TT-GGGGGS-SS--
------TT-GGGGGG-SS--
------TT-GGGGGG-SS--
------TT-GGGGGG-SS--
------GGGGGGGGG-SS--
------TT-GGGGGG-SS--
------GGGGGGGGG-SS--
------TT-SGGGGG-SS--
------GGGGGGGGG-SS--
------GGGSGGGGG-SS--
------GGGGGGGGG--S--
------TT-GGGGGS-SS--
------GGGGGGGGG-SS--
------GGGGGGGGG-SS--
------TTTGGGTTT--S--
------TT-GGGGGG--S--
------TT--GGGGS-SS--
------TT--GGGGG-SS--
------TTSGGGGGG-SS--
------GGG-GGGGT--S--
------TTTGGGGGG--S--
------TTSGGGGGT--S--
------TTSGGGGGG-SS--
------GGGGGGGGT-SS--
------TT-GGGTTT-SS--
------GGGGGGGGT-SS--
------GGGSGGGGG-SS--
------GGGGGGGGT--S--
------TT--GGGGT-SS--
--S---TTTGGGTTT--S--
------TTTGGGGGG-SS--
------GGGGGGTTT-SS--
--S---TT-GGGGGT-SS--
------GGG-TTTTT-SS--
--S---TT-GGGGTT-SS--
------TT-GGGTTT-SS--
--S---TT-GGGTTT-SS--
--S---GGGGGGGGG-SS--
--S---TT--TTTTT-SS--
------GGG-GGGGT-SS--
------TT-GGGGGT-SS--
--S---TT-GGGGGG-SS--
------TTTGGGTTT-SS--
--S---TT-GGGGGT-SS--
------TTTGGGGGT-SS--
------TT--GGGGT-SS--
--S---TT-GGGGGT--S--
------TT-GGGTTT-SS--
--S---TT-GGGGGT-SS--
--S---SS-GGGGGG-SS--
--S---TTS-GGGGT-SS--
--S---TT--GGGGT-SS--
--S---TTSGGGGGS-SS--
------TT-GGGGGG-SS--
------TT-SGGGGG-SS--
------TTTGGGGGT-SS--
------TT-GGGGGG-SS--
--S---TT-GGGGGG-SS--
--S---TT-GGGTTT-SS--
--S---SSGGGGTTT-SS--
--S---TTGGGGGGG-SS--
------SSGGGGGGT-SS--
------TTTGGGGGT--S--
--S---SGGGGGTTT-SS--
--S---TT-GGGGGG-SS--
------GGGGGGTTT-SS--
--S---GGGGGGTTT-SS--
------GGGGGGGGT-SS--
--S---GGGGGGGGS-SS--
--S---GGGGGGGGG-SS--
------GGGGGGTTT--S--
------TT-GGGGGG-SS--
------TT-GGGGGT-SS--
------GGGGGGGGG-SS--
------GGGGGGGGG-SS--
--S---TT-GGGGGT-SS--
------TT-GGGGGT-SS--
------TT-GGGTTT-SS--
------GGGGGGGGT-SS--
------TT-GGGGGT-SS--
------TT-GGGGGT-SS--
------GGGGGGGGT-SS--
------TT-GGGGTT-SS--
------TTSGGGGGT-SS--
------TT-GGGGGT-SS--
--S---TT-GGGGGT-SS--
--S---TT-GGGGGT-SS--
--S---TTTGGGGGG-SS--
------GGGSGGGGT-SS--
--S---TTTGGGTTT-SS--
--S---TT-GGGTTT-SS--
------TT-GGGGGG-SS--
------GGGGGGTTT-SS--
------TTTGGGTTTSSS--
------TTSGGGTTT-SS--
------GGGGGGGGT-SS--
------GGGGGGGGG-SS--
------GGGGGGTTT-SS--
------GGGGGGTTS-SS--
------GGGGGGTTT-SS--
------GGGGGGTTT-SS--
------GGGTT-GGGSSS--
------TTTGGGTTS-SS--
------GGGTT-TTS-SS--
------GGGGGGTTT-SS--
------TTTGGGTTT-SS--
--S---GGGTT-TTT-SS--
------TT-GGGTTT-SS--
------TT-GGGTTT-SS--
------TT--TTTTT-SS--
------TT-GGGTTTSSS--
------TT-GGGTTT-SS--
------TTTGGGTTT-SS--
------GGGGGGTTS-SS--
------GGGGGGTTT-SS--
------TT-GGGTTT-SS--
------GGGGGGTTT-SS--
------TTTGGGTTT-SS--
------TT-GGGTTT-SS--
------TT-GGGGGG-SS--
------TTTGGGTTTSSS--
------TT-GGGTTT-SS--
------TT-GGGTTT-SS--
------TTTGGGGTT--S--
------TTTGGGTTT-SS--
------TT-GGGTTT-SS--
------TT-GGGTTT-SS--
------TT-GGGTTT-SS--
------TTTGGGTTT-SS--
------TT-GGGTTT-SS--
------TT-GGGTTT-SS--
------TT-GGGGTT-SS--
------TTSGGGTTT-SS--
--S---GGGGGGTTT-SS--
------TT-GGGTTT-SS--
------TT-GGGTTT-SS--
------TT-GGGGGG-SS--
------TTTGGGTTT-SS--
------TT-GGGTTT-SS--
------TT-GGGTTS-SS--
------TT-GGGTTT-SS--
------GGGTT-GGG-SS--
------GGGGGGTTS-SS--
------GGGGGGTTS-SS--
--S---TTSGGGTTS-SS--
------TTTGGGGGG-SS--
------TTTGGGTTT-SS--
------TT-GGGGGG-SS--
------TT-GGGTTT-SS--
------GGGGGGGGG-SS--
--S---GGGGGGGGG-SS--
------TTSGGGTTT-SS--
------GGG-TTTTT-SS--
------GGGGGGTTT-SS--
------TT-GGGGGG-SS--
--S---TT-GGGGGG-SS--
------GGGGGGGGG-SS--
------TT-GGGTTS-SS--
------GGGGGGTTS-SS--
------GGGGGGTTS-SS--
------TT-GGGTTT-SS--
------TT-GGGTTT-SS--
------TT-GGGGGG-SS--
--S---GGGGGGTTT-SS--
------TT-GGGTTS-SS--
------TTSGGGTTT-SS--
------GGGGGGGGG-SS--
------GGGGGGTTS-SS--
------GGGGGGTTT-SS--
------GGGGGGGGG-SS--
------GGGGGGTTT-SS--
------GGGGGGTTTSSS--
------GGGTTSTTT-SS--
------GGGGGGTTT-SS--
------GGGGGGTTT-SS--
------GGGGGGTTS-SS--
------GGGGGGTTS-SS--
------TT-GGGTTS-SS--
------TTTGGGGGG-SS--
------TTTGGGGGS-SS--
--S---GGGGGGTTS-SS--
------GGGTTSTTS-SS--
------GGGGGGTTT-SS--
------GGGGGGSSS-SS--
------GGGGGGTTT-SS--
------TT-GGGTTT-SS--
------TT-GGGTTT-SS--
------GGGGGGTTT-SS--
------GGGGGGGGT-SS--
------GGGGGGTTT-SS--
------TT-GGGGGT-SS--
------TT-TTSTTT-SS--
------TT-GGGTTT-SS--
------GGGTT-TTT-SS--
------GGGTT-TTT-SS--
------GGGGGGGTT-SS--
------TT-GGGTTT-SS--
--S---TT-GGGGGG-SS--
--S---GGGGGGTTT-SS--
------GGGGGGTTT-SS--
------GGGGGGGGG-SS--
------GGGTT-TTT-SS--
------TTTGGGTTT-SS--
------GGGGGGTTT-SS--
------GGGTT-TTT-SS--
------GGGGGGTTT-SS--
------GGGGGGTTT-SS--
------GGGGGGTTT-SS--
------GGGGGGTTT-SS--
------TTSGGGTTT-SS--
------GGGGGGTTS-SS--
------GGGGGGTTS-SS--
------GGGGGGTTS-SS--
------GGGGGGTTT-SS--
------TTSGGGTTS-SS--
------GGGGGGTTT-SS--
------GGGGGGTTS-SS--
------GGGGGGTTS-SS--
------TTSGGGTTS-SS--
------GGGGGGTTS-SS--
------GGGGGGTTS-SS--
------GGGGGGGGS-SS--
------GGGGGGTTS-SS--
------TTSGGGTTS-SS--
------GGGGGGTTT-SS--
------GGGGGGTTS-SS--
------GGGGGGTTT-SS--
------GGGTTSTTS-SS--
------TT-GGGTTS-SS--
------TT-GGGTTS-SS--
------GGGGGGTTS-SS--
------GGGTTSTTS-SS--
------GGGGGGTTS-S---
------TTSGGGTTS-S---
------GGGGGGTTS-SS--
------GGGGGGTTS-S---
------GGGGGGTTS-SS--
------GGGGGGTTS-SS--
------TTTTTTTTS-SS--
------TTTGGGTTT-SS--
------GGGGGGTTS-SS--
------GGGGGGTTT-SS--
------GGGGGGTTT-SS--
------GGGGGGTTS-SS--
------TTTGGGTTS-SS--
------GGGSTTTTS-SS--
------GGGGGGTTS-SS--
------GGGGGGTTS-SS--
------GGGGGGSSS-SS--
------GGGGGGSSS-SS--
------GGGGGGSSS-SS--
------GGGGGGSSS-SS--
------GGGGGGSSS-SS--
------GGGGGGSSS-SS--
------GGGGGGSSS-SS--
------TT-GGGSSS-SS--
------GGGGGGTTS-SS--
------GGGGGGSSSSSS--
------TTSGGGSSS-SS--
------GGGGGGTTS-SS--
------GGGGGGTTS-SS--
------GGGGGGTTS-SS--
------GGGTTSTTS-SS--
------GGGTT-SSS-SS--
------GGGTT-SSS-SS--
------GGGGGGSSS-SS--
------GGGGGGTTS-SS--
------GGGGGGTTS-SS--
------GGGTT-SSS-SS--
--S---GGGGGGTTS-SS--
--S---TTSGGGTTS-SS--
--S---GGGGGGTTS-SS--
--S---TTTGGGSSS-SS--
--S---TTTGGGSSS-SS--
--S---GGGGGGSSS-SS--
--S---GGGGGGSSS-SS--
--S---GGGTT-TTS-SS--
--S---GGGTT-TTS-SS--
------GGGGGGSSS-SS--
------GGGGGGTTS-SS--
------GGGGGGTTT-SS--
------GGGGGGTTT-SS--
------GGGGGGTTT--S--
------GGGTT-TTT-SS--
------GGGTT-TTT-SS--
--S---TTTSS-TTT-SS--
--S---GGGTT-TTT-SS--
------TTSSGGGGT-SS--
------GGG-TTGGG-SS--
------GGGSTTGGG-SS--
------GGGGGGTTT-SS--
------GGG-SGGGT-SS--
--S---TT--TTTTT--S--
--S---TT--TTTTT-SS--
--S---TT--TTTTT-SS--
--S---TTS-TTTTT-SS--
------TTSSS-GGG-SS--
--S---GGGSS-SSS-SS--
------GGGGGGTTS-SS--
------GGGGG-TTS-SS--
------TTSGGGGGG-SS--
------TTTGGGGGG-SS--
------GGGGGGTTS-SS--
------GGGTT-TTT-SS--
------GGGTT-TTT-SS--
--S---GGGGGGTTT-SS--
--S---GGGTT-TTS-SS--
--S---GGGGGGTTTSSS--
------GGGGGGTTT-SS--
------GGGTT-TTT-SS--
------HHHHT-TTTSSS--
------TTTTT-TTT-SS--
------TTTTT-TTT-SS--
------GGGTT-TTS-SS--
------TTSSTTTTS-SS--
------TTSTT-TTS-SS--
------TTSGGGTTT-SS--
------GGGGGGTTT-SS--
--S---GGGGGGTTT-SS--
------GGGGGGTTT-SS--
--S---TTTGGGGGG-SS--
--S---GGGGGGGSS-SS--
--S---GGGGGGTTS-SS--
--S---GGGGGGTTS-SS--
--S---GGGTT-TTT-SS--
--S---GGGGGGTTS-SS--
--S---GGGGGGGGG-S---
--S---GGGTT-STT-SS--
--S---GGGTT-SSS-SS--
-TT---GGGGGGTTS-SS--
-TT---GGGGGGTTT-SS--
-TT---TTSGGGTTT-SS--
-TT---TTTGGGGGG-SS--
-TT---GGGGGGTTS-SS--
-TT---GGGTT-TTS-SS--
-TTS--GGGGGGTTT-SS--
--SS--GGGGGGTTS-SS--
--SS--TTSSGGGGS-SS--
--SS--TTTGGGTTS-SS--
--SS--GGGGGGSSS-SS--
-TTS--GGGTT-TTT-SS--
-TT---GGGTT-TTS-SS--
--S---GGGTT-TTT-SS--
--S---GGGTTGGGT-SS--
--S---TTSTT-TTS-SS--
--SS--TTTTT-TTT-SS--
--SS--GGGTT-TTS-SS--
-TT---GGGTT-TTS-SS--
--S---GGGTT-TTT-SS--
--S---TTTTT-TTT-SS--
-TT---TTTTT-TTT-SS--
--S---GGGTT-TTTSSS--
--S---GGGTT-TTTSSS--
-TT---GGGTT-TTT-SS--
-TT---GGGTT-TTTSSS--
--S---TTTTT-TTT-SS--
-TT---GGGTT-TTTSSS--
-TT---GGGTT-TTSSSS--
-TT---GGGTT-TTS-SS--
--S---GGGTT-TTS-SS--
-TT---TTTTT-SSS-SS--
-TT---GGGTT-TTT-SS--
-TT---GGGTT-TTTSSS--
--S---GGGTT-TTT-SS--
--S---GGGTTTTTTSSS--
--S---TTTTT-TTTSSS--
--S---TTTTT-TTTSSS--
-TT---GGGTT-TTTSSS--
--S---GGGTT-TTT-SS--
-TT---GGGTT-TTT-SS--
-TT---GGGSS-TTTSSS--
-TT---GGGSS-TTT-SS--
--S---TTTGGGTTTSSS--
-TT---GGGTT-TTTSSS--
-TT---GGGTT-TTT-SS--
-TT---TTTTT-TTT-SS--
-TT---GGGTT-TTT-SS--
-TT---GGGTT-TTT-SS--
-TT---TTTSS-TTT-SS--
-TT---GGGTT-TTS-SS--
-TT---GGGTT-TTT-SS--
-TT---GGGTT-TTT-SS--
-TT---GGGTT-TTT-SS--
-TT---GGGTT-TTT-SS--
-TT---GGGTT-TTT-SS--
-TT---HHHHT-TTT-SS--
-TT---GGGTT-TTT-SS--
--S---GGGTT-TTTSSS--
------GGGTT-TTTSSS--
-TT---GGGTT-TTTSSS--
------TTTTT-TTTSSS--
------GGGTT-TTTSSS--
-TT---GGGTT-TTTSSS--
-TT---TTTSSTTTTSSS--
------TTSSS-TTT-SS--
------TTSSS-TTT-SS--
------GGGTT-TTTSSS--
------HHHHT-TTTSSS--
-TT---TTTTT-TTTSSS--
-TT---GGGGGGTTTSSS--
-TTT--GGGTTTTTTSSS--
-TT---GGGSS-TTT-SS--
-TT-S-GGGTTTTTT-SS--
-TT---GGGTTTTTT-SS--
-TT-S-GGGTTTTTT-SS--
-TT---GGGTTTTTT-SS--
-TT---GGGGGGTTT-SS--
-TTT--GGGTTTTTT-SS--
-TT---GGGTTSTTT-SS--
-TTT--TTTTT-TTT-SS--
-TT---GGGTT-TTT-SS--
-TT---TTTTT-TTT-SS--
-TT---GGGTT-GGG-SS--
-TT---GGGTT-TTT-SS--
-TT---GGGTT-TTTSSS--
-TT-S-TTTTT-SSS-SS--
-TT---TTTTT-TTT-SS--
-TT-S-GGGTTSTTT-SS--
-TT---GGGSS-TTT-SS--
-TTT--GGGTT-TTT-SS--
-TT-S-GGGTT-TTT-SS--
-TTTS-GGGTT-TTT-SS--
-TTTS-TTTTT-TTT-SS--
-TTT--GGGTT-TTT-SS--
-TT---GGGTT-TTT-SS--
-TTSS-GGGTT-TTT-SS--
-TT---GGGTT--SS-SS--
-TTTS-GGGTTS-SS-SS--
-TT---TTTTTS-SS-SS--
-TT---GGGTT-TTT-SS--
-TTS--GGGTTSTTT-SS--
--SS--TTTTT-TTT-SS--
-TT---TTTGGGTTTSSS--
-TTT--TTTTTSTTT-SS--
-TT---GGGTTTTTT-SS--
-TTS--GGGTT-TTS-SS--
-TT---GGGTTTTTT-SS--
-TTSS-GGGTTTTTT-SS--
-TTS--GGGSS-TTT-SS--
-TTTS-GGGTT-TTT-SS--
-TT-S-GGGTTTTTT-SS--
-TTTS-GGGTTTTTT-SS--
-TT-S-GGGTT-TTTSSS--
-TTSS-GGGGGGTTT-SS--
-TTSS-GGGGGGTTT-SS--
-TTTS-GGGGGGTTT-SS--
-TT---GGGSTTTTT-SS--
-TT---GGGTTTTTT-SS--
-TT---GGGTT-TTTSSS--
-TTT--GGGTTTTTT-SS--
-TT-S-GGGGGGTTTSSS--
-TTTS-GGGTTTTTTSSS--
-TTTS-GGGGGGTTT-SS--
-TT-S-GGGTT-TTTSSS--
-TT-S-GGGTT-TTTSSS--
-TTSS-GGGTTTTTT-SS--
-TT-S-GGGTTTTTT-SS--
-TT-S-GGGTTTTTT-SS--
-TTTS-GGGTTTTTT-SS--
-TTTS-GGGTTTTTT-SS--
-TT---GGGTTTTTT-SS--
-TTTS-GGGTTTTTT-SS--
-TTTS-GGGTTTTTT-SS--
-TTTS-GGGTTTTTT-SS--
-TTTS-GGGTTTTTT-SS--
-TTSS-GGGTTTTTT-SS--
-TTS--GGGTTTTTT-SS--
-TT---GGGTTTTTT-SS--
-TTSS-GGGTTTTTT-SS--
-TT-S-GGGTTTTTTSSS--
-TTTS-GGGTTTTTT-SS--
--S---GGGGGGTTT-SS--
-TTSS-GGGTTTTTT-SS--
-TTSS-GGGTTTTTT-SS--
-TT-S-GGGTTTTTT-SS--
-TTSS-GGGTTTTTT-SS--
-TTSS-GGGTTTTTT-SS--
-TTTS-GGGTTTTTT-SS--
-TT-S-GGGTTSTTT-SS--
-TTTS-GGGTTTTTT-SS--
-TTTS-GGGTTTTTT-SS--
-TT-S-GGGTTTTTT-SS--
-TT-S-GGGTT-TTT-SS--
-TT-S-TTTTT-TTS-SS--
-TTTS-GGGTT-TTTSSS--
-TTTS-GGGTT-TTT-SS--
-TT-S-GGGTT-TTT-SS--
-TTT--GGGTT-TTT-SS--
-TTT--GGGTTTTTT-SS--
-TTT--GGGTT-TTT-SS--
-TT-S-GGGTTTTTT-SS--
-TTSS-GGGTTTTTT-SS--
-TTS--GGGTT-TTT-SS--
-TT-S-GGGTTTTTT-SS--
-TTS--GGGTT-TTT-SS--
-TTTS-GGGGGGTTT-SS--
-TTT--GGGTT-TTS-SS--
-TTTS-GGGTT-TTT-SS--
-TT-S-GGGTT-GGG-SS--
-TTTS-GGGTT-TTT-SS--
-TT-S-GGGSTTTTT-SS--
--S-S-GGGSS-TTT-SS--
-TT-S-GGGSTTTTT-SS--
-TTTS-GGGTTTTTT-SS--
-TTTS-GGGGGTTTT--S--
-TTTS-GGGTTTTTT-SS--
-TT-S-GGGTTTTTT-SS--
-TT-S-GGGTTTTTT-SS--
-TTT--GGGTTTTTT-SS--
-TT---GGGTTTTTT-SS--
-TTTS-GGGTT-TTT-SS--
-TTSS-GGGTT-TTT--S--
-TTTS-HHHHTTTTT-SS--
-TTTS-GGGGGGTTT-SS--
-TTTS-GGGTT-TTT--S--
-TTTS-GGGTTSTTT-SS--
-TT-S-GGGTT-TTT-SS--
-TT-S-GGGGGGTTT-SS--
-TTTS-GGGTTTTTT-SS--
-TTTS-GGGGGGTTT-SS--
-TTTS-TTTGGGTTT--S--
-TT-S-GGGGGGTTT-SS--
-TT-S-GGGTTTTTS-SS--
-TTS--GGGGGGTTT-SS--
-TT-S-GGGGGGTTT-SS--
-TT---TTTTT-TTT-SS--
-TT-S-GGGTTSTTT-SS--
-TTSS-GGGTTTTTS-SS--
-TTTS-GGGTT-TTT-SS--
-TT-S-GGGTTSTTT-SS--
-TT-S-HHHHTTTTT-SS--
-TTTS-GGGTTTTTT-SS--
--S-S-GGGTTTTTT-SS--
-TT-S-GGGTT-TTT-SS--
-TTS--GGGTTTTTT-SS--
-TTSS-GGGTTTTTS-SS--
-TT-S-GGGTTTTTT-SS--
-TT-S-GGGTTTTTT-SS--
-TT---GGGTTTTTS-SS--
-TTT--GGGTTTGGG-SS--
-TTS--GGGTT-TTS-SS--
-TTT--GGGTT-TTS-SS--
-TT---GGGTTSTTS-SS--
-TTTS-GGGTTTTTT-SS--
-TT---GGGTTTTTT-SS--
-TT-S-TTTTT-TTT-SS--
-TT-S-GGGTTTTTT-SS--
-TT-S-GGGTTTTTT-SS--
-TTT--GGGTT-TTT-SS--
-TT-S-GGGGGGTTT-SS--
-TTSS-GGGTTTTTS-SS--
-TTSS-GGGTTTTTT-SS--
-TTTS-GGGGGGTTT--S--
-TTSS-GGGTT-GGG-SS--
-TTTS-GGGTT-GGG-SS--
-TTTS-GGGTTTGGG-SS--
-TTSS-GGGTT-TTT--S--
-TTTS-GGGTT-TTT--S--
-TT---TTTTT-TTT-SS--
-TTTS-HHHHT-TTT-SS--
-TT-S-GGGTT-TTS-SS--
-TTTS-GGGTTTGGG--S--
-TT---TTTTT-GGG-SS--
-TT---SSSGGGTTT--S--
-TT-S-GGGTT-TTTSSS--
-TTSS-GGGTT-TTT-SS--
-TT-S-GGGTTTTTT-SS--
-TTTS-GGGTTSTTT-SS--
-TT-S-GGGGGGTTT-SS--
-TT-S-TTTTTSTTT-SS--
-TTT--GGGTTTTTTSSS--
-TT-S-GGGTTTTTT-SS--
-TT-S-GGGTTTTTT-SS--
-TT---GGGTTTTTTSSS--
-TTSS-GGGTTTTTT-SS--
-TT---GGGTTTTTT-SS--
-TTTS-GGGTTTTTT-SS--
--SSS-GGGTTTTTTSSS--
--S---GGGTTTTTT-SS--
-TTT--TTTSS--SS-SS--
-TT---TTTSS-TTT-SS--
-TT---GGGSSSTTT-SS--
-TTT--TTTTT-TTS-SS--
-TT-S-GGGTT-TTT-SS--
-TTS--GGGTT-TTT-SS--
-TT-S-GGGTTTTTT-SS--
--S-S-GGGTTTTTT-SS--
-TTTS-GGGTTTTTS-SS--
-TT-S-GGGTT-TTT-SS--
-TTT--GGGTT-TTT-SS--
-TT---GGGTT-TTT-SS--
-TT---GGGSSSTTS-SS--
-TT---GGGSSTTTT-SS--
-TTT--GGGSS-TTTSSS--
-TT---GGGSS-TTT-SS--
-TT---GGGTTTTTT-SS--
-TT---GGGSSTTTT-SS--
-TT---GGGTTTTTT-SS--
-TT---GGGSS-TTT-SS--
-TT---GGGTTTTTT-SS--
-TT---GGGTT-TTT-SS--
-TT---GGGTTSTTT-SS--
-TT---TTTTTTTTT-SS--
-TT---GGGGGGTTS-SS--
-TTS--GGGSS-TTSSSS--
-TTT--TTTTT-TTS-SS--
-TT---GGGTT-TTTSSS--
-TT---GGGTT-TTS-SS--
-TT---TTSSS-TTS-SS--
-TT---GGGTTTTTTSSS--
-TT---GGGTT-TTT-SS--
-TTT--TTTTT-TTT-SS--
--S-S-TTTGGGTTTSSS--
-TTTS-GGGSSTTTT-SS--
-TTT--GGGTT-TTT-SS--
-TT-S-GGGTTTTTT-SS--
-TTTS-GGGTTTTTT-SS--
-TTT--GGGTTTTTT-SS--
-TTT--GGGTTTTTT-SS--
-TT---GGGTTTTTT-SS--
-TTSS-GGGTTTTTT-SS--
-TTS--GGGTTTTTT-SS--
-TTSS-GGGTTTTTT-SS--
-TT---GGGTTTTTT-SS--
-TT---GGGTTTTTT-SS--
-TT-S-GGGTTTTTT-SS--
-TT---GGGTTTTTT-SS--
-TT---GGGTTTTTT-SS--
-TTS--HHHHTTTTT-SS--
-TT---HHHHTTTTT-SS--
-TTS--TTTGGGTTTSSS--
-TT---TTTTTTTTT-SS--
-TT---TTTGGGTTT-SS--
-TT---TTTGGGTTT-SS--
-TTS--TTTTTTTTT-SS--
-TTS--GGGTTTTTT-SS--
--S---HHHHTTTTT-SS--
-TT---TTSGGGTTT-SS--
-TT---HHHHTTTTT-SS--
-TTS--TTTGGGTTTSSS--
--S---GGGTTTTTT-SS--
--S---GGGTTTTTT-SS--
--S---GGGTTTTTT-SS--
--S---GGGTTTTTT-SS--
-TT---GGGTTGGGT-SS--
-TT---HHHHSSTTT-SS--
-TTS--GGGTTTTTT-SS--
-TT---GGGTTTTTT-SS--
--SS--GGGTTTTTTSSS--
--S---GGGSSSTTT-SS--
--S---GGGTTTTTT-SS--
--S---TTTTTSTTT-SS--
--S---GGGTTTTTT-SS--
--S---GGGSSSTTT-SS--
-TTT--GGGTTTTTT-SS--
-TT---GGGTTTTTT-SS--
-TT---GGGSSTTTTSSS--
--S---GGGSS-TTT-SS--
-TT---GGGTTTTTT-SS--
-TT---GGGTTSTTTSSS--
-TT---TTSTTSTTT-SS--
-TT---GGGTTTTTT-SS--
-TT---TTSTTTTTT-SS--
-TT---HHHHTTTTT-SS--
-TT---GGGTTGGGT-SS--
--S---GGGGGGTTT-SS--
--S---GGGGGGTTT-SS--
--S---GGGTSSTTS-SS--
-TT---GGGSSSTTT--S--
-TT---TTTSSTTTT-SS--
--S---TTTTTTTTT--S--
--S---TTTTTTTTT--S--
-TTS--TTTSSSTTT--S--
-TT---GGGSSSTTT-SS--
-TTS--GGGSSSTTT-SS--
-TT---HHHHTTTTT--S--
-TT---TTTGGGTTT-SS--
-TT---TTTGGGTTT-SS--
-TT---TTTGGGTTT--S--
-GGG--TTTGGGTTT-SS--
-TTS--TTTTTTTTT-SS--
-TT---GGGTTTTTT-SS--
--S---TTTTTTTTT-SS--
-TT---TTTTTTTTT-SS--
-TTS--GGGTTTTTT-SS--
-TT---TTTTTTTTT-SS--
-TTSS-GGGTTTTTT-SS--
-GGGS-GGGTTTTTT-SS--
-TTS--GGGTTTTTT-SS--
-TTS--GGGTTTTTT-SS--
-TTS--GGGTTTTTT-SS--
-GGGS-GGGTTTTTT-SS--
-GGGS-GGGTTTTTT-SS--
-TTS--GGGTTTTTT-SS--
-TT-S-GGGTTTTTT-SS--
-TT---GGGTTSTTT-SS--
-TT---HHHHTTGGG-SS--
-TT-S-GGGTTTGGG-SS--
-TT---TTSTTTGGG-SS--
-TT-S-GGGTTTGGG-SS--
-TTTS-GGGTTTGGG-SS--
-TT---GGGTTTTTS-SS--
-TT---GGGTTTTTT-SS--
-TT---TTTTTTTTS-SS--
--S---GGGTTTTTT-SS--
-TT---TTTTTTGGG-SS--
-TTS--GGGTTTTTT-SS--
-TTSS-GGGTTTTTT-SS--
-TT---GGGTTTGGG-SS--
-TT---GGGTTTTTT-SS--
-TT---GGGTTTTTS-SS--
-TT---GGGTTTGGG-SS--
-TTT--GGGTTTTTS-SS--
-TT---TTTTTTTTT-SS--
--S---GGGTTTTTT-SS--
-TT---GGGTTTTTS-SS--
-TT---TTTTTTGGG-SS--
-TT---TTTTTTTTT-SS--
-TT---GGGTTTTTS-SS--
-TT---GGGTTTTTT-SS--
-TT---GGGTTTGGG-SS--
-TT---TTTTTTTTT-SS--
--SSS-GGGTTTTTT-SS--
-TT---GGGTTTTTT-SS--
-TT---GGGTTTTTT-SS--
-TT-S-GGGTTTGGG-SS--
-TT-S-GGGTTTTTT-SS--
-TT-S-GGGTTTTTS-SS--
-TT-S-GGGTTTTTT-SS--
-TT-S-GGGTTTTTT-SS--
-TT-S-GGGTTTTTT-SS--
-TTSS-GGGTTTTTT-SS--
-TTSS-GGGTTTTTT-SS--
-TT-S-GGGTTTTTT-SS--
--S-S-GGGTTTTTT-SS--
-TT-S-TTTTTTTTT-SS--
-TT---TTTTTTTTT--S--
-TT---GGGTTTGGG-SS--
-TT---GGGTTTTTT-SS--
-TTT--TTGGGGTTT-SS--
-TT---TTTTTSGGG-SS--
-TT---GGGTTSTTS-SS--
-TT---TTTGGGTTT-SS--
-TT---GGGTTTTTT--S--
-TT---TTTGGGTTT-SS--
-TTS--TTTTTTTTS-SS--
-TT---HHHHTTTTS-SS--
-TT-S-GGGTTTTTT-SS--
-TTS--GGGTTTTTT-SS--
-TT---TTTTTSGGG-SS--
-TT---GGGSSSTTT-SS--
-TT---GGGTTTTTT-SS--
-TT---TTTTTSTTT-SS--
-TT---TTSTTTTTT-SS--
-TT---TTTTTTTTT--S--
-TTTS-GGGGGGTTT-SS--
-TT---TTTTTTTTT-SS--
-TTT--GGGGGGTTT-SS--
-TT---TTTTTTTTT-SS--
-TT---TTTTTTTTT-SS--
-TT---GGGTTTTTT-SS--
-TT---TT-TTTTTT-SS--
-TTTS-GGGTTTTTT-SS--
-TT---GGGTTTTTT-SS--
-TT---GGGTTTTTT-SS--
-TT-S-GGGTTTTTT-SS--
-TT---GGGTTTTTT-SS--
-TT---TTTTTTTTT-SS--
-TT---GGGTTTTTT-SS--
-TT---TTTSTTTTT-SS--
-TTT--TTTSGGGGS-SS--
-TT---GGGGGGTTT-SS--
-TT---HHHHTTTTT-SS--
-TT---GGGTTSTTT-SS--
-TT---TTTGGGTTT-SS--
-TT-S-TTTTTTTTT-SS--
-TT---GGGGGGTTT-SS--
-TT---TTTTTSTTT-SS--
-TTS--TTTGGGTTT-SS--
-TTS--GGGTTSTTSSSS--
-TT---TTTGGGTTT-SS--
-TTS--GGGGGGTTTSSS--
-TTS--TTTGGGTTS-SS--
-TTS--TTTGGGTTTSSS--
--S---TTTGGGTTS-SS--
-GGG--TTTTTTTTT-SS--
-TTT--GGGTTTGGG-SS--
-TTT--TTTGGGTTT-SS--
-TTT--TTTGGGTTT-SS--
-TTS--TTTGGGTTT-SS--
-TTT--TTTGGGTTT-SS--
-TTS--TTTGGGTTS-SS--
-TTT--HHHHTTTTS-SS--
-TT---TTTSSSGGG-SS--
-TT---TTTGGGGGG-SS--
-TT---TTTTTTGGG-SS--
-TTS--TTTTTTGGG-SS--
-TT---TTTTTTGGG-SS--
-TT---TTTTTTGGG-SS--
-TT---TTTTTTTTS-SS--
-TTT--TTTTTTGGG-SS--
-TT---TTTTTTGGG-SS--
-TT---GGGTTTTTS-SS--
-TTT--HHHHTTGGG-SS--
-TT---GGGTTTGGG-SS--
-TT---TTTTTTGGG-SS--
-TTT--TTTTTTGGG-SS--
-TT---GGGSSSGGG-SS--
-TT---GGGTTTGGG-SS--
-TT---GGGTTTGGG-SS--
-TT---GGGTTTGGG-SS--
-TT---TTTTTTGGG-SS--
-TTT--GGGTTTGGG-SS--
-TTS--HHHHTTGGG-SS--
-TT---HHHHTTGGG-SS--
-TT---GGGTTTGGG-SS--
-TTT--TTTTTTGGG-SS--
-TTT--GGGTTTGGG-SS--
-TT---GGGTTTGGG-SS--
-TTT--GGGTTSGGG-SS--
-TT---GGGTTTGGG-SS--
-TT---GGGTTTGGG-SS--
-TTT--TTTTTT-TT-SS--
-TT---TTTTTTGGG-SS--
-TTT--TTTTTTGGG-SS--
-TTT--HHHHTTGGG-SS--
-TTT--TTTGGGGGG-SS--
-TT---GGGTTSGGG-SS--
-TT---GGGTTTGGG-SS--
-TT---TTTTTTGGG-SS--
-TT---GGGTTSGGG-SS--
-TT---GGGTTTGGG-SS--
-TT---GGGTTTGGG-SS--
-TT---TTSTTTGGG-SS--
-TT---TTTGGGGGG-SS--
-TTT--TTTTTTGGG-SS--
-TT---TTTGGGTTS-SS--
-TT---TTTGGGGGG-SS--
-TT---HHHHTTTTS-SS--
-TTS--HHHHTTGGG-SS--
-TTS--GGGSSSTTS-SS--
-TTS--TTTTTTTTT-SS--
-TTS--TTTGGGGGG-SS--
-TTT--TTTTTSTTT-SS--
-TTS--HHHHTTGGG-SS--
-TTS--TTTTTTGGG-SS--
-TTS--TTTGGGGGG-SS--
-TTS--GGGSSSTTS-SS--
-TTT--TTTGGGTTT-SS--
-TTS--GGGSTTTTT-SS--
-TTT--GGGGGGTTT-SS--
-TT---HHHHTTTTS-SS--
--S---TTTGGGTTT-SS--
--S---TTTTTSTTT-SS--
-TT---GGGTTSTTT-SS--
--S---HHHHTSTTTSSS--
-TT---TTTGGGTTT-SS--
-TTS--GGGGGGGGG-SS--
-TT---HHHHTTTTT-SS--
-TTS--HHHHTSTTS-SS--
-TTS--TTTTTTGGG-SS--
-TTS--HHHHTTTTT-SS--
-TTS--TTTGGGTTT-SS--
-TTS--TTTGGGTTS-SS--
-TTS--HHHHTTSSS-SS--
-TT---GGGSTTTTS-SS--
-TT---GGGTTSTTT-SS--
-TT---TTTGGGTTT-SS--
-TTS--GGGTTTGGG-SS--
-TT---GGG-TTGGG-SS--
-TTT--TTTTTTGGG-SS--
--SS--GGGGGGTTT-SS--
--SS--HHHHTTTTT-SS--
-TTS--GGGSTTTTTSSS--
-TTS--TTT-TTTTT-SS--
-TT---GGGTTTGGG-SS--
-TT---GGGTTTGGG-SS--
-TTS--HHHHTSGGG-SS--
-TTS--TTTGGGSSS-SS--
-TT---TTTTTTGGG-SS--
-TT---TTTTTTGGG-SS--
-TTS--TTTTTTGGG-SS--
--SS--TTTGGGGGG-SS--
-TTS--TTTGGGGGG-SS--
-TTT--TTTGGGGGG-SS--
-TTS--TTSSTTGGG-SS--
-TT---TTTTTTGGG-SS--
-TTS--TTSTTS-TT-SS--
-TTS--TTS-TTGGG-SS--
-TTS--HHHHTS-TT-SS--
-TTS--TTTTTS-TT-SS--
-TTS--GGGSSS-TT-SS--
-TTS--TTTGGG-TT-SS--
-TT---TTTTTS-TT-SS--
-TT---GGGTTS-TT-SS--
-TTS--TTTGGG-TT-SS--
-TTT--TTTTTS-SS-SS--
-TT---TTTGGG-TT-SS--
-TT---TTTTTS-TT-SS--
-TT---TTTGGG-TT-SS--
-TTT--TTTTTS-TT-SS--
-TT---HHHHTS-SS-SS--
-TT---TTTTTS-TT-SS--
-TT---TTTTTS-TT-SS--
-TT---TTTTTTGGG-SS--
-TTS--TTTTTS-TT-SS--
-TT---TTTGGG-TT-SS--
-TT---HHHHTT-TT-SS--
--S---TTTTTS-TT-SS--
-TTS--TTTGGG-TT-SS--
-TT---TTTTTTGGG-SS--
-TT---TTTGGG-TT-SS--
--S---GGGSTT-TT-SS--
-TT---TTTTTS-SS-SS--
-TT---TTTTTS-SS-SS--
-TTT--GGGTTS-SS-SS--
-TTS--TTTGGG-TT-SS--
-TTT--TTTTTS-TT-SS--
-TTS--GGGTTTGGG-SS--
-TT---TTTTTTGGG-SS--
-TTT--TTTTTS-SS-SS--
-TT---TTTTTS-SS-SS--
-TT---TTTTTS-TT-SS--
-TT---TTSSTT-TT-SS--
-TT---TTTTTS-TT-SS--
-TT---TTTGGG-TT-SS--
-TT---TTTTTS-TT-SS--
-TTS--TTTTTS-TT-SS--
-TT---TTTTTS-TT-SS--
-TT---TTTTTS-TT-SS--
-TTT--TTTTTS-TT-SS--
-TT---TTTTTS-TT-SS--
-TT---TTTTTS-TT-SS--
-TT---TTTTTS-TT-SS--
-TT---TTTTTS-TT-SS--
-TT---TTTTTS-TT-SS--
-TT---TTTTTS-TT-SS--
--S---TTTTTS-TT-SS--
-TT---TTTTTS-TT-SS--
-TT---TTTTTS-TT-SS--
-TT---TTTTTS-TT-SS--
-TTT--TTTTTS-TT-SS--
-TT---TTTTTS-TT-SS--
-TTS--TTTTTS-TT-SS--
-TTS--TTTTTT-TT-SS--
-TT---TTTTTS-TT-SS--
-TT---TTTGGG-TT-SS--
-TT---TTTTTS-TT-SS--
-TTT--TTTTTS-SS-SS--
-TT---TTTGGGSTT-SS--
-TTT--TTTTTS-TT-SS--
-TT---TTTGGG-TT-SS--
-TT---TTTTTS-TT-SS--
-TT---TTTTTS-TT-SS--
-TT---TTTTTS-TT-SS--
-TTS--TTTGGG-TT-SS--
-TT---TTTTTS-TT-SS--
-TT---TTTTTS-TT-SS--
-TTS--TTTTTS-TT-SS--
--S---TTTTTS-TT-SS--
-TT---TTTTTS-TT-SS--
-TT---TTSTTS-TT-SS--
-TT---TTTTTS-SS-SS--
-TTS--TTTTTS-TT-SS--
-TT---TTTTTS-TT-SS--
-TT---TTTTTS-TT-SS--
-TTT--TTTTTS-TT-SS--
-TT---TTTTTS-TT-SS--
-TT---TTTTTS-TT-SS--
-TTS--TTTGGG-TT-SS--
-TTS--TTTTTS-TT-SS--
-TT---TTTTTS-TT-SS--
-TTS--TTTTTS-TT-SS--
-TT---TTTTTS-TT-SS--
-TTT--TTTTTS-TT-SS--
-TT---TTTSTT-TT-SS--
-TT---TTTTTS-TT-SS--
-TT---TTTTTS-TT-SS--
-TT---TTTTTS-TT-SS--
--S---TTTTTS-TT-SS--
--S---TTTGGG-TT-SS--
-TT---TTTSSS-TT-SS--
-TT---TTTTTS-TT-SS--
-TT---TTTTTS-TT-SS--
-TT---TTTGGG-TT-SS--
-TT---TTTTTS-TT-SS--
-TT---TTTTTS-TT-SS--
-TT---TTTTTS-TT-SS--
-TT---TTTTTS-TT-SS--
-TT---TTTTTTGGG-SS--
-TTS--TTTTTS-TT-SS--
--S---TTTTTS-TT-SS--
-TT---TTTTTTGGG-SS--
-TT---TTTGGGGGG-SS--
-TT---TTTTTTGGG-SS--
--S---TTTTTS-TT-SS--
-TT---TTTTTS-TT-SS--
-TT---TTTTTTGGG-SS--
-TT---TTTTTTGGG-SS--
-TT---TTTTTSGGG-SS--
-TTS--TTTTTTGGG-SS--
-TT---TTTTTTGGG-SS--
-TTS--TTTTTTGGG-SS--
-TT---TTTGGG-TT-SS--
-TT---TTTTTS-TT-SS--
-TT---TTTTTS-TT-SS--
-TT---HHHHTT-TT-SS--
-TT---TTTGGG-TT-SS--
-TT---GGGTTS-TT-SS--
-TT---GGGTTT-TT-SS--
-TTS--GGGTTTSTT-SS--
-TTS--GGGTTSSTT-SS--
-TTS--GGGTTS-TT-SS--
-TT---GGGTTTSTT-SS--
-TTT--TTTTTS-TT-SS--
-TTS--TTTTTS-TT-SS--
-TTS--TTTTTS-TT-SS--
-TTT--TTTTTS-TT-SS--
-TTS--HHHHTS-TT-SS--
-TTT--HHHHTS-TT-SS--
-TT---TTTGGG-TT-SS--
-TTS--GGGTTSSTT-SS--
-TT---GGGTTS-TT-SS--
-TT---TTTTTS-TT-SS--
-TTS--TTTTTS-TT-SS--
-TTS--HHHHTT-TT-SS--
-TT---TTTGGGSTT-SS--
-TTS--TTTTTSGGG-SS--
-TTS--TTTGGGGGG-SS--
-TTT--TTTTTTGGG-SS--
-TTS--TTTTTS-TT-SS--
-TTS--GGGTTTGGG-SS--
-TT---TTTTTTGGG-SS--
-TT---TTTTTS-TT-SS--
-TT---TTTTTS-TT-SS--
-TT---TTTTTTTTS-SS--
-TT---TTTTTTTTS-SS--
-TT---TTTGGGGGG-SS--
-TT---TTSGGGTTS-SS--
-TT---TTTTTS-TT-SS--
-TTS--GGGGGGGGG-SS--
-TT---TTTTTTTTS-SS--
-TT---TTTTTTGGG-SS--
-TT---TTTTTSGGG-SS--
-TTS--TTTGGGGGG-SS--
-TTS--TTTTTSGGG-SS--
-TT---TTTTTTGGG-SS--
-TT---TTTGGG-TT-SS--
-TTS--TTTTTSGGG-SS--
-TTS--HHHHTTGGG-SS--
-TTS--TTTTTTGGG-SS--
-TTSS-GGGTTTGGG-SS--
-TT---TTTTTS-TT-SS--
-TTS--TTTGGGGGG-SS--
-TT---TTTGGGTTT-SS--
-TTS--TTTTTTTTT-SS--
-TTS--TTTGGGTTT-SS--
-TTS--HHHHTTTTS-SS--
-TT---TTTTTTTTT-SS--
--SS--HHHHTTTTS-SS--
-TTS--HHHHTTTTS-SS--
--SS--HHHHTTTTT-SS--
--S---TTTGGGTTT-SS--
-TT---TTTTTSTTS-S---
--SS--TTTGGGTTS-SS--
--S---TTTGGGTTS-SS--
-TT---TTTGGGSSS-SS--
-TTS--TTTGGGTTS-SS--
-TTS--TTTTTTTTT-SS--
-TTS--GGGTTTTTT-SS--
--SS--TTTGGGTTS-SS--
-TTS--TTTGGGGGG-SS--
-TTS--TTTTTSTTS-SS--
-TTS--TTTGGGGGG-SS--
-TTS--TTTTTSTTS-SS--
-TTS--TTTTTSGGG-SS--
-TTT--TTTTTTTTS-SS--
-TTS--TTTSTTTTS-SS--
-TTS--TTTGGGTTT-SS--
-TTS--TTTTTSTTT-SS--
-TTS--TTTGGGTTS-SS--
-TTS--TTTGGGTTS-SS--
-TTS--TTTTTTTTT-SS--
-TTS--TTTGGGTTT-SS--
-TT---TTTSTTTTS-SS--
-TTS--TTTGGGGGG-SS--
-TTS--TTTGGGTTT-SS--
-TTS--TTTGGGTTT-SS--
-TTS--TTTGGGTTT-SS--
-TTS--TTTGGGTTT-SS--
-TT---TTTGGGTTS-SS--
-TTS--TTTTTSTTS-SS--
-TTS--TTTGGGTTT-SS--
-TTS--TTTTTTTTT-SS--
-TT---TTTTTTGGG-SS--
-TTS--TTTTTSGGG-SS--
-TT---TTTTTTGGG-SS--
-TT---TTTTTSTTS-SS--
-TT---TTTSTTGGG-SS--
-TTS--TTTTTTGGG-SS--
-TT---HHHHTTTTT-SS--
-TTS--TTTTTTGGG-SS--
-TTS--TTTGGGTTT-SS--
-GGG--TTTGGGTTT-SS--
-TTS--TTTGGGTTS-SS--
-TT---TTTTTTTTT-SS--
-TTS--TTTGGGTTT-SS--
-TTS--GGGGGGTTT-SS--
-TTS--TTTGGGTTT-SS--
-TTT--TTSSTTTTT-SS--
-TTS--HHHHTTTTT-SS--
-TTS--TTTTTSTTT-SS--
-TTS--TTTTTTGGG-SS--
-TTS--TTTGGGGGG-SS--
-TTS--HHHHTTTTT-SS--
-TTS--HHHHTTTTS-SS--
-TTS--TTTTTSTTT-SS--
--TT--TTTTTSTTT-SS--
-TTS--HHHHTTTTT-SS--
-TTS--TTTGGGTTT-SS--
-TTS--TTTTTTTTT-SS--
-TTS--TTTGGGSSS-SS--
-TTS--TTTGGGTTS-SS--
-TTS--TTTGGGGGG-SS--
-TTS--TTTTTSSSS-SS--
-TTS--TTTTTTTTT-SS--
-TTS--TTTTTSTTT-SS--
--SS--TTTGGGTTT-SS--
-TTS--TTTGGGTTS-SS--
-TTS--TTTGGGTTT-SS--
-TTS--GGGGGGTTT-SS--
-TTS--HHHHTTTTS-SS--
-TTS--TTTGGGTTT-SS--
-TTS--TTTTTSTTT-SS--
-TTS--TTTGGGTTT-SS--
-TTS--TTTTTTTTT-SS--
-TTS--TTTGGGTTS-SS--
-TTS--TTTGGGTTT-SS--
-TTS--TTTGGGTTT-SS--
-TTS--TTTGGGTTT-SS--
-TTS--TTTTTSSSS-SS--
-TTS--TTTGGGTTT-SS--
-TTS--TTTGGGTTT-SS--
-TTS--TTTGGGTTT-SS--
-TTS--TTTGGGTTT-SS--
-TTS--TTTGGGTTT-SS--
-TTS--TTTTTS-TT-SS--
-TTS--TTTGGG-TT-SS--
-TTS--TTTSSSTTT-SS--
-TTS--TTTGGGTTTSSS--
-TTS--HHHHTTTTT-SS--
-TTS--TTTGGGTTT-SS--
-TTS--TTTTTSTTT-SS--
--SS--HHHHTSTTS-SS--
-TT---TTTGGGTTT-SS--
-TTS--TTTTTTGGG-SS--
-TT---TTTGGGTTT-SS--
-TTS--TTTGGGTTT-SS--
-TTS--TTTSSSTTT-SS--
-TTS--HHHHTTTTT-SS--
-TTS--TTTGGGTTT-SS--
-TTS--TTTGGGTTT-SS--
-TTS--HHHHTTTTS-SS--
-TTS--TTTGGGTTT-SS--
-TTT--TTTGGGTTS-SS--
-TTS--TTTGGGTTT-SS--
-TTS--HHHHTTTTT-SS--
-TT---TTTGGGTTT-SS--
-TTS--TTTGGGTTT-SS--
-TTS--GGGTTTTTS-SS--
-TTS--GGGGGGTTT-SS--
-TTT--TTTGGGTTS-SS--
-TT---GGGTTTTTS-SS--
-TTS--TTSGGGTTT-SS--
-TTS--TTTGGGSSS-SS--
-TTT--TTTTTSTTS-SS--
-TTS--HHHHTTTTSSSS--
--SS--TTTGGGTTS-SS--
-TTS--GGGTTSTTS-SS--
-TTS--GGGSSSTTS-SS--
-TT---TTTTTTTTS-SS--
-TTS--TTTGGGTTT-SS--
-TTS--TTSSSSTTS-SS--
-TTS--TTTTTSTTT-SS--
-TTS--TTTTTTGGG-SS--
-TT---TTTSTTTTS-SS--
-TTS--TTTGGGTTS-SS--
-TTS--HHHHTTTTS-SS--
-TT---TTTSSSGGG-SS--
-TT---TTTGGGGGG-SS--
-TTS--HHHHTTTTT--S--
-TTS--HHHHTTTTS-SS--
-TTS--TTTGGGTTS-SS--
-GGG--TTTGGGTTT-SS--
-TTS--GGGTTTTTT-SS--
-TTS--GGGTTTTTT-SS--
-TTS--GGGTTTGGG-SS--
-TTS--GGGTTTGGG-SS--
-TTS--TTTTTTGGG-SS--
-TTS--TTTGGGGGG-SS--
-TTS--TTTTTSGGG-SS--
-TTS--TTTGGGTTT-SS--
-TTS--TTSTTSTTT-SS--
-TTS--GGGTTTGGG-SS--
-TTS--GGGTTTTTT-SS--
-TTS--TTTTTTGGG-SS--
-TTS--GGGTTTGGG-SS--
-TTS--TTTTTTGGG-SS--
-TTS--GGGTTTGGG-SS--
-TTT--TTTTTTGGG--S--
-TTS--GGGTTTGGG--S--
-TTS--TTTSSSTTS--S--
-TTS--GGGSSSGGG--S--
-TTS--TTTTTTTTT-SS--
-TTS--TTTTTTTTT--S--
-TTS--TTTTTTTTT--S--
-TTS--GGGTTS-TT-SS--
-TTS--GGGTTS-TT-SS--
-TTS--TTTTTS-TT-SS--
-TTS--TTTTTS-TT-SS--
-TTS--GGGTTT-TT-SS--
-TTT--GGGTTT-TT--S--
-TTS--TTSTTTGGG-SS--
-TTT--TTTTTTGGG-SS--
-TTS--TTTGGGGGG-SS--
-TTS--TTTGGGGGG--S--
--SS--TTTTTTGGG--S--
-TTS--TTTTTTTTT--S--
-TTS--TTTGGGGGG-SS--
-TTS--TTTTTS-TT-SS--
-TTS--TTTGGG-TT-SS--
-TTS--TTTSSSGGG-SS--
-TTS--TTTGGGTTS--S--
-TTS--TTTGGG-TT-SS--
-TTS--TTTGGGGGG-SS--
-TTS--GGGTTTGGG-SS--
-TTS--TTTGGGGGG--S--
-TTS--TTTTTSGGG-SS--
-TTS--TTTSTTGGG--S--
-TTS--TTTGGGGGG--S--
-TTS--TTTTTTGGG--S--
-TTS--TTTTTSGGG--S--
-TTT--TTTTTSGGG-SS--
-TTS--TTTGGGTTS--S--
-TTS--TTTGGGGGG-SS--
-TTS--TTTTTTGGG--S--
-TTS--TTTTTTGGG--S--
-TTS--TTTTTTGGG--S--
-TTS--TTTGGGGGG--S--
-TTS--TTTTTTGGG--S--
-TTS--HHHHTTGGG-SS--
-TTS--TTTTTTGGG--S--
-TTS--TTTTTSGGG-SS--
--SS--TTTGGGGGG--S--
-TTS--TTTGGGGGG-SS--
-TTS--TTTGGGGGG-SS--
-TTS--TTTGGGGGG--S--
-TTS--TTTGGGGGG--S--
-TTS--TTTTTTGGG--S--
-TTS--TTTTTTGGG--S--
-TTS--TTTTTTGGG--S--
-TTS--HHHHTTGGG--S--
-TTS--TTTGGGGGG--S--
-TTS--TTTTTTGGG-SS--
-TTS--TTTTTTGGG-SS--
-TTS--TTTTTTGGG-SS--
-TTS--TTTTTTGGG--S--
-TTS--TTTGGGGGG--S--
-TTS--TTTGGGGGG--S--
-TTS--TTTGGGGGG--S--
-TTS--TTTTTS-TT-SS--
-TTS--TTTGGG-TT-SS--
-TTS--TTTGGG-TT-SS--
-TTS--TTTTTTGGG--S--
-TTS--TTTGGGGGG--S--
-TTS--TTTTTTGGG--S--
-TTS--GGGTTSGGG--S--
-TTS--TTTGGG-TT-SS--
-TTS--TTTTTTGGG--S--
-TTS--GGGTTTGGG--S--
-TTS--TTTGGG-TT--S--
--SS--GGGGGGGGG--S--
-TTS--TTTGGGGGG-SS--
-TTS--TTTTTTGGG--S--
-TTS--GGGSSSGGG--S--
-TTS--TTTTTTGGG--S--
-TTS--TTTGGGGGG-SS--
--SS--TTTTTTGGG--S--
-GGG--TTTGGGGGG--S--
-TT---TTTTTSGGG--S--
------TTTGGGTTT--S--
------TTTTTSGGG--S--
--SS--TTTGGGSTT-SS--
--SS--TTTGGG-TT--S--
--SS--TTTGGG-TT-SS--
-TT---TTTTTS-TT--S--
--SS--TTTGGGGGG--S--
--TT--TTTGGGTTS--S--
-TTS--TTTGGGTTS-SS--
-TTS--TTTTTS-TT-SS--
-TT---TTTTTTGGG-SS--
-TTS--TTTGGGGGG-SS--
-TTS--TTTSTTGGG-SS--
-TTS--TTTTTTGGG--S--
-TTS--TTTGGGGGG-SS--
-TTS--TTTTTSGGG-SS--
-TTS--TTTGGG-TT-SS--
-TTS--TTTTTSGGG--S--
-TTS--TTTGGGGGG--S--
-TTS--TTTTTSGGG--S--
-TTS--TTTTTTTTT--S--
-TTS--TTTTTS-TT--S--
-TTS--TTTTTTGGG--S--
-TTS--TTTSTT-TT--S--
-TTS--TTTTTTGGG--S--
-TTS--TTTGGGGGG--S--
-TTS--TTTGGGGGG--S--
-TTS--TTTGGG-TT--S--
--SS--HHHHTTGGG--S--
-TTS--TTTGGGGGG--S--
-TTS--TTTTTTGGG--S--
-TTS--TTTTTTGGG--S--
-TTS--TTTTTTGGG-SS--
-TTS--TTTTTSGGG-SS--
-TTS--TTTGGGGGG--S--
-TTS--TTTGGGGGG-SS--
-TTS--TTTTTTGGG--S--
-TTS--TTTGGGGGG--S--
-TTS--TTTGGGTTS-SS--
--SS--TTTTTSGGG--S--
-GGG--TTTTTSGGG--S--
-TT---TTTTTS-TT-SS--
-TTS--TTTTTSGGG--S--
-TTS--TTTGGGGGG-SS--
-TTS--TTTGGGGGG--S--
-TT---TTTGGGGGG-SS--
-TTS--TTTTTTGGG--S--
-TTS--TTTSTTGGG--S--
-TTS--TTTGGGGGG-SS--
-TTS--TTTTTS-TT--S--
-TT---TTTGGG-TT-SS--
-TTS--TTTTTTGGG-SS--
--SS--TTTTTTGGG-SS--
-TTS--TTTTTTGGG--S--
-TTS--HHHHTT-TT--S--
-TTS--TTTGGGGGG--S--
-TTS--TTTGGGGGG-SS--
-TTS--TTTGGGGGG-SS--
-TTS--TTTGGG-TT-SS--
-TTS--HHHHTT-TT-SS--
-TTS--TTTTTTGGG-SS--
-TTS--TTTTTS-TT-SS--
--SS--TTTGGGGGG-SS--
-TTS--TTTGGGGGG-SS--
-TTS--TTTTTS-TT-SS--
--SS--TTTTTTGGG--S--
-TTS--TTTGGG-TT-SS--
-TT---TTTGGG-TT-SS--
-TTS--TTTGGGGGG-SS--
-TTS--TTTGGGTTS-SS--
-TTS--TTTGGG-TT-SS--
--S---GGGTTSGGG--S--
-TTS--TTTGGGGGG--S--
-TTS--TTTTTSGGG-SS--
-TTS--TTTTTSGGG-SS--
--SS--TTTGGGGGG-SS--
-TTS--TTTTTS-SS--S--
-TTS--TTTTTSTTT--S--
-TTS--HHHHTT-TT-SS--
-TTS--TTTTTTGGG-SS--
-TT---TTTTTTTTT--S--
-TTS--TTTTTTGGG--S--
-TTS--TTTTTTGGG-SS--
-TTS--GGGTTS-TT-SS--
-TTS--TTTGGGTTS-SS--
--SS--TTTTTS-SS-SS--
--SS--GGGTTSGGG-SS--
-TT---TTTTTTGGG-SS--
-TTS--TTTTTTGGG-SS--
-TTS--TTTTTTGGG-SS--
-TTS--TTTGGGGGG-SS--
-TT---TTTTTS-SS-SS--
-TT---TTTTTTTTS-SS--
-TTS--TTTTTTGGG--S--
-TT---TTTTTTGGG--S--
-TT---TTTGGGTTS--S--
-TTS--TTTTTTTTT--S--
-TTS--TTTTTTGGG--S--
-TTS--TTTTTTTTS--S--
-TTS--TTTTTTGGG--S--
-TTS--TTTTTTGGG--S--
-TTS--HHHHTTGGG--S--
-TTS--TTTTTTTTT--S--
-TTS--GGGTTTGGG-SS--
-TTT--TTTTTTTTS-SS--
-TTS--TTTTTSTTT-SS--
-TTS--TTTTTTTTS-SS--
-TTS--TTTGGGGGG-SS--
-TTS--GGGTTTTTT-SS--
-TTS--TTTTTTTTT-SS--
-TTS--TTTGGGTTT-SS--
-TTS--TTTTTTGGG-SS--
-TTS--TTTTTTGGG-SS--
-TTS--TTTTTSTTT-SS--
-TTS--TTTTTTGGG-SS--
-TTS--GGGTTTGGG-SS--
-TTS--TTTGGGGGG--S--
-TTS--HHHHTTGGG-SS--
-TTS--GGGTTTGGG-SS--
-TTS--TTTTTTGGG-SS--
-TTS--TTTTTTGGG-SS--
-TT---TTTTTTGGG-SS--
-TTS--TTTTTTGGG-SS--
--S---TTSTTTGGG-SS--
-TT---TTTTTGGGG-SS--
-TTS--TTTTTTGGG--S--
-TTS--TTTTTTGGG--S--
-TTS--TTTTTTGGG--S--
-TTS--TTTTTTGGG--S--
-TT---TTTTTTGGG--S--
-TTS--TTTTTTGGG--S--
-TTS--TTTTTTGGG--S--
-TTS--TTTTTTGGG--S--
-TTS--GGGTTTGGG--S--
-TTT--TTTTTTGGG--S--
-TTS--TTTTTTGGG--S--
-TTT--GGGTTGGGT--S--
-TTS--HHHHTGGGG--S--
-TTS--TTSTTGGGS--S--
-TTS--TTSTTTGGG-SS--
-TTS--TTTTTTGGG--S--
-TTS--TTTTTTGGG-SS--
-TTS--TTTTTTGGG-SS--
-TTS--GGGTTTTTT--S--
-TTT--TTTTTTGGG--S--
-TTS--TTTTTTGGG--S--
-TTS--TTTTTTTTS--S--
-TTT--TTTTTTGGG--S--
-TT---TTTTTTGGG-SS--
-TTS--TTTTTTTTT--S--
-TTS--TTTTTTTTS-SS--
-TTS--TTTTTTTTT--S--
-TTS--HHHHTTTTT-SS--
-TTS--TTTTTTGGG-SS--
-TTS--TTTTTTTTT--S--
-TTS--TTTTTTTTT-SS--
-TTS--HHHHTSTTT-SS--
-TTS--TTTTTTTTT-SS--
-TTS--TTTTTTTTT-SS--
-TTT--TTTTTTGGG-SS--
-TTS--TTTTTTGGG-SS--
-TTS--TTTTTTGGG-SS--
-TTS--TTTTTTGGG--S--
-TTS--TTTTTTGGG-SS--
-TTT--TTTGGGTTS-SS--
-TTS--TTTTTTGGG--S--
-TTS--TTTTTTGGG--S--
-TTS--TTTTTTGGG-SS--
-TTS--TTTTTTGGG--S--
-TTT--TTTTTGGGS--S--
-TTS--TTTTTTGGG--S--
-TTT--TTTTTTTTS-SS--
-TTS--TTTTTTTTS-SS--
-TTS--TTTGGGGGG-SS--
-TTS--TTTTTTGGG-SS--
-TTS--TTTTTSGGG-SS--
-TTS--TTTTTTGGG--S--
-TTS--TTTGGGTTT--S--
-TTS--TTTTTTGGG--S--
-TTS--TTTTTTGGG--S--
-TTS--TTTTTTGGG--S--
-TT---HHHHTTGGG-SS--
-TTS--TTTTTTGGG-SS--
-TTS--TTTTTTGGG--S--
-TT---TTTTTTTTT-SS--
-TT---TTTTTGGGG-SS--
-TTT--GGGTTGGGT--S--
-TTS--GGGTTGGGG--S--
-TTS--GGGTTGGGG--S--
-TTS--TTTTTGGGT--S--
-TTS--TTSTTSTTS--S--
-TTS--GGGTTTGGG-SS--
-TTS--TTTTTTGGG-SS--
-TTS--HHHHTTGGG--S--
-TTS--GGGSSGGGG--S--
-TTS--TTTTTTGGG-SS--
-TTS--TTTGGG-TT-SS--
--SS--TTTTTSTTT-SS--
-TTS--GGGGGGTTT--S--
-TTS--TTTGGGTTT--S--
-TTS--GGGGGGTTT--S--
-TTS--GGGTTTGGG-SS--
-TTS--GGGTTTGGG--S--
-TTS--TTTGGGGGG-SS--
-TTS--TTTTTTGGG--S--
-TTS--TTTTTTGGG--S--
-TTS--GGGTTTGGG--S--
-TTS--GGGGGGGGG-SS--
-TTS--GGGTTTGGG-SS--
-TTS--TTTGGGGGG-SS--
-TTS--GGGTTTGGG-SS--
-TTS--GGGTTTGGG-SS--
-TTS--TTTTTTTTS-SS--
-TTS--TTTTTTGGG-SS--
-TTS--TTTGGGGGG-SS--
-TTS--TTTTTTTTS--S--
-TTS--TTTTTTGGG-SS--
-TTS--TTTTTTTTS-SS--
-TTS--TTTTTTTTT-SS--
-TTS--GGGTTTTTT--S--
-TTS--GGGTTTGGG--S--
-TTS--TTTTTTTTT-SS--
-TTS--TTTTTTTTT--S--
-TTS--TTTTTSGGG-SS--
-TTS--TTTGGGTTT-SS--
-TTS--TTTTTTGGG-SS--
-TTS--TTTTTTTTT--S--
-TTS--GGGTTS-TT-SS--
-TTS--GGGTTTGGG-SS--
-TTS--TTTGGGGGG--S--
-TTS--TTTTTTGGG--S--
-TTS--TTTGGGGGG-SS--
-TTS--TTTTTTGGG-SS--
-TTS--GGGTTTTTS-SS--
-TTS--GGGTTTTTT-SS--
-TTS--GGGTTTGGG-SS--
-TTS--TTTGGGGGG-SS--
-TTS--GGGTTTTTT-SS--
-TTS--GGGTTTTTT-SS--
-TTS--GGGTTTTTS-SS--
-TTS--GGGTTTTTS-SS--
-TTS--TTTTTTTTT-SS--
-TTS--GGGSSSGGG-SS--
-TTS--GGGTTTTTT-SS--
-TTS--GGGGGGTTT-SS--
-TTS--TTTTTTTTT-SS--
-TTS--TTTTTSGGG-SS--
-TTS--GGGTTTGGG--S--
-TTS--TTTGGGGGG-SS--
-TTT--TTTTTTTTT-SS--
-TTS--TTTTTTTTT-SS--
-TTS--TTTTTTGGG-SS--
-TTS--TTTTTTTTT--S--
-TTS--TTTGGGTTT-SS--
-TTS--TTTGGGGGG--S--
-TTS--TTTTTTTTT-SS--
-TTS--TTTGGGTTT--S--
-TTS--TTTGGGTTT-SS--
-TTS--TTTTTTTTT-SS--
-TTS--TTTTTSTTT-SS--
-TTS--TTTTTTTTT-SS--
-TTS--TTTTTTTTT-SS--
-TTS--TTTTTTGGG--S--
-TTS--TTTGGGTTT--S--
-TTS--TTTTTSGGG-SS--
-TTS--TTTTTTGGG-SS--
-TTS--TTTTTTTTT-SS--
-TTS--GGGTTTGGG-SS--
-TTS--GGGTTTTTT-SS--
-TTS--TTTTTTTTT-SS--
-TTS--TTTTTTTTT--S--
-TTS--TTTTTTTTT-SS--
-TTS--TTTTTTTTT-SS--
-TTS--TTTTTTTTT-SS--
-TTS--GGGTTTTTT-SS--
-TTS--HHHHTTTTT-SS--
-TTS--TTTTTTTTT-SS--
-TTS--TTTTTSTTT-SS--
-TTS--TTTSSTTTT-SS--
-TTS--TTTGGGTTT-SS--
-TTS--TTSSTTTTT-SS--
-TTS--GGGTTTTTT-SS--
-TTS--TT-TTTTTT-SS--
-TTS--GGGTTTTTT-SS--
-TTS--TT-TTTTTT-SS--
-TTS--TTTGGGTTT-SS--
-TTS--GGGTTTTTT-SS--
-TTS--GGGTTTTTT-SS--
-TTS--GGGTTTTTT-SS--
-TTS--TT-TTGGGT-SS--
-TTS--TTSTTTTTT-SS--
-TTS--GGGGGGTTT-SS--
-TTS--GGGTTTTTT-SS--
-TTS--TTTTTTTTT-SS--
-TTS--GGGGGGTTT-SS--
-TTS--GGGSSSTTT-SS--
-TTS--TTSTTSSSSSSS--
-TTS--TTTGGGTTTSSS--
-TTS--TTTTTSTTTSSS--
-TTS--TTSSTTTTT-SS--
-TTS--TTTTTSTTS-SS--
-TTS--GGGGGGTTT-SS--
-TTS--TTTGGGTTT-SS--
-TTS--TTSGGGTTT-SS--
-TTS--TTTGGGTTT-SS--
-TTS--TTTTTTTTT-SS--
-TTS--TTTGGGTTS-SS--
-TTS--TTTGGGTTS-SS--
-TTS--TTSGGGSSS-SS--
-TTS--TTTGGGTTT-SS--
-TTS--TTTTTTGGG-SS--
-TTS--TTTTTTTTT-SS--
-TTS--TTTGGGTTT-SS--
-TT---TTTTTTTTT--S--
-TTT--TTTTTTTTT-SS--
-TTS--TTTGGGTTT-SS--
-TTT--TTTTTTTTTSSS--
-TTS--TTTTTTTTT-SS--
-TTS--TTTGGGTTT-SS--
-TTS--TTTTTTTTT-SS--
-TTS--TTTGGGTTT-SS--
-TTT--HHHHTTTTT-SS--
-TTS--HHHHGGGGT-SS--
-TTS--TTTSSGGGT-SS--
-TTS--TTTTTTTTT--S--
-TTS--GGGTTGGGT-SS--
-TTT--TTTTTTTTT-SS--
-TTS--GGGTTTTTT-SS--
-TTS--GGGTTTTTT-SS--
-TTS--GGGTTTTTTSSS--
-TTS--HHHHTTGGG-SS--
-TTS--GGGTTTTTTSSS--
-TTS--TTTTTTTTT-SS--
-TTS--GGGTTTTTT-SS--
-TTS--TTTTTTTTT-SS--
-TTS--TTTTTTTTT-SS--
-TTS--GGGTTTTTT-SS--
-TTS--TTTTTTGGG--S--
-TTS--HHHHTTGGG-SS--
-TTS--TTTTTTTTT-SS--
-TTS--TTTTTTTTT-SS--
-TTS--GGGTTTSTT-SS--
-TTS--GGGTTTGGG-SS--
-TTS--TTTTTGGGT--S--
-TTS--GGGTTTTTT--S--
-TTS--TTTTTTGGG--S--
-TT---TTTTTTTTT--S--
-TTS--TTTTTTTTT--S--
-TTT--GGGTTTSSS--S--
--SS--GGGTTGGGG--S--
-TTS--GGGTTGGGG--S--
-TTS--GGGTTTTTT--S--
-TT---TTTTTTGGG--S--
-TTS--HHHHTTGGG--S--
-TTS--TTTTTTGGG--S--
-TTS--TTTTTTGGG--S--
-TTS--TTTTTS-TT--S--
-TTS--HHHHTS-TT--S--
-TTS--TTTTTTGGG--S--
-TTS--GGGTTGGGT--S--
-TTS--TTTTTTGGG--S--
-TTS--GGGTTTGGG--S--
-TTS--GGGTTTGGG--S--
-TTS--GGGTTTTTT--S--
-TTS--TTTTTTGGG--S--
-TTS--GGGTTTTTT--S--
-TTT--GGGTTTGGG--S--
-TTS--GGGTT-GGG--S--
-TTS--GGGTTTGGG--S--
-TTT--TTSTTTGGG--S--
-TTS--GGGTTTGGG--S--
-TTS--GGGTTTGGG--S--
-TTS--GGGTTS-TT--S--
-TTS--GGGTTS-SS--S--
-TTS--GGGTTS-TT--S--
-TTS--GGGTTTGGG--S--
-TTS--GGGTTTGGG--S--
-TTS--TTTTTTTTS--S--
-TT---GGGTTGGGG--S--
-TT---GGGTTGGGG--S--
-TT---GGGTTGGGG--S--
-TTT--TTTTTGGGG--S--
-TTS--TTTGGG-TT--S--
-TTS--TTTGGGGGG--S--
-TTT--TTTTTGGGG--S--
-TTS--TTTGGGGGG--S--
-TTT--GGGTTGGGT--S--
-TTS--HHHHTTTTT--S--
-TTS--HHHHTTGGG--S--
-TTS--HHHHTTTTT--S--
-TTS--TTTGGGGGG-SS--
-TTS--GGGTTTGGG--S--
-TTS--GGGTTTGGG--S--
-TTS--GGGTTTGGG--S--
-TTS--TTTTTTGGG--S--
-TTS--TTTTTSGGG--S--
-TTS--HHHHTSTTS--S--
-TTS--TTTTTTGGG--S--
-TTS--TTTTTTGGG--S--
-TTS--GGGSTTTTT--S--
-TTS--TTTTTTGGG--S--
-TTS--GGGGGGGGG--S--
-TTS--HHHHTTGGG--S--
-TTS--TTTTTTGGG--S--
-TTS--TTTTTTTTT--S--
-TTS--TTTTTT-TT--S--
-TTS--GGGTT--TT--S--
-TT---HHHHTTGGG--S--
-TTS--TTTTTTGGG--S--
-TTS--GGGTTTGGG--S--
-TTS--GGGTTTGGG--S--
-TTS--TTTTTTGGG-SS--
-TTS--TTTTTTGGG-SS--
-TTS--GGGTTTGGG-SS--
-TTS--GGGTTTTTT--S--
-TTS--TTTGGGTTT-SS--
-TTS--TTTGGGTTT-SS--
-TTS--TTTTTTTTT-SS--
-TTS--TTTTTTTTT-SS--
-TTS--TTTTTGGGT-SS--
-TTS--HHHHTTGGG-SS--
-TTS--TTTTTSTTT-SS--
-TTS--TTTGGGGGG-SS--
-TTS--GGGTTSGGG-SS--
-TTS--TTTTTTTTT-SS--
-TTS--TTTTTTGGG-SS--
-TTT--GGGTTTGGG-SS--
-TTS--TTTTTTGGG-SS--
-TTS--HHHHTTGGG-SS--
-TTS--TTTTTTGGG-SS--
-TTS--TTTTTTTTS-SS--
-TTS--TTTSSSGGG-SS--
-TTS--HHHHTTTTT-SS--
-TTT--HHHHTTGGG-SS--
-TTS--GGGTTSGGG-SS--
-TTS--TTTTTTGGG-SS--
-TTS--GGGTTTTTT-SS--
-TTS--TTTGGGGGG-SS--
-TTS--TTTTTTGGG-SS--
-TTT--HHHHTTTTT-SS--
-TTS--TTTTTTTTT-SS--
-TTS--GGGTTTGGG-SS--
-TTS--HHHHTTTTT-SS--
-TTS--TTTTTTTTT-SS--
-TTS--TTTTTTGGG--S--
-TTS--TTTTTTGGG--S--
-TTS--TTTTTTGGG--S--
-TTS--TTTTTTTTT--S--
-TTS--GGGTTTGGG--S--
-TTS--GGGTTTGGG--S--
-TTSS-GGGTTTGGG--S--
--SSS-GGGTTTGGG--S--
-TTSS-GGGTTTGGG--S--
-TTS--GGGTTTGGG--S--
-TTSS-GGGTTTTTT-SS--
-TTS--GGGTTTTTT-SS--
-TTS--GGGTTTGGG--S--
-TTS--GGGTTTGGG--S--
-TTS--GGGTTTGGG--S--
-TTS--GGGTTTTTT-SS--
-TTSS-GGGTTTTTT--S--
-TTT--TTTTTTTTS-SS--
-TTS--GGGTTGGGG-SS--
-TTS--GGGTTGGGG-SS--
-TTS--TTTTTTTTT--S--
-TTS--GGGTTGGGT--S--
-TTS--GGGTTTTTTSSS--
-TTS--TTTTTTTTT--S--
-TTS--TTSTTTTTT-SS--
-TTS--GGGTTTTTT-SS--
-TTS--GGGTTTTTT-SS--
-TTS--TTTTTSTTT-SS--
-TTS--TTTTTTTTT-SS--
--SS--TTTTTTTTT-SS--
-TTS--HHHHTSTTT-SS--
-TTS--HHHHTTTTT-SS--
-TTS--HHHHTTTTS-SS--
-TTS--TTTTTTTTT-SS--
-TTS--TTTTTTTTT-SS--
-TTT--TTTTTTGGG--S--
-TTS--GGGTTGGGG--S--
-TTT--GGGTTTTTT--S--
-TTS--HHHHTTGGG-SS--
-TTS--HHHHTTGGG-SS--
-TTS--GGGTTTGGG--S--
-TTT--TTTTTTGGG--S--
-TTS--HHHHTTTTS-SS--
-TTS--GGGTTTGGG--S--
-TTS--HHHHTTGGG--S--
-TTS--HHHHTTGGG-SS--
-TTS--GGGTTTGGG-SS--
-TTS--GGGTTSGGG--S--
-TTS--GGGTTTGGG-SS--
-TTS--GGGTTTGGG--S--
-TTS--HHHHTTGGG-SS--
-TTS--GGGTTTGGG-SS--
-TTS--TTTTTTGGG--S--
-TTS--TTTTTSTTT-SS--
-TTS--GGGTTTGGG-SS--
-TTS--TTTTTTTTT-SS--
-TTS--TTTTTTGGG-SS--
-TTS--TTTTTTTTT-SS--
-TTS--HHHHSSTTT--S--
-TTS--GGGTTTGGG-SS--
-TTS--HHHHTTGGG--S--
-TTS--HHHHTSGGG--S--
-TTS--TTTGGGGGG--S--
-TTS--TTTGGGGGG--S--
-TTT--HHHHTTTTT--S--
-TTS--HHHHTTGGG-SS--
-TTS--TTTTTTTTS--S--
-TTS--GGGTTSGGG--S--
-TTS--HHHHTTTTT--S--
-TTS--TTTTTTTTT--S--
-TTS--HHHHTTGGG--S--
-TTS--GGGTTSTTT--S--
-TTT--TTTTTTGGG--S--
-TTS--GGGTTSTTT--S--
-TTS--TTTSSSGGG-SS--
-TTS--TTTTTSTTT--S--
-TTS--TTTSSSGGG--S--
-TTS--TTTTTTTTT--S--
-TTS--TTTTTTTTT--S--
-TTS--HHHHTTGGG--S--
-TTS--TTTSTTTTT--S--
-TTS--TTTTTTGGG-SS--
-TTS--GGG-TTTTT-SS--
--SS--TTTTTTTTT-SS--
-TTS--GGGGGGGGG-SS--
-TTS--TTTTTTGGG-SS--
-TTS--HHHHTTGGG-SS--
-TTS--GGGGGGGGG-SS--
-TTS--TTTTTTTTT-SS--
-TTS--TTTTTTTTT-SS--
-TTS--GGGTTTTTT-SS--
-TTS--TTTTTTTTT-SS--
-TTS--TTTTTTGGG-SS--
-TTS--HHHHTTTTT-SS--
-TTS--TTTGGGTTT-SS--
-TTS--TTTTTSTTT-SS--
-TTS--GGGTTTTTT--S--
-TTS--TTTTTSTTT--S--
-TTS--TTTTTTTTT--S--
-TTS--HHHHTTTTT-SS--
-TTS--TTTTTTTTT-SS--
-TTS--TTTTTTGGG-SS--
-TTS--TTTTTTTTT-SS--
-TTS--GGGTTTTTT--S--
-TTS--GGGTTTGGG--S--
--SS--TTTGGGGGG-SS--
--SS--TTTGGGTTT--S--
--SS--TTTTTTTTT-SS--
--SS--GGGTTTGGG-SS--
--SS--TTTTTTGGG-SS--
--SS--GGGTTSGGG-SS--
--SS--HHHHTTTTT-SS--
--SS--TTTGGGGGG-SS--
--SS--HHHHTTTTT-SS--
--SS--HHHHTTTTT-SS--
--SS--TTTTTTTTT-SS--
--SS--TTTGGGGGG-SS--
--SS--GGGTTSTTS-SS--
--SS--TTTGGGTTT-SS--
--SS--GGGTTTTTT-SS--
--SS--TTTTTTGGG-SS--
--SS--TTTTTTGGG-SS--
--SS--TTSSTTGGG-SS--
--SS--TTTTTTTTT-SS--
--SS--GGGTTTTTT-SS--
--SS--TTSTTTTTT-SS--
--S---TTTTTTTTT-SS--
--SS--TTTTTSGGG-SS--
--SS--GGGGGGTTT-SS--
--SS--TTTTTTGGG-SS--
--SS--GGGTTSTTT-SS--
--SS--GGGTTTGGG-SS--
--SS--GGGTTTGGG-SS--
--SS--GGGTTTGGG-SS--
--SS--TTTTTSGGG-SS--
--SS--TTTGGGGGG-SS--
--SS--TTTGGGGGG-SS--
--SS--HHHHTTGGG-SS--
--SS--TTTTTTTTT-SS--
--SS--TTTGGGTTT--S--
--SS--TTTGGGTTT--S--
--SS--TTTTTTTTT--S--
--SS--TTTTTTGGG-SS--
--SS--GGGTTTGGG-SS--
--SS--HHHHTTGGG-SS--
--SS--TTTTTTGGG-SS--
--SS--TTTTTSTTT-SS--
--SS--TTTTTTGGG--S--
--SS--HHHHTTGGG--S--
--SS--HHHHTTTTT-SS--
--SS--TTTTTSTTT--S--
--SS--TTTGGGTTT-SS--
--SS--HHHHTTTTT-SS--
--SS--GGGSTTTTT--S--
--SS--HHHHTTGGG-SS--
--SS--GGGSTTGGG-SS--
--SS--HHHHTTTTS-SS--
--SS--HHHHTTGGG--S--
--SS--GGGSSSGGG--S--
--SS--TTTTTTTTT--S--
--SS--HHHHTTTTT-SS--
--SS--TTTTTTGGG-SS--
--SS--HHHHTTGGG--S--
--SS--TTTTTTGGG--S--
--SS--TTTGGGGGG-SS--
--SS--TTTTTTTTT-SS--
--SS--TTTTTTTTS-SS--
--SS--GGGTTTTTS-SS--
--SS--TTTTTTTTT-SS--
--SS--TTTTTTGGG-SS--
--SS--TTTGGGGGG-SS--
--SS--GGGTTTGGG-SS--
--SS--HHHHTTTTT-SS--
--SS--TTTGGGGGG-SS--
--SS--HHHHTTTTT-SS--
--SS--TTTTTTTTT-SS--
--TT--TTTGGGGGG-SS--
--SS--TTTTTTTTT--S--
--SS--TTTTTTTTT-SS--
--SS--TTTTTTTTS--S--
--SS--TTTTTTGGG-SS--
--SS--GGGTTTGGG--S--
--S---TTTTTGGGT--S--
--SS--HHHHTTTTT--S--
--S---GGGTTTTTT--S--
--SS--TTTGGGTTT--S--
--S---TTTGGGGGG-SS--
--S---GGGTTTTTT-SS--
--S---GGGTTTGGG-SS--
--S---GGGTTTTTT--S--
--S---TTTTTTTTTSSS--
--S---TTTSSTTSSSSS--
--S---GGGTTTTTT-SS--
--S---TTTTTTTTT-SS--
--S---GGGTTGGGT-SS--
--S---GGGTTTTTT-SS--
--S---TTTTGGGTT-SS--
--S---TTTTTTTTT-SS--
--S---GGGGGGTTS-SS--
------GGGTTSTTT-SS--
--S---TTTTTTTTT-SS--
--S---TTTGGGTTT-SS--
--S---TTTTTTTTT-SS--
--S---GGGTTSTTT-SS--
--S---GGGTTTTTT-SS--
--SS--GGGTTTTTS-SS--
--S---GGGTTSTTS-SS--
--S---GGGGGGTTT-SS--
--S---GGGGGGTTT-SS--
--S---TTTTTTTTT-SS--
--S---TTTSTTTTT-SS--
--S---GGGTTTTTT-SS--
------GGGTTTTTT-SS--
------TTTTTTTTS-SS--
--S---GGGTTTTTT-SS--
------TTTTTTGGG-SS--
--S---GGGGGGTTSSSS--
--S---TTTTTTTTSSSS--
------TTTTTTTTT-SS--
------GGGTTTTTT-SS--
------TTTGGGTTTSSS--
--S---GGGTTTTTT-SS--
--S---TTTGGGTTTSSS--
--S---TTTTTGGGG-SS--
------GGGTTTTTT-SS--
--S---TTTGGGTTS-SS--
------GGGTTTTTS-SS--
------GGGTTTTTT-SS--
------GGGTTTTTT-SS--
------GGGTTTTTTSSS--
------GGGTTTTTTSSS--
------GGGTTTGGG-SS--
--SS--GGGTTTTTT-SS--
--SS--GGGTTTTTT-SS--
--S---GGGTTTTTT-SS--
---S--GGGTTTTTT-SS--
--S---GGGTTTTTT-SS--
--S---GGGTTTTTT-SS--
--S---GGGTTTTTT-SS--
--S---GGGTTTTTTSSS--
--S---TTTTTTGGG-SS--
------TTTTTTTTT-SS--
---S--TTTTTTTTT-SS--
------TTTTTTTTT-SS--
--S---TTSGGGTTT-SS--
--S---GGGTTGGGT-SS--
------GGGTTTTTT--S--
--SS--GGGTTTGGG-SS--
--S---GGGTTTTTT--S--
---S--GGGTTTTTT-SS--
--SS--HHHHTTGGG-SS--
--SS--TTTTTTGGG--S--
--S---GGGTTTTTT-SS--
--S---GGGTTTGGG--S--
------GGGTTTTTT-SS--
------GGGTTTGGG-SS--
------TTTTTTTTTS-S--
--S---TTTTTTTTT-SS--
--S---GGGGGGTTT-SS--
--S---GGGTTTGGG-SS--
--SS--GGGTTSTTT--S--
------GGGTTTGGG-SS--
------TTTTTTTTT--S--
---S--HHHHTTTTT-SS--
------GGGTTTTTS--S--
---S--GGGTTTGGG-SS--
---S--GGGTTTGGG--S--
------GGGTTTTTS-SS--
---S--GGGTTTTTT-SS--
------GGGTTTGGG-SS--
---S--GGGTTTTTT-SS--
------GGGTTTGGG-SS--
---S--TTSTTTTTT--S--
------GGGTTTGGG-SS--
--S---TTTGGGGGG-SS--
--S---GGGTTTGGG-SS--
------GGGTTTTTT--S--
------GGGTTTTTT-SS--
---S--GGGTTTTTT-SS--
------GGGTTTGGG-SS--
------GGGTTTTTT--S--
------GGGTTTGGG--S--
--S---HHHHTSGGG-SS--
--S---TTTTTTTTT-SS--
--S---GGGGGGTTT-SS--
--S---TTTTTTGGG--S--
--S---TTTTTTTTT--S--
--S---GGGTTTGGG-SS--
--S---TTTSSSTTT--S--
--S---GGGGGGGGG--S--
--S---HHHHTTTTT-SS--
------TTTTTSTTT--S--
--S---HHHHTTGGG-SS--
--S---HHHHTTGGG--S--
------HHHHTTGGG--S--
------HHHHTTTTT--S--
------TTTTTTTTT--S--
------GGGTTTTTT--S--
--S---GGGTTTTTT-SS--
------GGGTTTTTT--S--
------GGGTTTTTT-SS--
--S---GGGTTTTTT--S--
------GGGTTTGGG--S--
------GGGTTTTTT-SS--
------GGGTTTTTT--S--
---S--GGGTTTTTT--S--
---S--GGGTTTGGG--S--
---S--GGGTTTTTT--S--
------GGGTTTTTT--S--
------GGGTTTTTT-SS--
------GGGTTTTTT-SS--
------GGGTTTTTT--S--
--S---GGGTTTTTT--S--
------GGGTTTGGG-SS--
------GGGTTTTTT--S--
--S---TTSTTTTTT--S--
------GGGTTTGGG--S--
----S-GGGTTTGGG--S--
------GGGTTTTTT--S--
------TTSTTTTTT--S--
----S-GGGTTTTTT--S--
----S-GGGTTTTTT--S--
----S-GGGTTTTTT-SS--
------GGGTTTTTT-SS--
----S-GGGTTTTTT-SS--
------GGGTTTTTT--S--
----S-GGGTTTTTT-SS--
------GGGTTTTTT-SS--
--S-S-GGGTTTTTT-SS--
------GGGTTTTTT-SS--
------GGGTTTTTT-SS--
------GGGHHHHTT-SS--
------GGGTTTTTT-SS--
------TTTTTTGGG-SS--
------TTTTTTTTT-SS--
------GGGTTTTTS-SS--
------HHHHTTTTT-SS--
------TTTTTTTTTSSS--
--S---HHHHTTTTT-SS--
---S--GGGTTTTTT-SS--
------TTTTTTTTT-SS--
----S-GGGTTTGGG-SS--
------GGGTTTSTT-SS--
------TTTTTTGGG-SS--
----S-GGGTTTTTT-SS--
------TTTTTTTTT-SS--
----S-GGGTTTTTS-SS--
----S-GGGTTTTTT-SS--
----S-GGGTTTTTT-SS--
------GGGTTTTTT-SS--
------GGGTTTGGG-SS--
----S-GGGTTTSTT-SS--
--S-S-GGGTTTGGG-SS--
------GGGTTTGGG-SS--
----S-GGGTTTTTT-SS--
--SS--GGGTTTTTT-SS--
------GGGTTTTTT-SS--
--S-S-GGGTTTTTT-SS--
----S-GGGTTTTTT-SS--
------GGGTTTTTT-SS--
---S--GGGTTTGGG-SS--
------GGGTTTGGG-SS--
----S-GGGTTTTTT-SS--
------GGGTTTTTT-SS--
----S-GGGTTTTTT-SS--
----S-GGGTTTTTT-SS--
----S-GGGTTTTTTSSS--
---S--TTSTTTSSS-SS--
------GGGTTTTTT-SS--
------GGGTTTTTT-SS--
----S-GGGTTTTTSSSS--
--S-S-GGGTTTTTT-SS--
--S-S-GGGTTTSTT-SS--
--S-S-GGGTTTTTT-SS--
----S-GGGTTTGGG-SS--
--S-S-GGGTTTTTT-SS--
------GGGTTTTTT-SS--
------GGGTTTGGG-SS--
------GGGTTTTTT-SS--
----S-GGGTTTTTT-SS--
----S-GGGTTTGGGSSS--
------GGGTTTTTT-SS--
----S-GGGTTTTTT-SS--
----S-GGGTTTTTT-SS--
----S-GGGTTTTTS-SS--
----S-GGGTTTTTT-SS--
------GGGTTTTTS-SS--
----S-GGGTTTGGG-SS--
----S-GGGTTTGGG-SS--
----S-GGGTTTTTT-SS--
------TTTTTTGGG-SS--
----S-GGGGGGSTT-SS--
---SS-TTSTTTGGG-SS--
----S-GGGTTTGGG-SS--
----S-GGGTTTTTT-SS--
----S-GGGTTTGGG-SS--
---SS-GGGTTTGGG-SS--
----S-GGGTTTSTT-SS--
------GGGTTTSTT-SS--
----S-GGGTTTTTS-SS--
----S-GGGTTTTTT-SS--
----S-GGGTTTTTT-SS--
---S--GGGTTTGGG-SS--
------TTTTTTTTT-SS--
------GGGTTTGGG-SS--
------TTTTTTGGG-SS--
------TTTTTTTTS-SS--
----S-GGGTTTTTT-SS--
---S--GGGTTTGGG-SS--
------GGGTTTTTS-SS--
------GGGTTTTTS-SS--
------GGGTTTTTS-SS--
------GGGTTTTTT-SS--
----S-GGGGGGGGG-SS--
------GGGTTTTTT-SS--
------GGGTTTTTT-SS--
------GGGTTTTTT-SS--
------GGGTTTTTT-SS--
------GGGTTTTTT-SS--
------TTTTTTTTT-SS--
------HHHHTTGGG-SS--
------HHHHTSSSS-SS--
------TTTTTTGGG-SS--
------TTSTTTGGG-SS--
------TTTSTTGGG-SS--
------GGGTTTGGG-SS--
------TTSTTTGGG-SS--
------GGGTTTSTT-SS--
------GGGTTTTTT-SS--
------GGGTTTTTT-SS--
------TTTTTTTTT-SS--
------TTTTTTGGG-SS--
------TTTTTTGGG-SS--
------HHHHTTTTT-SS--
------GGGTTTTTT-SS--
------GGGTTTTTT-SS--
------GGGTTTTTT-SS--
------GGGTTTTTT-SS--
------GGGTTTTTT-SS--
------GGGTTTTTT-SS--
------GGGTTTGGG-SS--
------GGGTTTGGG-SS--
------GGGTTTGGG-SS--
------GGGTTTGGG-SS--
------GGGTTTGGG-SS--
------TTTTTTTTS-SS--
------TTTTTTGGG-SS--
------TTTTTTTTT-SS--
------GGGTTTTTT-SS--
------TTTTTTTTT-SS--
---S--GGGTTTTTT-SS--
--S---GGGTTTGGG-SS--
------TTTTTTTTT--S--
----S-GGGTTTTTS-SS--
------GGGTTTGGG-SS--
------GGGTTTTTT-SS--
------TTTTTTTTT--S--
------TTTTTTTTT-SS--
------GGGTTTTTT-SS--
------TTTTTTSTT-SS--
------HHHHTTGGG-SS--
------GGGTTTTTT-SS--
------GGGSSSGGG-SS--
------TTTTTTTTS-S---
------HHHHTTSSS-S---
------TTTTTTTTT-SS--
---S--GGGGGGTTS-SS--
------GGGTTTGGG-SS--
------GGGTTSTTS-SS--
------TTTTTTGGG-SS--
------TTTTTTTTT-SS--
---S--GGGTTTTTS-SS--
----S-GGGTTTTTT-SS--
------GGGTTTTTT-S---
---S--HHHHTTTTT-SS--
--S---TTTGGGTTT--S--
------TTTGGGGGG-SS--
------TTTTTSTTT--S--
------TTTGGGTTT-SS--
------TTTTTTTTT-SS--
------HHHHTTTTT-SS--
------TTTTTTTTT-SS--
------HHHHTTTTT-SS--
------GGGGGGTTT-SS--
--TT--TTTGGGTTT-SS--
------TTTTTTGGG-SS--
---S--GGGTTTGGG-SS--
------GGGTTTTTT-SS--
------GGGTTTTTT-SS--
------GGGTTTTTT-SS--
------TTTTTTTTT-SS--
------GGGTTTGGG-S---
--S---GGGTTTTTT-SS--
------GGGTTTTTT--S--
------TTTTTTTTT-SS--
------TTTGGGTTT-SS--
--SS--TTTTTTGGG--S--
--S---TTTTTTGGG-SS--
------GGGGGGTTT-SS--
--S---GGGTTTGGG-SS--
------GGGTTTTTT-SS--
------TTTGGGTTTSSS--
------TTTTTTTTT-SS--
------TTTTTTGGG-SS--
------GGGTTTTTS-SS--
--S---GGGTTTGGG-SS--
------HHHHTTGGG-SS--
--S---HHHHTTTTT-SS--
---S--TTTGGGTTS-SS--
------TTTTTTTTT-SS--
------GGGTTTGGG-SS--
------GGGTTTTTS-SS--
---S--TTTTTTTTT-SS--
---S--TTTTTTTTT-SS--
------TTTTTTTTT-SS--
---S--TTTTTTGGG-SS--
------TTTTTTTTT-SS--
------GGGTTTTTT-SS--
---S--TTTTTTGGG-SS--
------GGGTTTGGG-SS--
------TTTTTTGGG-SS--
--TT--TTTTTTTTT-SS--
--TT--GGGTTSSSS-SS--
------TTTTTTTTT-SS--
--TT--TTTTTTTTT-SS--
------TTTTTTTTT-S---
------TTTTTTTTT-SS--
--TT--TTTTTTTTT-SS--
--TT--TTTTTTTTT-SS--
------HHHHTTTTS-SS--
---S--HHHHTTGGG-S---
------HHHHTTGGG-S---
------GGGTTTTTT-SS--
------HHHHTTTTTSSS--
--TT--GGGTTTTTSSSS--
------GGGTTTGGGSSS--
------TTTTTTTTTSSS--
------TTTTTTTTS-SS--
--TT--TTTTTTTTTSSS--
------GGGTTTTTS-SS--
---S--GGGGGGTTSSSS--
--TT--GGGTTTTTT-SS--
--TT--GGGTTTTTTSSS--
------GGGTTTTTSSSS--
------TTTTTSTTTSSS--
------GGGGGGTTTSSS--
------TTTTTTTTTSSS--
--S---TTSTTTTTTSSS--
--SS--TTTTTTTTTSSS--
--S---TTTTTSTTTSSS--
--SS--TTTTTTTTT-SS--
--S---TTTTTTTTTSSS--
--S---HHHHTTTTT-SS--
------TTTTTSTTTSSS--
------TTTTTSSSS-SS--
--S---GGGTTTTTTSSS--
--S---GGGTTTTTTSSS--
------HHHHTTTTT-SS--
--S---TTTTTTTTT-SS--
--SS--TTSTTTTTT-SS--
------TTTTTTTTT-SS--
--S---TTTTTTTTS-SS--
--S---TTTTTTTTS-S---
--S---TTTTTTTTS-S---
--S---HHHHTTTTS-SS--
--S---HHHHTTTTS-S---
--S---HHHHTTSSS-S---
--S---TTTGGGTTT-SS--
--S---TTTTTTTTS-SS--
--S---GGGTTTTTT-SS--
--S---TTTGGGTTT-S---
--S---HHHHTTTTT-S---
--SS--TTTTTSTTT-SS--
---S--TTTGGGTTT-S---
--SS--TTTSSSTTT-SS--
------TTTTTSTTT-S---
--S---TTTGGGTTT-SS--
------TTTTTTTTT-SS--
------HHHHTTTTT-SS--
------TTTGGGTTT-SS--
------HHHHTTTTS-SS--
------GGGGGGTTT-SS--
--S---GGGTTTTTS-SS--
------TTTTTTTTT-SS--
--S---TTTTTTTTT-SS--
--S---HHHHTTTTT-SS--
------TTTTTSGGG-SS--
--SS--TTTTTTTTTSSS--
------HHHHTTTTTSSS--
------HHHHTTTTTSSS--
------TTTSSTTTT-SS--
------TTTTTTTTT-SS--
------GGG-TTTTTSSS--
---S--GGGGGGTTT-SS--
------TTTGGGTTT-SS--
----S-TTSGGGTTT-SS--
------TTTGGGTTTSSS--
------HHHHTTTTT-SS--
------TTTGGGTTT--S--
------TTTTTTTTT-SS--
--S---TTTGGGTTT-----
--SS--TTTTTSTTT-----
--S---TTTTTTTTT-----
--SS--GGGTTTTTT--S--
--S---GGGTTTTTT--S--
--S---HHHHTTTTT--S--
--SS--HHHHTTTTT-SS--
--S---HHHHTTTTT-SS--
--S---TTTTTTTTT-SS--
--S---GGGTTTTTT-S---
--S---TTTTTTTTT-S---
------TTTTTTTTT-SS--
--S-S-GGGTTTTTT-SS--
--S-S-GGGTTTTTT-S---
------GGGTTTTTTSSS--
--S-S-TTTTTTTTTSSS--
--S---GGGTTTGGG-SS--
--S-S-GGGTTTTTT-SS--
------TTTTTTTTT-SS--
--S---HHHHTTTTT-SS--
--S-S-GGGTTTTTTSSS--
------HHHHTTTTT-SS--
--SS--TTTTTTTTT-SS--
--S---HHHHTTTTTSSS--
--S---TTTTTTGGG-SS--
------HHHHTTTTTSSS--
--S-S-GGGTTTTTT-SS--
------TTTTTTTTT-SS--
--S---GGGTTTTTT-SS--
--S-S-GGGTTTTTT-SS--
----S-GGGTTTTTT-SS--
--S---GGGTTTTTS-SS--
---SS-GGGTTTTTT-SS--
----S-GGGTTTTTT-SS--
----S-GGGTTTTTT-SS--
------GGGTTTTTT-S---
------GGGTTTTTT-SS--
------GGGTTTTTT-SS--
---S--HHHHTTTTT-SS--
------HHHHTTTTT-SS--
------TTTTTTTTT-SS--
----S-GGGTTTGGG-SS--
------TTTTTTTTT-SS--
------GGGTTTTTTSSS--
----S-GGGTTTTTS-SS--
----S-GGGTTTTTTSSS--
--S-S-GGGTTTTTTSSS--
------TTTTTTTTT-SS--
------TTTTTTTTSSSS--
------HHHHTTTTTSSS--
--S-S-GGGTTTTTT-SS--
--SS--TTTTTTTTTSSS--
--S---TTTTTTTTT-SS--
--S---TTTTTTTTT-SS--
--SS--TTTTTTTTT-SS--
--S---TTTGGGTTS-SS--
------GGGTTTTTT-SS--
------GGGTTTTTT-SS--
------TTTTTTTTT-S---
--S---TTTTTTTTT-S---
--S---TTTTTTTTT-SS--
------HHHHTTTTT-S---
------HHHHTTTTT-S---
--S---TTTTTTTTT-----
------TTTTTTTTS-S---
---S--GGGTTTTTT-S---
----S-TTTTTTTTT-S---
------TTTTTTTTT-S---
------HHHHTTTTT-S---
------TTTTTTTTT-S---
--S---HHHHTTTTT-S---
--S---GGGTTTTTT-S---
--S---TTTTTTTTT-----
------GGGTTTGGG-S---
--SS--HHHHTTTTT-S---
------GGGTTTTTT-S---
------HHHHTTTTT-----
--S---HHHHTTTTT-S---
--S-S-HHHHTTTTT-S---
------TTTGGGTTT-----
------TTTTTTTTT-SS--
------TTTTTSTTT-S---
------HHHHTTTTT-SS--
----S-GGGTTTTTT-SS--
----S-GGGTTTTTT-SS--
----S-GGGTTSTTTSSS--
------GGGTTTTTTSSS--
------TTTGGGTTT-SS--
------HHHHTTTTTSSS--
----S-HHHHTTTTS-SS--
------TTTTTTGGG-SS--
----S-TTTTTTTTS-SS--
--S---TTTGGGTTT-SS--
------HHHHTTTTT-S---
------TTTGGGTTT-S---
------TTTSTTTTT-SS--
------TTTGGGTTS-S---
------HHHHTTTTT-SS--
------TTTGGGTTS-SS--
--S---GGGSTTTTS-S---
--S---TTTGGGTTS-SS--
------TTTGGGTTT-SS--
------TTTTTTTTT-SS--
------TTTGGGTTT-SS--
------TTTGGGTTT-SS--
----S-HHHHTTTTT-SS--
------TTTGGGTTT-SS--
----S-TTTGGGTTT-SS--
------GGGTTTTTTSS---
------GGGTTTTTT-SS--
------TTTTTTTTT-SS--
--S-S-HHHHTTTTT-SS--
--S-S-TTTTTTTTT-SS--
--S---TTTTTTTTT-SS--
--S---GGGTTTTTT-SS--
------HHHHTSTTT-SS--
--S---GGGTTTTTT-SS--
------TTTTTTTTT-SS--
--S---TTTTTTTTT-SS--
--S---TTTTTTTTT-SS--
----S-GGGTTTTTT-SS--
------TTTTTTTTT-SS--
---S--TTTTTTTTT-SS--
------TTTTTTTTT-SS--
------TTTTTTTTT-SS--
--S---GGGTTTTTT-SS--
--S---GGGTTTTTT-SS--
------GGGTTTTTTSSS--
------HHHHTTTTT-SS--
--S---GGGTTTTTT-SS--
--S---TTTGGGTTTSSS--
------GGGTTTTTT-SS--
--S---HHHHTTTTTSSS--
--S---TTTSTTTTTSSS--
--S---HHHHTTTTTSSS--
--S-S-TTTTTTTTTSSS--
--S---TTTGGGTTSSSS--
--S---TTTTTTTTSSSS--
--S---TTTGGGTTTSSS--
--SS--TTTTTTTTS-SS--
--SS--HHHHTTTTTSSS--
---S--TTTTTTTTTSSS--
--S---TTTTTTTTT-SS--
---S--TTTTTTTTT-SS--
------HHHHTTTTT-SS--
--SS--GGGTTTTTT-SS--
--S---GGGTTTTTT-SS--
---S--GGGTTTTTT-SS--
---S--GGGTTTTTT-SS--
---S--HHHHTTTTT--S--
------HHHHTTTTT-SS--
------GGGTTTTTT-SS--
------GGGTTTTTT-SS--
------TTTTTTTTS-SS--
------TTTTTTTTT-SS--
---S--TTTTTTTTT-SS--
------HHHHTTTTT-SS--
------TTSTTTTTT-SS--
---S--HHHHTTTTT-SS--
------TTTTTTTTT-SS--
---S--GGGTTTTTT-SS--
---S--GGGTTTTTT-SS--
------GGGTTTTTS-SS--
--SS--TTTTTTTTSSSS--
--S---GGGTTTTTSSSS--
--S---GGGTTTTTS-SS--
--S---GGGTTTTTT-SS--
--S-S-GGGTTTTTTSSS--
--S---GGGTTTTTTSSS--
--SS--TTTTTTTTS-SS--
--SS--GGGTTTTTS-SS--
--SS--GGGTTTTTT-SS--
--SS--GGGTTTTTS-SS--
--S---GGGTTTTTT-SS--
--SS--GGGTTTTTT-SS--
------GGGTTTTTT-SS--
------GGGTTTTTT-SS--
------GGGTTTTTSSSS--
------GGGTTTTTT-SS--
--SS--GGGTTTTTTSSS--
---S--TTTTTTTTT-SS--
--SS--GGGTTTTTT-SS--
------GGGTTTTTT-SS--
---S--TTTTTTTTT-SS--
---S--TTSTTTTTT-SS--
---S--GGGTTTTTT-SS--
---S--TTTTTTTTT-SS--
--SS--GGGTTTTTT-SS--
--S---TTTTTTTTS-SS--
---S--TTTTTTTTT-SS--
------GGGTTTTTS-SS--
---S--GGGTTTTTT-SS--
--SS--TTTTTTTTT-SS--
--SS--GGGTTTTTT--S--
--SS--TTTTTTTTT--S--
--S---GGGSSSTTT--S--
--S---GGGTTTTTT--S--
--SS--TTTTTTTTT--S--
--SS--GGGGGGTTT-SS--
--SS--HHHHTTTTT--S--
--S---GGGGGGTTT--S--
--S---GGGTTTTTT-SS--
--SS--GGGTTTTTT--S--
--SS--GGGTTTTTT--S--
--S---GGGTTTTTT-SS--
--SS--TTTGGGTTT--S--
--SS--GGGTTTTTT--S--
--SS--TTTTTSTTT--S--
--SS--GGGSSSTTT--S--
--SS--GGGSSSTTT--S--
--SS--TTTGGGTTT--S--
--SS--TTTGGGTTT--S--
--SS--HHHHTTTTT--S--
--SS--GGGGGGTTT-SS--
--SS--GGGTTTTTT--S--
--SS--GGGTTTTTT--S--
--S---GGGTTTTTT--S--
--SS--TTTTTTTTT-SS--
--SS--GGGTTTTTT-SS--
--SS--GGGGGGTTT-SS--
--SS--GGGTTTTTT-SS--
--SS--TTTGGGGGG--S--
--SS--TTTGGGTTS-SS--
--SS--GGGTTSTTS--S--
--SS--TTTGGGTTT--S--
--S---TTTGGGTTT--S--
--SS--GGGSSSTTT--S--
--SS--HHHHTTTTT--S--
--SS--GGGTTTTTT-SS--
--SS--GGGTTTTTT-SS--
--SS--TTTTTTTTT-SS--
--SS--TTTGGGTTS-SS--
--SS--GGGGGGTTS-SS--
--S---GGGGGGTTT-SS--
--S---GGGTTTTTT-SS--
--S---GGGTTSTTT-SS--
--S---GGGGGGTTS-SS--
--S---TTTGGGTTT-SS--
--S---TTTGGGTTT-SS--
--S---GGGGGGTTT-SS--
--SS--GGGSTTTTT-SS--
--S---HHHHTTTTTSSS--
--S---GGGGGGTTT-SS--
--SS--GGGTTTTTT-SS--
--SS--GGGTTTTTS-SS--
--SS--GGGTTTTTT-SS--
--SS--GGGGGGTTS-SS--
--SS--GGGTTSTTS-SS--
--SS--GGGTTTTTS-SS--
--SS--GGGGGGTTSSSS--
--SS--GGGTTSTTT-SS--
--SS--GGGTTTTTS-SS--
--SS--GGGTTTGGG-SS--
--SS--GGGGGGGGG-SS--
--SS--GGGTTTTTS-SS--
--SS--TTTGGGGGG-SS--
--SS--GGGTTTTTS-SS--
--SS--GGGTTSTTS-SS--
--SS--GGGSSSGGG-SS--
--S---GGGGGGTTS-SS--
--SS--GGGGGGTTS-SS--
--SS--GGGTTSTTT-SS--
--SS--TTSTTSTTS-SS--
--SS--GGGTTTTTS-SS--
--SS--GGGGGGGGG-SS--
--SS--TTSTTTGGG-SS--
--SS--TTTGGGTTT-SS--
--SS--TTTGGGTTS-SS--
--S---GGGGGGTTT-SS--
--SS--GGGTTTTTT-SS--
--SS--TT-TTTTTT-SS--
--SS--TT-TTTTTT-SS--
--SS--GGGTTTTTS-SS--
--SS--GGGTTTGGG-SS--
--SS--GGGTTTTTT-SS--
--S---GGGTTTTTT-SS--
--SS--GGGTTTTTT-SS--
--SS--GGGTTSSSS-SS--
--SS--GGGTTTGGGSSS--
--SS--GGGTTTTTT-SS--
--S---GGGTTTTTT-SS--
--SS--TT-TTTTTS-SS--
--SS--TT-TTTTTT-SS--
--SS--GGGTTTTTT-SS--
--SS--GGGTTSTTT-SS--
--SS--GGGTTSTTT-SS--
--SS--TTTSSSTTT-SS--
--S---GGGTTTTTT-SS--
--S---TTTGGGTTT-SS--
--SS--TTTTTTGGG-SS--
--SS--GGGGGGTTT-SS--
--S---TTTGGGTTT-SS--
--SS--GGGTTTTTT-SS--
--SS--TTTGGGTTT-SS--
--SS--GGGTTTTTT-SS--
--SS--GGGTTTTTT-SS--
--SS--TTSTTSTTT-SS--
--SS--TTTGGGTTT-SS--
--SS--GGGTTTSTT-SS--
--SS--GGGTTTTTT-SS--
--SS--HHHHTTTTT-SS--
--SS--TTTTTTTTT-SS--
--SS--GGGTTSTTT-SS--
--SS--TTTTTTTTT-SS--
--SS--GGGTTSGGG-SS--
--SS--GGGGGGTTT-SS--
--SS--GGGTTTTTS-SS--
--SS--TTTTTTTTT-SS--
--SS--TTTTTTTTTSSS--
--SS--GGGTTTTTT-SS--
--SS--GGGTTTTTT-SS--
--SS--GGGTTSGGG-SS--
--SS--GGGTTTTTT-SS--
--SS--GGGTTSTTT-SS--
--SS--GGGTTTTTT-SS--
--SS--GGGTTSTTTSSS--
--SS--TTSTTSTTTSSS--
--SS--TTTTTTTTTSSS--
--SS--GGGTTTTTT-SS--
--SS--GGGTTTTTSSSS--
--SS--GGGSSSTTT-SS--
--SS--HHHHTTTTT-SS--
--SS--HHHHTTTTT-SS--
--SS--GGGGGGTTT-SS--
--SS--GGGTTTTTT-SS--
--SS--TTTGGGTTT-SS--
--SS--GGGTTTTTT-SS--
--S---HHHHTTGGG-SS--
--SS--GGGTTSTTT-SS--
--SS--HHHHTTTTT-SS--
--SS--HHHHTTGGG-SS--
--SS--TTTGGGTTT-SS--
--S---GGGGGGTTT-SS--
--S---GGGGGGTTT-SS--
--S---GGGTTTTTT-SS--
--S---HHHHTTTTT-SS--
--SS--GGGGGGTTT-SS--
--SS--TTTTTSTTT-SS--
--S---GGGSSSTTT-SS--
--S---GGGTTTTTT-SS--
--S---GGGTTTGGG-SS--
--S---GGGGGGTTT-SS--
--SS--GGGTTTGGG-SS--
--S---GGGTTTTTT-SS--
--SS--GGGTTSTTT-SS--
--SS--TTTTTTTTT-SS--
--SS--GGGTTTTTT-SS--
--SS--GGGGGGTTT-SS--
--SS--GGGTTTTTT-SS--
--SS--TTTTTTTTT-SS--
--S---GGGTTTTTT-SS--
--SS--GGGTTSTTT-SS--
--SS--GGGGGGTTT-SS--
--SS--GGGTTSTTT-SS--
--SS--GGGTTTTTT-SS--
--S---GGGTTTTTT-SS--
--SS--GGGTTSTTT-SS--
--SS--GGGTTTTTT-SS--
--SS--GGGTTTTTT-SS--
--SS--GGGTTTTTT-SS--
--SS--GGGGGGTTT-SS--
--SS--GGGTTTTTT-SS--
--SS--GGGGGGTTT-SS--
--S---GGGTTSTTT-SS--
--SS--GGGGGGTTT-SS--
--SS--TTTTTTGGG-SS--
--S---GGGGGGTTT-SS--
--SS--GGGTTSTTT-SS--
--SS--GGGTTSTTT-SS--
--SS--GGGSSSTTT-SS--
--SS--GGGGGGTTT-SS--
--S---GGGTTTTTT-SS--
--S---GGGTTSTTT-SS--
--SS--GGGTTTTTT-SS--
--SS--GGGGGGTTT-SS--
--S---GGGGGGTTT-SS--
--SS--TTTTTTTTT-SS--
--S---GGGTTTTTT-SS--
--SS--GGGTTTTTT-SS--
--SS--GGGGGGTTT-SS--
--SS--HHHHTTGGG-SS--
--SS--HHHHTTTTT-SS--
--SS--GGGGGGTTSSSS--
--SS--TTTTTTTTT-SS--
--SS--TTTTTTTTT-SS--
--S---TTTGGGTTT-SS--
--S---GGGTTSTTT-SS--
--S---GGGTTSTTT-SS--
--S---GGGTTSGGG-SS--
--S---GGGGGGTTT-SS--
--S---GGGTTTTTT-SS--
--SS--GGGTTTTTT-SS--
--SS--GGGTTSSTT-SS--
--S---GGGTTSTTT-SS--
--SS--GGGTTTTTT-SS--
--S---GGGTTTTTTSSS--
--SS--GGGTTGGGT-SS--
--SS--GGGTTTTTT-SS--
--SS--GGGTTTTTS-SS--
--S---GGGTTSTTT-SS--
--SS--GGGTTTTTT-SS--
--SS--GGGTTTGGG-SS--
--S---TTTTTTTTT-SS--
--SS--GGGTTTTTT-SS--
--SS--GGGTTTTTT-SS--
--SS--TTTTTTTTT-SS--
--SS--TTTGGGTTT-SS--
--SS--TTTTTTTTT-SS--
--SS--GGGTTTTTT-SS--
--SS--TTTTTTTTT-SS--
--SS--GGGTTTTTT-SS--
--SS--GGGTTTTTT-SS--
--SS--GGGTTTGGG-SS--
--SS--GGGTTTGGG-SS--
--SS--TTTTTTTTT-SS--
--SS--GGGTTTTTT-SS--
--SS--GGGTTTTTT-S---
--S---GGGTTTTTT-SS--
--SS--GGGTTTTTTSSS--
--S---TTSTTTTTT-SS--
--SS--GGGTTTGGG-SS--
--SS--GGGTTTTTT-SS--
--SS--GGGTTTTTT-SS--
--SS--GGGTTTTTT-SS--
--SS--GGGGGGTTS-SS--
--SS--GGGTTTTTT-SS--
--SS--GGGTTTTTT-SS--
--SS--GGGTTTTTT-SS--
--S---GGGTTSSSS-SS--
--SSS-GGGTTTTTT-SS--
--SS--GGGTTTTTT-SS--
--SS--GGGTTTTTT-SS--
--SS--GGGTTTTTT-SS--
--SS--TTSTTTTTT-SS--
--SS--GGGTTTTTT-SS--
--SS--GGGTTTTTT-SS--
--SS--GGGTTTGGGSSS--
--SS--GGGTTTGGG-SS--
--SS--GGGTTTTTT-SS--
--S---GGGTTTTTT-SS--
--SS--GGGTTTTTT-SS--
--SS--GGGTTTTTT-SS--
--S---GGGGGGTTT-SS--
--S---GGGTTTTTT-SS--
--S---GGGTTTTTTSSS--
--SS--GGGTTTTTT-SS--
--S---GGGTTTGGG-SS--
--SS--GGGGGGTTT-SS--
--SS--GGGGGGTTT-SS--
--SS--GGGGGGTTT-SS--
--SS--GGGGGGTTT-SS--
--SS--TTTTTTGGG-SS--
--S---GGGSSSTTT-SS--
--SS--GGGTTTTTT-SS--
--SS--GGGTTSTTT-SS--
--SS--GGGTTSTTT-SS--
--SS--GGGSSSTTT-SS--
--SS--GGGGGGTTT-SS--
--S---GGGGGGTTT-SS--
--SS--GGGTTTTTT-SS--
--SS--GGGTTTTTT-SS--
--S---GGGGGGTTT-S---
--SS--GGGGGGGGG-SS--
--SS--GGGTTTTTT-SS--
--SS--GGGTTTGGG-SS--
--S---GGGGGGTTT-SS--
--SS--GGGTTTTTT-SS--
--SS--GGGGGGTTT-SS--
--SS--GGGTTTTTT-SS--
--SS--TTTGGGTTT--S--
--SS--GGGGGGTTT-SS--
--SS--GGGTTSGGG-SS--
--SS--TTTGGGTTT-SS--
--S---GGGTTTTTT-SS--
--SS--GGGTTTTTT-SS--
--SS--GGGTTTTTT-SS--
--SS--GGGTTTTTT-SS--
--SS--GGGTTTTTT-SS--
--SS--GGGTTTTTT-SS--
--SS--GGGGGGTTT-SS--
--S---TTTGGGTTT-SS--
--SS--GGGGGGTTT-SS--
--S---TTTGGGTTT-SS--
--SS--GGGTTTTTT-SS--
--S---GGGTTTTTT-SS--
--SS--GGGTTTTTT-SS--
--SS--GGGTTTGGG-SS--
--SS--GGGTTTTTT-SS--
--SS--GGGTTTTTT-SS--
--SS--GGGTTTTTT-SS--
--SS--GGGTTTTTT-SS--
--SS--GGGTTTTTT-SS--
--SS--GGGTTTTTT-SS--
--SS--GGGTTTTTT-SS--
--S---GGGTTTTTT-SS--
--SS--GGGTTTTTT-SS--
--SS--GGGTTTTTT-SS--
--SS--TTTGGGTTT-SS--
--SS--GGGTTTTTT-SS--
--SS--GGGTTTTTT-SS--
--S---GGGGGGTTT-SS--
--S---GGGTTTTTT-SS--
--S---TTTTTTTTT-SS--
--S---GGGTTTTTT-SS--
--SS--TTSTTTTTT-SS--
--S---GGGTTTTTT-SS--
--SS--HHHHTTTTT-SS--
--SS--GGGTTTTTT-SS--
--S---GGGSTTTTT-SS--
--SS--GGGTTTTTT-SS--
--SS--GGGTTTTTT-SS--
--SS--GGGTTTTTT-SS--
--SS--HHHHTTTTT-SS--
--SS--TTTGGGTTT-SS--
--SS--TTTGGGTTT-SS--
--SS--HHHHTTTTT-SS--
--SS--HHHHTTGGG-S---
--SS--TTTGGGTTT-SS--
--SS--GGGTTTTTT-S---
--SS--GGGTTTTTT-S---
--SS--GGGTTGGGT-SS--
--SS--HHHHTTTTT-SS--
--SS--HHHHTTTTT-S---
--SS--GGGGGGTTT-SS--
--S---TTTTTTTTT-SS--
--S---GGGGGGTTT-SS--
--SS--TTSSTTTTT-SS--
--SS--GGGTTTTTT-SS--
--SS--TTTGGGTTT-SS--
--SS--GGGTTSTTT-SS--
--SS--GGGTTTTTT-SS--
--SS--TTTGGGTTT-----
--SS--TTTGGGTTT-S---
--S---GGGTTTTTT-SS--
--S---GGGGGGTTT-SS--
--S---GGGGGGTTT-SS--
--SS--GGGTTTGGG-SS--
--SS--GGGTTTGGG-S---
--SS--GGGTTTTTT-SS--
--TT--TTTGGGTTT-SS--
--SS--TTTGGGTTT-SS--
--SS--GGGSTTTTT-SS--
--SS--GGGTTTTTT-SS--
--SS--TTTTTTTTT-SS--
--SS--GGGGGGTTT-SS--
--SS--GGGTTTTTT-SS--
--SS--GGGTTSTTT-S---
--SS--TTTSSSTTT-S---
--SS--TTTGGGTTT-SS--
--SS--TTTTTTTTT-SS--
--SS--HHHHTTTTT-SS--
--SS--GGGGGGTTT-SS--
--SS--TTTTTSTTT-SS--
--SS--GGGGGGTTT-SS--
--SS--GGGGGGTTT-SS--
--SS--GGGTTTTTT-SS--
--SS--GGGTTTTTT-SS--
--SS--GGGGGGTTS-SS--
--SS--GGGTTTGGG-SS--
--S---TTTGGGTTT-SS--
--SS--GGGTTTTTT-SS--
--SS--GGGSTTTTT-SS--
--SS--GGGSTTTTT-SS--
--S---GGGTTTTTT-SS--
--SS--TTTGGGTTT-SS--
--S---GGGTTTTTT-SS--
--SS--TTTGGGTTT-SS--
--SS--TTTTTTTTT--S--
--SS--GGGSSSTTT-SS--
--SS--GGGTTTTTT-SS--
--S---GGGTTTGGG-SS--
--SS--TTTGGGTTT-SS--
--SS--GGGTTSTTT-SS--
--SS--TTTTTTTTT-SS--
--SS--HHHHTTTTT-SS--
--SS--TTTTTTTTTSSS--
--SS--GGGGGGTTT-SS--
--SS--TTTTTSTTT-SS--
--SS--GGGGGGTTT-SS--
--SS--GGGTTGGGT-SS--
--SS--GGGSSSTTT-SS--
--SS--GGG-SSTTT-SS--
--SS--TTSGGGTTT-SS--
--S---HHHHTTTTT-SS--
--SS--GGGGGGTTT-SS--
--SS--GGGGGGTTT-SS--
--SS--GGGTTTTTT-SS--
--S---TTTTTSTTT-SS--
--S---GGGTTTTTT-SS--
--S---TTTTTTTTT-SS--
--S---GGG-TTTTT-SS--
--SS--GGGGGGTTT-SS--
--S---HHHHTTTTT-SS--
--SS--TTTGGGTTT-SS--
--SS--GGGTTTTTT-SS--
--SS--HHHHTTTTT-SS--
--SS--HHHHTSTTT-SS--
--SS--GGGTTSTTT-SS--
--SS--GGGGGGTTT-SS--
--SS--GGGTTTTTT-SS--
--SS--TTTTTTTTTSSS--
--SS--TTTTTSTTT-SS--
--SS--GGGTTTGGG-SS--
--S---HHHHTTTTT-SS--
--S---GGGSSSGGG-SS--
--SS--GGGTTTTTT-SS--
--S---TTTGGGTTT-SS--
--SS--HHHHTTTTT-SS--
--SS--TTTGGGTTS-SS--
--SS--GGGTTTTTT-SS--
--S---GGGGGGTTT-SS--
--SS--GGGSTTTTT-SS--
--SS--GGGTTTTTT-SS--
--S---GGGSTTTTT-SS--
--SS--GGGTTTTTT-SS--
--SS--TTSTTTGGG-SS--
--SS--HHHHTTTTT-SS--
--SS--GGGTTTGGG-SS--
--SS--GGGTTTGGG-SS--
--S---GGGTTSTTT-SS--
--S---GGGTTTTTT-SS--
--SS--GGGTTTGGG-SS--
--SS--GGGTTTTTT-SS--
--S---TTSTTTTTT-SS--
--S---GGGGGGTTT-SS--
--S---GGGTTSTTT-SS--
--SS--TTSTTSTTT-SS--
--S---TTSGGGTTT-SS--
--S---TTTTTSTTT-SS--
--SS--HHHHTTTTT-SS--
--SS--GGGTTTTTT-SS--
--SS--TTSTTTTTT-SS--
--SS--GGGTTTTTT-SS--
--SS--GGGTTTTTT-SS--
--SS--GGGTTTTTT-SS--
--SS--GGGTTTTTT-SS--
--SS--GGGTTTTTT-SS--
--SS--GGGTTSTTT-SS--
--SS--GGGTTTTTT-SS--
--SS--GGGTTTTTT-SS--
--SS--GGGTTSTTT-SS--
--SS--GGGTTTTTT-SS--
--S---GGGTTTTTT-SS--
--SS--GGGTTTTTT-SS--
--SS--GGGTTSSTT-SS--
--SS--GGGTTSTTT-SS--
--S---GGGTTTTTT-SS--
--S---GGGTTTTTT-SS--
--SS--GGGGGGTTT-SS--
--SS--GGGTTTTTT--S--
--SS--GGGTTSTTT-SS--
--SS--TTTTTSTTT-SS--
--SS--HHHHTTTTT-SS--
--SS--HHHHTTGGG-SS--
--SS--TTSGGGTTT-SS--
--SS--TTTGGGTTT-SS--
--SS--TTTTTTTTT-SS--
--S---GGGGGGTTT-SS--
--SS--TTTTTTTTT-SS--
--S---GGGGGGTTT-SS--
--SS--GGGTTSTTT-SS--
--SS--TTTGGGTTT-SS--
--S---GGGTTTTTT-SS--
--SS--GGGTTTTTT-SS--
--SS--HHHHTTTTT-SS--
--S---GGGGGGTTT-SS--
--SS--GGGTTSTTT-SS--
--SS--TTTTTTTTT-SS--
--SS--GGGTTTTTT-SS--
--SS--TTTTTSTTS-SS--
--SS--GGGSSSSTT-SS--
--SS--GGGTTTTTS-SS--
--SS--GGGTTTTTT-SS--
--SS--GGGGGGTTT-SS--
--SS--HHHHTTTTT-SS--
--SS--GGGGGGTTTSSS--
--SS--GGGTTSTTT-SS--
--SS--GGGGGGTTT-SS--
--SS--GGGTTTTTT-SS--
--SS--HHHHTTTTT-SS--
--SS--TTTGGGGGG-SS--
--SS--TTTTTSTTT-SS--
--SS--GGGTTSTTT-SS--
--SS--TTTGGGTTT-SS--
--SS--TTTTTTTTT-SS--
--SS--GGGGGGTTT-SS--
--SS--TTSTTTTTTSSS--
--SS--GGGTTTTTS-SS--
--S---TTSTTTTTT-SS--
--SS--GGGTTTTTTSSS--
--SS--GGGTTTTTT-SS--
--SS--GGGTTTTTT-SS--
--SS--HHHHTTTTT-SS--
--SS--GGGGGGTTT-SS--
--S---HHHHTTTTT-SS--
--SS--HHHHTTTTT-SS--
--SS--GGGTTTTTT-SS--
--S---GGGGGGTTT-SS--
--SS--HHHHTTSSS-SS--
--SS--GGGGGGTTT-SS--
--SS--TTTTTTTTT-SS--
--SS--TTTGGGTTT-SS--
--SS--GGGGGGTTS-SS--
--SS--GGGGGGTTT-SS--
--SS--GGGTTTSSS-SS--
--SS--TTTGGGTTS-SS--
--SS--TTTGGGTTT-SS--
--SS--TTTGGGSSS-SS--
--SS--GGGGGGSSS-SS--
--SS--GGGGGGTTT-SS--
--SS--TTTGGGTTT-SS--
--S---GGGGGGTTT-SS--
--SS--GGGGGGTTT-SS--
--SS--GGGTTTTTT-SS--
--SS--GGGGGGTTT-SS--
--SS--GGGGGGTTT-SS--
--S---GGGTTTSSS-SS--
--S---TTTTTSSTT-SS--
--SS--GGGGGGTTTSSS--
--SS--GGGTTTTTTSSS--
--SS--TTTTTTGGG-SS--
--SS--GGGTTTTTT-SS--
--SS--GGGGGGTTT-SS--
--SS--HHHHTTTTT-SS--
--SS--TTTGGGTTT-S---
--SS--HHHHTTTTT-SS--
--SS--GGGSSSTTT-SS--
--SS--GGGSSSTTT-SS--
--SS--GGGTTSTTT-SS--
--SS--HHHHTTTTT-SS--
--SS--GGGTTTTTT-SS--
--SS--TTTGGGTTT-S---
--SS--GGGGGGTTT-SS--
--SS--TTTTTTTTT-SS--
--SS--GGGTTSGGG-SS--
--SS--GGGGGGTTT-SS--
--SS--GGGTTSGGG-SS--
--SS--GGGSSSTTT-SS--
--SS--HHHHTTTTT-S---
--SS--GGGGGGTTT-SS--
--SS--HHHHTSTTT-SS--
--SS--GGGTTTTTT-SS--
--S---GGGSSSTTT-S---
--SS--HHHHTTTTT-SS--
--SS--GGGTTSTTT-SS--
--SS--GGGGGGTTT-SS--
--SS--TTTTTTTTT-S---
--SS--TTTTTTTTT-SS--
--SS--TTTTTTTTT-SS--
--SS--GGGTTTTTT-SS--
--SS--GGGTTTTTT-SS--
--SS--GGGTTTGGG-SS--
--SS--GGGTTTTTT-S---
--S---TTTGGGTTT-SS--
--SS--HHHHTTTTT-SS--
--SS--TTTGGGTTT-SS--
--SS--HHHHTTTTT-S---
--S---GGGTTTTTT-SS--
--SS--GGGTTTTTT-SS--
--SS--TTTTTSTTT-SS--
--SS--GGGTTSGGG-SS--
--S---GGGTTTTTT-SS--
--SS--GGGTTTTTT-SS--
--S---GGGGGGTTT-SS--
--SS--HHHHTTTTT-SS--
--S---GGG-TTTTT-SS--
--SS--GGGGGGTTT-SS--
--SS--GGGTTTTTT-SS--
--SS--HHHHTTTTT-SS--
--SS--GGGTTTGGG-SS--
--S---HHHHTTTTT-SS--
--SS--HHHHTTTTT-SS--
--SS--TTGGGTTTT-SS--
--SS--GGGTTTGGG-SS--
--SS--TTTTTTTTT-SS--
--SS--TTTTTTTTT-SS--
--SS--TTTTTTTTT-SS--
--SS--GGGTTTTTT-SS--
--SS--GGGTTTTTTSSS--
--SS--GGGTTTTTT-SS--
--SS--GGGTTTTTT-SS--
--S---TTTTTTTTT-SS--
--SS--TTTTTTTTT-SS--
--SS--TTTTTTTTT-SS--
--SS--TTTGGGTTT-SS--
--SS--TTTGGGTTT-SS--
--SS--GGGTTTTTT-SS--
--SS--GGGTTTGGG-S---
--SS--HHHHTTTTT-SS--
--SS--TTTTTSSSS-SS--
--SS--TTTTTSTTT-SS--
--SS--TTSGGGSTT-SS--
--SS--GGGTTTTTT-SS--
--SS--TTSTTTGGG-SS--
--SS--TTSTTTTTT-SS--
--S---TTTSSSTTT-SS--
--SS--GGGTTTTTT-SS--
--SS--HHHHTTTTT--S--
--SS--GGGTTSTTT--S--
--SS--TTTTTTTTT--S--
--SS--GGGGGGTTT-SS--
--SS--TTTGGGTTT-SS--
--S---TTTGGGTTT-SS--
--SS--GGGTTTTTT-SS--
--SS--TTTTTTTTT-SS--
--SS--TTTGGGTTT-SS--
--S---TTTGGGTTT-SS--
--SS--GGGTTTTTTSSS--
--S---TTTGGGTTT-SS--
--SS--TTTTTSTTT-SS--
--SS--GGGTTSTTT-SS--
--SS--GGGTTSTTT--S--
--S---TTTTTTTTT-SS--
--S---GGGTTSTTT-SS--
--S---TTTSSSTTT-SS--
--SS--TTSGGGTTT-SS--
--SS--TTTTTSTTT-SS--
--SS--TTSSSSTTT-SS--
--SS--GGGGGGTTT-SS--
--SS--GGGTTTTTT-SS--
--SS--GGGSSSTTT-SS--
--SS--GGGTTTTTT-SS--
--SS--TTTGGGTTT-SS--
--S---TTTSTTTTT-SS--
--SS--GGGGGGTTT-SS--
--SS--GGGSSSTTT-SS--
--SS--GGGGGGTTT-SS--
--SS--TTTGGGTTT-SS--
--SS--TTTTTTTTT-SS--
--SS--TTTTTSTTT-SS--
--SS--GGGTTSTTT-SS--
--SS--GGGTTSTTT-SS--
--SS--GGGTTTTTT-SS--
--SS--GGGGGGTTT-SS--
--SS--GGGTTTTTT-SS--
--S---TTTTTTTTT-SS--
--SS--GGGTTTTTT-SS--
--SS--GGGGGGTTT-SS--
--S---GGGGGGTTT-SS--
--S---TTTTTTTTTSSS--
--SS--GGGTTTTTT-SS--
--S---TTTGGGGGG-SS--
--S---GGGGGGTTT-SS--
--S---TTTGGGTTT-SS--
--S---TTTGGGTTT-SS--
--S---TTTGGGTTT-SS--
--S---TTTGGGTTT-SS--
--S---GGGGGGTTT-SS--
--S---TTSGGGTTT-SS--
--S---GGGGGGTTT-SS--
--SS--GGGGGGTTT-SS--
--S---GGGGGGTTT-SS--
--S---GGGGGGTTT-SS--
--S---GGGGGGTTT-SS--
--S---GGGGGGTTT-SS--
--S---GGGGGGTTT-SS--
--S---GGGGGGTTT-SS--
--S---GGGGGGTTT-SS--
--S---GGGGGGTTT-SS--
--S---GGGTTSTTT-SS--
--S---TTTGGGTTT-SS--
--S---GGGGGGTTT-SS--
--SS--TTTTTTTTT-SS--
--SS--TTTTTSGGG-SS--
--SS--GGGGGGTTT-SS--
--SS--TTTTTTGGG-SS--
--SS--TTTTTTGGG-SS--
--SS--HHHHTTTTT-SS--
--SS--TTTGGGTTT-SS--
--SS--TTTTTTTTTSSS--
--SS--GGGTTTTTTSSS--
--SS--TTTTTSTTTSSS--
--SS--HHHHTSTTTSSS--
--SS--GGGGGGTTTSSS--
--SS--TTTGGGTTT-SS--
--SS--GGGTTSTTTSSS--
--SS--GGGTTTTTTSSS--
--SS--GGGTTSTTTSSS--
--SS--GGGTTTTTT-SS--
--SS--TTTTTSTTSSSS--
--SS--GGGTTSGGG-SS--
--S---HHHHTSTTT-SS--
--SS--HHHHTTGGG-S---
--SS--TTTTTTTTT-SS--
--S---GGGGGGTTT-SS--
--SS--GGGTTTGGG-SS--
--SS--TTTTTSTTT-SS--
--SS--TTSTTSTTT-SS--
--S---GGGSSSGGG-SS--
--SS--TTTTTTTTT-SS--
--SS--TTTTTSTTT-SS--
--SS--TTTGGGTTT-SS--
--SS--GGGTTTGGG-SS--
--SS--TTTTTTGGG-SS--
--SS--GGGTTTTTS-SS--
--SS--TTTTTTTTS-SS--
--SS--GGGTTTGGG-SS--
--SS--GGGTTTGGG-SS--
--SS--GGGTTTGGG-SS--
--SS--GGGTTTGGG-SS--
--SS--GGGTTTTTS-SS--
--SS--TTTTTSGGG-S---
--SS--TTTTTTGGG-SS--
--SS--TTTTTTTTT-SS--
--SS--GGGTTTTTT-SS--
--SS--GGGTTTGGG-SS--
--SS--HHHHTSTTT--S--
--SS--GGGTTTTTT--S--
--SS--TTTTTTTTT--S--
--SS--GGGTTSTTT--S--
--SS--TTTTTTGGG--S--
--S---TTTTTSSSS--S--
--SS--GGGGGGTTS-SS--
--SS--GGGTTTTTS-SS--
--SS--HHHHTTSSS-SS--
--SS--GGGTTTGGG-SS--
--S---TTTTTTTTT-SS--
--SS--HHHHTTGGG-SS--
--SS--GGG-TTTTS-SS--
--SS--GGGTTTTTS-SS--
--SS--TTTTTSGGG-SS--
--SS--HHHHTSTTS-SS--
--SS--GGGTTSTTS-SS--
--SS--GGGTTSTTS-SS--
--SS--TTSTTSTTS-SS--
--SS--GGGTTTTTT-SS--
--SS--GGGGGGTTT--S--
--SS--GGGTTTTTTSSS--
--SS--TTTTTTTTT-SS--
--SS--GGGTTTTTS-SS--
--SS--GGGTTTTTT--S--
--SS--TTTTTTTTT-SS--
--S---GGGTTTTTT-SS--
--SS--TTTTTSTTT-SS--
--S---GGGGGGTTT-SS--
--SS--GGGGGGTTT-SS--
--SS--TTTGGGTTTSSS--
--SS--HHHHTTTTS-SS--
--SS--HHHHTTTTT-SS--
--S---HHHHTTTTTSSS--
--S---GGGGGGTTTSSS--
--S---TTTGGGTTT-SS--
--S---GGGGGGTTT-SS--
------TTTGGGTTT-SS--
--S---GGGGGGTTT-SS--
--S---GGGGGGTTT-SS--
--S---TTTGGGTTT-SS--
--S---TTTGGGTTT-SS--
--S---TTTGGGTTT-SS--
--SS--GGGSSSSSS-SS--
--SS--TTTTTSTTT-SS--
--SS--GGGTTTTTT-SS--
--SS--GGGTTTTTTSSS--
--S---GGGSTTTTSSSS--
--SS--HHHHTTTTS-SS--
--S---TTTGGGTTS-SS--
---S--GGGGGGTTSSSS--
---S--TTTSTTTTTSSS--
---S--TTTGGGTTS-SS--
--S---GGGGGGTTTSSS--
--S---GGGGGGTTTSSS--
--S---GGGGGGTTT-SS--
--SS--GGGGGGTTT-SS--
------GGGGGGTTTSSS--
--SS--TTTGGGTTTSSS--
------TTTGGGTTT-SS--
------TTTGGGTTTSSS--
--S---HHHHTTTTT-SS--
------TTTGGGTTS-SS--
--SS--TTTGGGTTT-SS--
--S---TTTGGGTTS-SS--
------GGGGGGSSSSSS--
------GGGGGGTTT-SS--
--SS--TTTGGGTTTSSS--
--S---GGGGGGTTS-SS--
--SS--GGGGGGTTTSSS--
--SS--GGGTTSTTTSSS--
--SS--GGGGGGTTT-SS--
--S---TTTGGGTTT-SS--
--SS--TTTTTTTTT-SS--
--S---TTTTTTTTTSSS--
--S---TTSGGGTTTSSS--
--S---GGGGGGTTT-SS--
--S---GGGGGGTTTSSS--
--S---TTSSTTTTTSSS--
--S---GGGGGGTTTSSS--
--S---GGGSTTTTT-SS--
--S---TTTGGGTTT-SS--
--S---HHHHTTSSSSSS--
--S---HHHHTTSSS-SS--
--S---GGGGGGTTS-SS--
--SS--TTTGGGTTS-SS--
--S---GGGTTSTTT-SS--
--SS--GGGGGGTTTSSS--
--S---TTSSTTTTTSSS--
------TTTGGGTTTSSS--
--S---TTTGGGTTTSSS--
--S---TTTGGGTTTSSS--
--S---GGGGGGTTTSSS--
--S---TTTGGGTTT-SS--
--S---GGGTTTTTT-SS--
--S---TTTGGGTTTSSS--
--S---TTTGGGTTT-SS--
--SS--TTTGGGTTTSSS--
------TTTGGGTTTSSS--
--S---TTTGGGTTTSSS--
--S---GGGTTTTTTSSS--
--S---HHHHTTTTTSSS--
--S---TTTGGGTTT-SS--
------HHHHTTSSSSSS--
--S---TTTGGGTTTSSS--
--S---TTTGGGTTSSS---
--S---TTTGGGTTS-S---
--S---HHHHTTTTSSS---
--S---TTSGGGTTSSS---
--S---TTTGGGTTS-S---
--S---GGGSSSTTTSSS--
--S---GGGGGGTTT-S---
--S---TTTGGGTTT-SS--
--S---GGGGGGTTT-SS--
--S---GGGGGGTTTSSS--
--S---TTTGGGTTTSS---
--S---TTSGGGTTT-SS--
--S---TTSTTSTTS-SS--
--S---TTTGGGTTSSSS--
--S---GGGGGGTTSSSS--
------HHHHTTTTS-SS--
----S-TTTGGGTTTSSS--
--S---TTTGGGTTS-S---
------TTTGGGTTT-S---
------TTTGGGTTTSSS--
--SS--TTTGGGGGG-S---
--S---TTTGGGTTS-SS--
--SS--GGGTTTTTT-SS--
--S---TTTTTSTTT-SS--
--S---TTTGGGTTTSSS--
--S---TTSGGGTTT-SS--
--S---TTTGGGGGG-SS--
----S-TTTGGGGGG-SS--
--S---TTTGGGGGG-SS--
--S---TTTGGGTTS-SS--
--S-S-GGGGGGTTS-SS--
--S---GGGGGGGGG-SS--
------GGGSTTTTT-SS--
------TTTGGGTTT-SS--
------GGGGGGTTSSSS--
------TTTGGGTTSSSS--
--TT--GGGSTTTTTSSS--
--TT--TTSGGGTTT-SS--
--TT--TTTTTTTTT-SS--
--TT--GGGSTTTTTSSS--
------TTTGGGTTTSSS--
------HHHHTTTTSSSS--
------GGGGGGTTTSSS--
------GGGGGGTTT-SS--
------TTTGGGTTT-SS--
------GGGGGGTTSSSS--
------GGGGGGTTTSSS--
------TTTSTTTTTSSS--
------GGGGGGTTSSSS--
------TTTGGGTTT-SS--
------GGGGGGTTT-SS--
------HHHHTTTTT-SS--
------GGGGGGGGG-SS--
------TTTGGGTTTSSS--
------TTSGGGGGG-SS--
------GGGGGGTTTSSS--
------GGGTTSTTTSSS--
------GGGGGGTTTSSS--
------TTTGGGTTTSSS--
---S--GGGGGGTTTSSS--
------TTTSTTTTTSSS--
------TTTGGGTTS-SS--
------TTTGGGTTSSSS--
------TTTGGGTTTSS---
------GGGTTSTTTSSS--
------TTTSSSGGGSSS--
------TTS-TTTTSSSS--
------TTTSSSTTTSS---
------GGGGGGTTTSSS--
------TTTGGGTTTSSS--
------GGGTTTTTTSS---
------GGGGGGTTTSSS--
------TTTTTTTTTSSS--
------TTSGGGTTT-SS--
------GGGGGGTTT-SS--
------GGGGGGTTTSSS--
------TTSSTTTTSSSS--
------TTSTT-TTTSSS--
------TTTGGGSSSSSS--
------TTTTTSTTTSSS--
------GGGSTTTTTSSS--
------GGGSTTTTSSSS--
------TTTGGG-SSSSS--
------HHHHTTTTTSSS--
---S--HHHHTTSSS-SS--
------GGGSTTTTSSS---
------GGGGGGTTSSS---
------TTTGGGGGGSS---
------GGGGGGTTTSS---
------TTTTTSTTTSSS--
------TTTGGGTTT-SS--
------TTTTTSTTT-SS--
---S--TTTGGGTTT-S---
--S---TTSSTTTTT-S---
------TTSGGGTTTSSS--
------TTTGGGTTT-SS--
------TTTTTSTTT-SS--
--S---GGGGGGTTT-SS--
------GGGGGGTTS-S---
--S---GGGGGGGGG-SS--
--S---GGGTTSGGG-S---
--S---TTTGGGTTT-S---
--S---TTSGGGTTT-S---
--S---GGGGGGTTT-S---
--S---TTTGGGTTT-S---
--S---GGGSTTTTT-SS--
--S---TTTGGGTTT-S---
--S---TTSGGGTTT-SS--
--S---GGGGGGTTT-SS--
--S---TTTGGGTTT-S---
------GGGGGGTTT-S---
------GGGTTTTTT-SS--
--S---GGGGGGTTT-S---
--S---GGGGGGTTT-S---
--S---GGGGGGTTT-S---
--S---GGGGGGTTT-SS--
--S---GGGGGGTTT-S---
--S---GGGGGGTTT-S---
--S---TTTGGGTTT-S---
--S---TTTGGGTTT-SS--
--S---GGGGGGTTT-SS--
--S---GGGSGGGTT-S---
--S---TTSTTGGGT-S---
--S---TTSTTGGGT-SS--
--S---TTTTTTTTT-S---
--S---TTTGGGTTT-SS--
--S---GGGGGGTTT-S---
--S---GGGGGGTTT-S---
--S---TTSGGGTTT-S---
--S---TTSGGGTTT-S---
--S---GGGTTSTTT-S---
--S---GGGGGGTTT-SS--
--S---TTTGGGTTT-SS--
--S---GGGGGGTTT-SS--
--S---GGGGGGTTT-S---
--S---TTTGGGTTT-S---
--S---GGGGGGTTT-SS--
--S---GGGSTTTTT-SS--
--S---GGGGGGTTT-SS--
--S---GGGGGGTTT-SS--
--S---GGGGGGTTT-SS--
--S---HHHHTTTTT-SS--
--S---TTSGGGTTT-SS--
--S---GGGGGGTTT-SS--
--S---GGGGGGTTT-S---
--S---GGGGGGTTT-S---
--S---GGGGGGTTT-SS--
--S---TTSGGGTTT-SS--
--S---GGGGGGTTT-SS--
--S---HHHHTTTTT-SS--
--S---GGGGGGTTT-SS--
--S---TTTGGGTTT-SS--
--S---TTTGGGTTT-SS--
--S---TTTTTSTTT-SS--
--S---TTTGGGTTT-S---
--S---TTSGGGTTT-S---
--S---TTTGGGTTT-SS--
--S---TTTGGGTTT-SS--
--S---TTTGGGTTT-SS--
--S---TTTGGGTTT-SS--
--S---HHHHTTTTT-SS--
--S---TTTGGGTTT-SS--
--S---GGGGGGTTT--S--
--S---TTTGGGTTT-S---
--S---GGGGGGTTT-SS--
--S---TTTGGGTTT-S---
--S---TTTGGGTTT-SS--
--S---TTTGGGTTT-SS--
--S---TTTGGGTTT-SS--
--S---GGGTT-TTT-SS--
--S---GGGGGGTTT-SS--
--S---GGGTTTTTT-SS--
------GGGGGGTTT-SS--
--S---TTSGGGTTT-SS--
--S---GGGGGGTTT-SS--
--S---GGGHHHHTT-SS--
--S---TTSTTSTTT-SS--
--S---GGGGGGTTT-SS--
--S---TTTGGGTTT-SS--
--SS--GGGGGGTTT-SS--
--S---GGGGGGTTT-SS--
--S---HHHHTTTTT-SS--
--S---GGGGGGTTT-SS--
------TTTGGGSTT-SS--
--S---TTTGGGGGG-SS--
------GGGGGGGGG-SS--
--S---GGGSTTTTT-SS--
--S---GGGSTTTTT--S--
--S---GGGGGGTTT--S--
--S---GGGTTTTTT--S--
--S---GGGGGGGGG-SS--
--S---GGGTTTGGG-SS--
--S---GGGGGGGGG-SS--
--S---GGGGGGTTT--S--
--S---TTSGGGGGG-SS--
--S---TTS-TTTTT-SS--
--S---TTS-TTTTT-SS--
--S---GGGGGGTTT-SS--
--S---GGG-TTTTT-SS--
--S---TTSGGGTTT-SS--
--S---TTSGGGTTT-SS--
--S---GGGTTTTTT-SS--
--S---TTTGGGTTT-SS--
--S---TTTGGGTTT-SS--
--S---TTTGGGTTT-SS--
--S---GGGGGGTTT-SS--
--S---GGGHHHHTT-SS--
--S---GGGGGGTTT-SS--
--S---TTSGGGTTT-SS--
--S---TTSGGGTTT-SS--
--S---GGGGGGTTT-SS--
--S---GGGGGGTTT-SS--
--S---GGGGGGTTT-SS--
---S--GGGTTTTTT-SS--
--SS--TTSGGGTTT-SS--
--S---GGGGGGTTT-SS--
--S---GGGGGGTTT-SS--
--S---HHHHTTTTT-SS--
--S---GGGGGGTTT-SS--
--S---TTSGGGTTT-SS--
--S---TTTGGGTTT-SS--
--S---TTTGGGTTT-SS--
--S---GGGGGGTTT-SS--
--S---TTSTTTTTT-SS--
--S---GGGGGGGGG-SS--
--S---GGGGGGTTT-SS--
--S---GGGTTTTTT-SS--
--S---GGGTTTTTT-SS--
--S---GGGGGGTTT-SS--
--S---GGGTTTTTT-SS--
--S---GGGTTTTTT-SS--
--SS--GGGGGGTTT-SS--
--SS--TTSGGGTTT-SS--
--SS--GGGGGGTTT-SS--
--SS--GGGTTTTTT-SS--
--SS--GGGGGGTTT-SS--
--SS--GGGGGGTTT-SS--
--S---TTTGGGTTT-SS--
--S---GGGGGGTTT-SS--
--S---GGGGGGTTT-SS--
--S---GGGGGGTTT-SS--
--S---GGGTTTTTT-SS--
--S---GGGTTTTTT-SS--
--S---GGGTTTTTT-SS--
--S---GGGTTTTTT-SS--
--S---GGGTTTTTT-SS--
--S---GGGTTTTTT-SS--
--S---TTTGGGTTT-SS--
--S---GGGGGGTTT-SS--
--SS--GGGGGGTTT-SS--
--S---GGGGGGTTT-SS--
--S---GGGTTTTTT-SS--
--S---GGGTTTTTT-SS--
--SS--GGGGGGTTT-SS--
--SS--GGGGGGTTT-SS--
---S--GGGTTTTTT-SS--
--SS--TTSTTTTTT-SS--
--S---GGGTTTTTT-SS--
--SS--TTTTTTTTT-SS--
--SS--TTTGGGTTT-SS--
--SS--GGGTTTTTT-SS--
--SS--TTSTTTTTT-SS--
--SS--GGGTTGGGT-SS--
--SS--TTTGGGTTT-SS--
--SS--GGGTTTTTT-SS--
--SS--TTSTTTTTT-SS--
--SS--TTTGGGTTT-SS--
--S---GGGGGGTTT-SS--
--S---GGGGGGTTT-SS--
--SS--TTTTTSTTT-SS--
--SS--GGGTTTTTT-SS--
--SS--GGGTTTGGG-SS--
--SS--TTTTTSTTT-SS--
--S---GGGGGGGGT-SS--
--SS--TTTTTSTTT-SS--
--SS--TTTGGGTTT-SS--
--S---GGGTTTTTT-SS--
--S---GGGTTTTTT-SS--
--SS--GGGTTTTTT--S--
--SS--GGGTTTTTT--S--
--TT--GGGTTTTTT--S--
--SS--GGGTTTTTT-SS--
--SS--GGGGGGTTT--S--
--SS--GGGTTTTTT--S--
--SS--GGGTTTTTT--S--
--SSS-GGGTTTTTT--S--
--SS--GGGTTTTTT--S--
--SS--GGGTTTTTT--S--
--SS--GGGTTTGGG--S--
--SS--TTTGGGTTT--S--
--SSS-GGGGGGTTT-SS--
--SS--TTTGGGTTT-SS--
--SS--GGGTTTTTT-SS--
--SS--TTTGGGTTT--S--
--SS--GGGTTTTTT--S--
--SS--HHHHTTTTS-SS--
--SS--GGGGGGGGG-SS--
--SS--GGGTTTGGG-SS--
--SS--GGGTTTGGG-SS--
---SS-GGGTTTTTT--S--
---SS-GGGTTTTTT--S--
--SS--GGGTTTTTT--S--
--SS--GGGGGG-TT--S--
--SS--GGGTTTTTT--S--
--SS--GGGTTTTTT--S--
--SS--GGGTTTTTS--S--
--SS--GGGGGGTTT--S--
--SS--GGGGGGTTT--S--
--SS--HHHHTTTTT-SS--
--SS--GGGGGGTTT--S--
--SS--TTTGGGTTT--S--
--SS--GGGTTTTTT--S--
--SS--GGGGGGTTT--S--
--SS--GGGTTTTTT--S--
--SS--GGGTTTTTT--S--
--SS--GGGGGGTTT--S--
--SS--GGGGGGTTT--S--
--SS--GGGGGGTTT-SS--
--SS--GGGSTTTTT--S--
--SS--GGGTTSTTT--S--
--SS--GGGGGGTTT--S--
--SS--GGGGGGTTT--S--
--SS--TTTGGGTTT--S--
--SS--TTTGGGTTT--S--
--S---TTTGGGTTT--S--
--S---TTTGGGTTT--S--
--S---TTTGGGTTT-SS--
--SS--TTSTTTGGG-SS--
--S---TTTTTS-TT-SS--
--SS--TTTGGGTTT--S--
--S---TTTGGGTTT--S--
------GGGTTTGGG-SS--
--S---GGGGGGTTT-SS--
--SS--GGGTTTTTT--S--
--S---GGGGGGTTT--S--
--S---TTTGGGTTT--S--
--SS--TTTGGGTTT-SS--
--S---TTTGGGTTT-SS--
--S---TTTGGGTTT--S--
--SS--TTTGGGTTS-SS--
--S---TTTGGGTTT-SS--
--S---TTSSTTTTT-SS--
--SS--GGGSTTTTT--S--
--S---TTSGGGTTT-SS--
--S---TTTGGGTTT-SS--
--S---TTTGGGTTT--S--
--S---TTTTTTGGG--S--
--SS--GGGGGGTTT-SS--
--S---GGGGGGTTT-SS--
--SS--TTTTTTTTT-SS--
--SS--TTTGGGTTT--S--
--S---TTTGGGTTT--S--
--S---TTTGGGTTT-SS--
--S---GGGTTSTTT--S--
--S---GGGGGGTTT--S--
--S---GGGTTTTTT-SS--
--SS--TTTGGGTTT--S--
--SS--GGGGGGTTT--S--
---S--TTTGGGTTT--S--
--S---GGGGGGTTT--S--
--S---TTTGGGGGG-SS--
--SS--TTTTTSTTT--S--
--SS--TTTGGGTTT--S--
--SS--GGGTTTTTT--S--
--S---GGGTTTGGG-SS--
--S---GGGGGGTTT--S--
--S---TTTGGGTTT-SS--
--SS--TTTGGGGGG-SS--
--SS--GGGTTTTTT--S--
--SS--GGGGGGGGG-SS--
--S---TTTTTTTTT-SS--
--SS--GGGGGGTTT-SS--
--SS--TTSGGGTTS-SS--
--SS--GGGGGGTTT-SS--
--SS--TTTGGGTTT-SS--
--SS--TTTGGGTTS-SS--
--SS--GGGTTTTTS-SS--
--SS--GGGSTTTTT-SS--
--SS--TTTGGGTTT-SS--
--S---GGGGGGTTT-SS--
--SS--GGGSTTTTT-SS--
--SS--GGGTTSTTT-SS--
--SS--GGGTT-TTS-SS--
--S---TTTGGGTTT-SS--
--SS--TTTTTSTTT-SS--
--SS--TTTGGGTTT-SS--
--SS--GGGTTSTTT-SS--
--SS--GGGTTTTTS-SS--
--SS--GGGGGGTTTSSS--
--SS--GGGTTTTTT-SS--
--S---GGGGGGGGG-SS--
--S---GGGTTTGGG-SS--
--SS--GGGTTTGGG-SS--
--SS--GGGGGGTTS-SS--
--SS--GGGGGGTTT-SS--
--SS--GGGSSSTTT-SS--
--SS--TTTGGGTTT-SS--
--SS--HHHHTTTTT-SS--
--SS--GGGGGGTTT-SS--
--SS--GGGTTTTTT-SS--
--SS--TTTGGGTTT-SS--
--S---GGGTTSTTS-SS--
--SS--GGGTTTTTS-SS--
--SS--GGGTTTSSS-SS--
--SS--TTTTTSTTS-SS--
--SS--TTTTTSGGG-SS--
--S---TTTTTTTTT-SS--
--SS--TTTGGGTTT-SS--
--SS--GGGSTTTTT-SS--
--SS--GGGTTTTTT--S--
--SS--TTTTTSTTT-SS--
--SS--GGGTTTTTT-SS--
--SS--TTTSSSTTT-SS--
--SS--GGGGGGTTT-SS--
--SS--TTTGGGTTT-SS--
--S---GGGTTTTTT-SS--
--S---GGGSTTTTT-SS--
--S---GGGGGGTTT-SS--
--S---HHHHTTTTT-SS--
--SS--GGGSTTTTTSSS--
--S---GGGTTTTTT-SS--
--S---GGGTTTTTT-SS--
--S---TTTSTTTTTSSS--
--S---GGGGGGTTTSSS--
--S---GGGGGGTTTSSS--
--S---GGGGGGTTTSSS--
--S---GGGTTSTTT-SS--
--S---GGGGGGTTT-SS--
--S---TTTGGGTTT-SS--
--S---TTTGGGTTTSSS--
--S---TTTGGGTTT-SS--
--S---TTTGGGTTTSSS--
--S---GGGTTTTTTSSS--
--S---GGGGGGTTTSSS--
--S---GGGGGGTTT-SS--
--S---GGGGGGTTT-SS--
--SS--GGGTTTTTT-SS--
--SS--GGGTTTTTTS-S--
--SS--TTTTTTTTT-SS--
--SS--TTTGGGTTT-SS--
--SS--TTTTTTTTTSSS--
--SS--GGGTTSTTT-SS--
--S---GGGTTTTTT-SS--
--SS--GGGTTSTTT-SS--
--S---GGGGGGTTT-SS--
--SS--GGGTTTTTT-SS--
--S---HHHHTTTTT-SS--
--SS--GGGGGGTTT-SS--
--SS--HHHHTTTTT-SS--
--SS--GGGTTTTTT-SS--
--S---GGGTTTTTT-SS--
--S---GGGGGGTTT-SS--
--S---GGGTTTTTT-SS--
--S---GGGGGGTTT-SS--
--SS--GGGTTSTTT-SS--
--SS--TTTGGGTTT-SS--
--S---GGGGGGTTT-SS--
--S---HHHHTTTTT-SS--
--S---GGGTTSTTT-SS--
--SS--GGGGGGSSS-SS--
--S---GGGTTSTTT-SS--
--SS--GGGGGGTTT-SS--
--SS--TTTGGGTTT-SS--
--SS--TTTGGGTTT-SS--
--S---GGGTTTTTT-SS--
--SSS-GGGTTTTTT-SS--
--SS--GGGTTTTTT-SS--
--S---GGGTTGGGT-SS--
--SS--TTTTTTTTT-SS--
--S---GGGGGGTTT-SS--
--SS--GGGTTTTTT-SS--
--SS--TTTTTTTTT-SS--
--SS--TTTTTTTTT-SS--
--S---HHHHTTTTT-SS--
--S---GGGGGGTTT-SS--
--S---GGGTTTTTT-SS--
--SS--HHHHSSTTT-SS--
--SS--GGGGGGTTS-SS--
--SS--GGGTTSGGG-SS--
--SS--TTSSSSTTS-SS--
--SS--TTTGGGGGG-SS--
--SS--TTTTTSGGG-SS--
--SS--TTTTTTTTS-SS--
--SS--TTTGGGGGG-SS--
--SS--GGGGGGGGG-SS--
--SS--TTTGGGTTS-SS--
--SS--GGGTTTTTS-SS--
--S---GGGGGGTTT-SS--
--SS--TTTGGGTTS-SS--
--SS--GGGTTTTTT-SS--
--SS--TTTGGGGGG-SS--
--SS--GGGGGGTTS-SS--
--SS--GGGTTTTTS-SS--
--SS--GGGTTTTTS-SS--
--SS--GGGGGGTTT-SS--
--SS--GGGTTTTTT-SS--
--SS--GGGTTTTTT-SS--
--SS--GGGTTTTTS-SS--
--SS--GGGTTTTTT-SS--
--SS--TTTTTTTTT-SS--
--SS--GGGGGGTTT-SS--
--SS--GGGTTTTTT-SS--
--SS--GGGTTTTTT-SS--
--SS--GGGTTTTTT-SS--
--SS--GGGTTTTTT-SS--
--SS--GGGTTTTTT-SS--
--SS--GGGTTTTTT-SS--
--SS--GGGTTTTTTSSS--
--S---GGGGGGTTTSSS--
--S---GGGGGGTTT-SS--
--S---GGGGGGTTT-SS--
--S---GGGTTSTTT-SS--
--SS--GGGGGGTTT-SS--
--S---GGGGGGTTT-SS--
--S---HHHHTTTTT-SS--
--S---GGGGGGTTT-SS--
--S---TTTGGGTTT-SS--
--S---TTSGGGTTT-SS--
--S---TTTGGGTTT-SS--
--S---TTTGGGTTT-SS--
--S---GGGGGGTTT-SS--
--S---GGG-TTTTT-SS--
--S---TTTGGGTTT-SS--
--S---TTTGGGTTT-SS--
--S---GGGGGGTTT-SS--
--S---GGGGGGTTT-SS--
--S---TTSGGGTTT-SS--
--S---TTTGGGTTT-SS--
--S---GGGSTTTTT-SS--
--S---GGGGGGTTT-SS--
--SS--GGGTTTTTT-SS--
--SS--TTSSTTTTT-SS--
--S---TTSTTTTTT-SS--
--S---GGGTTTTTT-SS--
--S---TTTTTTTTT-SS--
--SS--GGGGGGTTT--S--
--SS--GGGTTTTTT-SS--
--SS--GGGTTTTTT-SS--
--SS--GGGTTTTTT-SS--
--S---GGGGGGTTT--S--
--SS--GGGTTTTTT--S--
--SS--GGGTTTTTT-SS--
--SS--TTTGGGTTT--S--
--S---TTTGGGTTT-SS--
--S---GGGTTTTTT-SS--
--SS--TTSTTTTTT-SS--
--SS--TTTTTSTTT--S--
--S---HHHHTTTTT-SS--
--S---GGGTTTTTT-----
--SS--HHHHTTTTT-SS--
--SS--TTTGGGTTS--S--
--SS--TTTTTTTTT-SS--
--SS--TTTTTTTTT-SS--
--SS--GGGTTTTTT--S--
--SS--GGGTTTTTT-SS--
--SS--HHHHTTTTT--S--
--SS--TTTGGGTTT--S--
--SS--TTTTTTTTT-SS--
--SS--GGGTTTTTT-SS--
--SS--GGGGGGTTT-SS--
--SS--GGGTTTTTT--S--
--S---GGGTTTTTT--S--
--SS--TTSTTTTTT--S--
--SS--GGGTTTTTT--S--
--SS--TTTTTTTTT--S--
--S---TTTTTTTTT-SS--
--SS--GGGGGGTTT-SS--
--S---GGGTTTTTT--S--
--SS--TTTTTTTTT-SS--
--SS--GGGTTTTTT-SS--
--SS--GGGTTTTTT-SS--
--S---TTSTTSTTT-SS--
--SS--TTSSTTTTT-SS--
--S---TTSTTTTTT-SS--
--SS--TTSTTTTTT-SS--
--S---GGGSTTTTT-SS--
--S---GGGGGGTTT-SS--
--S---TTTGGGTTT-SS--
--S---TTSSSSTTT-SS--
--S---TTTGGGTTT-SS--
--S---TTSTTSTTT-SS--
--S---TTS-SSTTT-SS--
--S---GGGGGGTTT-SS--
--S---TTSGGGTTT-SS--
--S---TTSGGGTTT--S--
--S---GGGGGGTTT--S--
--S---TTTGGGTTT--S--
--S---GGGGGGTTT--S--
--SS--GGGSTTTTT--S--
--S---TTSGGGTTT--S--
--S---GGGGGGTTT--S--
--S---GGGGGGTTT-SS--
--S---GGGGGGTTT-SS--
--S---TTTGGGTTT-SS--
--S---GGGGGGTTT-SS--
--S---TTTGGGTTT-SS--
--S---GGGGGGTTT-SS--
--SS--GGGGGGTTT-SS--
--SS--GGGTTSTTT-SS--
--SS--HHHHTTTTT-SS--
--S---TTTGGGTTT-SS--
--SS--TTTGGGTTT-SS--
--SS--TTSSSSTTT-SS--
--SS--GGGTTTTTT-SS--
--SS--GGGTTTTTT-SS--
--SS--TTSGGGTTT-SS--
--SS--GGGGGGTTT-SS--
--SS--TTSTTSTTT-SS--
--S---GGGGGGTTT--S--
--S---GGG-TTTTT--S--
--S---TTTGGGTTT--S--
--S---GGGGGGTTT--S--
--S---TTTGGGTTT--S--
--S---GGGGGGTTT--S--
--S---GGGGGGTTT-SS--
--S---GGGGGGTTT-SS--
--SS--GGGTTTTTT-SS--
--SS--TTTSTTTTT-SS--
--SS--GGGSTTTTT-SS--
--SS--GGGSTTTTT-SS--
--SS--GGGSSSTTT-SS--
--SS--TTTGGGTTT-SS--
--SS--GGGGGGTTT-SS--
--S---GGGTTSGGG-SS--
--SS--TTSTTSTTT-SS--
--SS--GGGTTTTTT-SS--
--SS--GGGTTTTTT--S--
--SS--TTTTTTTTT--S--
--SS--GGGTTTTTT-SS--
--SS--GGGTTTTTT--S--
--SS--GGGTTGGGT-SS--
--SS--GGGTTTGGG-SS--
--SS--GGGTTTGGG-SS--
--S---GGGTTTTTT-SS--
--SS--GGGGGGTTT-SS--
--S---GGGGGGTTT-SS--
--SS--TTTTTSTTT-SS--
--S---GGGTTTTTT-SS--
--SS--TTSTTSGGG-SS--
--SS--GGGGGGTTT-SS--
--SS--TTTTTTTTT-SS--
--SS--TTTGGGTTT-SS--
--SS--GGGGGGTTT-SS--
--S---GGGTTTTTT-SS--
--SS--GGGGGGTTT-SS--
--S---GGGTTTTTT-SS--
--SS--GGGTTTTTT-SS--
--S---GGGGGGTTT--S--
--S---GGGSSSTTT--S--
--S---GGGGGGTTT-SS--
--S---GGGTTTTTT--S--
--S---TTSSSSTTT--S--
--SS--TTSTTTTTT--S--
--SS--GGGTTTTTT--S--
--SS--GGGGGGTTT--S--
--S---GGGTTTTTT--S--
--SS--GGGGGGTTT--S--
--S---GGGGGGTTT--S--
--SS--TTTTTTTTT--S--
--S---GGGTTTTTT--S--
--SS--TTTGGGTTT--S--
--SS--TTTTTTTTT--S--
--SS--TTTGGGTTT-SS--
--SS--TTTGGGTTT--S--
--SS--GGGTTSTTT--S--
--SS--GGGGGGTTT-SS--
--SS--TTTTTTTTT-SS--
--SS--GGGTTTTTT-SS--
--SS--GGGGGGTTT--S--
--SS--GGGTTTTTT-SS--
--SS--GGGTTTTTT-SS--
--SS--GGGTTTTTT-SS--
--S---TTTTTTGGG-SS--
--S---GGGTTTTTT-SS--
--SS--TTTTTSTTT-SS--
--S---TTTGGGTTT-SS--
--SS--TTTTTTTTT-SS--
--SS--GGGTTSTTS-SS--
--SS--GGGGGGTTT-SS--
--SS--TTSTTTTTT-SS--
--SS--GGGTTTTTT-SS--
--SS--GGGTTTTTT-SS--
--SS--GGGGGGTTT-SS--
--SS--GGGTTTTTT-SS--
--SS--GGGTTTTTT-SS--
--SS--GGGTTTTTT-SS--
--SS--GGGTTTTTT-SS--
--SS--GGGTTTTTT-SS--
--SS--GGGTTTTTT-SS--
--SS--GGGTTSTTT-SS--
--SS--GGGTTTTTT-SS--
--SS--GGGTTTTTT-SS--
--SS--GGGTTTTTT-SS--
--SS--GGGTTTTTT-SS--
--SS--TTSTTSTTT-SS--
--SS--GGGTTTTTT-SS--
--SS--GGGTTSTTT-SS--
--SS--GGGTTTTTTSSS--
--SS--TTTTTSTTT-SS--
--SS--GGGGGGTTTSSS--
--SS--HHHHTTTTT-SS--
--SS--TTTSTTTTT-SS--
--S---TTTTTTTTT-SS--
--S---GGGGGGTTT-SS--
--SS--TTTGGGTTT-SS--
--SS--GGGTTTTTT-SS--
--S---GGGTTTTTT-SS--
--SS--GGGTTSTTT-SS--
--SS--GGGGGGTTT-SS--
--S---TTSGGGTTT-SS--
--S---GGGTTTTTT-SS--
--SS--TTTGGGTTT-SS--
--SS--GGGTTTTTT-SS--
--SS--TTSTTTTTS-SS--
--SS--TTTTTTTTT-S---
--SS--GGGTTTTTT-SS--
--SS--GGGTTTTTT-SS--
--S---GGGGGGTTT-SS--
--S---TTTGGGTTT-SS--
--SS--TTTGGGTTT-SS--
--S---TTTTTTTTT-SS--
--SS--TTTTTTTTT-SS--
--S---TTTTTTTTT-SS--
--SS--TTTGGGTTT-SS--
--SS--GGGTTTTTT-SS--
--SS--GGGTTTTTT-SS--
--SS--TTTGGGTTT-SS--
--SS--TTTTTTTTT-SS--
--SS--GGGTTTTTT-SS--
--SS--TTSGGGTTT-SS--
--SS--GGGTTTTTT-SS--
--SS--TTSTTTTTT-SS--
--SS--TTSTTTTTT-SS--
--SS--TTTTTTTTT-SS--
--SS--TTTGGGTTT-SS--
--SS--TTTGGGTTT-SS--
--SS--TTTGGGTTT-SS--
--SS--GGGGGGTTT-SS--
--S---GGGGGGTTT-SS--
--SS--GGGGGGTTT-SS--
--SS--TTTTTTTTT-SS--
--S---GGGTTTTTT-SS--
--SS--GGGGGGTTT-SS--
--SS--TTTGGGTTT-SS--
--SS--TTSGGGGGG-SS--
--SS--TTTGGGTTT-SS--
--SS--TTTGGGTTT-SS--
--S---GGGSTTTTT-SS--
--S---TTTGGGTTT-SS--
--SS--GGGGGGTTT-SS--
--SS--TTTTTTTTT-SS--
--S---TTTTTTGGG-SS--
--SS--GGGGGGTTT-SS--
--S---GGGGGGTTT-SS--
--S---GGGTTTTTT-SS--
--SS--HHHHTTTTT-SS--
--SS--GGGGGGGGG-SS--
--SS--GGGGGGTTT-SS--
--S---GGGTTSTTT-SS--
--S---TTTGGGGGG-SS--
--SS--TTSTTTTTT-SS--
--SS--GGGGGGTTT-SS--
--SS--TTSTTTTTT-SS--
--SS--TTTTTTTTT-SS--
--SS--GGGTTTTTT-SS--
--SS--GGGTTTTTT-SS--
--SS--GGGTTTTTT--S--
--SS--GGGTTTTTT-SS--
--S---TTTTTTTTT-SS--
--SS--TTTSTTTTT-SS--
--SS--GGGTTSTTT-SS--
--SS--TTSTTTTTT-SS--
--SS--GGGTTTTTT-SS--
--SS--GGGTTTTTT-SS--
--SS--GGGGGGTTT-SS--
--SS--GGGTTTTTT-SS--
--SS--GGGTTTTTT-SS--
--SS--GGGTTTTTT-SS--
--SS--TTTTTTTTT-SS--
--SS--GGGTTTTTT-SS--
--SS--TTTTTTGGG-SS--
---S--GGGTTSTTS-SS--
--SS--TTTGGGTTT-SS--
--SS--TTTTTTTTT-SS--
--SS--TTTTTTTTT-SS--
---S--TTSSTTTTS-SS--
---S--TTTGGGTTT-SS--
--SS--TTSTTTTTS-SS--
--SS--GGGTTTGGG-SS--
--SS--TTTGGGTTT-SS--
--SS--GGGSTTTTS-SS--
------GGGTTTTTT-SS--
--SS--TTTTTSTTT--S--
--S---TTTGGGTTS-SS--
--SS--GGGGGGGGG-SS--
--SS--HHHHTTGGG-SS--
---S--TTSGGGTTT--S--
---S--TTTTTTTTT-SS--
--SS--TTSGGGTTT--S--
--SS--TTTGGGTTS-SS--
--SS--GGGTTTTTT-SS--
--SS--TTTTTTTTS-SS--
--SS--TTSTTTTTT-SS--
--SS--TTTTTTTTT-SS--
--SS--HHHHTTGGG-SS--
--SS--TTTTTTTTT-SS--
--SS--HHHHTTGGG-SS--
---S--TTTTTTGGG-SS--
---S--TTSTTTTTT--S--
---S--TTTTTTTTT-SS--
--SS--GGGTTSTTT-SS--
--SS--GGGTTTTTT-SS--
--SS--GGGTTSGGG-SS--
--SS--TTTTTTTTS-SS--
--SS--TTTSSSTTS-SS--
--SS--GGGTTTGGG-SS--
--SS--GGGTTTGGG-SS--
--SS--TTTTTTGGG-SS--
--SS--GGGTTTGGG-SS--
--SS--GGGTTTGGG-SS--
--SS--GGGTTTGGG-SS--
--SS--TTTTTTGGG-SS--
--SS--GGGTTTGGG-SS--
---S--GGGTTTGGG-SS--
---S--TTTGGGTTS-SS--
---S--TTTTTTGGG-SS--
--SS--TTTTTTGGG-SS--
--S---TTSTTTGGG-SS--
--SS--GGGTTTGGG-SS--
--SS--GGGTTTGGG-SS--
--S---TTTTTTGGG-SS--
--S---TTTTTTGGG-SS--
--SS--GGGTTTTTT-SS--
------TTTTTTGGG-SS--
------TTTTTTGGG-SS--
---SS-TTTTTTGGG-SS--
--S---TTTTTTGGG-SS--
--S---TTSTTTGGG-SS--
--SS--TTTTTTGGG-SS--
--S---HHHHTTGGG-SS--
--SS--GGGTTGGGG-SS--
--SS--GGGTTTGGG-SS--
--SS--TTSTTTTTT-SS--
---S--TTTTTTGGG-SS--
--SS--GGGTTTTTT-SS--
--SS--TTTTTTTTS-SS--
--SS--HHHHTTTTT-SS--
--SS--TTTSTTTTTSSS--
--SS--TTSGGGTTS-SS--
--SS--TTTGGGGGG-SS--
--SS--GGGTTTTTS-SS--
--SS--TTTGGGSSS-SS--
--SS--GGGTTTGGG-SS--
--SS--TTTTTTTTT-SS--
--SS--GGGTTTGGG-SS--
--SS--GGGSTTTTT-SS--
--SS--TTTTTTTTS-SS--
--SS--TTTTTTTTS-SS--
--SS--TTTGGGTTT-SS--
--SS--TTTTTSTTT-SS--
--SS--TTSGGGTTT-SS--
--SS--GGGTTTTTT-SS--
--S---GGGTTTTTT-SS--
--SS--TTTTTSTTT-SS--
--SS--GGGTTSTTS-SS--
--SS--GGGTTTTTT-SS--
--SS--TTSTTSTTS-SS--
--SS--TTTGGGTTS-SS--
--SS--TTTTTTTTT-SS--
--SS--GGGTTSTTT-SS--
--SS--GGGGGGTTT-SS--
--SS--TTSGGGTTT-SS--
--SS--GGGTTTTTS-SS--
--S---GGGGGGTTT-SS--
--SS--TTTTTTTTS-SS--
--S---TTTGGGTTT-SS--
--SS--GGGTTTTTS-SS--
--SS--TTSGGGTTT-SS--
--SS--TTSTTTTTT-SS--
--SS--TTTTTTTTS-SS--
--SS--GGGTTTTTT-SS--
--SS--TTSGGGTTS-SS--
--S---TTTGGGTTT-SS--
--S---GGGGGGTTS-SS--
--SS--GGGGGGTTT-SS--
--S---GGGTTTTTS-SS--
--SS--TTTGGGTTT-SS--
--S---GGGGGGTTS-SS--
--SS--GGGGGGTTT-SS--
--SS--GGGGGGTTT-SS--
--S---GGGTTSTTT-SS--
--SS--TTTGGGTTT-SS--
--SS--GGGGGGTTT-SS--
--S---GGGGGGTTT-SS--
--S---TTTGGGTTT-SS--
--S---GGGGGGTTT-SS--
--S---GGGGGGTTT-SS--
--S---GGGGGGTTT-SS--
------GGGGGGTTS-SS--
------GGGGGGTTT--S--
------GGGGGGTTT-SS--
--S---GGGGGGTTT-SS--
------GGGGGGTTT-SS--
--S---TTSGGGTTS-SS--
--S---GGGGGGTTS-SS--
------TTSGGGTTSSSS--
--S---GGGGGGTTS-SS--
------TTSGGGTTT-SS--
------GGGGGGTTT-SS--
--S---GGGGGGTTS-SS--
--S---GGGGGGTTS-SS--
--S---TTTGGGTTTSSS--
------GGGGGGTTTSSS--
--S---TTSGGGTTSSSS--
------GGGGGGTTS-SS--
------TTSGGGTTS-SS--
------GGGGGGSSS-SS--
------TTTGGGTTTSSS--
------GGGGGGTTT-SS--
------GGGGGGTTS-SS--
------GGGGGGTTS-SS--
------GGGGGGTTT-SS--
------GGGGGGTTT-SS--
------GGGGGGTTS-SS--
------GGGGGGSSS-SS--
------GGGGGGSSS-SS--
------GGGGGGTTS-SS--
------GGGGGGTTS-SS--
------GGGGGGTTS-SS--
------TTSGGGTTS-SS--
------GGGGGGTTS-SS--
------TTSGGGTTSSSS--
------GGGGGGSSS-SS--
------GGGGGGTTT-SS--
------GGGGGGTTSSSS--
------GGGGGGTTS-SS--
------GGGGGGTTSSSS--
------GGGGGGTTS-SS--
------STTGGGTTS-SS--
------GGGGGGTTT-SS--
------GGGGGGTTSSSS--
------GGGGGGTTSSSS--
------TTSGGGTTS-SS--
------TTSGGGTTS-SS--
------GGGGGGTTT-SS--
------GGGGGGTTTSSS--
------TTSGGGTTS-SS--
------TTSGGGTTS-SS--
------GGGGGGTTS-SS--
------GGGGGGTTS-SS--
------GGGGGGTTT-SS--
------GGGGGGTTT-SS--
------GGGGGGTTT-SS--
--S---GGGGGGTTT-SS--
--S---TTTGGGTTT-SS--
--S---GGGGGGTTT-SS--
--S---GGGGGGTTTSSS--
--S---GGGGGGTTT-SS--
--S---TTSGGGTTT-SS--
--S---GGGGGGTTT-SS--
--S---TT-GGGTTT-SS--
--S---GGGGGGTTT-SS--
--S---TTSGGGTTT-SS--
--S---TTTGGGTTT-SS--
--S---GGG-GGGGT-SS--
--S---GGGTTSTTT-SS--
--S---GGGGGGTTT-SS--
------TTTGGGTTT-SS--
--S---TTSGGGTTT-SS--
--S---TTSGGGTTT-SS--
--S---TTTGGGTTT-SS--
--S---GGGGGGTTT-SS--
--S---TTTGGGTTT-SS--
--S---TTTGGGTTT-SS--
------GGGGGGTTTSSS--
--S---GGG-TTTTS-SS--
--S---TTSGGGTTT-SS--
--S---TTTGGGTTT-SS--
--S---GGGGGGTTT-SS--
--S---TTSTTTTTT-SS--
------TTS-TTTTT-SS--
--S---TTTGGGTTT-SS--
--S---TTSGGGTTT-SS--
------GGGGGGTTS-SS--
--S---GGGSGGGGTSSS--
--S---TTTGGGTTT-SS--
--S---GGGGGGTTS-SS--
--S---GGGGGGTTTSSS--
--S---GGGGGGTTS-SS--
--S---TTSGGGTTT-SS--
------GGGTTSTTT-SS--
--S---TTTGGGTTT-SS--
--S---TTSGGGTTT-SS--
--S---GGGGGGTTT-SS--
--S---TTTGGGTTT-SS--
------TTSTTSTTT-SS--
--S---TTTGGGTTT-SS--
--S---GGGGGGTTT-S---
--S---TTSGGGTTT-SS--
--S---TTTGGGTTT-SS--
--S---TTSGGGTTT-SS--
--S---GGGGGGTTT-SS--
------GGGGGGTTT-SS--
--S---GGGGGGTTT-SS--
--S---GGGTTSTTT-SS--
------TTTTTTTTT-SS--
------TTTGGGTTT-SS--
--S---TTSGGGTTT-SS--
--S---GGGGGGTTT-SS--
--S---TTTGGGTTT-SS--
--S---GGGGGGGGT-SS--
--S---TTTGGGTTT-SS--
--S---GGGGGGGGG-SS--
--S---GGGGGGTTT-SS--
--S---GGGGGGGGT-SS--
--S---GGGGGGTTT-SS--
--S---GGGGGGTTT-SS--
--S---GGGGGGTTT-SS--
--S---GGGGGGTTT-SS--
--S---TTTGGGTTT-SS--
--S---GGGGGGTTT-SS--
--S---TTTTTSTTT-SS--
--S---TTSGGGTTT-SS--
--S---GGGTTSTTTSSS--
--S---GGGGGGTTT-SS--
--S---TTSGGGTTT-SS--
--S---TTTGGGTTS-SS--
--S---GGGGGGTTT-SS--
--S---TTSGGGTTT-SS--
------TTTGGGTTT-SS--
------TTTGGGGGG-SS--
--S---GGGTTSGGG-SS--
--S---GGGTTSTTS-SS--
------GGGSSS-SS-SS--
------GGG-GGGGT-SS--
--S---TTTTTGGGT-SS--
--S---TTTGGGTTT-SS--
--S---TTTGGGTTT-SS--
--S---GGGGGGTTT-SS--
------GGGGGGTTT-SS--
------GGGGGGTTT-SS--
--S---TTTGGGTTT-SS--
------TTTGGGTTT-SS--
--S---GGGGGGGGT-SS--
--S---GGGSS-TTT-SS--
------TTTGGG-SS-SS--
------TTSGGG-SS-SS--
------TTTGGG-SS-SS--
------TTTGGG-TT-SS--
------GGGTTS-SS-SS--
--S---TTTTTS-SS-SS--
--S---GGGGGG-SS-SS--
------TTTGGG-SS-SS--
------TTTTTS-TT-SS--
------TTTGGG-TT-SS--
------GGGSSS-SS-SS--
--S---GGGGGG-SS-SS--
--S---TTTGGG-TT-SS--
--S---TTSGGG-SS-SS--
------TTTGGGGGG-SS--
------GGGSTT-TT-SS--
------TTTTTTTTT-SS--
------TTTGGGTTT-SS--
------TTSGGGGGG-SS--
------GGGGGGGGG-SS--
------GGGGGGTTS-SS--
--S---HHHHTT-TT-SS--
--S---GGGTTSGGG-SS--
--S---GGGGGGGGG-SS--
------TTTGGGGGG-SS--
------TTSGGGGGG-SS--
------TTTSSSGGG-SS--
--S---GGGGGGTTSSSS--
------GGGGGGTTTSSS--
------GGGGGGTTT-SS--
------TTTGGGGGG-SS--
------HHHHTTGGG-SS--
--S---GGGGGGSSS-SS--
------GGGGGGTTT-SS--
------TTTSTT-SS-SS--
------GGGGGG-SS-SS--
--S---GGGGGGTTS-SS--
------GGGTTS-TT-SS--
------GGGGGG-SS-SS--
--S---GGGGGG-SS-SS--
--S---GGGTTS-SS-SS--
--S---GGGGGG-SS-SS--
------TTSTTS-TT-SS--
--S---GGGTTS-SS-SS--
------TTSTT--SS-SS--
--S---GGGGGG-TT-SS--
------GGGGGG-SS-SS--
--S---GGGGGG-TT-SS--
------TTSTT--SS-SS--
--S---GGGTT--TT-SS--
------GGGTT--SS-SS--
--S---GGGTT--SS-SS--
------GGGTT--SS-SS--
--S---GGGTT--SS-SS--
------GGGGGG-SS-SS--
--S---GGGTTS-SS-SS--
------GGGSSS-SS-SS--
------TTTTTS-SS-SS--
--S---TTTTTS-SS-SS--
--S---TTTSTTTTS-SS--
--S---TTTGGGGGG-SS--
------TTSGGGGGG-SS--
--S---GGGGGGGGG-SS--
--S---TTTGGGGGG-SS--
------GGGGGGGGG-SS--
--S---GGGGGGSSS-SS--
--S---TTTGGGTTT-SS--
------GGGGGGTTT-SS--
------GGGGGGTTT-SS--
------GGGGGGSSS-SS--
------TTSGGGTTT-SS--
------GGGGGGTTTSSS--
------GGGGGGTTT-SS--
------TTTGGGTTT-SS--
------GGGGGGTTS-SS--
------TTSGGGTTT-SS--
------TTTGGGSSSSSS--
------TTSGGGSSS-SS--
------GGGGGGTTT-SS--
------GGGGGGTTT-SS--
------GGGGGGTTTSSS--
------GGGGGGTTT-SS--
------GGGGGGTTT-SS--
------GGGTTTTTTSSS--
------GGGGGGTTS-SS--
------TTSGGGTTT-SS--
------GGGSTTTTT-SS--
------GGGGGGTTTSSS--
------GGGGGGSSS-SS--
------GGGGGGTTT-SS--
------TTSGGGTTT-SS--
------GGGGGGTTT-SS--
------TTTGGGTTS-SS--
------GGGGGGTTT-SS--
------TTSGGGTTTSSS--
------GGGTTSTTS-SS--
------GGGGGGTTTSSS--
------GGGGGGTTT-SS--
------GGGGGGTTT-SS--
------GGGTTTTTT-SS--
------GGGTTSTTT-SS--
------GGGGGGTTT-SS--
------GGGGGGTTS-SS--
------GGGGGGTTT-SS--
------TTSGGGTTT-SS--
------TTS-TTTTT-S---
------TT--TTTTT-SS--
------GGG-TTTTT-SS--
------TTS-TTTTS-SS--
------TTS-TTTTT-SS--
------TTS-TTTTT-SS--
------GGG-TTTTT-SS--
------TTSGGGTTT-SS--
------TTTGGGTTT-SS--
------GGGGGGTTT-SS--
------TTS-TTTTT-SS--
------TTTGGGTTS-SS--
------GGGGGGTTT-SS--
--S---GGGGGGTTT-SS--
--S---TTSGGGTTT-SS--
--S---GGGGGGTTT-SS--
--S---TTTGGGTTT-SS--
--S---GGGGGGTTT-SS--
--S---GGGTTSTTT-SS--
--S---GGGGGGTTT-SS--
--S---TTTGGGTTT-SS--
------GGGGGGTTT-SS--
--S---GGGGGGTTT-SS--
--S---TTSGGGTTT-SS--
--S---GGGGGGTTT-SS--
--S---GGGGGGTTT-SS--
--S---TTTGGGTTT-SS--
--S---GGGGGGTTT-SS--
--S---GGGGGGTTT-SS--
------TTSGGGTTT-SS--
------TTSGGGSTT-SS--
--S---GGGGGGTTT-SS--
--S---TTSGGGTTT-SS--
--S---GGGGGGTTT-SS--
--S---TTTGGGTTT-SS--
--S---GGGGGGTTT-SS--
------TTSGGGTTT-SS--
--S---GGGGGGTTT-SS--
--S---TTTGGGTTT-SS--
--S---TTSGGGTTT-SS--
--S---GGGGGGTTT-SS--
--S---TTSGGGGGT-SS--
------GGGGGGTTT-SS--
--S---GGGGGGTTT-SS--
--S---GGG-TTTTT-SS--
--S---GGGGGGGGT-SS--
------GGGGGGTTT-SS--
--S---GGGSSGGGT-SS--
--S---GGGGGGGTT-SS--
--S---TTTGGGTTT-SS--
--S---GGGGGGTTT-SS--
--S---GGGGGGTTT-SS--
--S---TTTGGGTTT-SS--
------TTS-TT-TT-SS--
--S---HHHHTTGGG-SS--
--S---TTTGGGTTT-SS--
--S---TTTGGGTTT-SS--
--S---TTTGGGTTT-SS--
--S---GGGGGGTTT-SS--
--S---GGGGGGTTT-SS--
--S---GGGGGGTTT-SS--
--S---TTTGGGGGG-SS--
--S---GGGGGGGGG-SS--
--S---TTTGGGGGG-SS--
--S---TTSGGGGGG-SS--
--S---TTTGGGGGG-SS--
--S---GGG-TTGGG-SS--
--S---GGG-TTGGG-SS--
--S---TTS-TTGGG-SS--
--S---GGG-TTGGG-SS--
--S---GGG-TTGGG-SS--
--S---TTS-TTGGG-SS--
--S---TTTGGGGGG-SS--
--S---TTTGGGGGG-SS--
--S---GGGGGGTTS-SS--
--S---GGGGGGTTS-SS--
--S---GGGGGGTTT-SS--
------GGGGGGTTT-SS--
------GGGGGGTTS-SS--
------GGGGGGTTT-SS--
------TTTGGGTTT-SS--
------GGGGGGTTT-SS--
------GGGGGGTTT-SS--
------TTTGGGTTT-SS--
------TTSGGGTTT-SS--
------GGGTTSGGG-SS--
------GGGGGGTTT-SS--
------TTSTTSTTT-SS--
------GGGGGGTTT-SS--
--S---TTSGGGTTT-SS--
------TTTGGGTTT-SS--
------GGGGGGTTT-SS--
------TTSGGGTTT-SS--
--S---TTSGGGTTT-SS--
------GGGGGGTTT-SS--
------TTSTTSTTT-SS--
------TTTGGGTTT-SS--
------TTTGGGTTT-SS--
------GGGGGGTTT-SS--
------TTTGGGTTT-SS--
------GGGGGGTTT-SS--
------GGGGGGTTT-SS--
--S---GGGGGGTTT-SS--
--S---GGGGGGTTS-SS--
--S---GGGGGGTTS-SS--
------GGGGGGTTTSSS--
------GGGGGGTTT-SS--
------GGGGGGTTT-SS--
------GGGGGGTTT-SS--
------GGGGGGTTT-SS--
------GGGGGGTTT-SS--
------GGGGGGTTTSSS--
------GGGGGGTTT-SS--
------GGGGGGSSSSSS--
------GGGGGGSSS-SS--
------GGGGGGTTS-SS--
------GGGGGGSSS-SS--
------GGGGGGTTS-SS--
------GGGGGGSSS-SS--
------GGGGGGTTS-SS--
------GGGGGGTTT-SS--
------GGGGGGTTS-SS--
------TTTGGGTTT-SS--
------GGGGGGGGG-SS--
------GGGTTSGGG-SS--
------GGGTTS-SS-SS--
------GGGTTS-SS-SS--
------GGGGGGGGG-SS--
------TTTGGGGGG-SS--
--S---TTTGGGGGG-SS--
--S---GGGGGGGGS-SS--
------TTSGGGGGG-SS--
--S---TTTGGGGGS-SS--
------TTTTTSGGG-SS--
------HHHHTTGGG-SS--
--S---GGGGGG-SS-SS--
------GGGGGGGGG-SS--
--S---GGGGGGGGG-SS--
------TTTGGGGGG-SS--
------HHHHTTGGG-SS--
------TTSSTTGGG-SS--
------GGG-TTGGG-SS--
------GGG-TTGGG-SS--
------GGG-TTTTT--S--
------GGG-TTTTT--S--
------GGG-TTTTT--S--
--S---GGG-TTTTT--S--
--S---TT--TTTTT--S--
--S---TTS-TTTTT--S--
--S---GGG-TTTTT--S--
--SS--GGG-TTGGG-SS--
--SS--GGG-TTGGG-SS--
--S---TTS-TTGGG-SS--
--S---GGG-TTGGG-SS--
--S---TT--TTGGG-SS--
--SS--TT--TTGGG-SS--
--S---GGG-TTGGG-SS--
--S---GGG-TTTTS-SS--
--S---GGG-TTTTS-SS--
--SSS-GGG-TTTTS-SS--
------TTS-TTTTT--S--
--S---GGG-TTTTT--S--
--S---GGG-TTTTT--S--
--S---GGG-TTTTS-SS--
--S---TTS-TTTTT-SS--
--S---TTS-TTTTT-SS--
--SS--GGG-TTGGG-SS--
--S---GGG-TTGGG-SS--
--S---TTSGGGTTS-SS--
--S---GGG-TTTTT-SS--
--SS--GGG-TTGGG-SS--
--SS--GGG-TTGGG-SS--
--S---GGG-TTGGG-SS--
--SS--TTS-TTGGG-SS--
--SSS-GGG-TTGGG-SS--
--SS--GGG-TTGGG--S--
--SS--GGG-TTGGG-SS--
--S---GGG-TTGGG-SS--
--SSS-GGG-TTTTT--S--
--SS--GGG-TTGGG-----
--S---GGG-TTTTT--S--
--SS--GGG-TTGGG-SS--
--SS--GGG-TTTTT--S--
--SS--GGG-TTGGG-SS--
--SS--GGG-TTGGG-SS--
--S---GGG-TTTTT-----
--S---TTS-TTGGG-SS--
------TTS-TTTTT-----
--S---TTS-TTGGG-S---
--S---TTS-TTGGG-----
--S---GGG-TTGGG-SS--
--S---TTS-TTGGG-SS--
--S---TTS-TTGGG-S---
--S---TTS-TTGGG-S---
--S---GGG-TTGGG-S---
--S---GGG-TTGGG--S--
--S---GGGGGGGGG-SS--
--SS--GGGGGGGGG-SS--
--SS--GGG-TTGGG-SS--
--SS--TTS-TT-TT--S--
--SS--GGG-TTGGG--S--
--SS--GGG-TTGGG--S--
--SS--TTS-TTGGG-SS--
--S---TTS-TTGGG-SS--
--SS--GGG-TTGGG-SS--
--S---TT--SSGGG-SS--
--SS--TT--SSGGG--S--
--S---TT--SSGGG--S--
--SS--TTS-TTGGG--S--
--SSS-GGG-TTGGG-SS--
--SS--GGG-TTTTT--S--
--TT--TTS-TTGGG-SS--
--SS--TTS-TTGGG--S--
--SS--TTS-TTGGG-SS--
--SS--TTS-TTGGG-SS--
--S---TTS-TTGGG-SS--
--S---TTS-TTTTT-SS--
--SS--TTS-TTGGG--S--
--TT--TTS-TTGGG--S--
--SS--GGG-TTGGG--S--
--S---TTS-TTGGG--S--
--SS--TTS-TTGGG--S--
--SS--TTS-TTGGG--S--
--SS--TTS-TTGGG-SS--
--SS--TTS-TTGGG-SS--
--SS--TTS-TTGGG-SS--
--S---GGG-TTTTT--S--
--S---GGG-TTTTT--S--
--SS--TTS-TTTTT--S--
--SS--GGG-SSGGG-SS--
--S---TTS-TTGGG-SS--
--SS--TTS-TTTTT--S--
--S---TTS-TTGGG-SS--
--S---GGG-TTGGG-SS--
--SS--TTS-TTGGG-SS--
--S---GGG-TTGGG-SS--
--SS--TTS-TTGGG--S--
--SS--TTS-TTGGG-SS--
--SS--TTS-TTGGG-SS--
--SS--TTS-TTGGG-SS--
--S---TT--TTGGG-SS--
--SS--TTS-TTGGG-SS--
--SS--GGG-TTGGG--S--
--S---GGG-TTTTT--S--
--SS--GGG-TTGGG-SS--
--SS--TTS-TTGGG--S--
--SS--GGG-TTGGG-SS--
--S-S-TTS-TTGGG-SS--
--SSS-TTS-TTGGG-SS--
--SS--GGG-TTGGG-SS--
--SS--GGG-TTGGG--S--
--SS--GGG-TTGGG-SS--
--SS--TTS-TTGGG-SS--
--SS--STT-TTGGG-SS--
--SS--GGG-TTGGG-SS--
--SS--TTS-TTGGG-SS--
--SS--TTS-TTGGG-SS--
--SS--TTS-TTGGG--S--
--S---SSS-TTGGG-SS--
--S---TTS-TTGGG-SS--
--SS--TTS-TTGGG--S--
--S---GGG-TTGGG-SS--
--S---GGG-TTGGG--S--
--SS--TTS-TTGGG--S--
--S---STT-TTGGG-SS--
--S---TTS-TTGGG-SS--
--S---GGG-SSGGG--S--
--S---GGG-TTGGG-SS--
--S---GGG-TTGGG--S--
--S---GGG-TTGGG--S--
--S---GGG-TTTTT-SS--
--S---GGG-TTGGG-SS--
--S---GGG-TTTTT--S--
--S---TTS-TTTTT--S--
--S---GGG-TTGGG--S--
--S---GGG-TTGGG--S--
--SS--GGGGGGTTT--S--
--S---GGGGGGTTT--S--
--S---GGG-TTGGG--S--
--SS--GGG-GGGGT--S--
--S---TTS-TTGGG--S--
--S---TTS-TTTTT--S--
--S---TTS-TTTTT--S--
--S---TTS-TTTTT--S--
--S---TTS-TTTTT--S--
--S---GGG-TTTTT-SS--
--S---GGG-TTTTT--S--
------TTS-TTTTT-SS--
------GGG-TTTTT-SS--
------TTS-TTTTS-SS--
------TTS-TTSSS-SS--
--S---GGG-TTTTS-SS--
--S---TTS-TTTTT-SS--
--S---TT--TTTTT-SS--
--S---TT--TTTTT-SS--
--S---TT--TTTTT-SS--
------TT--TTTTT-SS--
------TTS-TTTTT-SS--
--S---TT--TTTTT-SS--
--S---TT--TTTTT-SS--
------TT--TTTTT-SS--
------TTS-TTTTT-S---
--S---TT--TTTTT-SS--
--S---TT--TTTTT-SS--
--S---TT--TTTTT-SS--
------TT--TTTTT-SS--
------TT--TTTTT-SS--
------TTS-TTTTT-SS--
--S---TTS-TTTTT-SS--
--S---TT--TTTTT-SS--
--S---TT--TTTTT-SS--
--S---TT--TTTTT-SS--
------TT--TTTTS-SS--
------TTS-TTTTT-SS--
------TTS-TTTTS-S---
------TT--TTTTT-SS--
------TTS-TTTTT-SS--
------TT--TTTTT-SS--
------TT--SSTTTSSS--
------TTS-TTTTT-SS--
------TT--TTTTT-SS--
------TT--TTTTT-SS--
------TT--TTTTT-SS--
--S---TT--TTTTT-SS--
--S---TTS-TTTTT-SS--
--S---GGG-TTGGG-SS--
---S--GGG-TTGGG-SS--
--S---TTS-TTGGG-SS--
--S---TTS-TTTTT-SS--
--S---GGG-SSTTS-SS--
--S---TTS-TTTTS-SS--
--S---GGG-TTTTS-SS--
--S---GGG-TTTTS-SS--
--S---GGG-TTTTT-SS--
--S---TTS-TTTTS-SS--
--S---TT--TTTTS-SS--
--S---TTS-TTTTS-SS--
------TT--TTTTS-SS--
------TTS-TTTTS-SS--
--S---TT--TTTTS-SS--
--S---GGG-TTTTT-SS--
------TT--TTTTT-SS--
------TT--TTTTS-SS--
------TTS-TTTTS-SS--
--S---TT--TTTTS-S---
--S---TT--TTTTS-S---
--S---TT--TTTTS-SS--
--S---TTS-TTTTS-S---
--S---GGG-TTTTT-SS--
--S---GGG-TTTTS-SS--
--S---TT--TTTTS-SS--
--S---TTS-TTTTT-SS--
--S---TT--TTTTS-SS--
--S---TT--TTTTT-SS--
--S---TT--TTTTS-SS--
--S---GGG-TTTTS-SS--
------TTS-TTTTT-SS--
------TT--TTTTT-SS--
------TT--TTTTS--S--
--S---TTS-SSTTT-SS--
--S---TT--TTTTS-SS--
--S---TT--TTTTS-SS--
--S---TT--TTTTS-SS--
--S---TT--TTTTT-SS--
------TT--TTTTT-SS--
------GGG-TTTTT-SS--
------TTS-TTTTT-SS--
------TTS-TTTTT--S--
--S---GGG-TTTTS--S--
------GGGGGGTTT-SS--
------TTS-TTTTT-SS--
--S---GGGGGGTTT-SS--
------GGGGGGTTT-SS--
--S---GGGGGGTTT-SS--
--S---GGGGGGTTT-S---
--S---GGGGGGTTT-SS--
--S---GGGGGGTTT-S---
------GGGGGGSSS-SS--
--S---TTTGGGTTS-S---
--S---TTTGGGTTS-SS--
--S---GGGGGGTTS-SS--
------GGGGGGTTT-SS--
------GGGGGGTTS-SS--
--S---GGGGGGTTS-SS--
--S---GGGGGGTTT-SS--
--S---GGG-TTTTT-S---
--S---TTSGGGTTT-SS--
--S---TT--TTTTT-S---
--S---GGGGGGTTT-SS--
------TT--TTTTT--S--
------TTS-TTTTT-S---
--S---TT-GGGTTT-SS--
--S---GGG-TTTTT-S---
------GGGGGGTTT-S---
--S---TT--TTTTT-S---
------TT--TTTTT-S---
--S---GGG-TTTTT-SS--
--S---TT--TTTTT-S---
------GGG-TTGGG-SS--
------TT--TTTTT-S---
--S---TT--TTTTT-S---
------TTS-TTGGG-S---
------TT--TTTTS-SS--
------TTS-TTTTS-S---
------TT--TTTTS-S---
-B----TT--TTTTSBSS--
------TT--TTTTS-SS--
-B----TT--TTTTSBSS--
-B----TT--SSTTSBSS--
------TT--TTSTT-SS--
------TTS-TTTTS-SS--
------TT--TTTTS-SS--
------TT--TTTTS-S---
------TTS-TTTTS-SS--
--S---TT--TTTTS-SS--
--S---GGG-TTTTS-SS--
------TT--SSTTS-SS--
------TT--TTTTS-S---
------GGG-TTTTS-SS--
------TTS-TTTTS-SS--
------TT--TTTTS-SS--
------TT--TTTTS-SS--
-B----TTS-TTTTSBSS--
--S---TT--TTTTS-SS--
------TT--SSTTT-SS--
------TTSGGGTTS-S---
--S---TTS-TTGGG-S---
------TTS-TTTTT-S---
-B----TT-GGGTTSBS---
-B----TTS-TTTTSBS---
------TT--TTTTT-S---
------GGGGGGTTS-S---
------TT--SSTTS-S---
------TTS-TTTTS-S---
------TTSGGGTTT-S---
------GGG-TTTTS-S---
------TT--TTGGG-S---
------TT-GGGTTS-S---
------GGG-TTTTS-S---
------GGG-TTTTS-S---
------TT--TTTTS-S---
------GGGGGGTTT-S---
--S---TTS-TTGGG-S---
------TT--TTTTS-S---
------TT--TTTTS-S---
-B----TT--TTTTSBS---
------GGG-TTTTS-S---
------GGGGGGTTT-S---
-B----TTS-TTTTSBS---
-B----GGGGGGTTSBSS--
------TT--TTTTS-S---
------TT--TTTTS-S---
-B----TTS-TTTTSBS---
--S---GGG-TTTTTSSS--
------GGG-TTTTS-S---
------TTS-TTTTT-S---
--S---TTS-TTTTT-SS--
------TTSGGGTTT-S---
------TT--TTTTT-S---
------GGGGGGTTT-S---
--S---GGGGGGTTT-S---
--S---TTSGGGTTT-S---
--S---GGG-TTTTT-S---
------TT--TTTTT-S---
--S---GGG-TTTTT-S---
------TTS-TTTTT-S---
--S---TTS-TTTTSSS---
------TTS-TTTTT-S---
--S---GGGGGGTTT-S---
------GGGGGGTTT-SS--
------GGG-TTGGG-SS--
--S---GGG-TTTTT-S---
--S---GGG-TTTTT-S---
--S---TTS-TTTTT-S---
------TT--TTTTT-S---
------TT--TTTTT-SS--
--S---TT--TTTTT-SS--
--S---TT--SSTTT-S---
------TT--SSTTT-SS--
--S---TT--TTTTT-SS--
--S---TTS-TTTTT-S---
--S---TTS-TTTTT-SS--
--S---GGG-TTTTT-SS--
------GGGGGGTTT-S---
------GGG-TTTTT-S---
--S---TTS-TTTTT-S---
------GGG-TTTTT-S---
------TT--TTTTT-S---
-B----TTS-TTTTSBS---
------TTS-TTTTT-SS--
------TT--TTTTT-S---
--S---TTS-TTTTT-SS--
--S---GGG-TTTTT-SS--
------TT--SSTTS-SS--
--S---TT--TTTTS-SS--
--S---TT--TTTTT-SS--
------TT--TTTTT-SS--
--S---TT--TTTTT-S---
--S---TT--SSTTT-SS--
--S---TT--TTTTT-SS--
--S---TTS-TTTTT-SS--
--S---TT--TTTTT-S---
--S---GGG-TTTTT-SS--
------GGG-TTTTT-S---
------GGG-TTTTT-SS--
------GGGGGGTTS-SS--
--S---TT--TTTTT-SS--
------TT--SSTTS-SS--
------TTS-TTTTT-SS--
-B----GGG-TTTTSBSS--
------TTS-TTTTT-SS--
------TT--SSTTT-SS--
--S---TT--TTTTT-SS--
------GGG-TTTTT-SS--
------GGG-TTTTS-SS--
--S---TTS-TTTTT-SS--
------TTSGGGTTT-SS--
------TTSGGGTTT-SS--
--S---GGGGGGTTT-SS--
------TT--TTTTT-SS--
------GGGGGGTTT-SS--
--S---GGG-TTTTT-SS--
------TT--TTTTT-SS--
------TT--TTTTT-SS--
------GGGGGGTTT-SS--
------GGG-TTTTT-SS--
------TT--TTTTT-SS--
--S---TT--TTTTT-SS--
--S---TT--TTTTT-SS--
--S---TTS-TTTTT-SS--
------TTS-TTTTT-SS--
------TTS-TTTTT-SS--
------TTS-TTTTS-SS--
------TT--TTTTT-SS--
--S---TT--TTTTT-SS--
--S---TT--TTTTT-SS--
------TT--TTTTT-SS--
--S---TT--TTTTT-SS--
--S---TT--TTTTT-SS--
------TT--TTTTT-SS--
--S---TT--TTTTT-SS--
------TT--TTTTT-SS--
------TT--TTTTT-SS--
------TT--SSTTT-SS--
------TT--TTTTS-SS--
------TT--TTTTT-SS--
------TT--SSTTT-S---
------TTSGGGTTT-SS--
------TT-GGGTTT-SS--
------TT--TTTTT-SS--
------TT--TTTTTSSS--
------TT--TTTTT-SS--
------TTS-TTTTT-S---
------GGGGGGTTT-S---
------TT--TTTTT-S---
------GGG-TTTTT-SS--
------TT--TTTTT-SS--
------TT--TTTTT-S---
------TT-GGGTTT-S---
------TT--TTTTT-S---
------GGG-TTTTT-SS--
------TTS-TTTTT-SS--
------GGGGGGTTT-S---
------TT--SSTTT-SS--
------GGG-TTTTT-SS--
------TT--TTTTT-SS--
------GGG-TTTTT-----
------GGGGGGTTT-SS--
------GGG-TTTTT-SS--
------GGG-SS-SS-SS--
------GGG-SS-SS-SS--
------TT--SS-SS-SS--
------TT--SS-SS-S---
------TT--TTTTS-S---
------TT--TTTTT-S---
------GGG-TTTTTSSS--
------GGG-TTTTT-S---
------GGG-TTTTTSSS--
--S---TTS-TTTTTSS---
------TT--TTTTT-S---
------TT--TTTTS-SS--
------TT--TTTTS-S---
------TT--TTTTTSSS--
------TT--TTTTT-SS--
------TT--TTTTT-SS--
------TT--TTTTS-S---
------TT--TTTTS-S---
------TTS-TTTTT-S---
------TT--TTTTT-SS--
------TTSGGGTTT-S---
------TT--TTTTT-S---
--S---TT--TTTTT-S---
------TT--TTTTT-S---
------GGG-TTTTT-S---
------TT--TTTTT-S---
------TT--TTTTT-S---
--S---GGG-TTTTT-SS--
------TT--TTTTT-SS--
------TT--TTTTT-SS--
------TT--TTTTT-SS--
------TT--TTTTT-SS--
------TT--TTTTT-SS--
------GGG-TTTTT-SS--
------TT--TTTTT-SS--
------TT--TTTTT-SS--
------GGG-TTTTT-SS--
------TT--TTTTT-SS--
------TT--TTTTT-SS--
------TT--TTTTT-S---
------TT--TTTTT-S---
------TT--TTTTT-SS--
------TT--TTTTT-SS--
------TT--TTTTT-SS--
------TT--TTTTT-SS--
------TT--TTTTT-SS--
------TT--TTTTT-SS--
------GGG-TTTTT-SS--
------TT--TTTTT-SS--
------TT--TTTTT-SS--
------TT--TTTTT-SS--
------GGG-TTTTT-S---
------TT--TTTTT-SS--
------TT-GGGTTT-S---
------TT--TTTTT-SS--
------TT--TTTTT-SS--
------TT--TTTTT-SS--
------TT--TTTTT-SS--
------TT--TTTTT-SS--
------TT--SSTTT-SS--
------GGG-TTTTT-S---
------TT--TTTTT-SS--
------TT--TTTTT-SS--
------TT--TTTTT-SS--
------TT--SSTTT-S---
------TT--TTTTT-SS--
------TT--TTTTT-SS--
------GGG-TTTTT-S---
------TT--TTTTT-S---
------TT--TTTTT-SS--
------TT--TTTTT-S---
------TT--TTTTS-S---
------GGG-TTTTT-S---
------TTS-TTTTT-S---
------TT--TTTTT-S---
------GGG-TTGGG-SS--
------GGG-TTTTS-SS--
------GGG-TTTTS-S---
------GGG-TTTTT-S---
------GGG-TTTTT-SS--
------GGG-TTTTT-S---
------GGG-TTTTT-S---
------GGG-TTTTT-S---
------TTS-TTTTT-SS--
------TTS-SSTTT-SS--
------GGG-TTTTT-S---
------TTS-TTTTT-S---
------GGG-TTTTT-S---
------TT-GGGTTT-SS--
------TT--TTTTT-SS--
------TT--TTTTT-SS--
------TT--TTTTT-SS--
------TT--TTTTT-SS--
------TT--TTTTT-SS--
------TT--TTTTT-S---
------TT--TTTTT-SS--
------GGG-TTTTT-SS--
------TTS-TTTTT-S---
------TT--TTTTT-S---
------TTS-TTTTS-S---
------GGG-TTTTTSS---
------TT--SSTTT-S---
------TT--TTTTT-S---
------TTS-SSTTT-S---
--S---TT--TTTTT-S---
------TT--TTTTTSSS--
------TTS-TTTTT-----
------TT--TTTTT-S---
------TT--TTTTT-----
------TT--TTTTT-S---
------TT--SSTTT-S---
------TT--TTTTT-S---
------TTS-TTTTT-S---
------TTS-TTTTT-SS--
------GGGGGGTTS-SS--
-B----TTS-TTTTSBS---
------TT--SSTTT-S---
------TT--TTTTTSSS--
------GGG-TTTTT-S---
--S---GGG-TTTTT-S---
--S---TT--TTTTT-S---
--S---TT--SSTTT-S---
------TT--TTTTT-S---
------GGG-TTTTT-S---
--S---TTS-SSTTT-S---
--S---GGGGGGTTT-SS--
------GGG-SSGGG-S---
------TT--TTTTT-SS--
------TT--TTTTS-SS--
------GGGGGGTTS-SS--
------GGGGGGTTS-SS--
------GGGGGGTTS-SS--
------GGGGGGTTS-SS--
------GGGGGGTTS-SS--
------GGGGGGTTS-SS--
------GGGTTSTTS-SS--
------GGGGGGTTS-SS--
------GGGGGGTTS-SS--
------GGGGGGTTS-SS--
------TTSGGGTTS-SS--
------GGGGGGTTS-SS--
------GGGGGGGGS-S---
--S---GGGGGGTTS-S---
------GGGGGGTTS-SS--
------GGGGGGSSS-SS--
------GGGGGGTTS-SS--
------GGGGGGTTS-SS--
------GGGGGGTTS-SS--
------GGGGGGTTS-S---
------GGGGGGTTS-SS--
------GGGGGGTTS-SS--
------GGGGGGTTT-SS--
------TTSGGGTTT-SS--
------GGGGGGTTT-SS--
------GGGGGGTTT-SS--
--S---GGGGGGTTT-SS--
--S---GGGGGGTTT-SS--
------GGGGGGTTS-SS--
------GGG-TTGGG-SS--
--S---GGGGGGTTT-S---
--S---GGGGGGTTS-S---
--S---TTTGGGTTS-SS--
--S---TTSGGGTTS-S---
------TT-TT-TTT-SS--
------GGGGGGTTT-SS--
------TTTGGGTTT-SS--
--S---GGGGGGTTTSSS--
------GGGGGGTTT-SS--
------GGGGGGTTS-SS--
--S---TTSGGGTTS-S---
--S---GGGTTSTTS-SS--
------TTSGGGTTS-SS--
------GGGGGGTTTSSS--
--S---GGGGGGTTTSSS--
------GGGTTTTTTSSS--
------GGGGGGTTT-SS--
------GGGGGGTTS-SS--
------GGGGGGTTTSSS--
------GGGGGGTTTSSS--
--S---TTTGGGTTTSSS--
------GGGGGGTTT-SS--
--S---GGGGGGTTTSS---
------GGGGGGTTSSSS--
------GGGGGGTTT-SS--
------GGGGGGTTT-S---
------GGGGGGTTT-S---
--S---GGGGGGTTS-SS--
------TTTGGGTTS-S---
--S---TTTGGGTTT-SS--
--S---GGGGGGTTT-S---
--S---GGGGGGTTT-SS--
--S---TTTGGGTTS-S---
--S---GGGGGGTTSSSS--
--S---GGGGGGTTS-S---
--SS--GGGGGGTTS-S---
--S---TTTSTTGGG-SS--
--SS--TTTGGGTTSSS---
--S---TTSGGGGGGSSS--
--S---TTSGGGTTS-SS--
--S---GGGGGGTTS-SS--
--S---TTSTTTTTSSSS--
--SS--TTSGGGSTT-S---
--S---HHHHTTGGGSSS--
--S---HHHHTTTTT-SS--
--SS--GGGSSSTTTSSS--
--SS--GGGGGGTTSSSS--
--S---GGGGGGTTTSSS--
--SS--GGGTTSGGG-SS--
--S---GGGGGGTTS-SS--
---S--GGGGGGGGG-SS--
------HHHHTTGGG-S---
--SS--GGGGGGTTTSSS--
--S---GGGGGGTTTSSS--
--S---GGGGGGTTSSSS--
--SS--GGGGGGTTT-SS--
--S---GGGSTTTTTSSS--
--SS--GGGTTTTTS-SS--
--SS--HHHHTTGGGSS---
--SS--GGGGGGTTTSSS--
--SS--HHHHTTTTSSSS--
--S---TTTGGGTTTSSS--
--SS--TTTGGGGGGSSS--
--SS--HHHHTTTTTSS---
--SS--GGGTTTGGGSSS--
--S---TTTTTTTTT-SS--
--SS--TTTGGGTTTSSS--
--SS--GGGGGGGGG-SS--
--SS--GGGGGGTTTSSS--
------HHHHTTTTS-SS--
--S---GGGGGGGGG-SS--
--SS--GGGTTTTTT-SS--
--SS--GGGGGGTTT-SS--
--SS--GGGTTSTTTSSS--
--SS--TTTGGGTTS-SS--
--SS--GGGGGGGGG-SS--
--SS--TTTTTSGGG-SS--
--SS--GGGSTTGGG-SS--
--SS--HHHHTTGGG-SS--
--S---GGGGGGTTT-SS--
--S---TTTGGGGGG-SS--
--S---TTTTTSGGG-SS--
--S---GGGGGGTTT-SS--
--S---GGGGGGGGG-SS--
--S---GGGTTSGGG-SS--
--S---HHHHTTTTT-SS--
--S---GGGGGGTTT-SS--
--SS--GGGGGGTTT-SS--
--S---GGGSTTTTT-SS--
--S---GGGGGGTTT--S--
--S---TTTTTSTTT-SS--
--S---HHHHTTTTT-SS--
--S---TTTGGGTTT-SS--
--SS--HHHHTTGGG-SS--
--S---TTTGGGTTT-SS--
--S---TTTTTTTTTSSS--
--S---HHHHTTGGG-SS--
--S---HHHHTTTTT-SS--
--S---GGGTTTGGGSSS--
--SS--TTTGGGTTTSSS--
--S---TTTGGGTTS-SS--
--S---HHHHTTTTT-SS--
--S---GGGGGGTTT-SS--
--S---GGGGGGTTT-SS--
--S---HHHHTTTTT-SS--
--S---TTTGGGTTT-SS--
--S---HHHHTTTTT-SS--
--S---TTTGGGTTT-SS--
--S---GGGTTSTTT-SS--
--S---GGGGGGTTT-SS--
--S---TTSGGGTTT-SS--
--S---GGGGGGTTT-SS--
--S---GGGTTTTTT-SS--
--S---GGGSTTTTS-SS--
--S---GGGTTGGGT-SS--
--SS--GGGTTGGGT-SS--
--SS--TTTTTGGGG-SS--
--S---GGGTTGGGT-SS--
--SS--TTTTGGGGG-SS--
--S---TTTGGGGGG-SS--
--S---GGGSTTTTTSSS--
--S---HHHHTTTTT-SS--
--S---GGGTTTTTTSSS--
--S---TTSTTTTTT-SS--
--S---TTTTTTTTT-SS--
--S---GGGTTTGGG-SS--
--S---GGGGGGTTT-SS--
--S---GGGTTTTTT-SS--
--S---TTSTTTTTS-SS--
--S---GGGTTTTTT-SS--
--S---HHHHTTTTT-SS--
--S---TTTTTSTTTSSS--
--S---TTTTTTTTTSSS--
--S---GGGGGGTTSSSS--
--SS--TTTGGGTTSSSS--
--S---TTTGGGTTTSSS--
--SS--GGGGGGTTTSSS--
--SS--GGGGGGTTTSSS--
--SS--HHHHTTTTTSSS--
--SS--TTTTTTTTS-SS--
--SS--GGGGGGTTTSSS--
--SS--GGGGGGTTTSSS--
--SS--GGGGGGTTT-SS--
--SS--GGGTTTTTTSSS--
--SS--HHHHGGGGT-SS--
--SS--GGGGGGTTTSSS--
--SS--HHHHTTTTSSSS--
--SS--GGGGGGTTTSSS--
--SS--GGGGGGTTTSSS--
--SS--GGG-TTTTTSSS--
--SS--GGGSTTSSSSSS--
--SS--GGGTTTGGGSSS--
--SS--GGGGGGSTTSSS--
--S---GGGGGGTTSSSS--
--S---GGGGGGTTTSSS--
--S---GGGGGGTTTSSS--
--S---GGGTTTTTTSSS--
--S---GGGTT-TTSSSS--
--SS--GGGTTSTTSSSS--
--S---TTTGGGTTSSSS--
--S---GGGGGGTTTSSS--
--S---GGGGGGTTT-SS--
--SS--GGGGGGTTT-SS--
--S---GGGGGGTTSSSS--
--S---TTTGGGTTS-S---
--S---GGGGGGTTS-SS--
--S---TTTTTSTTTSS---
--S---GGGTTTTTT-S---
--S---GGGGGGTTT-SS--
--S---GGGTTSTTTSSS--
--S---GGGGGGTTSSS---
--S---GGGTTSTTS-SS--
--S---GGGTTSTTSSS---
--S---GGGTTTTTS-S---
--S---GGGGGGSSSSSS--
--S---TTTGGGTTS-SS--
--S---GGGTTTTTT-SS--
--S---TTTGGGTTT-SS--
--S---TTTTTSTTT-SS--
--S---TTSGGGTTT-SS--
--S---TTTGGGTTS-SS--
--S---GGGGGGTTT-SS--
--S---TTSGGGTTT-SS--
--S---GGGGGGTTT-SS--
--S---GGGGGGTTT-SS--
--S---GGGGGGTTT-SS--
--S---GGGGGGTTT-SS--
--S---TTTGGGGGG-SS--
--SS--HHHHTTTTT--S--
--S---GGGGGGTTS-SS--
--S---GGGGGGTTT-SS--
--S---GGGGGGTTT-SS--
--S---TTTGGGGGG-SS--
--S---GGGGGGTTS-SS--
--S---GGGGGGTTT-SS--
--S---GGGGGGTTT-SS--
--S---GGGGGGTTT-SS--
--S---GGGGGGTTS-SS--
--S---GGGGGGTTS-SS--
--S---GGGGGGTTS-SS--
--S---GGGGGGTTS-SS--
--S---TTTGGGTTS-SS--
--S---TTTGGGTTS-SS--
--S---GGGGGGTTS-SS--
--S---GGGGGGTTS-SS--
--S---GGGGGGTTT-SS--
--S---GGGGGGTTS-SS--
--S---GGGGGGTTT-SS--
--S---GGGGGGTTT-SS--
--S---GGGTTSTTS-SS--
--S---TTSGGGTTT-SS--
--S---GGGGGGTTT-SS--
--S---TTTGGGTTT-SS--
--S---GGGGGGTTT-SS--
--S---GGGTTTTTT-SS--
--S---GGGGGGTTTSSS--
--S---GGGGGGTTS-SS--
--S---TTTGGGTTT-SS--
--S---GGGGGGTTT-SS--
--S---GGGGGGTTT-SS--
--S---GGGGGGTTS-SS--
--S---GGGGGGTTS-SS--
--S---GGGGGGTTT-SS--
--S---GGGGGGTTS-SS--
--S---GGGGGGTTTSSS--
--S---GGGGGGTTT-SS--
--S---GGGTTSTTT-SS--
--S---GGGSTTTTT-SS--
--S---GGGGGGTTT-SS--
--S---GGGGGGTTTSSS--
--S---GGGSTTTTT-SS--
--S---GGG-TTTTTSSS--
--S---GGGGGGTTT-S---
--S---GGGGGGTTT-SS--
--S---GGGGGGTTT-SS--
--S---GGGSTTTTT-SS--
--S---GGGGGGTTTSSS--
--S---GGGGGGTTT-SS--
--S---GGGGGGTTT-SS--
--S---GGGGGGTTS-S---
--S---GGGGGGTTTSSS--
--S---GGGTTTTTS-SS--
--S---GGGTTSTTS-SS--
--S---GGGGGGTTT-SS--
--S---GGGTTSTTS-SS--
--S---GGGGGGTTS-SS--
--S---GGGGGGTTS-SS--
--S---GGGGGGTTT-SS--
--S---GGGGGGTTT-SS--
--S---GGGTTSTTT-S---
--SS--GGGTTSTTS-S---
--S---GGGGGGTTT-SS--
--S---GGGGGGTTT-S---
--S---GGGGGGTTS-S---
--S---TTTGGGTTS-SS--
--S---GGGGGGTTS-SS--
--S---TTTGGGTTT-S---
--S---TTT-TTTTS-S---
--S---GGGGGGTTS-SS--
--S---GGGGGGTTT-S---
--S---GGGSTTTTT-SS--
--S---GGGGGGTTT-S---
--S---GGGGGGTTT-S---
--S---GGGGGGTTT-SS--
--S---GGGGGGTTTSS---
--S---GGGTTSTTT-S---
--S---GGGGGGTTSSS---
--S---GGG-TTTTT-S---
--S---GGGGGGTTS-S---
--S---GGGGGGTTT-SS--
--S---GGGGGGTTT-SS--
--S---GGGGGGTTT-SS--
--S---GGGGGGTTS-S---
--S---GGGGGGTTT-SS--
--S---TTTGGGTTS-SS--
--S---GGGTTSTTT-SS--
--S---GGGGGGTTS-SS--
--S---GGGTTSTTT-S---
--S---GGGGGGTTS-SS--
--S---TTSGGGTTT-SS--
--S---GGGGGGTTTSS---
--S---GGGGGGTTT-S---
--SS--GGGGGGTTTSS---
--SS--GGGTTSTTTSS---
--S---GGGGGGTTT-S---
--S---GGGSTTTTTSS---
--S---GGGGGGTTS-S---
--S---GGGGGGTTT-SS--
--SS--GGGTTTTTT-SS--
--SS--GGGGGGTTT-S---
--SS--GGGGGGTTTSSS--
--S---GGGGGGTTS-SS--
--S---GGGTTSTTT-SS--
--S---GGG-TTTTT-S---
--S---GGGGGGTTT-SS--
--S---GGGGGGTTSSSS--
--S---GGGGGGTTT-SS--
--S---GGGGGGTTT-S---
--S---GGGGGGTTS-S---
--SS--GGG-TTTTS-S---
--SS--GGGGGGTTS-SS--
--S---GGGGGGTTT-S---
--S---GGGGGGTTT-SS--
--S---GGGGGGTTT-SS--
--S---GGGGGGTTT-SS--
--SS--GGGGGGTTS-SS--
--SS--GGGGGGTTT-S---
--S---GGGGGGTTT-SS--
--S---GGGGGGTTTSS---
--S---GGGGGGTTS-SS--
--S---GGGGGGTTT-SS--
--S---GGGGGGTTT-SS--
--S---GGGGGGTTT-S---
--S---GGGGGGTTSSSS--
--S---GGGTTSTTSSSS--
--S---GGGGGGTTS-S---
--S---GGGGGGTTT-SS--
--S---GGGGGGTTT-S---
--S---GGGGGGTTS-S---
--S---GGGGGGTTT-SS--
--S---GGGGGGTTT-SS--
--S---GGGGGGTTS-S---
--S---GGGGGGTTT-SS--
--S---GGGGGGTTT-SS--
--S---GGGGGGTTT-SS--
--S---GGGGGGTTTSSS--
--S---GGGGGGTTT-SS--
--S---TTTSTTTTS-SS--
--S---HHHHTTTTT-SS--
--S---GGGGGGTTS-SS--
--S---GGGGGGTTS-SS--
--SS--GGGGGGTTT-SS--
--SS--GGGGGGTTS-SS--
--SS--GGGGGGTTS-S---
--S---GGGGGGTTS-S---
--S---GGGGGGTTS-S---
--S---GGGGGGTTT-SS--
--SS--GGGGGGTTS-SS--
--SS--GGGGGGTTT-S---
--SS--GGGGGGTTT-S---
--SS--GGGGGGTTTSS---
--S---GGGGGGTTS-SS--
--S---GGGGGGTTS-SS--
--S---GGGGGGTTT-SS--
--SS--GGGGGGTTS-S---
--S---GGGGGGTTSSSS--
--S---GGGGGGTTT-SS--
--S---GGGTTSTTT-SS--
--S---GGGGGGTTT-SS--
--S---GGGTTTTTT-SS--
--S---GGGTTSTTT-SS--
--S---GGGGGGTTT-SS--
--S---GGGGGGTTT-SS--
--S---GGGGGGTTT-SS--
--S---GGGGGGTTT-SS--
--S---GGGGGGTTT-SS--
--S---GGGGGGTTT-SS--
--S---GGGTTSTTS-SS--
--S---GGGGGGTTS-SS--
--S---GGGGGGTTT-SS--
--S---GGGGGGTTT-SS--
--S---GGGTTSTTS-S---
--S---GGGGGGTTS-SS--
--S---GGGTTSTTS-S---
--S---GGGGGGTTS-SS--
--S---GGGGGGTTT-S---
--S---GGGGGGTTS-SS--
--S---GGGGGGTTSSS---
--S---GGGGGGTTT-SS--
--S---GGGGGGTTS-SS--
--S---TTSGGGTTT-SS--
--S---GGGTTSTTS-S---
--S---GGGGGGTTS-S---
--S---GGGTTSTTS-SS--
--S---GGGGGGTTS-S---
--S---GGGGGGTTT-SS--
--SS--GGGGGGTTT-S---
--S---GGGGGGTTS-S---
--S---GGGGGGTTT-S---
--S---GGGGGGTTT-S---
--S---GGGGGGTTSSS---
--S---GGGGGGTTS-S---
--S---GGGGGGTTT-SS--
--SS--GGGTTSTTS-SS--
--S---GGGGGGTTT-SS--
--S---GGGGGGTTT-SS--
--SS--GGGGGGTTTSS---
--S---GGGSSSTTT-S---
--S---GGGTTTTTT-SS--
--S---TTSGGGTTS-SS--
--S---GGGGGGTTT-SS--
--S---GGGTTSTTT-SS--
--S---GGGGGGTTT-S---
--S---TTTGGGTTT-S---
--S---GGGGGGTTTSS---
--S---GGGSSSTTT-S---
--S---GGGGGGTTT-SS--
--S---TTTGGGTTS-SS--
--S---GGGGGGTTT-S---
--S---GGGSTTTTS-S---
--S---GGGGGGTTTSS---
--SS--GGGGGGTTT-S---
--SS--GGG-TTTTT-S---
--S---GGG-TTTTT-S---
--S---GGGTTSTTT-SS--
--S---GGGSSSTTT-SS--
--S---GGGGGGTTTSSS--
--SS--TTTGGGTTTSS---
--S---TTTGGGTTT-SS--
--SS--GGGGGGTTTSSS--
--S---GGGGGGTTT-S---
--S---GGGGGGTTT-S---
--S---GGGGGGTTT-SS--
--S---GGGGGGTTTSSS--
--S---GGGTTSTTS-SS--
--S---GGGGGGTTTSSS--
--S---GGGGGGTTT-SS--
--S---GGGGGGTTT-SS--
--S---GGGGGGTTT-S---
--S---GGGGGGTTT-S---
--S---GGGGGGTTT-SS--
--S---GGGGGGTTS-S---
--S---GGGTTSTTS-S---
--SS--GGGTTSTTT-S---
--SS--GGGGGGTTT-SS--
--SS--GGGGGGTTT-SS--
--SS--GGGGGGTTS-SS--
--S---GGGGGGTTS-SS--
--S---GGGGGGTTT-SS--
--S---GGGGGGTTT-SS--
--S---GGGTTSTTS-SS--
--S---GGGGGGTTT-SS--
--S---GGGGGGTTT-SS--
--S---GGGTTSTTT-SS--
--S---GGGGGGTTT-SS--
--S---GGGGGGTTS-SS--
--S---GGGGGGTTS-SS--
--S---GGGGGGTTS-SS--
--S---GGGGGGTTS-SS--
--S---GGGGGGTTS-SS--
--S---GGGGGGTTT-SS--
--S---GGGGGGTTT-SS--
--S---GGGGGGTTS-SS--
--S---GGGGGGTTT-SS--
--S---GGGGGGTTS-SS--
--S---GGGGGGTTS-SS--
--S---GGGGGGTTS-S---
--S---GGGGGGTTS-SS--
--S---GGGGGGTTS-SS--
--S---GGGGGGTTS-SS--
--S---TTSGGGTTS-SS--
--S---TTTGGGTTT-S---
--S---GGGGGGTTS-SS--
--S---TTTGGGTTS-S---
--S---TTTGGGTTS-SS--
--S---GGGGGGTTS-SS--
--S---GGGGGGTTT-SS--
--S---GGGGGGTTS-SS--
--S---GGGGGGTTT-SS--
--S---GGGGGGTTS-S---
--S---GGGGGGTTS-SS--
--S---TTSGGGTTT-SS--
--SS--GGGGGGTTT-SS--
--S---GGGGGGTTS-SS--
--S---GGGGGGTTS-SS--
--SS--GGGGGGTTS-S---
--S---GGGGGGTTT-SS--
--SS--GGGTTTTTS-S---
--SS--GGGGGGTTS-S---
--S---GGGGGGTTT-S---
--SS--GGGGGGTTS-S---
--SS--GGGGGGTTS-S---
--SS--HHHHTTTTS-S---
--S---GGGGGGTTS-S---
--S---GGGGGGTTT-S---
--S---GGGGGGTTS-SS--
--S---GGGGGGTTS-SS--
--S---GGGGGGTTS-SS--
--S---TTSGGGTTS-SS--
--S---GGGTTSTTT-SS--
--S---GGGGGGTTS-S---
--S---GGGGGGTTS-SS--
--S---GGGGGGTTS-SS--
--S---GGGTTSTTS-SS--
--S---GGGTTSTTS-SS--
--S---GGGSTTTTS-SS--
--S---GGGGGGTTS-SS--
--SS--GGGGGGTTS-SS--
--SS--GGGGGGTTS-SS--
--S---GGGGGGTTT-SS--
--S---GGGGGGTTS-SS--
--S---GGGGGGTTS-SS--
--S---GGGGGGTTS-SS--
--S---GGGGGGTTT-SS--
--S---GGGGGGTTS-SS--
--SS--GGGGGGTTS-SS--
--S---GGGGGGTTT-SS--
--S---GGGGGGTTT-SS--
--SS--TTTGGGTTT-S---
--S---GGGGGGTTT-SS--
--SS--GGGGGGTTS-S---
--S---GGGSSSTTS-SS--
--S---GGGGGGTTS-S---
--S---GGG-TTTTS-SS--
--S---GGGGGGTTS-SS--
--S---GGGGGGTTSSSS--
--S---TTSGGGTTS-SS--
--S---GGGTTSTTS-SS--
--S---GGGGGGTTT-SS--
--S---GGGGGGTTS-SS--
--S---TTTGGGTTT-SS--
--S---GGGGGGTTS-SS--
--S---GGGGGGTTS-SS--
--S---GGGGGGTTT-SS--
--S---GGGGGGTTS-S---
--S---GGGTTSTTS-SS--
--SS--GGGGGGTTS-SS--
--SS--GGGGGGTTS-SS--
--SS--GGGGGGTTS-SS--
--SS--GGGTTSTTT-SS--
--SS--GGGGGGTTT-S---
--SS--GGGGGGTTS-S---
--S---GGGGGGTTS-SS--
--SS--GGGTTTTTT-SS--
--S---GGGTTSTTS-S---
--S---GGGGGGTTT-SS--
--S---GGGGGGTTS-SS--
--S---TTTGGGTTS-SS--
--S---GGGGGGTTT-SS--
--S---GGGGGGTTS-SS--
--S---GGG-TTTTS-SS--
--S---GGGTTSTTS-SS--
--S---GGGGGGTTT-SS--
--S---TTTGGGTTS-S---
--S---TTTGGGTTS-SS--
--S---GGGGGGTTT-SS--
--S---GGGTTSTTS-SS--
--S---TTSGGGTTS-SS--
--S---GGGGGGTTS-SS--
--SS--GGGGGGTTS-SS--
--S---GGGGGGTTS-SS--
--SS--GGGGGGTTS-SS--
--SS--TTTGGGTTS-S---
--SS--GGGTT-TTS-SS--
--SS--GGGGGGTTS-SS--
--SS--TTTGGGTTS-SS--
--S---GGGGGGTTT-SS--
--S---GGGTT-TTT-SS--
--SS--GGGGGGTTS-SS--
--SS--GGGGGGTTS-SS--
--SS--GGGGGGTTS-S---
--SS--GGGGGGTTT-SS--
--SS--TTTGGGTTS-SS--
--S---TTTGGGTTT-SS--
--S---TTTGGGTTT-SS--
--S---GGGGGGTTS-SS--
--S---GGGTT-TTT-SS--
--S---GGGGGGTTT-SS--
--S---GGGGGGTTT-SS--
--S---GGGGGGTTS-SS--
--S---TTTGGGTTS-SS--
--S---TTTGGGTTS-SS--
--S---GGGGGGTTS-SS--
--S---GGGGGGTTS-SS--
--S---TTTGGGTTS-SS--
--SS--GGGGGGTTS-SS--
--S---GGGGGGTTS-SS--
--S---GGGGGGTTS-SS--
--S---GGGGGGTTS-SS--
--SS--GGGSS-TTS-SS--
--S---GGGGGGTTS-SS--
--S---GGGGGGTTS-SS--
--S---HHHHTTTTS-SS--
--SS--TTTGGGTTS-SS--
--SS--GGGGGGTTS-SS--
--SS--TTTGGGTTS-SS--
--SS--TTTGGGTTS-SS--
--SS--GGGSSGGGG-SS--
--SS--GGGGGGTTS-SS--
--S---GGGGGGTTS-SS--
--S---GGGGGGTTS-SS--
--S---GGGGGGGGG-SS--
--SS--GGGGGGTTS-SS--
--SS--TTSGGGTTS-SS--
--SS--GGGGGGTTT-SS--
--S---GGGGGGTTS-SS--
--S---GGGGGGGGG-SS--
--S---GGGGGGGGG-SS--
--SS--GGGGGGGGS-SS--
--S---GGGGGGTTS-SS--
--S---GGGGGGTTS-SS--
--SS--GGGGGGGGG-SS--
--S---GGGGGGGGG-SS--
--SS--TTSGGGTTT-SS--
--S---GGGGGGGGG-SS--
--S---GGGGGGTTS-SS--
--SS--GGGGGGGGG-SS--
--S---GGGTTSTTS-SS--
--SS--GGGGGGTTS-SS--
--SS--GGGGGGGGG-SS--
--SS--GGGGGGTTS-SS--
--SS--TTSGGGGGG-SS--
--SS--GGGSGGGGG-SS--
--S---GGGGGGGGG-SS--
--S---GGGGGGGGG-SS--
--S---TTTGGGGGG-SS--
--SS--GGGGGGTTS-SS--
--S---TTTGGGTTS-SS--
--SS--GGGTTSGGG-SS--
--SS--GGGGGGGGG-SS--
--S---HHHHTTGGG-SS--
--S---GGGGGGGGG-SS--
--S---GGGGGGGGG-SS--
--S---GGGGGGGGG-SS--
--S---TTTGGGTTS-SS--
--S---GGGTTTTTS-SS--
--S---TTTGGGTTS-SS--
--S---GGGGGGGGG-SS--
--S---GGGTTSGGG-SS--
--S---TTSTTSGGG-SS--
--S---TTTGGGGGG-SS--
--SS--GGGGGGGGG-SS--
--S---TTSTTTGGG-SS--
--S---GGGGGGTTS-SS--
--S---GGGTTSTTS-SS--
--SS--GGGGGGGGG-SS--
--S---GGGSGGGGG-SS--
--S---TTTGGGGGG-SS--
--SS--GGGGGGTTS-SS--
--S---GGGGGGTTS-SS--
--S---GGGGGGGGG-SS--
--S---TTTGGGGGG-SS--
--S---GGGGGGGGG-SS--
--S---GGGGGGGGG-SS--
--S---GGGGGGTTT-SS--
--S---TTTGGGGGG-SS--
--SS--GGGGGGTTS-SS--
--S---GGGGGGGGG-SS--
--S---TTTGGGGGG-SS--
--S---TTTGGGTTS-SS--
--S---GGGGGGGGG-SS--
--S---TTTGGGGGG-SS--
--S---TTTGGGTTS-SS--
--S---HHHHTTTTS-SS--
--S---GGGGGGTTS-SS--
--S---TTTGGGTTS-SS--
--S---GGGGGGTTS-SS--
--S---GGGTTSGGG-SS--
--S---TTTGGGGGG-SS--
--S---GGGSTTGGG-SS--
--SS--HHHHTTGGG-SS--
---S--GGGGGGTTS-SS--
--S---TTTGGGGGG-SS--
--S---TTSGGGGGG-SS--
--S---TTTGGGTTS-SS--
--SS--GGGGGGGGG-SS--
--SS--GGGTTTGGG-SS--
--SS--GGGGGGGGG-SS--
--S---GGGGGGGGG-SS--
--SS--GGGGGGGGG-S---
------GGGGGGGGG-SS--
--S---GGGTTTGGG-SS--
------GGGGGGGGG-SS--
------GGGGGGGGG-SS--
------TTTGGG-TT-SS--
------TTTGGGTTT-SS--
--S---GGGGGGTTT-SS--
--SS--GGGGGGTTS-SS--
--S---GGGTT-TTT-SS--
--S---TTTGGGTTT-SS--
--S---GGGTTSGGG-SS--
--S---TTTGGGGGG-SS--
--SS--GGGTTSTTT--S--
--SS--GGGGGGGGG-SS--
--S---TTTGGGTTT-SS--
--S---GGGGGGGGG-SS--
--S---GGGGGGTTS-SS--
--SS--GGGGGGTTS-SS--
--S---TTTGGGTTS-SS--
--SS--TTTTTSGGG-SS--
--S---TTTGGGGGG-S---
--S---GGGGGGTTS-SS--
--S---GGGGGGGGG-SS--
--SS--GGGSSSTTS-SS--
--S---HHHHTTGGG-SS--
--S---TTTGGGTTS-SS--
--S---TTTGGGGGG-SS--
--S---TTTGGGGGG-SS--
--S---TTTGGGTTT-SS--
--S---HHHHTTGGG-SS--
--S---TTTGGGTTT-SS--
--S---GGGGGGGGG-SS--
--S---TTTGGGGGG-SS--
--SS--GGGTTSTTS-S---
--S---GGGTT-GGG-SS--
--S---TTTGGGGGG-SS--
--S---HHHHTTGGG-SS--
--S---GGGGGGTTT-SS--
--S---GGGTTTGGG-SS--
--S---GGGGGGGGG-SS--
--S---GGGGGGGGG-SS--
--S---GGGGGGGGG-SS--
--SS--GGGTTSGGG-SS--
--SS--TTTGGGTTT--S--
--S---GGGGGGGGG-SS--
--S---TTSTTSGGG-SS--
--S---GGGTTSGGG-SS--
--SS--HHHHTTGGG-SS--
--SS--TTTGGGGGG-SS--
--S---TTTGGGGGG-SS--
--S---GGGTTTGGG-SS--
--S---TTTGGGGGG-SS--
--S---GGGGGGTTT-SS--
--S---TTTGGGGGG-SS--
--S---TTTTTTGGG-SS--
--S---TTTGGGGGG-SS--
--S---GGGGGGGGG-SS--
--SS--GGGGGGGGG-SS--
--S---GGGTTSGGG-SS--
--SS--GGGGGGGGG-SS--
--S---GGGTTSGGG-SS--
--S---GGGTTTGGG-SS--
--S---GGGGGGGGG-SS--
--S---GGGTTTGGG-SS--
--S---GGGGGGGGG-SS--
--S---GGGGGGGGG-SS--
--S---GGGGGGGGG-SS--
--S---GGGTTSGGG-SS--
--S---GGGGGGTTS-SS--
--S---GGGGGGGGG-SS--
--S---TTTTTSGGG-SS--
--S---GGGGGGTTT-SS--
--S---GGGGGGTTS-SS--
--S---TTTTTSGGG-SS--
--S---TTSGGGGGG-SS--
--S---GGGGGGGGG-SS--
--SS--GGGSSSGGG-SS--
--S---TTTGGGGGG-SS--
--S---TTTGGGGGG-SS--
--S---TTTGGGGGG-SS--
--S---GGGGGGGGG-SS--
--S---GGGGGGGGG-SS--
--S---GGGGGGTTT-SS--
--S---GGGGGGGGG-SS--
--S---GGGGGGGGG-SS--
--S---TTTGGGSTT-SS--
--S---TTTTTSGGG-SS--
--S---GGGGGGGGG-SS--
--S---HHHHTTGGG-SS--
--S---GGGGGGGGG-SS--
--S---TTSTTSGGG-SS--
--S---GGGGGGGGG-SS--
--S---GGGTTSTTT-SS--
--S---GGGGGGGGG-SS--
--S---GGGGGGGGG-SS--
--S---TTTGGGTTT-SS--
--S---GGGGGGGGG-SS--
--S---HHHHTTGGG-SS--
--SS--TTTGGGGGG-SS--
--S---GGGGGGTTT-SS--
--S---GGGTTSGGG-SS--
--S---HHHHTTGGG-SS--
--S---GGGTTSGGG-S---
--S---GGGGGGGGG-SS--
--SS--GGGTTSGGG-SS--
--S---GGGTTSGGG-SS--
--S---GGGGGGGGG-SS--
--S---GGGGGGGGG-SS--
--S---GGGTTSGGG-SS--
--S---TTTGGGGGG-SS--
--SS--GGGTTTGGG-SS--
--S---GGGGGGTTT-SS--
--SS--TTTGGGGGG-SS--
--S---GGGGGGGGG-SS--
--S---GGGTTTGGG-S---
--S---GGGGGGGGG-SS--
--S---TTTGGGGGG-SS--
--SS--GGGTTTGGG-S---
--S---TTTGGGGGG-SS--
--SS--TTTTTSGGG-S---
--S---GGGGGGTTS-SS--
--SS--GGGGGGTTS-SS--
--SS--TTTGGGTTS-S---
--SS--GGGGGGGGG-SS--
--TT--GGGGGGTTS-S---
--SS--HHHHTTTTS-SS--
--SS--GGGTTTGGG-SS--
--SS--GGGGGGTTS-SS--
--TT--GGGTTSTTS-SS--
--SS--GGGTTSTTS-SS--
--SS--TTSGGGTTS-S---
--SS--GGGGGGTTS-SS--
--S---GGGGGGTTS-S---
--SS--GGGGGGGGG-S---
--SS--GGGGGGTTS-S---
--S---GGGGGGTTS-SS--
--SS--TTTGGGTTS-SS--
--S---GGGGGGTTS-SS--
--SS--HHHHTTGGG-SS--
--SS--GGGGGGGGG-S---
--SS--GGGTTSGGG-S---
--SS--GGGGGGGGG-SS--
--S---GGGGGGGGG-S---
--SS--GGGGGGTTS-S---
--SS--HHHHTTGGG-S---
--S---HHHHTTTTS-SS--
--SS--GGGTTSGGG-SS--
--S---GGGGGGGGG-SS--
--S---GGGGGGGGG-S---
--S---GGGGGGGGG-SS--
--SS--HHHHTTGGG-S---
--SS--GGGGGGGGG-S---
--SS--TTTGGGGGG-S---
--SS--HHHHTTGGG-SS--
--SS--GGGGGGGGG-SS--
--TT--GGGTTTTTS-S---
--SS--GGGGGGTTT-SS--
--SS--TTTGGGGGG-S---
--S---GGGGGGTTS-S---
--SS--TTTTTSTTS-SS--
--SS--TTTGGGGGG-SS--
--SS--HHHHTTGGG-SS--
--SS--TTTGGGGGG-SS--
--SS--TTTGGGGGG-SS--
--SS--TTTGGGGGG-S---
--SS--HHHHTTGGG-S---
--SS--HHHHTTTTS-SS--
--SS--HHHHTTGGG-S---
--SS--HHHHTTGGG-SS--
--SS--GGGGGGTTS-S---
--S---HHHHTTTTS-S---
--SS--GGGGGGTTS-S---
--SS--GGGGGGTTS-S---
--SS--GGGTTSTTS-S---
--SS--GGGGGGGGG-S---
--SS--HHHHTTTTS-S---
--SS--GGGTTTGGG-S---
--SS--GGGGGGTTS-S---
--SS--GGGGGGTTS-S---
--SS--GGGGGGTTS-S---
--SS--TTTGGGTTS-S---
--SS--TTTGGGTTS-S---
--SS--HHHHTTTTS-S---
--SS--GGGGGGTTS-S---
--SS--TTTGGGGGG-S---
--SS--HHHHSSGGG-S---
--SS--HHHHTTGGG-SS--
--SS--GGGGGGGGG-S---
--TT--GGGGGGTTS-SS--
--SS--HHHHTTGGG-S---
--SS--GGGGGGGGG-S---
--SS--GGGGGGGGG-S---
--SS--GGGGGGGGG-S---
--SS--TTTGGGGGG-S---
--SS--GGGTTSGGG-S---
--SS--GGGGGGGGG-SS--
--S---TTTGGGGGG-S---
--SS--TTTTTSGGG-S---
--SS--GGGGGGGGG-S---
--SS--GGGGGGTTS-S---
--SS--GGGTTTGGG-S---
--SS--TTTGGGGGG-S---
--SS--TTTGGGGGG-S---
--SS--GGGGGGTTS-S---
--S---TTTGGGTTS-SS--
--SS--HHHHTTTTS-S---
--SS--GGGGGGTTS-SS--
--SS--HHHHTTTTS-SS--
--SS--GGGTTSTTS-SS--
--SS--HHHHTTGGG-S---
--SS--GGGGGGGGG-SS--
--S---TTTGGGGGG-SS--
--TT--TTTGGGGGG-SS--
--SS--GGGTTTGGG-SS--
--S---TTTGGGGGG-SS--
--S---GGGGGGGGG-S---
--SS--TTSGGGTTT-S---
--SS--GGGGGGGGG-S---
--SS--GGG-TTTTS-S---
--SS--GGGGGGGGG-S---
--SS--TTTGGGGGG-S---
--SS--GGGGGGGGG-S---
--SS--GGGTTTGGG-S---
--SS--GGGGGGTTT-S---
--TT--GGGGGGTTS-S---
--SS--GGGGGGTTS-S---
--SS--GGGGGGTTS-SS--
--SS--GGGGGGTTS-S---
--SS--GGGTTTGGG-S---
--TT--GGGGGGTTS-SS--
--SS--GGGGGGTTS-SS--
--TT--GGGTTSTTS-SS--
--TT--GGGGGGTTT-SS--
--TT--GGGGGGTTS-SS--
--SS--GGGGGGTTS-SS--
--TT--GGGGGGTTS-S---
--TT--GGGGGGTTS-S---
--TT--GGGGGGTTS-S---
--TT--GGGGGGTTS-S---
--TT--GGGGGGTTS-S---
--TT--GGGTTSTTS-S---
--TT--GGGGGGTTS-S---
--TT--GGGGGGTTS-SS--
--TT--GGGTTSTTS-S---
--TT--GGGGGGTTS-SS--
--SS--GGGGGGTTS-S---
--TT--GGGTTTTTS-S---
--TT--GGGGGGTTS-S---
--TT--GGGGGGTTS-S---
--TT--GGGGGGTTS-S---
--TT--GGGTTTTTS-S---
--TT--GGGGGGTTS-S---
--TT--GGGTTTTTS-S---
--SS--GGGTTTTTS-S---
--SS--GGGGGGTTS-SS--
--TT--GGGTTTTTS-SS--
--TT--GGGGGGTTS-S---
--TT--GGGTTTTTS-S---
--TT--GGGGGGTTS-SS--
--TT--GGGTTTTTS-S---
--SS--GGGTTTTTS-SS--
--TT--GGGTTTTTS-SS--
--SS--GGGGGGTTS-S---
--SS--GGGSTTGGG-S---
--SS--GGGGGGTTS-S---
--SS--GGGGGGTTS-S---
--SS--GGGTTTTTT-S---
--SS--GGGTTTTTS-S---
--SS--TTTGGG-TT-SS--
--S---TTTTTTGGG-SS--
--SS--GGGTTTTTS-SS--
--SS--GGGGGGGGG-SS--
--SS--TTTGGGTTS-SS--
--TT--GGGTTTGGG-S---
--TT--GGGTTTTTS-SS--
--SS--GGGTTTTTS-SS--
--SS--GGGTTTTTS-S---
--SS--GGGGGGTTS-SS--
--SS--GGGGGGTTS-SS--
--SS--GGGTTTTTT-SS--
--SS--TTTGGGTTT-SS--
--TT--HHHHTTTTT-S---
--SS--GGGGGGTTS-S---
--SS--GGGGGGTTT-S---
--SS--GGGTTTTTS-S---
--TT--GGGGGGTTS-S---
--SS--TTTGGGTTS-S---
--SS--GGGTTTTTS-S---
--SS--GGGGGGTTS-SS--
--TT--GGGGGGTTS-S---
--SS--GGGTTSTTS-S---
--SS--GGGTTSTTS-S---
--SS--GGGTTSGGG-S---
--SS--GGGGGGTTT-S---
--SS--GGGGGGTTS-SS--
--SS--GGGGGGTTS-S---
--SS--GGGGGGTTS-S---
--SS--GGG-TTTTS-S---
--SS--GGG-TTTTS-S---
--SS--GGG-SSTTS-S---
--SS--GGG-TTTTS-S---
--SS--GGGGGGTTS-S---
--SS--GGG-TTTTT-S---
--SS--GGG-TTTTS-S---
--SS--TTS-TTTTS-S---
--SS--GGG-TTTTS-SS--
--TT--GGG-TTTTT-SS--
--SS--GGGGGGTTS-S---
--SS--GGGGGGTTS-SS--
--SS--GGGTTTTTS-S---
--SS--TTTTTTTTS-SS--
--SS--HHHHTTGGG-S---
--SS--HHHHTTTTS-S---
--SS--GGGTTSTTS-SS--
--SS--GGGGGGTTS-S---
--SS--HHHHTSGGG-S---
--SS--GGGGGGTTS-S---
------GGGGGGGGG-S---
--S---GGGTTSTTS-S---
---S--GGGGGGGGG-S---
------TTTGGGGGG-SS--
------GGGTTTGGG-S---
------HHHHTSGGG-SS--
------GGGGGGGGG-S---
------GGGGGGGGG-SS--
------GGGGGGGGG-SS--
------HHHHTTGGG-S---
------GGGGGGGGG-SS--
------TTTGGGGGG-SS--
------TTTGGGGGG-S---
------GGGGGGTTT-SS--
------TTTGGGGGG-SS--
------GGGTTSGGG-S---
------TTTTTTGGG-S---
---S--GGGGGGGGG-SS--
------TTTGGGGGG-S---
------GGGGGGGGG-S---
--TT--TTTTTSGGG-S---
--TT--GGGGGGGGG-S---
--TT--GGGGGGTTT-S---
------GGGSTTGGG-S---
------GGGTTSTTT-S---
------GGGGGGGGG-SS--
------GGGGGGGGG-S---
------TTTTTSTTT-S---
------TTTGGGTTT-SS--
--S---GGGGGGGGG-SS--
------GGGGGGTTS-S---
------GGGGGGGGG-SS--
------GGGGGGGGG-S---
------GGGGGGTTT-S---
------GGGGGGTTT-S---
------TTTGGGTTT-SS--
------TTTGGGGGG-S---
------GGGGGGGGG-SS--
------GGGGGGTTT-SS--
------TTTGGGGGG-S---
------GGGTTTGGG-SS--
------GGGGGGTTT-S---
------GGGTTSTTT-S---
------HHHHTTGGG-S---
------GGGGGGGGG-S---
------GGGGGGGGG-S---
------GGGGGGGGG-S---
------GGGGGGGGG-SS--
------TTTGGGGGG-S---
------GGGGGGGGG-S---
------TTTGGGGGG-SS--
------TTTGGGGGG-SS--
------GGGGGG-TT-SS--
------GGGSTTGGG-SS--
------TTTGGGTTT-SS--
------GGGGGGTTT-SS--
------GGGGGGTTT-SS--
------GGGGGGTTS-S---
------GGGGGGTTTSS---
------TTTGGGGGG-S---
------TTTGGGTTT-S---
------GGGTTSGGG-S---
------GGGTTSGGG-SS--
------TTTGGGTTT-SS--
------GGGGGGGGG-S---
------GGGGGGGGG-S---
------GGGGGGTTT-S---
------GGGGGGGGG-S---
------GGGTTSGGG-S---
------TTTGGGTTT-S---
------TTTGGGGGG-SS--
------GGGGGGTTT-S---
------GGGGGGTTT-S---
------GGGGGGTTTSSS--
------GGGGGGGGG-S---
------TTTTTSSTT-S---
------GGGTT-GGG-S---
------GGGTT-GGG-S---
------GGGTT-GGG-S---
------GGGTT-GGG-S---
---S--GGGSS-GGG-S---
------GGGTT-TTT-S---
------GGGTT-TTT-S---
------GGGTTTGGG-S---
------GGGTT-STT-SS--
------TTTGGGGGG-S---
------TTTGGGGGG-SS--
------GGGTTTGGG-SS--
---S--TTTGGGGGG-S---
------GGGGGGGGG-SS--
------GGGGGGGGG-SS--
------GGGGGGTTS-SS--
------GGGGGGGGG-SS--
------TTTGGGGGG-SS--
------GGGGGGGGG-SS--
------TTTGGGGGG-SS--
------TTTGGGGGG-SS--
------TTTGGGTTT-SS--
------TTTGGGGGG-SS--
------TTTGGGGGG-SS--
------GGGGGGGGG-SS--
------GGGTTSGGG-SS--
------GGGGGGGGG-SS--
------GGGGGGTTT-SS--
------GGGGGGTTT-SS--
------GGGGGGGGG-SS--
------TTTGGGTTT-SS--
------GGGGGGTTT-SS--
------GGGGGGTTT-SS--
------GGGGGGGGG-S---
------GGGGGGGGG-SS--
------GGGGGGTTT-S---
------GGGGGGGGG-S---
------TTTGGGGGG-SS--
------HHHHTTTTT-SS--
------GGGGGGGGG-SS--
------TTTTTTTTS-SS--
------TTTTTSTTT-SS--
------TTTGGGTTT-SS--
------TTTGGGTTT-SS--
------TTTGGGGGG-SS--
------HHHHTTTTT-SS--
------GGGGGGGGG-SS--
--S---GGGGGGTTT-S---
------TTTGGGTTT-SS--
------GGGGGGTTT-SS--
------GGGGGGGGG-SS--
----S-GGGTTTGGG-S---
------HHHHTTGGG-SS--
------TTTGGGGGG-S---
------TTTGGGGGG-S---
------GGGGGGGGG-SS--
------TTTTTSGGG-SS--
------GGGGGGTTT-SS--
------TTTGGGTTT-SS--
------GGGGGGTTT-S---
------TTTGGGGGG-SS--
------TTTGGGGGG-SS--
------GGGTTTTTT-SS--
------GGGGGGTTT-SS--
------GGGGGGTTT-S---
------GGGGGGGGG-SS--
------GGGTTTTTT-S---
----S-GGGGGGTTT-SS--
------GGGGGGTTT-SS--
------GGGGGGTTT-SS--
------GGGTTTGGG-SS--
------GGGTTSGGG-S---
------GGGGGGGGG-SS--
------GGGGGGTTT-SS--
------GGGGGGTTT-S---
------HHHHTTTTT-SS--
------GGGGGGTTT-SS--
------TTTGGGTTT-S---
------HHHHTTGGG-SS--
----S-HHHHTTGGG-S---
------HHHHTTTTT-SS--
-TT---TTTGGGTTT-SS--
--S---TTTTTTGGG-SS--
--S---GGGGGGTTT-SS--
------TTTGGGTTT-SS--
------TTTGGGGGG-SS--
--S---GGGGGGTTT-SS--
------GGGTTTGGG-SS--
------GGGTTSGGG-SS--
------GGGGGGSSS-S---
------GGGTTTGGG-SS--
------GGGGGGTTT-S---
------TTTGGGGGG-S---
------HHHHTTGGG-S---
----S-TTTGGGGGG-S---
------GGGGGGGGG-SS--
------GGGGGGGGG-SS--
------TTTGGGGGG-SS--
--TT--HHHHTTGGG-SS--
--TT--GGGTTTGGG-SS--
--TT--HHHHTSGGG-SS--
--SS--GGGGGGGGG-SS--
--TT--GGGTTSTTT-SS--
--TTS-HHHHTTGGG-SS--
--TT--GGGTTTGGG-SS--
-GGGS-GGGGGGGGG-S---
--TTS-TTTGGGGGG-SS--
--TTS-TTTGGGTTT-SS--
--TTS-GGGTTTGGG-SS--
--TTS-TTSTTTGGG-SS--
--TT--GGGGGGGGG-SS--
--TT--HHHHTT-TT-SS--
--TT--HHHHTTGGG-SS--
--TTS-GGGTTSTTT-SS--
--TT--GGGGGGGGG-SS--
--TTS-GGGTTTSTT-SS--
-GGGS-GGGTTSTTS-SS--
-GGGS-GGGGGGGGG-SS--
-GGGS-GGGTTTGGG-SS--
-GGGS-GGGTTTGGG-SS--
-GGG--GGGGGGTTT-SS--
-GGG--GGGGGGTTT-SS--
-GGG--TTTTTTGGG-SS--
--TTS-GGGTTTGGG-SS--
-GGGS-GGGTTTGGG-SS--
-GGGS-GGGTTTGGG-SS--
-GGGS-GGGGGGGGG-SS--
-GGGS-GGGGGGTTS-SS--
-GGGS-GGGTTTGGG-SS--
-GGGS-GGGTTTTTT-SS--
-GGGS-GGGTTTGGG-SS--
-GGGS-GGGTTTTTT-SS--
-GGG--GGGTTTTTT-SS--
-GGG--HHHHTTTTT-SS--
--TT--GGGGGGTTT-SS--
--TT--GGGGGGSTT-SS--
---S--TTTGGGTTT-SS--
-GGG--GGGTTTTTT-SS--
-GGG--GGGGGGTTS-SS--
-GGGS-GGGTTTGGG-SS--
-GGGS-GGGGGGTTT-SS--
-GGG--GGGTTTTTT-SS--
--TT--GGGGGGTTT-SS--
-GGGS-HHHHTTTTT-SS--
-GGGS-GGGGGGTTT-SS--
-GGG--GGGTTTTTT-SS--
-TTS--GGGTTTTTT-SS--
-TTS--HHHHTTTTTSSS--
--SS--GGGGGGTTTSSS--
-TTT--TTSTTSTTT-SS--
-TTS--TTTGGGGGG-SS--
-TTS--GGGGGGTTT-SS--
-TTS--HHHHTTTTT-SS--
-TTS--GGGGGGTTT-SS--
-TT---GGGGGGTTT-SS--
-TT---GGGGGGGGG-SS--
--SS--GGGTTTTTT-SS--
-TT---GGGGGGTTT-SS--
--SS--TTTGGGTTTSSS--
--SS--TTTGGGSTT-SS--
-TT---TTTGGGSSS-SS--
-TT---HHHHTTTTS-SS--
-TT---GGGGGGTTT-SS--
-TT---GGGTTTGGG-SS--
--S---GGGSTTGGG-SS--
--S---TTTTTTTTT-SS--
-TT---TTTGGGGGG-SS--
-TT---TTTTTSGGG-SS--
-TTS--GGGGGGGGG-SS--
-TT---TTTTTTTTT-SS--
-TT---GGGGGGTTT-SS--
-TTS--GGGGGGTTT-SS--
-TTS--HHHHTTTTT-SS--
-TT---TTTGGGTTT-SS--
-TT---TTTGGGTTT-SS--
-TTS--TTTGGGTTT-SS--
-TT---GGGGGGTTTSSS--
--S---HHHHTTTTTSSS--
-TT---GGGGGGTTTSSS--
-TTS--GGGGGGTTTSSS--
-TTS--GGGTTSTTTSSS--
--SS--TTTGGGGGG-SS--
-TT---HHHHTTTTT-SS--
-TTS--HHHHTTTTT-SS--
--SS--TTTGGGTTT-SS--
--SS--HHHHTTTTTSSS--
--SS--GGGTTTTTT-SS--
--S---GGGGGGTTT-SS--
-TTS--GGGGGGTTS-SS--
-TT---HHHHTTTTT-SS--
-TT---GGGTTSSTT-SS--
--SS--TTTTTSTTT-SS--
--SS--GGGTTTTTT-SS--
--SS--HHHHTTTTT-SS--
--SS--TTTTTTTTT-SS--
-TT---TTTGGGTTT-SS--
-TTS--GGGTTSTTT-SS--
--SS--GGGGGGTTT-SS--
--S---HHHHTTTTT-SS--
--TT--GGGGGGTTT-SS--
--S---TTTTTTTTS-SS--
--SS--HHHHTTTTT-SS--
-TT---TTSGGGTTT-SS--
-TT---TTTGGGTTT-SS--
-TTS--GGGTTTTTS-SS--
--SS--GGGGGGTTT-S---
-TTS--TTTGGGGGG-SS--
-TTS--TTSGGGSTT-SS--
--SS--GGGTTTGGG-SS--
--SS--HHHHTTTTT-SS--
--S---TTTTT-GGG-SS--
--SS--TTTGGGGGG-SS--
--S---GGGGGGGGG-SS--
--SS--TTTGGGGGG-SS--
--S---HHHHTSGGG-SS--
--S---GGGGGGGGG-SS--
--SS--GGGTTSGGG-SS--
--S---TTTGGGGGG-SS--
--S---TTTGGGGGG-SS--
--SS--TTTGGGGGG-SS--
--SS--TTTGGGTTT-SS--
--SS--TTTGGGGGG-SS--
--S---GGGTTTGGG-SS--
--S---TTTSTTGGG-SS--
--SS--TTTGGGGGG-SS--
--SS--TTTGGGTTT-SS--
--SS--HHHHTTGGG-SS--
--SS--GGGTTSGGG-SS--
--S---TTTGGGGGG-SS--
--S---GGGGGGGGG-SS--
--S---TTTGGGGGG-SS--
--S---GGGGGGGGG-SS--
--S---HHHHTTGGG-SS--
--SS--TTTGGGSTT-SS--
--SS--TTTGGGTTT-SS--
--S---GGGGGGTTT-SS--
--SS--GGGTTTTTT-SS--
--S---TTTGGGGGG-SS--
--SS--HHHHTTTTS-SS--
--S---GGGGGGSTT-SS--
--S---TTTGGGTTT-SS--
--SS--GGGGGGTTT-SS--
--SS--GGGTTTGGG-SS--
--S---GGGTTTTTT-SS--
--S---TTTTTTTTT--S--
--SS--GGGGGGTTT-SS--
--S---GGGTTSTTT-SS--
--SS--TTSGGGGGG-S---
--SS--GGGGGGGGG-SS--
--SS--GGGGGGTTT-SS--
--S---TTSGGGTTT-SS--
--S---GGGGGGTTT-SS--
--SS--GGGGGGTTT-SS--
--SS--GGGGGGGGG-SS--
-TTS--TTTGGGTTT-SS--
--SS--GGGGGGTTT-SS--
--SS--GGGTTTTTS-SS--
--S---HHHHTTTTT-SS--
--SS--GGGGGGTTT-SS--
--SS--GGGGGGTTT-SS--
--SS--GGGGGGTTS-SS--
--SS--GGGTTTGGG-SS--
--SS--GGGTTTGGG-SS--
--S---GGGGGGTTT-SS--
--SS--GGGSGGGGT-SS--
--SS--GGGTTTGGG-SS--
--SS--GGGTTSTTTSSS--
--SS--TTSSTTTTTSSS--
-TTS--GGGSTTTTT-SS--
-TTS--GGGGGGTTTSSS--
--SS--TTTGGGTTT-SS--
--SS--TTTGGGTTT--S--
-TTS--GGGGGGTTT-SS--
-TTS--HHHHTTTTT-SS--
-TTS--HHHHTTTTS-SS--
-TTS--GGGGGGTTT--S--
-TTS--GGGGGGTTTSSS--
-TTS--TTTGGGTTT-SS--
-TTS--GGGTTTTTT-SS--
-TTS--GGGGGGGGG-SS--
--SS--GGGTTTGGG-SS--
--SS--GGGTTTTTS-SS--
-TTS--HHHHTTSSS-SS--
--SS--HHHHTTGGG-SS--
-TTS--HHHHTTGGG-S---
-TTS--HHHHTTTTT-----
--SS--HHHHTTGGG-SS--
--SS--HHHHTTGGG-SS--
--SS--TTTTTTGGG-S---
--SS--HHHHTTTTTSS---
--SS--HHHHTTTTTSSS--
--SS--HHHHTTSSS-S---
--SS--TTTTTTGGG-SS--
--SS--HHHHTTGGG-SS--
-TTS--HHHHTTTTT-S---
--SS--TTTTTTTTTSSS--
--SS--TTTGGGTTT-SS--
--SS--GGGGGGTTT-SS--
-TTS--GGGGGGGGG-SS--
-TTS--GGGGGGTTT-SS--
-TTS--GGGGGGTTT--S--
-TTS--TTTGGGTTT--S--
--SS--GGGTTSTTTSSS--
-TTS--TTTGGGTTT-SS--
-TTS--HHHHTTTTTSS---
--SS--TTTGGGTTT-SS--
--SS--GGGGGGTTT-SS--
--SS--HHHHTTTTT-SS--
--SS--TTTGGGGGG--S--
--SS--HHHHTTTTT-----
--SS--HHHHTTGGG-S---
--SS--HHHHTTGGG-S---
--SS--HHHHTTGGG-SS--
--SS--HHHHTTGGG-SS--
--SS--HHHHTTTTTS-S--
--SS--HHHHTTGGG-SS--
--SS--HHHHTTTTT--S--
--S---GGGGGGTTT--S--
--SS--HHHHTTTTT--S--
--SS--HHHHTTGGG--S--
--SS--HHHHTTTTT--S--
--SS--HHHHTTTTS--S--
-TTTT-HHHHTTSSS-SS--
--SS--HHHHTTGGG-SS--
--SS--HHHHTTTTS-SS--
--SS--HHHHTTGGG-SS--
--SS--HHHHTTTTT--S--
-TTTT-HHHHTTTTT-SS--
-TTTT-HHHHTTTTT-SS--
-TTTT-HHHHTTGGG--S--
--SS--HHHHTTGGG-SS--
--SS--TTGGGTGGG-SS--
-TTS--HHHHTTTTT-SS--
-TTTT-HHHHTTTTTSSS--
-TTTT-HHHHTSTTTSSS--
-TTTT-HHHHTTGGG--S--
--SS--HHHHTTGGG-SS--
--SS--HHHHTTGGG-SS--
--SS--HHHHTTTTS-----
-TTS--HHHHTTTTT--S--
--SS--HHHHTTTTT--S--
--SS--HHHHTTTTT--S--
--SS--HHHHTTTTT-SS--
-TTS--HHHHTTTTT-SS--
-TTS--HHHHTTTTT--S--
-TTS--HHHHTTTTT--S--
-TTS--HHHHTTTTT-SS--
-TTS--HHHHTTTTT-SS--
-TTS--HHHHTTTTT-SS--
-TTS--HHHHTTTTT-SS--
-TTS--HHHHHTTTT-SS--
-TTS--HHHHTTTTT--S--
-TTS--HHHHTTTTT--S--
---S--HHHHTTTTT--S--
-TTS--HHHHTTTTT--S--
-TT---HHHHTTTTT-----
--S---HHHHTTTTT-----
-TTS--HHHHTTTTT--S--
-TTS--HHHHTTTTT-----
-TTS--HHHHTTTTT--S--
---S--HHHHTTTTT--S--
--SS--HHHHTTTTT--S--
--SS--HHHHTTTTT--S--
---S--HHHHTTTTT--S--
--SS--HHHHTTTTT--S--
---S--HHHHTTTTT-SS--
---SS-HHHHTTTTT--S--
---S--HHHHTTTTT--S--
-TTS--HHHHHHTTT-S---
---SS-HHHHTTTTT-----
---SS-HHHHTTTTT-----
---SS-HHHHTTTTT-----
---S--HHHHTTTTT-----
---SS-TTTTTTTTT-----
---SS-HHHHTTTTT-----
---SS-HHHHTTTTT-----
---SS-HHHHTTTTT-----
--SSS-HHHHTTTTT-----
--SS--HHHHHSTTT-----
---S--HHHHTTTTT-----
---SS-HHHHTTTTT-----
--SS--HHHHTTTTT-----
--SS--HHHHTTTTT-----
---S--HHHHTTTTT-----
--SS--HHHHTTTTT-----
--SS--HHHHTTTTT-----
--SS--HHHHTTTTT-----
--SS--HHHHTTTTT-----
--SS--HHHHTTTTT-----
--SS--HHHHTTTTT-----
--SS--HHHHTTTTT-----
--SS--HHHHTTTTT-----
--SS--HHHHTTTTT-----
--SS--HHHHTTTTT-----
--SS--HHHHTTTTT-----
--SS--HHHHTT-SS-----
--SS--HHHHTTTTT-----
--SS--HHHHTTTTT-----
--SS--HHHHTTTTS-----
--SS--HHHHTSTTS-----
--SS--HHHHTT-SSS----
--SS--HHHHTT-SS-----
--SS--TTTTTS-SS-----
--SS--HHHHTT-SS-----
--SS--HHHHTT-TT-----
--SS--HHHHTTSSS-S---
--SS--HHHHTTGGG-SS--
--SS--HHHHTS-TT-S---
--SS--HHHHTTGGG-S---
--SS--TTTGGGTTS-----
--SS--TTTTT-GGG-S---
--SS--HHHHTTTTT-----
--SS--HHHHTS-TT-S---
--S---TTTTTSGGG-----
--S---HHHHTTGGG-----
--S---HHHHTTGGG-S---
--S---HHHHTTGGG-----
--S---HHHHTTGGG-----
---S--TTTGGGGGG-----
---S--TTTGGGTTS-----
--S---TTTGGGTTS-----
--S---TTSGGGTTT-----
--SS--GGGGGGTTT-----
--SS--TTTGGGTTT-----
--SS--TTTGGGTTT-S---
--SS--TTTGGGTTT-----
--SS--TTTGGGTTT-----
--SS--GGGGGGTTT-----
--SS--GGGGGGTTT-----
---S--GGGGGGTTT-----
--SS--TTSTTHHHH-----
--SS--TTSGGGGGS-----
--SS--GGGGGGGGT-----
---S--TTSTTHHHH-----
------GGGGGGGGS-----
--SS--GGGGGGGGT-----
--SS--GGGTTHHHH-S---
--SS--GGGGGGGGT-S---
------GGGGGGGGT-S---
--S---TTTGGGGGS-S---
------GGGGGGGGS-----
--S---GGGGGGGTS-SS--
--S---GGGGGGGGG--S--
------GGGGGGGGT-SS--
--S---GGGGGGGTS-SS--
--S---GGGGGGGTS-SS--
--S---TTTGGGGGG-SS--
--S---GGGGGGGGG-SS--
------TTTGGGGGG-SS--
------GGGGGGTTT-----
--S---HHHHTTGGG--S--
--S---HHHHTTTTS-SS--
--S---GGGTTSTTS-SS--
--S---GGGGGGGGG-----
--S---TTTGGGGGG-----
--S---GGGGGGTTS-----
--SS--GGGTTTTTS--S--
--S---GGGTTTTTS-----
--SS--GGGGGGTT------
--S---GGGGGGTTT-----
--SS--GGGGGGGGG-----
------GGGTTTTTS-----
--SS--GGGGGGTTS-----
--SS--GGGGGGTTS-S---
------GGGGGGTTS-SS--
------GGGGGGSSS-----
------GGGTTTSSS-----
------GGGGGGTTT--S--
------GGGGGGTTT-----
--SS--STTGGGTTT--S--
------TTTGGGTTT-----
-----SGGGTTTTTT--S--
------GGGGGGTTT-----
------GGGGGGTTT-----
------GGGGGGTTT-----
------GGGGGGTTT-----
------GGGGGGGGT-S---
------GGGTTGGGS-S---
------GGGGGGGGT-S---
---S--GGGGGGGGS-S---
---S--GGGTTGGGT-S---
---S--GGGGGGTTT-S---
---S--GGGGGGTTT-----
---S--GGGGGGTTT-S---
------GGGGGGTTT-S---
---S--GGGGGGTTT-S---
---S--GGGGGGGGT-S---
------GGGGGGGGT-S---
---S--TTSGGGGGT-----
---S--GGGGGGGGT-----
---S--GGGGGGGGT-S---
---S--GGGGGGGGT-----
---S--GGGGGGGGT-----
---S--GGGGGGGGT-----
---S--GGGTTHHHH-----
---S--GGGGGGGGT-S---
---S--GGGTTGGGT-S---
---S--GGGTTGGGT-S---
------GGGTTGGGT-S---
------GGGTTGGGT-S---
------GGGTTHHHH-S---
------GGGTTHHHH-----
---S--GGGTTGGGT-----
---S--TT-TTHHHH-----
---S--GGGTTGGGT-----
------GGGTTGGGS-S---
------GGGTTGGGT-S---
------GGGTTGGGT-----
------GGGTTGGGT-S---
---S--GGGTTGGGT-S---
---S--GGGTTGGGT-S---
---S--GGGTTGGGT-S---
--SS--GGGTTGGGT-S---
---S--GGGTTGGGT-S---
---S--GGGGGGGGS-S---
------GGGGGGGGT-----
--SS--TTSGGGGGT-S---
------GGGGGGGGT-S---
------TT-GGGGGSSS---
------GGGGGGGGG-S---
------GGGGGGGGT-S---
------TTSGGGGGG-S---
------GGGGGGGGS-S---
---S--SSSGGGGGTSS---
---S--TT-TTHHHH-SS--
---S--GGGTTHHHHSS---
--SS--TTSGGGGGT-S---
---S--GGGGGGGGT-S---
--SS--STTGGGGGT-SS--
------TTSGGGGGT-S---
------TTSGGGGGT-S---
---S--GGGGGGGGT-SS--
---S--GGGTTHHHH-S---
---S--GGGTTHHHH-S---
---S--GGGGGGGGS-S---
---S--GGGGGGGGTSSS--
------GGGGGGGTS-S---
--SS--TTSTTHHHH-SS--
--S---TT-TTHHHH-S---
--S---GGGTTHHHH-S---
--SS--SS-GGGGGT-S---
--SS--TT-GGGGGT-S---
--SS--GGGGGGGGTSS---
------GGGGGGGGT-S---
--SS--GGGGGGGGS-SS--
--S---TTSGGGGGS-S---
--SS--GGGGGGGGT-----
--SS--GGGTTGGGT-----
--S---GGGGGGGGT-S---
--SS--TT-TTHHHH-----
--SS--TT-TTHHHH-S---
---S--GGGTTGGGT-S---
--SS--GGGGGGGGT-SS--
--S---TT-GGGGGG-S---
---S--TTSTTGGGT-S---
--SS--STTGGGGGT-S---
--SS--GGGGGGGGT-S---
--SS--GGGTTHHHH-S---
--S---TT-TTHHHHSSS--
------TTSTTHHHHSSS--
--SS--GGGTTHHHH-S---
--SS--GGGGGGGGTSSS--
--S---GGGGGGGTT-S---
--SS--TTSTTGGGT-S---
--S---GGGGGGGGG-S---
--SS--STTTTHHHH-S---
---S--TT-TTHHHH-S---
--SS--TT-TTHHHHSS---
--SS--GGGTTHHHHSS---
---S--GGGGGGGGT-S---
---S--GGGGGGGGTSS---
------TTSTTHHHH-S---
------TT-TTHHHH-S---
------GGGGGGGGT-S---
--SS--TTTGGGGGT-S---
--SS--GGGTTHHHH-S---
--SS--GGGGGGGGT-S---
---S--GGGTTHHHH-S---
--SS--GGGTTHHHH-S---
--SS--GGGGGGGGT-S---
--SS--GGGTTHHHH-S---
------GGGGGGGGG-S---
--SS--TTTGGGGGT-S---
--SS--GGGGGGGGT-S---
--SS--GGGTTHHHH-S---
------GGGTTHHHH-S---
---S--TTSTTHHHH-S---
--SS--TTSTTHHHH-S---
--SS--GGGTTHHHH-S---
--SS--TTSGGGGGS-S---
--S---GGGGGGGGT-S---
------GGGTTHHHH-S---
--S---TT-GGGGGT-S---
------GGGGGGGGT-S---
--SS--GGGGGGGGT-S---
--SS--GGGTTHHHH-S---
--SS--GGGGGGGGT-S---
--SS--GGGGGGTTT-S---
--SS--GGGGGGTTT-----
--SS--GGGGGGGGT-----
--S---GGGGGGGGT-----
--SS--GGGGGGGGT-----
--SS--GGGGGGGGT-S---
--S---GGGGGGGGT-----
--SS--GGGGGGGGT-----
--S---GGGGGGGGT-----
--S---GGGGGGGGT-----
--SS--GGGGGGGGT-----
--SS--GGGGGGGGT-----
--SS--TTSGGGGGT-----
--SS--GGGGGGGGT-----
--SS--GGGGGGGGT-----
--SS--GGGGGGGGT-----
--SS--SSSGGGGGT-----
--SS--TT-GGGGGT-----
--SS--SSSGGGGGT-----
--SS--GGGGGGGGT-S---
--SS--GGGGGGGGS-----
--SS--GGGGGGGGT-S---
--S---TT--GGGGT-S---
--SS--GGGGGGGGT-S---
--SS--GGGGGGGGT-S---
--SS--GGGGGGGGT-S---
--SS--SSSGGGGGT-----
--SS--GGGGGGGGT-----
--SS--TTSGGGGGT-S---
--SS--GGGGGGGGT-S---
--SS--GGGGGGGTS-S---
--SS--GGGGGGGGT-----
--SS--GGGGGGGTS-S---
--SS--GGGGGGGGS-----
--SS--GGGGGGGGT-S---
--SS--TTSGGGGGT-S---
--SS--GGGGGGGGT-----
--SS--TTSTTHHHH-----
--SS--TTSGGGGGS-S---
--SS--GGGGGGGGT-S---
--SS--TTSGGGGGT-----
--SS--TTSGGGGGS-S---
--SS--GGGGGGGTT-S---
--S---TT-TTGGGS-----
--SS--GGGGGGGGT-----
--SS--TTTGGGTTT-----
--SS--GGGGGGTTT-----
--SS--GGGGGGTTT-----
--SS--GGGGGGTTT-S---
--SS--TTSGGGTTT-----
--S---GGG-TTTTT-----
--SS--GGGGGGTTT-----
--S---GGGGGGTTT-----
--SS--TTSGGGTTT-----
--S---GGGGGGTTT-S---
--S---TT-GGGTTT-----
--S---TT-GGGTTT-----
--SS--STTGGGTTT-----
--SS--GGGGGGTTT-----
--SS--GGGGGGTTT-----
--SS--GGGGGGTTT-----
--SS--GGGGGGTTT-----
--SS--GGGGGGTTT-----
--S---GGGGGGTTT-----
--SS--GGGGGGTTT-----
--SS--GGGGGGTTT-----
--S---GGGGGGTTT-S---
--SS--GGGGGGTTT-----
--S---TTTGGGGGG-S---
--SS--GGGGGGGGG-----
--S---TTTGGGTTT-----
--SS--GGGGGGTTT-----
--S---GGGGGGGGT-----
--S---GGG-TTTTS-S---
--SS--GGGGGGGGT-----
--S---GGGGGGTTS-S---
--SS--GGGGGGTTT-S---
--SS--GGGGGGTTT-S---
--SS--GGGGGGTTT-----
--SS--TTSGGGTTT-S---
--SS--GGGGGGTTTSS---
--SS--GGGGGGTTTSS---
--SS--TTTGGGTTTSS---
--SS--GGGGGGTTS-S---
--SS--TTSGGGTTS-S---
--SS--GGGGGGTTS-S---
--SS--GGGGGGGGG-S---
--SS--GGGGGGTTS-S---
--SS--TTSGGGGGG-S---
--SS--GGGGGGTTT-S---
--SS--TTSGGGSTT-S---
--SS--TTTGGGTTT-S---
--SS--GGGGGGSSS-S---
--SS--TTTGGGTTT-----
--SS--GGGGGGSSS-S---
--SS--GGGGGGTTS-S---
--SS--GGGGGGTTS-S---
--SS--TTTTT-TTTSS---
--SS--GGGGGGTTT-S---
--SS--GGGGGGTTTSS---
--SS--TTTGGGGTT-S---
--SS--GGGGGGTTT-S---
--SS--GGGGGGTTT-S---
--SS--TTTGGGTTT-----
--SS--GGGGGGTTS-S---
--SS--GGG-TTTTTSS---
--SS--TTS-TTTTT-S---
--S---TT--TTTTT-S---
--S---TT--TTTTTSS---
--SS-BTTB-TTSSS-S---
--S---TT--TTGGG-S---
--SS--TT--TTTTS-S---
--SS--GGG-TTTTS-S---
--S--BTTB-GGGGG-S---
--SS--GGG-TTTTS-S---
--SS--TT--TTTTS-S---
--SS--TT--S-TTS-S---
--S---TT----TTT-S---
--S--BTTB---TTT-S---
--SS--TTSS--TTT-S---
--SS-BTTB---TTT-S---
--SS-BTTB---TTT-S---
--SS-BTTB---TTT-S---
--SS-BTTB---TTT-S---
--SS-BTTB---TTT-SS--
--SS-BTTB---TTS-S---
--SS-BTTB---TTT-S---
--SS-BTTB---GGG-S---
--SS-BTTB---TTS-S---
--SS-BTTB---TTS-SS--
--S---SS----TTS-SS--
--SS--TT----TTS-SS--
--S---TT----TTS-SS--
--SS--TT----GGG-SS--
--S---GGG---TTT-SS--
--S---TT---SGGG-SS--
--S---GGG--SGGG-SS--
--S---GGG--STTS-SS--
--S---TT---SGGG-SS--
--S---GGG-SSGGG-SS--
--S---TT--SSGGG-SS--
--S---TT--SSGGG-SS--
--S---TT--SSTTS-SS--
--S---GGG-SSGGG-SS--
--S---TTS--SGGG-SS--
--S---GGG--GGGG-SS--
--S---TT---SGGG-SS--
--S---SSS--GGGS-SS--
--S---TTSTTGGGT-SS--
--S---TT--SSGGG-SS--
--S---TT--STGGG-SS--
--S---TT--SGGGS-SS--
--SS--TT--SGGGG-SS--
--S---TT--SGGGG-SS--
--S---TT--SSGGG-SS--
--S---TT--SGGGG-SS--
--S---TT--STTTT-S---
--S---TT--SHHHH-SS--
--S---TT--SGGGS-SS--
--S---SS-TTSGGG-SS--
--S---TT--STTTT-SS--
--S---TT--SGGGT-SS--
--S---TT-TTHHHH-SS--
--SS--TT-TTHHHH-SS--
--S---TT-TTHHHH-SS--
--SS--TT-TTHHHH-SS--
--S---TT-TTHHHH-SS--
--S---TT-TTGGGS-SS--
--S---TT-TTGGGS-SS--
--S---TT-TTSTTT-SS--
--S---TT--SGGGG-SS--
--S---TT-TTSGGG-SS--
--S---TT--SSTTT-SS--
--S---TT--SSGGG-SS--
--S---TT-TTSTTS-SS--
--S---TT--SSGGG-SS--
--S---TT--SSTTT-SS--
--S---TTSTTGGGG-SS--
--S---GGG-SGGGG-S---
--S---TTS-SGGGS-SS--
--S---TTS--SGGG-SS--
--S---GGG--GGGG-SS--
--S---TTSTTTTTT-SS--
--SS--GGG--GGGG-SS--
--SS--TT-TTSGGG-SS--
--SS--TT--SGGGG-SS--
--S---TT--STTTT-SS--
--S--BTTB-SGGGT-SS--
--S---TT--SGGGS-SS--
--S---TT--SGGGG-SS--
--S---TT--SSGGG-SS--
--S---SS--SGGGG-SS--
--S---TT--SGGGS-SS--
--S---TT--SGGGS-SS--
--SS--TT--SGGGG-SS--
--S---SS--SGGGS-SS--
--S---TT--STTTS-SS--
--S---TT--SSGGG-SS--
--S---TT--SGGGG-SS--
--SS--SS--SGGGS-SS--
--SS--TT--STTTT-SS--
--SS--TT--SSGGG-SS--
--SS--TT--SGGGG-SS--
--SS--TT--SGGGS-SS--
--SS--TT--SHHHH-SS--
--SS--TT--STTTS-SS--
--S---TT-TTGGGS-SS--
--S---SS--SSTTT-SS--
--S---TT--SGGGS-SS--
--SS--SS--SHHHH-SS--
--SS--TT--SSGGG-SS--
--S---TT--SGGGS-S---
--S---TT--STTTT-S---
--S---TT--STTTS-SS--
--S---TT--SHHHH-S---
--S---TT--SGGGG-SS--
--SS--TT--SGGGG-SS--
--SS--TT--SGGGG-SS--
--S---TT--SGGGG-SS--
--SS--TT--STTTS-SS--
--S---SS--SGGGS-SS--
--S---TT-TTGGGS-SS--
--SS--SS--SGGGS-SS--
--S---TT--SGGGT-SS--
--SS--TT--SSGGG-SS--
--SS--TT--SGGGG-SS--
--SS--TT--SGGGG-SS--
--SS--TT--STTTS-SS--
--S---TT--SGGGG-S---
--SS--TT--STTTT-SS--
--SS--SS--GGGGS-SS--
--SS--TT--SGGGS-SS--
--SS--TT--SGGGT-SS--
--S---TT--SGGGG-SS--
--SS--TT--SSTTS-SS--
--SS--TT--SGGGG-SS--
--SS--TT-TTGGGT-SS--
--S---TT---GGGT-SS--
--S---TT-TTGGGG-SS--
--SS--GGGTTGGGS-SS--
--S---GGGTTGGGG-SS--
--SS--GGG-GGGGG-SS--
--SS--STT-GGGGG-SS--
--SS--TT--SGGGG-SS--
--S---GGGTTGGGG-SS--
--SS--GGGTTGGGG-SS--
--S---GGG-GGGGG-SS--
--S---TTSTTGGGT-SS--
--S---TT---GGGT-SS--
--S---TT--S-TTTS-S--
--S---TT----TTT-SS--
--S---TT--S-TTTS-S--
--S---GGG-S-TTT--S--
--S---TT-SS-TTT-SS--
--S---TT-S--TTT-SS--
--S---TT----TTT-SS--
--S---GGGSS-TTT-SS--
--S---TTSSS-TTT-SS--
--S---GGGSS-TTT-SS--
--S---TT--S-TTT-SS--
--S---TT--S-TTT-SS--
--S---TT----TTT-SS--
--S---TT--S-TTT-SS--
--S---TT--S-TTT-SS--
--S---TT--S-TTT-SS--
--S---TT--SSTTT--S--
--S---TT--SSTTT-SS--
--S--STT--S-TTT-SS--
--S---TT--S-TTT-SS--
--S---SS--S-TTT-SS--
--S---TT--S-TTT-SS--
--S---TT--SSTTT-SS--
--S---SS--SSTTT-SS--
--S---SS--S-TTT-SS--
--S---SS--S-TTT-SS--
--SS--SS--S-TTT-SS--
--S---SS-SSSTTS-SS--
--S---S--SSSTTS-SS--
--SS--S--SS-TTT-SS--
--S---SS--S-TTT-SS--
--S---TT--S-TTT-SS--
--SS--SS--S-TTT-SS--
--SS--SS--S-TTT-SS--
--S---TT--S-TTT-SS--
--S---TT--TTTTS-SS--
--S---TT-TTSSSS-SS--
--S---TT--SSTTSSSS--
--SS--TT--SSTTS-SS--
--S---TT-SSGGGS-SS--
--S---TT-SSSTTS-S---
--SS--TT-SSSTTS-SS--
--SS--TT-SSSTTS-SS--
--S---TT-SS-TTS-SS--
--S---TT--SSTTS-SS--
--S---TT--SSTTS-SS--
--S---TT--SSTTS-SS--
--S---TT-SSSTTS-SS--
--S---TT--SSTTS-SS--
--S---TT-SSSTTS-SS--
--S---TT-SSSSSS-SS--
--S---TT-SSSS-S-SS--
------TT--SSTTS-S---
------TT-SSSGGG-S---
--S---TT-SSSTTS-SS--
--S---TT-SSSTTS-S---
--S---S--SSSSSS-SS--
--S---TT-SSSTTS-SS--
--S---TT-SSSTTS-S---
--SS--TT-SSSSSS-S---
--SS--TT-SSSTTS-S---
--S---TT-SSSSSS-SS--
--S---TT-SS-TTS-S---
--S---TT-SSSTTS-S---
--S---TT-SSSTTS-SS--
--S---TT-SSSSSS-SS--
--S---TT-SSSTTS-S---
--S---TT-SSSSSS-S---
--S---TT-SSSTTS-SS--
--S---TT-SS-TTT-S---
--SS--TT-SSSTTS-SS--
--SS--TT-SSSTTS-SS--
--S---TT-SSSTTS-S---
--SS--TT-SSSTTS-SS--
--SS--TT-SS-TTT-SS--
--SS--TT-SSSTTS-SS--
--SS--TT-SSSTTS-SS--
--SS--TT-SSSTTS-SS--
--SS--TT-SSSTTS-SS--
--SS--TT-SSSTTS-SS--
--S---TT-SSSTTT-SS--
--S---TT-SSSTTT-S---
--SS--TT-SSSSSS-SS--
--S---TT-SSSSSS-S---
--S---TT-SSSSSS-SS--
--S---SS-SSSSSS-S---
--S---S--SSS--S-SS--
--S---TT-SSSSSS-S---
--S---TT-SSS-SS-SS--
------TT-SSSTTS-----
------TT-SSSTTS-S---
--S---TT-SSSSSS-S---
--S---TT-SSSSSS-SS--
------TT-SSSTTS-S---
------S--SSSSSS-S---
--S---TT-SS-TTS-S---
------TT-SS-TTS-S---
------TT-SSSTTS-S---
------TT-SSSTTS-S---
------TT-SSSTTS-S---
------TT-SSSTTS-S---
------TT-SSSTTS-S---
------TT-SSSTTT-SS--
------TT-SSSTTS-S---
------TT-SSSTTS-SS--
------TT-SSSSSS-S---
--S---TTSSS-TTS-S---
--S---TT-SSSTTS-S---
--S---SS-SSSTTS-S---
--S---SS-SS-TTS-S---
------TT-SSSTTS-S---
--S---TT-SSSTTS-S---
--S---SS-SSSTTS-S---
------TT-SSSTTS-SS--
------TT-SSSTTS-S---
------TT-SSSTTS-S---
--S---TT-SSSTTS-S---
--S---TT-SSGGGS-S---
--S---SS-SSSTTS-S---
------TT-SS-TTS-S---
------TTSSS-TTS-SS--
------TT-SS-TTS-S---
------TT-SSSTTS-S---
--S---TT-SSSTTS-S---
--S---TT-SSSTTS-SS--
------TT-SSSTTS-S---
--S---TT-SSSTTS-SS--
------TT-SS-TTS--S--
--S---TTSSSGGGS-S---
--S---TTSSS-TTS-S---
--S---TT-SSSTTS-S---
--S---TT-SSSTTS-S---
------TT-SS-TTS-SS--
--S---TTSSSGGGS-SS--
--S---TT-SSSTTS-S---
--S---TT-SS-TTS-S---
--S---TTSSS-TTS-S---
------TT-SSSTTS-S---
------TT-SS-TTS-S---
--S---TTSSSGGGS-S---
------TT-SS-TTS-S---
------TT-SS-TTS-SS--
------TT-SS-TTS-SS--
------TTSSSSSSS-SS--
------TT-SSSTTS-SS--
--S---TTSSSGGGS-SS--
--S---TT-SS-TTS-SS--
--S---TTSSS-TTS-SS--
--S---TTSSSGGGS-S---
--S---TT-SS-TTS-SS--
------TT-SS-TTS-SS--
--S---TT-SSSTTS-SS--
--S---TTSSS-TTS-SS--
------TTSSS-TTS-S---
--S---TT-SS-TTS-S---
--S---TT-SSSTTS-S---
--S---TT-SSSTT--S---
--S---TT-SSSSSS-SS--
------TT-SS-SSS-SS--
------TT-SS-SSS-SS--
------TT-SS-S-S-S---
--S---TTSSS-SS--S---
------TT-SS-SSSSSS--
------TT-SS-S-S-S---
------TT-SS---S-SS--
--S---TTSSS-S-S-SS--
--S---TT-SSS--S-SS--
------TTSSS-SSS-S---
------TT-TT-S-S-SS--
--S---TTSSS-SSS-SS--
------TT-TTTSSS-SS--
---S--TTSSS---S-SS--
--S---TT-TTTSSS-SS--
------TT-SSSTTS-SS--
------S-SSSS--S-SS--
------TTSSSS--S-SS--
------S--SS-SSS-SS--
--TT--SSSSS-S-S-SS--
------TTSSS-S-S-SS--
------TT-SSS--S-SS--
------TT-SS-S-SSS---
------TT-SS-S-S-SS--
------TT-SS-S-S-S---
------TT-SS-S-SSS---
---S--TT-SS---S-S---
------TT-SS---S-S---
------TT-SS-S-S-S---
--S---TT-SSS--S-S---
------TT-SS---S-S---
------TT-SSSSSS-S---
------TT-SS-TTS-S---
--S---TT-SSSTT--SS--
--S---TT-SS-TT--S---
--S---TT-SSTTSS-S---
--S---TT-SS-TTSSSS--
--S---TTSSS-TTS-S---
--S---TT-SSSTT--S---
--S---SS-SS-TT--S---
--S---TT-SS-TTS-SS--
--S---TTSSS-TTS-SS--
--S---TTSSS-TT--SS--
--S---TTSSS-TT--S---
--S---TTSSSTTS--S---
--S---TTSSS-TTS-S---
--S---TTSSS-TTS-S---
--S---TTSSS-TTS-S---
--SS--TT-SS-SS-SSS--
--S---TT-SS-TTS-SS--
--S---TT-SS-TTS-SS--
--S---TTSSS-TTS-SS--
--S---TT-SSSTT--SS--
--S---TT-SS-TT--S---
--S---TT-SS-SSS-SS--
--S---TTSTTTTTSSSS--
--S---TT-TTTSSS-S---
--S---TT-TTTTTSSS---
--S---TT-TTTTTSSSS--
--SS--TTSTTTTT--SS--
--S---TT-TTTTT--SS--
--S---TT-TTTTTS-SS--
--S---TTSTTTTT-SSS--
--S---TT-TTTTTSSSS--
--S---TT-TTTTTSSSS--
--S---TT-TTTTTS-SS--
--S---TT-TTTTTSSSS--
--S---TTSTTTTT-SSS--
--S---TT-SS-TTSSSS--
--S---TT-TTTTTS-S---
--S---TTSSS-TTSSSS--
--S---TT-SSSTTSSSS--
--S---TT-TTTTTSSSS--
--S---TTSTTTTTS-SS--
--S---TTSTTTTTSSS---
--S---TTSTTTTTSSS---
--S---TTSTTTTTSSSS--
--S---TT-TTTSS--S---
--S---TT-TTTTTS-S---
--S---TT-TTTTTS-S---
--S---TT-TTTTTS-S---
--S---TT-TTTTTS-S---
--S---TTSTTTTTS-S---
--S---TT-TTTTTSSS---
--S---TT-TTSSSS-S---
--S---SS-TTTTTS-SS--
--S---TT-TTTSSS-S---
--S---TT-TTTSSS-S---
--S---SS-TTTTTS-S---
--S---TT-TTTTTS-S---
--S---TT-TTTTTS-S---
--S---TTSTTTTTS-S---
--S---TT-TTTTSS-S---
--SS--TT-TTTSSS-S---
--S---TT-TTTSSS-S---
--S---TTSTTTTTS-S---
--S---TT-TTTTTS-S---
--S---TT-TTTTTS-S---
--S---TTSTTTTTS-S---
--SS--TT-TTTTTS-S---
--SS--TT-TTTTT--S---
--S---TT-TTTSSS-SS--
--S---TT-TTTTTS-SS--
--S---TT-TTTTTS-SS--
--S---TTSTTTTT--SS--
--S---TT-SSSSSS-S---
--S---TT-TTTTTS-SS--
--SS--TT-TTTTTS-SS--
--SS--TTSTTTSS--SS--
--S---TT-TTTTTS-SS--
--S---TT-SSSSS--SS--
--SS--TT-SSSSSS-SS--
--S---TT-TTTTTS-SS--
--S---TT-TTSSSS-SS--
--S---TT-TTTTT--SS--
--SS--TT-TTTTTS-SS--
--S---TT-TT-SSS-SS--
--SS--TT-TTTTTS-SS--
--S---TT-TTTTTS-SS--
--S---TT-TTTSSS-S---
--S---TT-TTTSS--S---
------TT-SSSTT--S---
------TT-TTTTT-SS---
--S---SS-TTTTT-SS---
--S---TTSTTTTTS-S---
--S---TT-TTTTTS-S---
--S---SSSTTTSSS-S---
--S---TTSTTTTTS-S---
--S---SSSTTTTTS-S---
--S---TTSSSTTSS-S---
--S---TTSSSTTTSSS---
--S---TTSSSTTSSSS---
--S---TTSSSTTSSSS---
--S---TTSSSTTTS-S---
--S---SSSSSTTTS-S---
--S---TTSTTGGGS-S---
--S---SSSTTTTSS-S---
--S---SSSTTSSSS-S---
--S---SSSTTTTSS-S---
--S---TTSTTTTTS-S---
--S---SSSTTTTTS-S---
--S---SSSGGGGTS-S---
--S---SSSTTTTTS-S---
--S---S-STTGGGS-SS--
--S---SSSGGGGSS-S---
--S---S-SGGGGTS-S---
--S---SSSGGGGTS-S---
--S---SSSSGGGTS-SS--
--S---TTSGGGGTS-S---
--S---TTSGGGGTS-S---
--S---SSSGGGGTS-S---
--S---TTSGGGGTS-SS--
--S---TTSGGGGTS-S---
--S---SSSGGGGTS-S---
--S---TTSGGGGTS-S---
--S---TTSSGGGTS-S---
--S---TTSSSSSSS-SS--
--S---TTSSSSTTS-S---
--S---TTSSSSTTT-S---
--S---TTSSSSTTS-SS--
--S---TTSSSSTTS-S---
--SS--TTSSSSTTS-SS--
--SS--GGGSSSTTS-S---
--S---TTSSSSTTS-S---
--SS--GGGSS-TTS-S---
--SS--GGGSSSTTT-SS--
--SS--GGGSS-SSS-S---
--SS--GGGSS-TTS-S---
--SS--GGGSS-TTS-S---
--S---GGGSS-TTS-SS--
--S---GGGSSSSSS-SS--
--S---GGGSS-SSS-S---
--S---GGGSSSSSS-SS--
--S---TTSSS-SSS-SS--
--S---GGGT-SSSS-SS--
--S---TTT-SSSSS-S---
--S---TTT-SSSSS-S---
--S---TTT--SSSS-S---
--S---TTTT-SSSS-S---
--S---GGGSSSSSS-S---
--S---GGG-SS-SS-S---
--S---GGG-SSSSS-S---
--S---TTT--SSSS-S---
--S---TTT-S-TTS-S---
--S---TTT-S-TTS-S---
--S---TTT-SSSSS-SS--
--S---TTT-S-TTS-S---
--S---TTT-S-TTS-S---
--S---TTT-S-SSS-S---
--S---TTT--STTS-S---
--S---TTT---TTT-S---
--S---TTT---TTS-S---
--S---TTT-S-TTS-S---
--S---TTT---TTS-S---
--S---TTT-SSSSS-S---
--S---SSS---TTSSS---
--S----SS-S-TTSSS---
--S----SS---TTSSS---
--S----SSS-SSSS-SS--
--S----SS-----SSSS--
--S----SS----TT-SS--
--S---TTT-SSGGG-S---
--S----SS----SS-SS--
--S----SSSSSTTS-S---
--S----SSS--SSS-S---
-BS----SSSS-GGG-S-B-
--S----SSSSS--S-S---
--S---SSSSSSSSS-S---
--S----SS-SS--S-S---
--S----SS-SS--S-SS--
--S---SSS-SSTTS-S---
--S----SS-SS-SS-SS--
--S---SSSSSS-TT-SS--
--S----SSS-SSSS-SS--
--S----SS-SS--S-SS--
--S---STTSSSSSS-SS--
--S----SS-SS-SS-SS--
--S----SS-SS--S-SS--
--S----SS--S--S-SS--
--S----SS-SS--S-SS--
--S----SSSSS--S-SS--
--S----SSSSSSSSSSS--
--S----TTSSSTTSSSS--
--SS---SSSSS-SS-SS--
--S----SS--SSSS--S--
--S----SS-SS-TT-SS--
--S----SSSSS--S-SS--
--S----SS-SS--S-SS--
--S----SS-SS-TT-SS--
--S----SS-SS--S-SS--
--S----SS-SS--S-S---
--S----TTSSS-SS-S---
--S---SSS-SS-TT-S---
--S----SS-SS--S-SS--
--S----TTSSS--S-S---
-BS----SSSSSS-S-S-B-
--S----TTS-S-SS-S---
--S----SSS-S-SS-SS--
--S----TT-SS--S-S---
--S----SSSTTS-S-S---
--S----SSSSS-SS-SS--
--S----SSSSS--S-SS--
--S----SS-SSSSS-SS--
--S----SS-SS--S-SS--
--S----SS-SS--S-SS--
--S----SS-SS--S-S---
--S----SS-SSSSS-----
--SS---SS-SSTTS-SS--
--SS---SSSSSTTS-SS--
--S----SS-S-TTSSS---
--S----TTSSSTTS-S---
--S---SSSSSSTTS-S---
--S---SSSSSSTTS-S---
--S---GGGSS-TTS-----
--S---SSSSS-TTS--S--
--SS--STTSS-TTS-----
--S---SSSSSSTTS-S---
--S---SSSSSSTTS-----
--SS---SSSSSTTS-S---
--SS---TTSSSSSS-S---
--SS--SSSSSSSSS-----
--SS---S-SSSTTS-----
--SS---SSSSSTTS-S---
--S---SS-SSSTTS-SS--
--SS--SSSSSSTTS-SS--
--SS--SSSSSSTTS-S---
--SS--STTSS-S-S-S---
--SS--STTSS---S-SS--
--SS---SSSSSSSS-S---
--SS--SSSSSSSSS-S---
--SS--SSSSSSTTS-S---
--S---SSSSSSTTSSSS--
--SS---SSSSSS-SSS---
--SS---SSSSSSSSSS---
--SS--SSSSSSSSS-----
--SS---TTSS-SSSS-S--
--SS--SSS-SSTTS--S--
--SS--SSS-SSTTS--S--
--SS--SSS-SSSTT-----
------SSS-SSTTT-----
--SS--SSS-SSSSS-----
--SS--SSS-SSTTT-----
--SS--SSS-SSTTT--S--
--SS--SSS-SSTTT--S--
--SS--SSS-SSTTT--S--
--S---SSS-SSGGG--S--
--SS---SS-SSGGG-----
--SS--SSS-SSGGG--S--
--SS---SS-S-TTS--S--
--SS---TT-SSGGG-----
--SS---TT-SSGGG-----
--SS--SS--SSSTT-----
--SS--SS--SSTTS-S---
--SS--TTT-SSTTT--S--
--SS--TT--S-TTT-SS--
--SS--SS--S-TTT-SS--
--SS--SS--SSTTT--S--
--SS--SS--SSTTT--S--
--SS--SS-SSSTTT--S--
--SS--SS--SSTTT--S--
--SS--SS--SSGGG--S--
--SS--SS--SSTTT--S--
--SS--SS--SSTTT--S--
--SS--SSSSSSTTT--S--
--SS--SS-SSSTTT--S--
--SS---S-SSSTTT-SS--
--SS---S-SSSTTT--S--
--SS--SSSSSSTTT-SS--
--SS--SS--SSTTT-S---
--S---SS--SSTTT--S--
--SS--SS-SSSTTT-S---
--SS--SS-SSSTTT-SS--
--SS--SS--SSTTT-S---
--SS--SS--SSTTT--S--
--SS--SS--SSTTT-----
--SS--TTTSSSTTT-----
--SS--TTSSSSTTT-----
--SS--TT-SSSTTT--S--
--S---TT--SSTTT--S--
--SS--TTT-SSTTT-----
--S---STT-S-TTT--S--
--S---SS--SSTTT-----
--S---TT--SSTTT-----
--S---TT--S-TTT-----
--SS--TTT-SSTTT-----
--S---TTT-SSTTT--S--
--S---TT--SSTTT-----
--SS--TT--SSTTT--S--
--S---TT--SSTTT--S--
--SS--TT--SSTTT--S--
--SS--TT--S-TTT-SS--
--SS--TT--SSTTT-SS--
--SS--TT--SSTTT-----
--S---TTT-SSTTT-----
--S---TT--S-TTT--S--
--SS--SS--S-TTT-SS--
--SS--TT-SSSTTT-SS--
--SS--TT-SSSTTT--S--
--S---TT--SSTTT-SS--
--S---TT--SSTTT-SS--
--S---GGG-SSTTT--S--
--S---STT-SSTTT--S--
--SS--GGG-SSTTT-SS--
--SS--TTS-SSTTT--S--
--SS--GGG-SSTTT-SS--
--S---GGG-SSTTT--S--
--SS--GGG-SSTTT-SS--
--SS--GGG-SSTTT-SS--
--SS--TT--SSTTT--S--
--SS--TT--S-TTT-SS--
--SS--S--SS-TTT-SS--
--SS--S--SSSTTT-SS--
--SS--S--SSSTTT-SS--
--SS--S--SSSTTT-SS--
--SS--S--SSSTTT--S--
--TT--STTSSSTTT--S--
--SS--SS-SSSTTT--S--
--SS--GGGSSSTTT--S--
--S---S--SSGGGT-SS--
--SS--TT-SSGGGT-SS--
--SS--TTS-SGGGT-SS--
--S---GGG-SGGGT-SS--
--SS--GGG-SGGGT-SS--
--SS--GGG-SGGGT-SS--
--S---TTS-SGGGT--S--
--SS--TTT-SGGGT--S--
--SS--GGG-TTTTT--S--
--SS--GGG-SGGGT--S--
--SS--GGG-SGGGT-SS--
--SS--TT-SSGGGT-SS--
--SS--GGG-SGGGT-SS--
--SS--GGG-SGGGT-SS--
--SS--TTS-SGGGT-SS--
--SS--TT--SGGGT--S--
--SS--TT-SSGGGT--S--
--SS--SS-SSGGGT--S--
--SS--S--SSGGGT-SS--
--SS--SS-SSGGGT-SS--
--S---S--SSGGGT-SS--
--SS--S--SSGGGT-SS--
--SS--TT-SSGGGT-SS--
--S---GGGSSGGGT-SS--
--SS--S--SSGGGT-SS--
--SS--TT--SGGGT-SS--
--SS--TT--SGGGT--S--
--SS--TT--SGGGT--S--
--SS--TTS-SGGGT--S--
--SS--TT--SGGGT-SS--
--SS--GGG-SSTTT-SS--
--SS--TT--SSTTT--S--
--SS--TT--SSTTT--S--
--SS--GGG-SSTTT-SS--
--SS--GGG-SSTTT--S--
--SS--GGG-SSTTT--S--
--SS--GGG-SSTTT--S--
--SS--GGG-SSTTT--S--
--SS--GGG-SSTTT--S--
--SS--GGG-S-TTT-SS--
--SS--TT-SSGGGT-SS--
--SS--TT--SSTTT--S--
--SS--TT-SSSTTT--S--
--SS--TT--SSTTT-SS--
--SS--SS--SSTTT--S--
--SS--TT--SSTTT-SS--
--SS--S--SSSTTT-SS--
--S---S--SSSTTT--S--
--SS--SS--SSTTT-SS--
--SS--S--SSSTTT--S--
--SS--S--SSSTTT-SS--
--SS--S--SSSTTT--S--
--SS--S--SSSTTT--S--
--SS--S--SSSTTT--S--
--SS--S--SSSTTT-SS--
--SS--S--SSSTTT--S--
--S---SS-SSSTTT-SS--
--SS--S--SSSTTT-SS--
--S---S--SSSTTT--S--
--S---S--SSSTTT-S---
--SS--S--SSSTTT-SS--
--SS--SS-SSSTTT-SS--
--SS--SS-SSSTTT-SS--
--SS--S--SSSTTT-SS--
--S---S--SSSTTT--S--
--SS--SS-SSSTTT-SS--
--SS--S--SSSTTT-SS--
--SS--S--SSSTTT--S--
--SS--SS-SSSTTT-SS--
--SS--S--SSSTTT--S--
--SS--TTSSSSTTT--S--
--SS--S-SSSGGGT--S--
--SS--SSSSSGGGT--S--
--SS--SS-SSSTTT--S--
--S---SS-SSSTTT-SS--
--SS--TT-SSSTTT--S--
--SS--TT--SSTTT-SS--
--SS--TT--SSTTT--S--
--SS--SS-SSSTTT--S--
--SS--SS--SSTTT--S--
--SS--SS-SSSTTT-SS--
--SS--TT-SSSTTT-SS--
--SS--SS-SSSTTT-SS--
--SS--SS-SSSTTT--S--
--SS--S--SSSTTT-SS--
--SS--S--SSSTTT--S--
--SS--SS-SSSTTT-SS--
--SS--SS-SSSTTT-SS--
--SS--S--SSSTTT--S--
--SS--S--SSSTTT-SS--
--SS--S--SSSTTT-SS--
--SS--S--SSSTTT-SS--
--SS--S--SSGGGT-SS--
--SS--S--SSSTTT-SS--
--SS--SS-SSSTTT-SS--
--SS--S--SSSTTT-SS--
--SS--S--SSSTTT--S--
--SS--SS-SSSTTT--S--
--S---S--SSSTTT--S--
--SS--S---SSTTT--S--
--SS--S--SSSTTT--S--
--SS--S--SSSTTT--S--
--SS--SS-SSSTTT--S--
--SS--S--SSSTTT-SS--
--S---S--SSSTTT--S--
--S---S--SSSTTT--S--
--SS--SS-SSSTTT--S--
--SS--SS-SSSTTT--S--
--S---S--SSSTTT--S--
--S---S--SSSTTT--S--
--S---S--SSSTTT--S--
--S---SS-SSSTTT-SS--
--SS--S--SSSTTT--S--
--S---SS-SSSTTT--S--
--SS--S--SSSTTT-SS--
--S---SS-SSSTTT-----
--S---S--SSSTTT-SS--
--S---S--SSSTTT-SS--
--S---S--SSSTTT-SS--
--S---S--SS-TTT--S--
--S---SS-SSSTTT-SS--
--S---S--SSSTTT-SS--
--SS--SS-SSSTTT-SS--
--SS--SS-SSSTTT--S--
--SS--SS-SSSTTT--S--
--S---S--SSSTTT-SS--
--SS--S--SSSTTT--S--
--S---S--SSSTTT--S--
--SS--SS--SSTTT--S--
--S---S--SSSTTT--S--
--S---S--SSSTTT-SS--
--S---S--SSSTTT-SS--
--S---S--SSSTTT--S--
--S---SS-SSSTTT-SS--
--SS--SS-SSSTTT--S--
--SS--SS-SSSTTT--S--
--SS--S--SSSTTT--S--
--S---TT--SGGGT--S--
--SS--GGG-SSTTT--S--
--SS--TT--SGGGT--S--
--S---GGG-SSTTT--S--
--SS--TTT-SSTTT--S--
--S---TTS-SSTTT--S--
--SS--GGG-S-TTT-SS--
--S---TTS-SSTTT--S--
--S---TTT-SSTTT--S--
--SS--GGG-SSTTT--S--
--SS--GGG-SSTTT--S--
--SS--GGG-SSTTT--S--
--S---GGG-SSTTT-SS--
--S---TTS-SSTTT-SS--
--S---GGG-SSTTT-SS--
--SS--TT--SSTTT-SS--
--SS--TT-SSSTTT-SS--
--SS--TT-SSSTTT--S--
--S---TT-SSSTTT-SS--
--S---TT-SSSTTT-SS--
--SS--TT--SSTTT--S--
--S---TT-SSSTTT-----
--SS--TTSSSSTTT-----
--SS--STTSSSTTT-----
-BSS--TTSSSSTTT--SB-
--S---TTSSSSTTT-----
--SS--TT-SSSTTT-----
--SS--TTSSSSTTT-----
--SS--TT-SSSTTT--S--
--S---TT-SSSTTT-----
--S---TTSSSSTTT-----
--S---TTSSSSTTT-----
--S---TT-SSSTTT-----
--S---SS-SSSTTT--S--
--SS--TTSSSSTTT-SS--
--SS--TT-SSSTTT--S--
--SS--TT-SSSTTT-----
--SS--TT-SSSTTT--S--
--SS--TTT-SSTTT-S---
--SS--SSSSSSTTT--S--
-BSS--SS-SSSTTT---B-
--SS--TTSSSSTTT-SS--
--SS--TTSSSSTTT-----
--SS--TTSSSSTTT-----
--SS--TT-SSSTTT-----
-BSS--TTSSSSTTT---B-
--SS--TT-SSSTTT-----
-BSS--TT-SSSTTT---B-
--SS--SS-SSSTTT-----
--SS--SS-SSSTTT-----
--SS--SS-SSSTTT-----
--SS--SS-SSSTTT--S--
--SS--SS-SSSTTT-----
--SS--TT-SSSTTT-S---
--SS--TT--SSTTT-----
--SS--TT-SSSSSS-----
-BSS--TTT-SSTTT---B-
--SS--GGG-SSTTT-----
--SS--GGG-SSTTT-----
--SS--TTT-SSTTT-----
--SS--TT--SSTTT-----
--SS--TT-SSSTTT-----
--SS--TTSSSSTTT-----
--SS--TTS-SSTTT-S---
--SS--TTSSSSTTT-----
--SS--TT-SSSTTT-----
--S---TT-SSSTTT-S---
-BSS--TT-SSSTTT---B-
--S---TT-SSSTTT-----
-BSS--TT-SSSTTT---B-
--SS--TTSSSSTTT-SS--
--SS--TT-SSSTTT--S--
--SS--TT-SSSTTT-SS--
--SS--SS-SSSTTT-SS--
--SS--TTSSSSTTT-SS--
--S---TT-SSSTTT-SS--
--SS--TTSSSSTTT-SS--
--SS--TTSSSSTTT-SS--
--S---TT-SSSTTT--S--
--SS--TT-SSSTTT-SS--
--SS--TT-SSSTTT-SS--
--SS--TT-SSSTTT-SS--
--SS--TT-SSSTTT-SS--
--SS--TT-SSSTTT-SS--
--SS--TT-SSSTTT-SS--
--SS--TTSSSSTTT-SS--
--SS--TT-SSSTTT-SS--
--SS--SS-SSSTTT--S--
--SS--TT-SSSTTT-SS--
--S---TT-SSSTTT-SS--
--SS--TT-SSSTTT-SS--
--S---SS-SSSTTT-SS--
--S---TT-SSSTTT-SS--
--SS--TTSSSSTTT--S--
--SS--SS-SSSTTT-SS--
--SS--TTSSSSTTT-SS--
--SS--TT-SSSTTT-SS--
--SS--TT-SSSTTT-SS--
--SS--TT-SSSTTT-SS--
--SS--TT-SSSTTT-SS--
--SS--TT-SSSTTT-SS--
--SS--TT-SSSTTT--S--
--SS--TTSSSSTTT--S--
--SS--SSSSSSTTT--S--
--SS--SSSSSSTTT--S--
--SS--TT-SSSTTT--S--
--SS--TT-SSSTTT-SS--
--S---TTSSSSTTT-SS--
--SS--TT-SSSTTT-SS--
--SS--TTSSSSTTT-SS--
--SS--TT-SSSTTT-SS--
--S---SS-SSSTTT-SS--
--S---TT-SSSTTT-SS--
--SS--SS-SSSTTT-SS--
--S---SSSSSSTTT--S--
--SS--S--SSSTTT-SS--
--SS--S--SSSSSS--S--
--S---SS-SSSSSS-SS--
--S---SS-SSSSSS-SS--
--SS--SSSSSSSSS-SS--
--S---SS-SSSSSS--S--
--S---SSSSSSSSS-SS--
--SS--SS-SSSSSS--S--
--S---SSSSSSSSS-SS--
--SS--SS-SSSSSS-SS--
--S----SSSSSSSS--S--
--S---SSSSSSSSS--S--
--S---SS-SSSSSS--S--
--SS--SS-SSSSSS-SS--
--SS--S--SSSSSS-SS--
--SS--SS-SSSSSS-SS--
--SS--SS-SSSSSS-SS--
--SS--SSSSSSSSS-SS--
--SS--SS-SSSSSS-SS--
--SS--SS-SSS-SS-SS--
--SS--SS-SSS-SS--S--
--SS--SS-SSSSSS--S--
-BS---SSSSSS-SS---B-
--SS--SS-SSSSSS--S--
--SS--SS-SSSSSS--S--
--SS--SS-SSSSSS-SS--
--S---SS-SSSSSS--S--
--SS--S--SSSSSS--S--
--SS--SSSSSSSSS--S--
--SS--S--SSSSSS-SS--
--SS--S--SSSSSS--S--
--SS--SS-SSS-SS--S--
--SS--SS-SSSSSS--S--
--S---SS-SSSSSS--S--
--S---SSSSSSSSS-SS--
--S---SSSSSSSSS-SS--
--S---SSSSSSSSS-SS--
--S---SS-SSSSSS-SS--
--S---SSSSSSSSS-SS--
--S---SS-SSSSSS-SS--
--SS--SS-SSSSSS--S--
--SS--SSSSSSSSS--S--
-BS---SSSSSSSSS---B-
--S---SSSSSSSSS-SS--
--S---SS-SSSSSS-SS--
--S---SS-SSSSSS-SS--
--S---SSSSSSSSS-SS--
--S---SSSSSSSSS-SS--
--S---SS-SSSSSS-SS--
--S---SS-SSSSSS-SS--
--SS--SS-SSSSSS-SS--
--SS--SSSSSSSSS-SS--
--SS--SSSSSSSSS-SS--
--SS--SSSSSSSSS--S--
--SS--SSSSSSSSS-SS--
--S---SS-SSSTTT-SS--
--SS--SS-SSSSSS-SS--
--SS--SS-SSSSSS-SS--
--SS--SSSSSSSSS-SS--
--SS--SS-SSSSSS-SS--
--SS--SS-SSSSSS-SS--
--SS--SS-SSSSSS--S--
--S---SS-SSSSSS--S--
--SS--SS-SSSSSS-SS--
--SS--SS-SSS-SS--S--
--S---S--SSSTTT--S--
--SS--S--SSSSSS--S--
--S---S--SSSTTT--S--
--S---S--SSS-SS--S--
--SS--S--SSSSSS--S--
--SS--SS-SSSSSS-SS--
--SS--SS-SSSSSS-SS--
--S---SS-SSSSSS-SS--
--SS--SS-SSSSSS-SS--
--S---SS-SSSSSS--S--
--S---S--SSSSSS-SS--
--SS--SS-SSSSSS--S--
--S---SS-SSSSSS--S--
--SS--SS-SSSSSS--S--
--SS--SS-SSSSSS--S--
--S---SS-SSS-SS--S--
--S---SS-SSSSSS-SS--
--S---SS-SSSSSS-SS--
--S---SSSSSSSSS--S--
--S---SS-SSSSSS-SS--
--S---SS-SSSSSS-SS--
--SS--SSSSSS-SS--S--
--SS--SSSSSSSSS--S--
--S---SSSSSS-SS--S--
--SS--SS-SSSSSS--S--
--SS--SS-SSSSSS--S--
--SS--SS-SSSSSS--S--
--SS--S--SSSSSS-SS--
--S---SSSSSSSSS--S--
--S---SS-SSSSSS-SS--
--S---SSSSSS-SS--S--
--SS--SS-SSSSSS-SS--
--SS---TTSSS-SS-SS--
--SS--SS-SSS-SS--S--
--S---SS-SSS-SS--S--
--S---SS-SSS-SS--S--
--SS--S--SSS-SS--S--
--SS--S--SSS-SS--S--
--SS--S--SSS-SS-SS--
--S---SS-SSSSSS-SS--
--S---SS-SSS-SS--S--
--SS--SS-SSSSSS--S--
--S---SS-SSS-SS-SS--
--SS--SS-SSS-SS-SS--
--SS--SS-SSS-SS-SS--
--SS--S--SSS-SS-SS--
--S---SS-SSS-SS--S--
--S---SS-SSSSSS--S--
--SS--S--SSS-SS--S--
--S---SS-SSSSSS--S--
--SS--SS-SSSSSS-SS--
--S---SS-SSSSSS-SS--
--S---SS-SSGGGG-SS--
--S---SS-SSSGGG-SS--
--SS--SS-SSHHHH-SS--
--SS--SS--SGGGT--S--
--SS--SS--SSTTT-----
--SS--SS--SHHHH-----
--SS--SS--SHHHH-SS--
--S---SS--SSTTTS-S--
--SS--SS-SSSGGG-S---
--SS--SS-SSSTTT-----
--SS--SS--SSTTT-----
--SS--SS--SSTTT--S--
--SS--SS-SSSTTT-----
--SS--TTT-SSTTT-----
--SS--SS--SSSSS-----
--SS--SS--SSTTT-----
--S---S--SSSTTT-SS--
--S---SS-SSSTTT-SS--
--S---SS-SSSTTT-----
--S---SS-SSSTTT-SS--
--SS--SS-SSSTTT-SS--
--SS--SS--SSTTT-----
--S---SS--SSGGG-SS--
--S---TTS-SSTTT--S--
-BS---STT-SSTTT---B-
--S---SS--SSTTT-----
--S---GGG-SSTTT-----
--S---SSS-SSTTT--S--
--SS--SS--SSTTT--S--
-BSS--SS--SSTTT---B-
--SS--GGG-SSTTT-----
--SS--TT-SSSTTT--S--
--S---TT--SSTTT-----
--SS--TT--SSTTT--S--
--SS--TT--SSTTT--S--
--SS--SS--SSTTT-----
--SS--SS--SSTTT--S--
--SS--TT--SSTTT-----
--SS--TTS-SSTTT-----
--SS--SS-SSSTTT-----
--SS--SS--SSTTT-----
--SS--SS-SSSTTS-S---
--S---SS-SSSTTT-----
--SS--SS--SSTTT-----
--SS--SS--SSTTT-----
--SS--TT--SSTTT-----
--SS--TTS-SSTTT-----
-BSS--SSS-SSTTT---B-
-BSS--TT--SSTTS---B-
--SS--TT-SSSTTT-----
--SS--TTSSSSTTS-----
--SS--SS--SSTTT-----
--SS--TT-SSSTTT-----
--SS--SS-SSSTTS-----
--SS--SS--SSTTT-----
--SS--TT-SSSTTT-----
--SS--SS-SSSTTT-----
--SS--TTSSSSTTT-----
--SS--TTSSSSTTT-----
--SS--TT-SSSTTT-----
--SS--SS-SSSTTT-----
--SS--SS-SSSTTT-----
--SS--GGG-SSGGG-----
--SS--STT-SSTTT-----
--SS--GGG-SSGGG--S--
--SS--TT-SSSTTT-----
--SS--STT-SSTTT-----
--SS--SSSSSSTTT-----
-BSS--SSSSSSTTT---B-
--SS--TTSSSSTTT-----
--SS--GGGSSSSSS-----
--SS--GGGSSSTTS-----
--SS--GGGSSSTTT-----
--SS--GGGTT-TTT-----
--SS--GGGSSSSTT-----
--SS--GGGSS-TTS-----
--SS--STTTTHHHH-----
--SS--GGGSS-TTT-----
--SS--TTSSSSTTT-----
--SS--GGGSS-TTT-----
--SS--GGGSS-TTTS----
--SS--GGGSS-TTT-----
--SS--GGGSSSTTT-----
--SS--GGGSS-TTT-----
--SS--GGGSS-TTT-----
--SS--GGGSSSTTT-----
--SS--GGGSSSTTT-----
-BSS--GGGSS-TTT---B-
-BSS--TTSSS-TTT---B-
--SS--GGGSS-TTT-----
--SS--GGGTT-TTT--S--
--S---TTTSSSTTT--S--
--SS--GGGSS-TTS-S---
--SS--GGG-S-SSS-----
--SS--GGGSS-SSS-S---
--SS--GGGSS-TTS-S---
--S---GGGSS-TTS-SS--
--S---GGGSS-SSS-S---
--SS--GGGSS-TTS-----
--SS--GGGSS-TTS-S---
--SS--GGG-S-TTS--S--
--S---GGGTT-TTS-S---
--S---GGGSS-SSSS-S--
--SS--GGGSS-TTS-S---
--SS--GGGTT-SSS-SS--
--SS--GGGSS-SSS-S---
--SS--GGGSS-TTS-SS--
--SS--TTS-S-SSSSSS--
--SS--GGGSS-SSS-SS--
--SS--GGGSS-SSS-SS--
--S---GGGSS-TTSSSS--
--S---GGGSS-TTS-S---
--SS--GGGSS-TTS-----
--SS--GGGSS-SSS-S---
--SS--TTSSS-TTS-----
--S---GGGSS-TTS-S---
--SS--GGGSS-TTS-S---
--SS--TTT-S-TTS-S---
--SS--STT-S-TTS-S---
--S---GGGTTSTTS-SS--
--SS--GGGSSSTTS-S---
--SS--GGGSS-GGG-S---
--SS--GGGTT-TTT-S---
--SS--GGGSS-TTS-S---
--S---STTSS-TTS-S---
--S---TTT-S-TTS-S---
--SS--GGGSS-TTS-S---
--SS--TTT-S-TTS-SS--
--SS--GGGSS-TTS-S---
--SS--GGGSS-SSS-S---
--SS--GGGSS-SS--S---
--SS--GGGSS-TTS-S---
--S---GGGSS-SS--S---
--SS--GGG-S-TTS-S---
--SS--GGGTT-TTS-S---
--SS--GGG-S-TTS-S---
--S---GGG-S-TTS-S---
--SS--GGGSS-TTS-SS--
--S---GGGTT-TTS-S---
--SS--GGGTT-TTS-SS--
--SS--GGGSS-SSS-S---
--SS--GGGTT-TTS-SS--
--SS--GGGSS-TTS-S---
--SS--GGG-SSSSS-S---
--SS--GGG-SSSTT-----
--SS--GGGSSSTTT-----
---S--GGGSSSTTT--S--
------GGG-SSGGG-SS--
--S---GGGSS-TTS-S---
--S---GGGSS-TTS-S---
--S--SGGGSS-TTSSSS--
--S--SGGGSS-TTS-S---
--S--SGGGSS-TTS-SS--
--S--SGGGSS-TTSSSS--
--S---GGGSS-TTSSSS--
--S---GGG-S-TTS-SS--
--S--SGGGSS-TTSSSS--
--S--SGGGSS-TTSSSS--
--S---GGGSS-TTS-SS--
-----SGGGSS-TTSSSS--
--S--SGGGSSSTTS-SS--
--S---GGGSS-TTSSSS--
--S---GGGSS-TTS-SS--
--S--SGGGSS-TTSSSS--
--S--SGGGSS-TTSSSS--
--S--SGGGSS-TTSSSS--
--S---GGGSS-TTSSSS--
--S---GGGSS-TTSSSS--
--S---GGGTT-TTSSSS--
--S---GGGSS-TTSSSS--
--S--SGGGSS-TTS-SS--
--S--SGGGSS-TTS-SS--
--S--SGGG-S-TTS-SS--
--S--SGGGSS-TTS-SS--
--S---GGGSS-TTS-SS--
--S---GGGSS-TTS-SS--
--S---GGGSS-TTS-SS--
--S---GGGSS-TTS-TT--
--S--SGGGSS-TTS-SS--
--S---GGGSS-TTS-SS--
--S---GGGSS-TTS-SS--
--S---GGGSS-TTS-SS--
--S--SGGGSS-TTS-TT--
--S---GGGSS-TTS-SS--
--S---GGGSS-TTTTSS--
--S--SGGGSS-TTS-SS--
--S--SGGGSS-TTS-SS--
--S--SGGGSS-TTSSSS--
--S--SGGGSS-TTS-SS--
--S---GGGSS-SSS-SS--
--S---TTSSS-TTS-SS--
--S---GGGSS-TTS-SS--
--S---GGGSS-TTS-SS--
--S--SGGGSS-TTS-SS--
--S--SGGGSS-TTS-SS--
--S--SGGGSS-SSS-TT--
--S--SGGGSS-TTS-SS--
--S--SGGGSS-TTS-SS--
--S--SGGGSS-TTS-SS--
--S--SGGGSS-TTS-SS--
--S--SGGGSS-TTS-SS--
--S---GGGSS-TTS-SS--
--S---GGGSS-TTS-SS--
--S---GGGSS-TTS-SS--
--S--SGGGSS-TTS-SS--
--S--SGGGSS-TTS-SS--
--S---GGGSS-TTSSSS--
--S--SGGG-S-TTS-SS--
--S---TTS-S-TTSSSS--
--S--SGGGSS-TT--SS--
--S--SGGG-S-TTS-SS--
--S---GGGSS-TTSSSS--
--S---GGG-S-TTS-SS--
--S--SGGGSS-TTSSSS--
--S---GGG-S-TTSSSS--
--S--SGGGSS-TTSSSS--
--S--SGGGSS-TTS-SS--
--S--SGGGSS-TTSSSS--
--SS--GGGSS-TTSSSS--
--S---TTTSS-TTSSSS--
--SS--GGG-S-TTS-SS--
--SS--GGGSS-TTS-SS--
--S---GGGSS-TTSSSS--
--S---GGG-S-TTS-SS--
--S---GGGSS-TTSSSS--
--SS--GGGSS-TTSSSS--
--S---GGGSS-TTSSSS--
--S---GGGSS-TTSSSS--
--S---TTSSS-TTSSSS--
--S---GGGSS-TTSSSS--
--S---GGGSS-TTSSSS--
--S---GGGSS-TTS-SS--
--S--SGGGSS-TTS-SS--
--S--SGGGSS-TTS-SS--
--S---TTT-S-TTS-SS--
--S--SGGGSS-TTS-TT--
--S--SGGGSS-TTS-SS--
--S--SGGGSS-TTS-SS--
--S--SGGGSS-TTS-SS--
--S---GGGTT-TTS-SS--
--S---GGG-S-TTS-SS--
--S---GGGTT-TTS-SS--
--S--SGGGSS-TTS-TT--
--S--SGGGSS-TTS-SS--
--S--SGGGSS-TTS-SS--
--S---GGGSS-TTS-SS--
--S---GGGSS-TTS-SS--
--S---GGGSS-TTS-TT--
--S---GGG-S-TTS-SS--
--S--SGGGTT-SSS-SS--
--S--SGGGSS-SSS-SS--
--S--SGGGSS-TTS-SS--
--S--SGGGSS-TTS-TT--
--S--SGGGSS-TTS-SS--
--S---GGGSS-SSS-SS--
--S--SGGGSS-TTS-SS--
-----SGGGSS-TTS-S---
--S--SGGGSS-TTS-S---
--S--SGGGSS-TTS-S---
--S---GGGSS-TTS-SS--
--S---GGGSS---S-SS--
--S---GGGSS-TTSSSS--
--S---GGGSS-TTSSSS--
--S---GGGSS-TTS-SS--
--S---GGGSS-TTSSSS--
--S---GGGSS-TTSSSS--
--S---TTT-S-TTS-SS--
------GGGSS-TTS-SS--
--S---GGGSS-TTS-SS--
--S---GGGSS-TTS-SS--
--S--SGGGSS-TTSSSS--
--S---GGGSS-TTSSSS--
--S--SGGGSS-TTSSSS--
--S---GGGSS-TTSSSS--
--S---GGGSS-TTSSSS--
--S---GGGSS-TTS-SS--
--S---GGGSS-TTS-SS--
--S--SGGGSS-TTS-SS--
--S---GGGSS-TTS-SS--
--S--SGGGSS-TTS-SS--
-----SGGGSS-TTTTSS--
--S---GGGSS-TTTTSS--
--S---GGGSS-TTS-SS--
--S---GGGSS-TTS-SS--
--S---GGGSS-TTTTSS--
--S---GGGSS-TTS-SS--
--S--SGGGSS-TTS-SS--
--S---GGGSS-SSS-SS--
--S---GGGSS-SSS-SS--
--S---GGGSS-TTS-SS--
--S--SGGGSS-TTS-SS--
--S--SGGG-S-TTS-SS--
--S--SGGGTT-TTTTSS--
--S--SGGG-S-TTS-SS--
--S--SGGGTT-TTTTSS--
--S--SGGGSS-TTS-SS--
--S---GGGSSSTTS-SS--
--S---GGGSS-SSS-SS--
--S---GGGSS-SSS-SS--
--S---GGGSS-SSS-SS--
--S--SGGGSS-SSS-SS--
--S--SGGGTT-TTS-SS--
--S---GGGSS-SSS-SS--
--S---GGGSS-SSS-SS--
--S---GGGSS-SSS-SS--
--S---GGGSSSSSS-SS--
--S---GGGSS-SSS-SS--
--S--SGGGSS-TTSSSS--
--S---GGGSS-TTS-SS--
--S--SGGGSS-TTS-SS--
--S--SGGGTT-TTS-SS--
--S--SGGGSS-TTS-SS--
--S---GGGSS-SSS-SS--
--S--SGGGSS-SSS-SS--
--S---GGGSS-SSS-SS--
--S---GGGSS-TTS-SS--
--S---TTSSS-SSS-SS--
--S---GGGSS-TTS-SS--
--S---GGGSS-TTS-SS--
--S---GGGSS-TTS-SS--
--S--SGGGSS-SSS-SS--
--S--SGGGSS-TTS-SS--
--S--SGGGSS-SSS-SS--
--S--SGGGSS-SSS-SS--
--S---GGGSS-TTS-SS--
--S---GGGSS-TTS-SS--
--S--SGGGSS-TTS-SS--
--S--SGGGSS-S-SSSS--
--S--SGGGSS-TTS-SS--
--S--SGGGSS-TTSSSS--
--S---GGGSS-SSSSSS--
--S---GGGSS-TTSSSS--
--S---GGGSS-SSSSSS--
--S---GGGSS-TTSSSS--
--S--SGGGSS-SSS-SS--
--S---GGGSS-SSS-SS--
--S---TTSSS-SSS-SS--
--S---GGGSS-SSS-SS--
--S---GGGSSSSSS-SS--
--S---GGGSS--SS-SS--
--S--SGGG-S-SSSSSS--
--S---GGGSS-S-SSSS--
--S---GGGSS-S-S-SS--
--S---GGGSS-SSS-SS--
--S---GGGSS-SSS-SS--
--S---GGGSSSSSS-SS--
--S---GGGSS--SSSSS--
--S---GGGSSS-SS-SS--
--S---GGGSS-SSSSSS--
--S---TTSSSSSSS-SS--
--S---GGGSS--SS-SS--
--S---GGGSS-SSSSSS--
------GGGSS-SSS-SS--
--S---GGGSS-SSSSSS--
--S---GGGSSSS-SSSS--
--S---GGGSS-S-SSSS--
--S---GGGSSSSSS-SS--
--S---GGGSSSSSSSSS--
--S--SGGGSS-TTSSSS--
--S---GGGSS-TTS-SS--
--S--SGGGSS-TTS-SS--
--S---TTSSS-SSSSSS--
--S---GGGSS---S-SS--
--S--SGGGSS-TTS-SS--
--S--SGGGSS-TTSSSS--
--S--SGGGSS-TTS-SS--
--S---GGGSS-SSS-SS--
--S---GGGSS-TTS-SS--
--S---GGGTT-TTS-SS--
--S---GGGSS-TTS-SS--
--S---GGGSS-TTS-SS--
--S--SGGGSS-TTS-SS--
--S---GGGSS-SSS-SS--
--S---GGGSS-SSS-SS--
--S---GGGSS-TTS-TT--
--S---GGGSS-SSS-SS--
--S---GGGSS-TTS-SS--
------GGGSS-SSS-SS--
--S---GGGSS-SSS-SS--
--S---GGGSS-SSS-SS--
--S---GGGSS-TTS-SS--
--S---GGGSS-TTS-SS--
--S--SGGGSS-TTS-SS--
--S---GGGSS-SSS-SS--
--S---GGGSS-SSS-SS--
--S--SGGGSS-SSS-SS--
--S--SGGGTT-SSS-SS--
--S--SGGGSS-TTS-TT--
--S--SGGGSS-TTS-TT--
--S--SGGGSS-TTTTTT--
--S--SGGGSS-TTS-SS--
--S---GGGSS-TTTTSS--
--S--STTSSS-TTS-SS--
--S---GGGSS-SSS-S---
--S---GGGSS-SSS-SS--
--S---GGGSSSTTS-SS--
--S--SGGGTTTTSS-S---
--S---GGGSS--SS-SS--
--S---GGGSS-SSS-SS--
--S---GGGSS---S-SS--
--S---GGGSSS-SS-SS--
--S---GGGSSSSSS-SS--
--S---GGGSSSSSS-SS--
--S---GGGSS--SS-SS--
--S---GGGSSS-SS-SS--
--S---GGGSSS-SS-SS--
--S---GGGSS--SS-SS--
--S---GGGSS--SS-S---
--S---GGGSSS--S-S---
--S---GGGSSSSSS-S---
--S---GGGSSS-SS-S---
--S---GGGSSS-TT-SS--
--S---GGGSS---S-SS--
--S---GGGSS---S-S---
------GGGSSS-SS-S---
--S---GGGSSS--S-S---
--S---GGGSSS--SSS---
--S---GGGSSS--S-SS--
--S---GGGSS---S-SS--
--S---TTSSSS--S-SS--
--S---GGGSSSSSS-SS--
--S---GGGSS-S-SSSS--
------GGGSS---S-SS--
--S---GGGSSSSSS-SS--
--S---GGGSSS-SS-S---
--S---GGGSS-SSS-S---
--S---GGGSS-SSS-S---
--S---GGGSS---S-SS--
--S---GGGSSSSSS-SS--
--S---GGGSSSSSS-SS--
--S---GGGSSSSSS-S---
--S---GGGSSS-SS-S---
--S--SGGGSSSSSS-S---
--S---GGGSSSSSS-S---
--S---GGGSSS-SS-S---
--S---GGGSS-SSS-S---
--S---GGGSSSSSS-S---
--S---GGGSS--SS-S---
--S---TT-SSSSSS-S---
--S---GGGSSS-SS-S---
--S---GGGSS--SS-S---
--S---GGGSSSSSS-SS--
--S---GGGSSS--S-SS--
--S---GGGSS---SSS---
--S---GGGSS--SS-S---
--S---GGGSSS-SS-SS--
--S---GGGSS---S-S---
--S--SGGGSS---SSSS--
--S---GGGSS--SS-SS--
--S---GGGSSS-SS-SS--
--S---GGGSSS-SS--S--
--S--SGGGSS---S-SS--
--S---GGGSS---S--S--
--S---GGGSS---S-SS--
--S---TTTSS---S-SS--
--S---GGGSS--SS--S--
--S---GGGSS--TT-SS--
--S---GGGSSS-SS--S--
--S---GGGSSS-SS--S--
--S---GGGSSS-SS-SS--
--S---GGGSSS-SS-SS--
------GGGSSS-SS-SS--
--S---GGGSSSSSS-SS--
--S---GGGSS--SS-SS--
--S---GGGSS---S-SS--
--S---GGGSS-S-SS-S--
--S---GGGSS--SSS-S--
--S---GGGSS--SS-SS--
--S---GGGSS-SSSS-S--
--S---GGGSS-SSSS-S--
--S---GGGSSSSSSSSS--
--S---GGGSS--SSS-S--
--S---GGGSS---SSSS--
--S---GGGSS-SSS-SS--
--S---GGGSS--SSS-S--
--S---GGGSS---SSSS--
--S---GGGSSS-SSSSS--
--S---GGGSS-SSS-SS--
--S---GGGSS-SSSSSS--
--S---GGGSS-SSSSSS--
--S---GGGSSSSSTTTT--
--S---GGGSSSSTTSTT--
------GGGSSS-SS-SS--
--S---GGGSSS-SS-SS--
--S---GGGSSS-SS-SS--
--S---GGGSS-SSSS-S--
--S---GGGSS-SSS-SS--
--S---GGGSSSSSS--S--
--S--SGGGSS-SSS-SS--
------GGGSS-TTS-TT--
------GGGSS---S-TT--
------GGGSS-S-S-SS--
------GGGSS-S-SSTT--
------GGGSS-SSSSSS--
--S---GGGSS-S-SSSS--
------GGGSS-S-SSSS--
--S---GGGSS-SSS-SS--
------GGGSS-S-S-SS--
------GGGSS--SS-SS--
------GGGSS-S-SSSS--
------GGGSS-S-S-SS--
------GGGSS-S-SSSS--
--S---GGGSS-SSS-SS--
------GGGSS---SSTT--
------GGGSS-S-S-SS--
------GGGSS-SSS-SS--
------GGGSS---SSTT--
------GGGSS-S-SSSS--
------GGGSS-SSSSTT--
------GGGSS-SSS-TT--
--S---GGGSS-S-S-SS--
------GGGSS-S-SSS---
------GGGSS-SSSSTT--
------GGGSS-SSSSSS--
------GGGSS--SSSSS--
------GGGSS-S-SSTT--
------GGGSS-SSSSTT--
------GGGSS-SSSSSS--
------GGGSS--TTSSS--
------GGGSS-SSSSSS--
------GGGSS-SSSSTT--
--S---GGGSS-SSSSTT--
------GGGSS-S-SSSS--
------GGGSS-SSS-SS--
------TTSSS-SSSSTT--
--S---GGGSS-S-SSSS--
------GGGSS-SSSSSS--
--S---GGGSS-S-SSSS--
-----SGGGSS-S-SSSS--
------GGGTT-S-SSSS--
------GGGSS-S-SSSS--
------TTSSS-SSSSSS--
------GGGSS-S-SSSS--
------GGGSS-SSS-SS--
------GGGSS-SSSSTT--
--S---GGGSS-S-SSSS--
------GGGSS-S-SSSS--
--S---TTTSS-S-SSSS--
------GGGSS-S-SSSS--
--S---GGGSS---SSTT--
--S---GGGTT--SSSSS--
--S---GGGSS-SSSSSS--
--S---GGGSS-S-SSSS--
------GGGSS-S-SSSS--
--S---GGGSS-SSSSSS--
--S---GGGSS-SSS-SS--
--S---GGGSS-SSSSSS--
--S--SGGGSS-S-S-SS--
------GGGSS-S-SSSS--
------GGGSSSS-SSSS--
--S---GGGSS-S-SSSS--
------GGGSS--SS-SS--
------GGGSS-SSSSSS--
--S---GGGSSSSSS-SS--
--S---GGGSS-SSS-SS--
------GGGSS-S-S-SS--
------GGGSS-SSS-SS--
-----SGGGTT---S-SS--
------GGGSS---SSSS--
-----SGGGSS-TTS-TT--
--S---GGGSS---S-TT--
------GGGSS---S-SS--
--S---GGGSS-SSS-SS--
------GGGTT-----SS--
------GGGSS-----SS--
------GGGSS-S-SSTT--
--S---GGGSS----STT--
-----SGGGSS---S-SS--
--S---GGGSS-SSSSTT--
------GGGSS---SSSS--
------GGGSS---S-SS--
--S---GGGSS-SS-SSS--
------GGGSS----STT--
------GGGSS-----TT--
------GGGSS-S-SSSS--
------GGGSS-SS-STT--
------GGGSS-S---TT--
------GGGSS-SSSSTT--
------TTSSS-S-S-TT--
------GGGTT-S-SSSS--
--S---GGGSS-SSSSTT--
------GGGSS-S-SSTT--
------GGGTT-S-SSTT--
--S---GGGSS----STT--
--S--SGGGSS-TTSSTT--
------GGGSS---SSTT--
------GGGSS---SSTT--
------GGGSS---SSTT--
------GGGSS-S--SSS--
------GGGSS-S-SSSS--
------GGGTT----STT--
------GGGSS----STT--
------GGGSS----STT--
------GGGSS---SSTT--
------GGGTT----STT--
------GGGTT---SSTT--
------GGGSS-S-SSTT--
------GGGSS-SSS-SS--
--S---GGGSS-S-SSSS--
--S---GGGSS---SSTT--
------GGGSS-TTSSSS--
------GGGSS-S-SSTT--
------GGGSS-S-SSTT--
------GGGSS---SSTT--
------GGGSS-S-SSTT--
------GGGSS-S-SSTT--
------GGGTT---SSTT--
-----SGGGSS-TTSSTT--
------GGGSS-S-SSTT--
-----SGGGTT-TTSSTT--
-----SGGGSS-TTSSTT--
------GGGSS-S-SSTT--
------GGG-S-TTSSTT--
------GGGSS-TTSSTT--
--S--SGGGSS-S-SSSS--
------GGGSS-S-SSTT--
------GGGSS-S-SSSS--
--S---GGGSS-TTSSTT--
--S---GGGSS-S-SSTT--
------GGGSS-TTSS-S--
-----SGGGSS-TTSSTT--
------GGGSS-S-SSTT--
--S---GGGSS-SSSSTT--
------GGGSS-S-SSTT--
--S--STTSSS-TTSSTT--
------GGGSS-SSSSSS--
------GGGSS-S-SSSS--
-----SGGGSS-TTSSTT--
-----SGGGSS-TTSSTT--
------GGGSS-TTSSSS--
--S---GGGSSSTTSSTT--
--S---GGGSS-TTSSTT--
------STTSS-TTSSSS--
--S---TTTSS-TTSSTT--
------GGGSS-TTSSSS--
--S--SGGGSS-TTSSTT--
-----SGGGSS-SSSSTT--
--S--SGGGSS-TTSSSS--
--S--SGGGSS-TTSSSS--
--S---GGGSS-SSSSTT--
--S---GGGSS-SSSSSS--
--S---GGGSS-SSSSSS--
--S--SGGGSS-TTSSSS--
--S--SGGGSS-SSSSSS--
--S---GGGSS-TTSSSS--
--S---GGGSS-SSSSSS--
--S---GGGSS-SSSSSS--
--S---GGGSS-TTSSTT--
--S---GGGSS-TTSSSS--
-----SGGGSS-TTSSSS--
--S---GGGSS-TTSSSS--
-----SGGGSS-S-SSSS--
-----SGGGSS--SSSSS--
--S---GGGSS-TTSS-S--
--S---GGGSS-S-SSTT--
--S--STTSSS-TTSSTT--
--S---GGGSS---SSSS--
--S---GGGSS-TTSSTT--
--S---GGGSS-TTSSTT--
--S---GGGSS-SSSSTT--
--S---GGGSSSSSSSSS--
------GGGSS-TTSSTT--
--S---GGGSS-TTSSSS--
--S---GGGSS-TTSSSS--
--S---GGGSS-TTSSSS--
--S--SGGGSS-SSSSTT--
-----SGGGSS-TTSSSS--
--S--SGGGSS-TTSSSS--
--S---GGGSS--SSSSS--
--S---GGGSS-SSSSSS--
--S--SGGGSS-TTSSTT--
--S--SGGGSS-TTSS-S--
--S---TTTSS-TTSS----
-----SGGGSS-TTSS-S--
------GGGSS-TTSS----
------GGGSS-S-SS----
--S---GGGSS-TTSS----
--S---GGGSS-SSSS----
--S---GGGSS-SSSSTT--
--S---GGGSS-SSSS-S--
--S--SGGGSS-TT-STT--
--S--SGGGSS-SS-SSS--
------GGGSS-TT--SS--
--S---GGGSS-S--SSS--
--S---GGGSS-SSS-SS--
------GGGSS-SSSSTT--
--S---GGGSS-SS-SSS--
--S---GGGSS-SSSSSS--
--S---GGGSS-SSSSSS--
------GGGSS-S-SSSS--
--S---GGGSS-SSSSTT--
--S---GGGSS-SSSSTT--
--S---TTSSS-SSSSSS--
--S---GGGSS-S-SSSS--
--S---GGGSS-SSSSSS--
--S---GGGSS-SSSSSS--
--S---GGGSS-SSSSSS--
--S---TTSTT-S-SSTT--
--S---GGGSS-SSSSSS--
------GGGSS-SSSSTT--
--S---GGGSS-SSSSTT--
--S---GGGSS-SSSSSS--
--S---GGGSS-TTSSTT--
--S---GGGSS-SSSSTT--
--SS--GGGSS-S-SSSS--
--S---GGGSSSSSSSTT--
--S---GGGSS-SSSSTT--
--S---GGGSS-SSSSSS--
--S---GGGSSSTTSSTT--
--S---GGGSS-S-SSTT--
--S---GGGSSSSSSSSS--
--S---GGGSSS--SSSS--
--S---GGGSS---SSTT--
--S---GGGSSS--SSSS--
--S---GGGSSS--SSSS--
--S---GGGSSS--SSSS--
--S---GGGSSS--SSSS--
--S---GGGSSS-TTSSS--
--S---GGGSSSSSSSSS--
--S---GGGSS---SSTT--
--S---GGGSS---SSSS--
--S---GGGSSSTTSSSS--
--S---GGGSS-S-SSTT--
--S---TTSSSS--SSTT--
------GGGSSSSSSSSS--
------GGGSS---SSSS--
------GGGSS-SSSSTT--
------GGGSSSSSSSSS--
------GGGSSSSSS-SS--
------GGGSSSSSSSSS--
------GGGSSSSSSSSS--
------GGGSSSSSSSSS--
------GGGSSSTTSSTT--
------TTSSS--SSSTT--
------GGGSSSTTSSSS--
------GGGSS-TTSSTT--
------GGGSS-TTSSTT--
------GGGSSSTTSSSS--
------GGGSSSTTSSSS--
------GGGSS-TTSSSS--
------GGGSS-TTSSSS--
------GGGSS-TTSSTT--
------GGGSS-TTSSSS--
------GGGSS-TTSSTT--
------GGGSS-TTSSSS--
------GGGSS-TTSSSS--
------GGG-S-TTSSSS--
------GGGSS-TTSSS---
------GGGSS-TTSSSS--
------GGGSS-TTS-SS--
------GGGSS-TTSS-S--
------GGGSS-TTSSSS--
------GGGSS-TTSSSS--
------GGGTT-TTSS-S--
------GGGSS-SSSS-S--
--S---GGGSSSTTSS-S--
--S---GGGSSSTTSS-S--
--S---GGGSS-TTSS-S--
--SS--GGGSS-TTSS-S--
--SS--GGGSSSTTSS-S--
--S---GGGSSSSSSS-S--
--S---GGGSS-TTSS-S--
------GGGSS-TTSS-S--
------GGG-S-TTSS-S--
------GGGSS-SSSS-S--
--SS--GGGSSSSSSS-S--
--SS--GGGSS-TTSS-S--
--SS--GGG-S---SSSS--
--SS--GGGSS--STTTT--
--SS--GGG-S---SSTT--
--SS--GGG-S---SSTT--
--SS--TT-SS---TTTT--
--SS--GGGTT---SSTT--
--S---GGG-S---SSTT--
--S---GGG-S---S-TT--
--S---GGGSS---S-TT--
--S---GGGSS---S-TT--
--S---STT-S---TT-S--
--S---GGGSS---SSTT--
--S---TTS-S---TTTT--
--S---GGG-S-GGGG-S--
--S---GGG-S---TTSS--
--S---GGGSS---TTTT--
--S---GGGSS---TT-S--
--S---GGGSS---S-TT--
--S---GGGSS--STTTT--
--SS--GGGSS--GGGTT--
--S---GGGSSS-GGG-S--
------GGG-SS-TTTSS--
------GGGSSS-GGGSS--
--S---GGG-S-GGGGSS--
--S---GGGSS--TTTSS--
--SS--GGGSS--GGGS---
--S---GGGSS-TTTTSS--
--S---GGGSS--GGGSS--
--S---GGGSS--TTTSS--
--S---GGGSS--TTTSS--
--SS--GGGSS--TTTSS--
--S---GGGSS-GGGTSS--
--SS--GGGSS-TTTTSS--
--TT--GGGSS--TTTSS--
--TT--GGGSS--TTTSS--
--TT--GGGSS--TTTSS--
--TT--GGGSS--TTTS---
--TT--GGGSS--STTSS--
--TT--GGGSS-TTTTSS--
--TT--GGG-S--TTTSS--
------GGGSS--TTTSS--
------GGGSS--TTTSS--
--TT--GGGSS--TTTSS--
---S--GGGSS--TTTSS--
--TT--GGGSS--TTTSS--
--TT--GGGSS--TTTSS--
--TT--GGGSS--TTTSS--
--TT--GGGSS--TTTTT--
--TT--GGGSS--TTTSS--
------GGGSS--TTTSS--
---S--GGGSSS-TTTSS--
--TT--GGGSS--TTTSS--
--TT--GGGSS--TTTSS--
--TT--TTSSSS-TTTSS--
--TT--GGGSS--TTTS---
--TT--GGGSS--TTTSS--
--TT--GGGSS--TTTS---
--TT--GGGSS--TTTSS--
------TTSTT--TTTSS--
-GGG--GGG-S--TTTSS--
------GGGSS--TTTSS--
------GGGSS--TTTSS--
--TT--GGGSS--TTTSS--
--TT--GGGSS--TTTSS--
--S---TT-SSS-TTTSS--
--TT--GGGSS--TTTSS--
--TT--GGGSS--TTTSS--
-TTS--GGGSS--TTTSS--
--SS--TTSSSS-TTTSS--
--SS--GGGSS--TTTSS--
--SS--GGGSS--TTTSS--
--TT--TT-SS--TTTSS--
------TTSSSS-TTTSS--
--S---TTSSSS-TTTSS--
--S---SSSSSS-TTTSS--
--SS--GGGSS--TTTSS--
--SS--GGG-S--TTTSS--
--SS--GGGSS--TTTSS--
--SS--TTSSS--TTTSS--
--SS--GGGSS--TTTSS--
-TT---GGGSS--TTTS---
-TT---GGGSS--TTTSS--
------GGGSS--TTTSS--
------GGGSS--TTTSS--
------TTSSS--TTTS---
--TT--TTSSS--TTTSS--
--S---GGGSS--TTTSS--
--TT--TTSTT--TTTSS--
--S---GGGSS--TTTSS--
--TT--GGGSSS-TTTSS--
--SS--GGGTT--TTTSS--
-GGG--GGGSS--TTTS---
-TT---GGGSS--TTTS---
-TTS--TTSSS--TTTSS--
-GGG--GGGSS--TTTSS--
-GGG--GGGSS--TTTSS--
-GGG--TT-SS--TTTS---
-GGG--GGGSS--TTTSS--
--TT--GGGSS--TTTSS--
------STTSS--TTTSS--
-TT---GGGSS--TTTS---
--SS--GGGSS--TTTSS--
--SS--GGGSS--TTTSS--
-TT---GGGSSS-TTTSS--
-TTS--GGGSS--TTTS---
--SS--GGGSSS-TTTSS--
--SS--GGGSSS-TTTS---
------GGGSS--TTTSS--
------STTSSS-TTTSS--
------GGGSS--TTTSS--
------STTSS--TTTSS--
--S---GGGSSS-TTTSS--
--S---GGGSSS-TTTSS--
--S---TTSSS--TTTSS--
--S---GGGSS--TTTSS--
--S---GGGSS--TTTSS--
--S---GGGSS--TTTSS--
--S---TTSSS--TTTS---
------SSSSS--TTTS---
--S---TTSSS--TTTSS--
--S---GGGSS--TTTSS--
--S---GGGSSS-TTTS---
--S---GGGSS--TTTS---
--S---GGGSS--TTTSS--
--S---GGGSS--TTTSS--
--S---GGGSS--TTTSS--
--S---GGGSS--TTTSS--
--S---GGGSS--TTTSS--
--S---GGGSS--TTTSS--
--S---GGGSS--TTTSS--
--S---GGGSS--SSSSS--
--S---GGGSS--TTTSS--
--S---GGGSS--TTTSS--
------GGGSS--TTTSS--
------GGGSS--TTTSS--
--S---GGGSS--TTTS---
--S---GGGSS--TTTSS--
--S---GGGSS--TTTSS--
--S---GGGSS--TTTSS--
--S---GGGSS--TTTSS--
------GGGSS--TTTSS--
--S---GGGSS--TTTSS--
--S---GGGSS--TTTSS--
--S---GGGSS--TTTSS--
--S---GGGSS--TTTSS--
--S---GGGSS--TTTSS--
--S---GGGSS--TTTS---
--S---GGGSS--TTTS---
--S---TT-SS--TTTS---
--S---GGGSS--TTTS---
--S---GGGSS--TTTS---
--S---GGGSS--TTTS---
--S---GGGSS--TTTS---
--S---GGGSS--TTTS---
--S---GGG-S--TTTSS--
--S---GGGSS--TTTS---
--S---GGGSS--TTTS---
--S---GGGSS--TTTSS--
--S---GGGSS--TTTSS--
--S---GGGSS--TTTSS--
--S---GGG-S--TTTSS--
--S---GGGSS--TTTSS--
--S---GGGSS--TTTSS--
--S---GGGSS--TTTSS--
--S---GGGSS--TTTSS--
--S---GGGSS--TTTSS--
--S---GGGSS--TTTSS--
--S---GGGSSS-TTTSS--
--S---GGGSSS-TTTS---
--S---GGGSSS-TTTSS--
--S---GGGSSS-TTTSS--
--S---GGGSS--TTTSS--
--S---GGGTTTTTTTSS--
--S---GGGSSS-TTTSS--
--SS--TTSSSS-TTTSS--
--S---TTSSSS-TTTSS--
--S---GGGSSS-TTTSS--
--S---GGGSSS-TTTSS--
--S---GGGSSS-TTTS---
--S---GGGSSS-TTTSS--
------GGGSS--TTTSS--
--S---GGGSS--TTTS---
--S---GGGSS--TTTS---
--S---GGG-SS-TTTS---
--S---GGG-SS-TTTSS--
--S---GGGSS--TTTS---
--S---GGGSS--TTTSS--
------GGGSS--TTTSS--
------STTSSS-TTTSS--
------GGGSS--TTTSS--
------GGGSS--TTTSS--
------GGGSSS-TTTSS--
--S---GGGSS--TTTSS--
--S---GGGSS--TTTSS--
--S---GGGSS--TTTSS--
--S---GGGSS--TTTSS--
--S---GGGTT--TTTSS--
--S---GGGSS--TTTSS--
--S---GGGSS--TTTSS--
--S---GGGSS--TTTSS--
--S---GGGSS--TTTSS--
--S---GGGSS--TTTSS--
--S---GGG-S--TTTSS--
--S---GGGSS--TTTSS--
--S---GGG-S--TTTSS--
--S---GGGSSS-TTTS---
--S---GGGSS--TTTSS--
--S---GGGSS--TTTSS--
--S---GGGSS--TTTSS--
--S---GGGSS--TTTSS--
--S---GGG-S--TTTSS--
--S---GGGSS--TTTTT--
--S---GGGSS--TTTSS--
--S---GGGSS--TTTTT--
--S---GGGSS--TTTSS--
--S---GGGSS--TTTTT--
--S---GGGSS--TTTSS--
--S---GGGSS--TTTTT--
--S---GGGSS--TTTTT--
--S---GGGSS--TTTSS--
--S---GGGTT--TTTTT--
--S---GGGTT--TTTTT--
--SS--GGGTT--TTTTT--
--S---GGG-S--TTTTT--
--S---GGGSS--TTTTT--
--S---GGGTT--TTTTT--
--S---SS-TT--TTTTT--
--S---SS-GGG-TTTTT--
--S---TT-GGG-TTTTT--
--S---TT-GGG-TTTSS--
--S---TTSTTS-GGGTT--
--S---SS-TTS-TTSSS--
--S---TT-TTT-GGGTT--
--S---TT-GGG--TTTT--
--S---TTSGGGGGGGTT--
--S---TT-TT--GGGTT--
--S---TTSGGG--TTTT--
--S---GGGTTS-TTSTT--
--S---GGGTTS--TTTT--
--S---GGGGGG-GGGSS--
--S---GGGGGG-GGGS---
--S---GGGTT--TTSSS--
--S---GGGGGG-GGGSS--
--S---TT--S--GGGSS--
--S---TT-TT--GGGSS--
--S---GGGTT--STTSS--
--S---GGGTTS-GGGSS--
--SS--GGGTT--GGGSS--
--SS--TTSSS--GGGSS--
--SS--TTSTT--TTSSS--
--S---GGGTT---TTSS--
--SS--STTTTS--TTSS--
--SS--GGGTTS-SSSSS--
--SS--GGGTTS-SSSSS--
--SS--GGGTTS-SSSSS--
--SS--GGGTTS-STTSS--
--SS--GGGTTS-SSSSS--
--SS--TT-TT--SSSSS--
--SSS-TT-TTS-SSTTT--
--SS--GGGTTS-SSTTTT-
------SS--SS-SSSSS--
------TT--S--SSSSS--
------TT--S--SSSSS--
--S---SSS-S--SSSSS--
--SS---S-SS--SSSSS--
-------SS-S--SSTTTT-
--S---SSS-S--SSSSS--
-------SS-S--SSSSS--
--SS--SSS-S--SSSSS--
------SSS-S--SSTTTT-
-------SS-S--SSSSS--
-------SS-S--SSSSS--
---S---SS-S--SSSSS--
--SS---SSSS--SSSSS--
--SS--SS-SS--SSSSS--
--SS--SS-SS--SSSSS--
--SS--TT--S--SSSSS--
--SS--TT--S--SSSS---
--S----SS-S--SSSS---
--S---SSS-S--TTSS---
-------S--S--SSSS---
-------SS-S--SSSS---
------SS--SS-SSSSS--
------SS--SS-SSSSS--
-------SS-S--SSSS---
--S---SS--S--SSSSS--
--S----S--SS-SSSS---
------SS--SS-SSSSS--
------SS--SS-SSSS---
------SS--SS-SSSS---
------TT--TT-SSSS---
--S---SS--SS-SSSS---
------TT--SS-SSSSS--
------TT-TT--SSSSS--
------TT--SS-SSSSS--
------TT--SS-SSSS---
------TT--S--SSSSS--
--S---TT-SS---SSSS--
------TT--SS--SSSS--
--S---TT--SS-SSSSS--
--S---TT-TT--SSSSS--
--S---TT--S---SSSS--
--S---SS--SS-SSSSS--
--S---TT--SS-SSSSS--
--SS--GGG-SS-SSSSS--
--SS--TTGGGS-SSSSS--
--SS--GGGTTS-SSSSS--
--S---GGGTTS-SSSSS--
--SS--GGGTTS-SSSSS--
--S---GGGTT--SSSSS--
--SS--TT-TTS-SSSSS--
--SS--GGGTTS-SSSSS--
--S---TT-SS--SSSSS--
--SS--GGGTT---SSSS--
--SS--GGGTT--SSSS---
--S---GGGTT----SS---
--SS--GGG-S----SSS--
--SS--GGGTT---SSSS--
--SS--GGGTT--SSSSS--
--SS--GGGTT--SSSSS--
--SS--GGGTT---SSS---
--SS--GGGTT---SSS---
--SS--GGGTTS-SSSSS--
--SS--TTTTTS-SSSSS--
--S---TTTTTS-SSSS---
--SS--TTSSSS-SSSS---
--SS--TTS-S---SSSS--
--SS--TTSSSS--SSS---
--SS--TT-SSS-SSSSS--
--SS--GGGSS--SSSSS--
---S--GGG-SS-SSSSS--
--SS--TTTSSS-SSSSS--
---S--TTSSSS-SSSSS--
--SS--TTTSSS-SSSSS--
--SS--TT-SSS-SSSSS--
---S--TTSSSS-SSSSS--
---S--GGGSSS-SSSSS--
---S--TT-SSS-SSSSS--
---S--TTTTSS-SSSSS--
---S--GGG-SS-SSSS---
---S--TTS-SS-SSSSS--
------GGG-SS-SSSSS--
---S--GGG-SS-SSSSS--
------GGG-SS-SSSSS--
---S--GGG-SS-SSSSS--
---S--TT--SS-SSSS---
---S--TT--SS-SSSSS--
---S--TT--SS-SSSSS--
---S--TTS-SS-SSSSS--
---S--TT--SS-SSSSS--
---S--GGG-SS-SSSSS--
---S--GGG-SS--SSSS--
------TT--SS-SSSSS--
------TTS-SS-SSSSS--
---S--GGG-SS-SSSSS--
---S--GGGSSS-SSSSS--
---S--GGGTTS--SSSS--
---S--GGGTTS-SSSSS--
---S--GGGTTS--SSSS--
---S--GGGTTS-SSSSS--
--SS--GGGSS--SSSSS--
---S--GGGTTS-SSSSS--
---S--GGGTTS-SSSSS--
---S--TT-SSS-SSSSS--
---S--TTSTTS-SSSSS--
--SS--GGGSSS--SSSS--
---S--GGGSSS--SSSS--
--SS--TTTTTS-TTSSS--
--SS--TTSTTS--SSSS--
---S--GGGTTS-SSSSS--
--SS--TTSTTS-SSSSS--
---S--GGGTTS--SSSS--
---S--GGGTTS--SSSS--
---S--GGGTTS--SSSS--
--SS--GGGSSS-SSSS---
---S--TTSTTS-TTSSS--
---S--TTTTTS-SSSSS--
--SS--GGGSSS-TTTSS--
--SS--GGGTTS--SSSS--
---S--GGGTT---SSSS--
---S--TT-TT---SSSS--
---S--TT-TT--TTSSS--
---S--GGGTTS-SSSSS--
---S--TTTTTS-SSSSS--
--SS--GGGSSS-SSSSS--
---S--GGGTTS--SSSS--
---S--GGGTTS-GGGSS--
---S--TT-TTSSGGGSS--
---S--TTTTTS-SSSSS--
---S--GGGTTS-SSSSS--
---S--TT-TTS-SSSSS--
---S--TT-SSS--SSSS--
--SS--GGGSSS-SSSSS--
--SS--GGGTTS-SSSSS--
--SS--GGGTT--SSSSS--
--SS--TTTTTS--SSSS--
---S--GGGTTS--SSSS--
--SS--GGGTTS-SSSSS--
--SS--GGGTTS--SSS---
--SS--GGGTTS--SSS---
--SS--GGGTT---SSSS--
---S--GGGTT---SSSS--
---S--GGGTTS-SSSSS--
---S--TTTTTS-SSSSS--
--SS--TT-TTS--SSSS--
---S--GGGTTS-SSSSS--
---S--GGGSSS--SSSS--
---S--GGGSSS-STTSS--
---S--GGGTTS-SSSSS--
---S--TTS-SS-GGGSS--
---S--GGGTTS-GGGSS--
---S--GGGTTS-GGGSS--
---S--GGGTTS-GGGSS--
---S--GGGTTS-GGGSS--
---S--GGGTTS-TTTSS--
---S--GGGTTS-TTTSS--
---S--GGGTTS-GGGTT--
---S--TTSTTS-GGGSS--
---S--GGGTTS-TTTTT--
---S--STTTTS-TTTTT--
---S--GGGTTS-TTTTT--
---S--GGGTTS-TTTSS--
---S--GGGTTS-TTTTT--
---S--GGGTTS-TTTTT--
---S--GGGTT--GGGTT--
---S--GGGTTS-TTTTT--
---S--GGGTTS-GGGSS--
---S--GGGTTS-TTTSS--
---S--GGGTTS-TTTTT--
---S--GGGTTS-TTTTT--
---S--GGGTTS-TTTTT--
------GGGTTS-TTTTT--
---S--GGGTTS-GGGSS--
---S--GGGTTS-TTTTT--
---S--GGGTTS-GGGTT--
------TTSTTS-TTTTT--
---S--GGGTTS-GGGSS--
---S--GGGTTS-GGGTT--
---S--GGGTTS-GGGTT--
---S--GGGTTS-GGGTT--
---S--GGGTTS-GGGSS--
---S--GGGTTS-TTTSS--
---S--GGGTTS-GGGSS--
---S--GGGTTS-TTTSS--
---S--TTSTTS-TTTSS--
---S--GGGTTS-TTTSS--
---S--GGGTTS-GGGSS--
---S--GGGTTS-GGGSS--
---S--GGG-SS-TTTSS--
---S--GGGTT--TTTSS--
--SS--GGGTTS-GGGSS--
---S--GGGTTS-GGGSS--
---S--GGGTTS-GGGSS--
--SS--GGGTTS-GGGSS--
---S--GGGTTS-GGGSS--
---S--GGGTTS-GGGSS--
--SS--GGGTTS-GGGSS--
---S--TT-TTS-TTSSS--
---S--TT-TTS-GGGSS--
---S--TT-TTS-GGGSS--
--SS--TT-TTS-TTSSS--
---S--TT-TT--TTTSS--
--SS--TT-TT--TTTTT--
---S--TT-TTS-TTTTT--
--SS--TT-TTS-GGGSS--
--SS--TT-TTS-TTTTT--
---S--TT-TTS-TTTSS--
---S--TT-TTS-TTTTT--
--SS--TT-TTS-TTTTT--
---S--TT-SS--TTTTT--
--SS--TT-TTS-TTTTT--
--SS--TT-TTS-GGGTT--
--SS--TT-TTS-GGGSS--
--SS--TT-TTS-GGGSS--
--SS--TT-TT--GGGSS--
--SS--TT--SS-TTTTT--
--SS--TT-TT--TTTSS--
--SS--TT-TT--TTTTT--
--SS--TT-TT--GGGTT--
--SS--TT-TTS-TTTTT--
--SS--TT--SS-TTTTT--
--SS--TT--SS-TTTTT--
---S--TT--S--TTTTT--
--SS--TT-SS--TTTTT--
---S--TT--S--TTTTT--
---S--TT-TT--TTTTT--
---S--TT-TT--TTTTT--
---S--TT-TT--TTTTT--
---S--TT--SS-TTTTT--
---S--TT--SS-TTTSS--
---S--TT-TT--TTTSS--
---S--TT-SSS-GGGSS--
---S--TT-TT--TTTSS--
---S--TT-TTS-GGGSS--
---S--TT-TT--GGGSS--
---S--TT-TT--GGG----
------TT-SS--TTSSS--
------GGGTT--GGGSS--
------TTSSS--TTTTT--
------TT-TT--TTTTT--
------TTS-S--TTS-S--
---S--TT-TT--GGGSS--
---S--TTS-S--GGGSS--
---S--TT-TT--TTSSS--
--SS--TT-SS--TTSS---
---S--TT-SS--GGGSS--
--SS--TTSTT--TTTSS--
--SS--TT--S--TTSSS--
--SS--TT-TTS-GGGSS--
--SS--GGGTTS-TTSSS--
--SS--GGGSSS-GGGS---
--SS--TT-TTSSGGGSS--
--SS--TT-TT--GGGS---
--SS--GGGTT--TTTTT--
--SS--GGGTTS-GGGSS--
--SS--GGGSS--GGGS---
--SS--GGGTTS-GGGSS--
--SS--TT-TTS-TTSS---
--SS--TTSTTSGGGTS---
--SS--SGGGGSSTTTS---
--SS--TT-TTSSTTTS---
--SS--GGGTT-GGGTSS--
--SS--TTTSSS-TTTSS--
--SS--TTS-SS-TTTSS--
--SS--TTSSS--TTSSS--
--S---GGGTT--GGGSS--
--S---TTTTT--SSSSS--
--SS--GGGTT-SSTTSS--
--SS--TTTTT--GGGSS--
--SS--GGGTT--STTSS--
--SS--GGGSS--GGGSS--
--SS--TTTTT--TTSSS--
--SS--TTTSS--TTSSS--
--SS--TTTTT--TTS-S--
--SS--TTTTT--TTS-S--
--SS--TTTTT--TTS-S--
--SS--TTTTT--TTS-S--
--SS--GGGTT--TTS-S--
--SS--TTTTT--TTSSS--
--S---GGGSS--TTS----
--S---TTTTT--GGGSS--
--SS--GGGTT--GGGS---
--SS--TT-TT--TTS-S--
--SS--GGGTT--GGG-S--
--SS--TT-TT--TTSTT--
--SS--TT-TT--TT--S--
--SS--TTTTT--TTS-S--
--SS--GGGTT--TTS-S--
--SS--GGGTT--TTS-S--
--SS--GGGTT--GGGTT--
--SS--GGGTT--TTTTT--
--SS--GGG-S--GGG-S--
--SS--GGGTT--TTT-S--
--SS--GGGTT--TTTSS--
--SS--GGGTT--TTS-S--
--SS--TT-TT--SSS-S--
--SS--GGGTT--TTTTT--
--SS--GGGTT--TTTTT--
--SS--TT-----TTTSS--
--SS--GGG----TTTSS--
--SS--TTS----GGGSS--
--SS--TTS----TTTSS--
--S---GGG----TTTSS--
--S---GGG----TTTSS--
--S---TT-----TTTSS--
--SS--TT-----TTTS---
--S---TT-----GGGS---
--S---TT-----TTTS---
--S---GGG----TTTSS--
--SS--TT-TT--TTTS---
--S---TT-----TTTSS--
--SS--TT-----GGGSS--
--SS--TT-----TTTSS--
--S-S-GGG----TTTSS--
------TT-----GGGSS--
--S---TT-----GGGTT--
------TT-----TTTTT--
--S---TT-----GGGTT--
--S---GGG----TTTTT--
--S---TT-----TTTSS--
--S---TT-----STTSS--
--S---GGG--S-GGGSS--
--S---GGG----GGGTT--
--S---TT-----GGGSS--
--S---TT-----GGGSS--
--S---TTS----GGGSS--
--SS--TT-----TTTSS--
--S---TT-----TTTS---
--S---GGG----TTTSS--
--S---TT-----GGGSS--
--S---GGG----GGGTT--
--SS--TT-----GGGTT--
--S---TTS----STTSS--
--S---TTS----TTTTT--
--S---TTT----GGGTT--
--S---GGG----TTTTT--
--S---GGG----GGGS---
--S--BTTB----TTSSS--
--S---GGG----TTSS---
--S---TT-----GGGSS--
--S---TT-----TTTTT--
--S---GGG----GGGSS--
--S---TT-----TTTSS--
--S---SS-----TTSSS--
--SS--STT---GGGGSS--
--S---TT-----GGGSS--
--S---TT--S--GGGSS--
--S---TTS----GGGSS--
--S---TTS----TTTS---
--S---TT--S--GGGSS--
--S---TTS-S--TTTSS--
--S---TTS----TTTSS--
--S---GGG-S--TTSSS--
--S---TTS-S--TTSS---
--SS--TT-----TTTS---
--S---TT-----TTSS---
--S---TT------TT----
--S---TTS----STTSS--
--S---TTS----GGGSS--
--S---GGG----TTTSS--
--S---TTS----GGGS---
--S---TTS----TTTSS--
--SS--TTS----TTTS---
--S---TT-----GGGSS--
--S---TTS----GGGS---
--SS-BTTB----GGGSS--
--S---TT-----TTTS---
--S---TT-----GGGSS--
--S---TTS----GGG-S--
--S---TTS----GGGS---
--S--BTTB----GGGSS--
--S---TTS---GGGTTT--
--S---TT-----TTTTT--
--S--BTTB----GGGSS--
--SS--TT-----TTTS---
--S--BTTB----TTTS---
--S---TTS-S--TTTS---
--S--BTTB----TTTSS--
--S---TTS----TTTS---
--S---TT-----TTSSS--
--S---TT-----TTTTT--
--S---TTS----TTTS---
--S---TTS----TTTSS--
--S---TT-----TTTSS--
--SS--GGG----TTTSS--
--S---TTS-SS-TTTS---
--SS--TT-----TTTSS--
--S---TT-----TTTS---
--S---TTS--S-GGGSS--
--S---GGG----TTTSS--
--S---GGG----TTTSS--
--SS--GGG----TTTTT--
--S---TT-----TTTS---
--S---TT--TT-TTSS---
--S---TT-----TTTSS--
--S---TT--TT-TTSS---
--S---TT-----TT-TT--
--S---GGG----TTSS---
--S---TT-----TTSS---
--S---GGG----TTSS---
[truncated: 20,014 more chars]
