# Supplementary material for: Unfolding of α-helical 20-residue poly-glutamic acid analyzed by multiple runs of canonical molecular dynamics simulations
Source: PeerJ. 2018 May 15;6:e4769. doi: 10.7717/peerj.4769 (PMC5958886; doi:10.7717/peerj.4769)
Supplement: Supplemental Information 5 — The data includes the two initial structures and trajectories of secondary structural elements of all the residues in all the snapshots generated in this study. All the figures and tables in this manuscript were generated based on this raw data. [file peerj-06-4769-s005.gz › ss_trajectory/Ide/ide2.txt]

-HHHHHHHHHHHHHHHHHT-
-HHHHHHHHHHHHHHHHHH-
-HHHHHHHHHHHHHHHHHT-
-HHHHHHHHHHHHHHHHTT-
-HHHHHHHHHHHHHHHTT--
-HHHHHHHHHHHHHHHHT--
-HHHHHHHHHHHHHHHTT--
-HHHHHHHHHHHHHHHHT--
-HHHHHHHHHHHHHHHHH--
-HHHHHHHHHHHHHHHHS--
-HHHHHHHHHHHHHHHTS--
-HHHHHHHHHHHHHHHHH--
-HHHHHHHHHHHHHHTTT--
-HHHHHHHHHHHHHHHTT--
-HHHHHHHHHHHHHHHHH--
-HHHHHHHHHHHHHHHTT--
-HHHHHHHHHHHHHHHHH--
-HHHHHHHHHHHHHHHHH--
-HHHHHHHHHHHHHHHTS--
-HHHHHHHHHHHHHHTTT--
-HHHHHHHHHHHHHHHTT--
-HHHHHHHHHHHHHHHHT--
-HHHHHHHHHHHHHHHHT--
-HHHHHHHHHHHHHHHHH--
-HHHHHHHHHHHHHHHHH--
-HHHHHHHHHHHHHHHHHT-
-HHHHHHHHHHHHHHHHH--
-HHHHHHHHHHHHHHHHHT-
-HHHHHHHHHHHHHHHHHH-
-HHHHHHHHHHHHHHHHHT-
-HHHHHHHHHHHHHHHHHH-
-HHHHHHHHHHHHHHHHTT-
-HHHHHHHHHHHHHHHHTT-
-HHHHHHHHHHHHHHHHTT-
-HHHHHHHHHHHHHHHHHH-
-HHHHHHHHHHHHHHHHHH-
-HHHHHHHHHHHHHHHHHH-
-HHHHHHHHHHHHHHHHHH-
-TTHHHHHHHHHHHHHHHH-
-HHHHHHHHHHHHHHHHHH-
-HHHHHHHHHHHHHHHHHH-
-HHHHHHHHHHHHHHHHHH-
-HHHHHHHHHHHHHHHHHH-
-HHHHHHHHHHHHHHHHHH-
-HHHHHHHHHHHHHHHHTT-
-HHHHHHHHHHHHHHHHHH-
-HHHHHHHHHHHHHHHHTT-
-HHHHHHHHHHHHHHHHHT-
-HHHHHHHHHHHHHHHHHT-
-HHHHHHHHHHHHHHHHTT-
-HHHHHHHHHHHHHHHHTT-
-HHHHHHHHHHHHHHHTT--
-HHHHHHHHHHHHHHHHTT-
-HHHHHHHHHHHHHHHHT--
-HHHHHHHHHHHHHHHHTT-
-HHHHHHHHHHHHHHHHTT-
-HHHHHHHHHHHHHHHHH--
-HHHHHHHHHHHHHHHHTT-
-HHHHHHHHHHHHHHHHTT-
-HHHHHHHHHHHHHHHHTT-
-HHHHHHHHHHHHHHHHTT-
-HHHHHHHHHHHHHHHHTT-
-HHHHHHHHHHHHHHHHHT-
-HHHHHHHHHHHHHHHHTT-
-HHHHHHHHHHHHHHHGGG-
-HHHHHHHHHHHHHHHTT--
-HHHHHHHHHHHHHHHHTT-
-HHHHHHHHHHHHHHHHTT-
-HHHHHHHHHHHHHHHHTT-
-HHHHHHHHHHHHHHHHHT-
-HHHHHHHHHHHHHHHTTT-
-HHHHHHHHHHHHHHHHTT-
-HHHHHHHHHHHHHHHHTT-
-HHHHHHHHHHHHHHHHTT-
-HHHHHHHHHHHHHHHHT--
-TTHHHHHHHHHHHHHHHT-
-HHHHHHHHHHHHHHHHHH-
-HHHHHHHHHHHHHHHHHT-
-HHHHHHHHHHHHHHHHHT-
-HHHHHHHHHHHHHHHHHT-
-HHHHHHHHHHHHHHHHHH-
-HHHHHHHHHHHHHHHHTT-
-HHHHHHHHHHHHHHHHHH-
-HHHHHHHHHHHHHHHHHH-
-HHHHHHHHHHHHHHHHHH-
-HHHHHHHHHHHHHHHHHH-
-HHHHHHHHHHHHHHHHHH-
-HHHHHHHHHHHHHHHHHH-
-HHHHHHHHHHHHHHHHTT-
-HHHHHHHHHHHHHHHTTT-
-HHHHHHHHHHHHHHHHHT-
-HHHHHHHHHHHHHHHHHH-
-HHHHHHHHHHHHHHHHTT-
-HHHHHHHHHHHHHHHHHH-
-HHHHHHHHHHHHHHHHHH-
-HHHHHHHHHHHHHHHHHH-
-HHHHHHHHHHHHHHHHH--
-HHHHHHHHHHHHHHHHHT-
-HHHHHHHHHHHHHHHHHH-
-HHHHHHHHHHHHHHHHHH-
-HHHHHHHHHHHHHHHHHH-
-HHHHHHHHHHHHHHHHHH-
-HHHHHHHHHHHHHHHHHH-
-HHHHHHHHHHHHHHHHHH-
-HHHHHHHHHHHHHHHHHH-
-HHHHHHHHHHHHHHHHHH-
-HHHHHHHHHHHHHHHHHH-
-HHHHHHHHHHHHHHHHHH-
-HHHHHHHHHHHHHHHHHH-
-HHHHHHHHHHHHHHHHHH-
-HHHHHHHHHHHHHHHHHH-
-HHHHHHHHHHHHHHHHHH-
-HHHHHHHHHHHHHHHHHH-
-HHHHHHHHHHHHHHHHHH-
-HHHHHHHHHHHHHHHHHH-
-HHHHHHHHHHHHHHHHTT-
-HHHHHHHHHHHHHHHHHH-
-HHHHHHHHHHHHHHHHHT-
-HHHHHHHHHHHHHHHHHT-
-HHHHHHHHHHHHHHHHHT-
-HHHHHHHHHHHHHHHHHT-
-HHHHHHHHHHHHHHHHHT-
-HHHHHHHHHHHHHHHHHT-
-HHHHHHHHHHHHHHHHHT-
-HHHHHHHHHHHHHHHTTT-
-HHHHHHHHHHHHHHHHHT-
-HHHHHHHHHHHHHHHGGG-
-HHHHHHHHHHHHHHHHHH-
-HHHHHHHHHHHHHHHHHH-
-HHHHHHHHHHHHHHHHHH-
-HHHHHHHHHHHHHHHHHT-
-HHHHHHHHHHHHHHHHHH-
-HHHHHHHHHHHHHHHHHH-
-HHHHHHHHHHHHHHHHHH-
-HHHHHHHHHHHHHHHTTT-
-HHHHHHHHHHHHHHHTTT-
-HHHHHHHHHHHHHHHTTT-
-HHHHHHHHHHHHHHHHHH-
-HHHHHHHHHHHHHHHHHH-
-HHHHHHHHHHHHHHHHHH-
-HHHHHHHHHHHHHHHHHH-
-HHHHHHHHHHHHHHHHHH-
-HHHHHHHHHHHHHHHHTT-
-HHHHHHHHHHHHHHHTTT-
-HHHHHHHHHHHHHHHHHH-
-HHHHHHHHHHHHHHHTTT-
-HHHHHHHHHHHHHHHHHH-
-HHHHHHHHHHHHHHHHHH-
-HHHHHHHHHHHHHHHTTT-
-HHHHHHHHHHHHHHHHHH-
-HHHHHHHHHHHHHHHHHH-
-HHHHHHHHHHHHHHHHHH-
-HHHHHHHHHHHHHHHHTT-
-HHHHHHHHHHHHHHHHHH-
-HHHHHHHHHHHHHHHHH--
-HHHHHHHHHHHHHHHHHH-
-HHHHHHHHHHHHHHHHTT-
-HHHHHHHHHHHHHHHHHH-
-HHHHHHHHHHHHHHHHHH-
-HHHHHHHHHHHHHHHHHH-
-HHHHHHHHHHHHHHHHHH-
-HHHHHHHHHHHHHHHHTT-
-HHHHHHHHHTTHHHHHTT-
-HHHHHHHHHTTHHHHHTT-
-HHHHHHHHHHSHHHHHHH-
-HHHHHHHHHHTHHHHHHT-
-HHHHHHHHHTTTTHHHHT-
-HHHHHHHHHTTTTHHHHT-
-HHHHHHHHHTTHHHHHHH-
-HHHHHHHHHTTHHHHHHH-
-HHHHHHHHHHSHHHHHHH-
-HHHHHHHHHTTHHHHTTT-
-HHHHHHHHHHHHHHHHTT-
-HHHHHHHHHHHHHHHHHH-
-HHHHHHHHHHHHHHHHHH-
-HHHHHHHHHTTHHHHHHT-
-HHHHHHHHHHHHHHHHHH-
-HHHHHHHHTTTHHHHHH--
-HHHHHHHHHHHHHHHHHH-
-HHHHHHHHHHHHHHHHHH-
-HHHHHHHHHHHSHHHHTT-
-HHHHHHHHHHHSTHHHHT-
-HHHHHHHHHHHTTHHHHT-
-HHHHHHHHHHHTTHHHHT-
-HHHHHHHHHTTSHHHHHH-
-HHHHHHHHTTTTTHHHHT-
-HHHHHHHHHTTGGGGGS--
--HHHHHHHHHS-SGGGS--
-HHHHHHHHHHTHHHHTS--
-HHHHHHHHHHHTTGGGG--
-HHHHHHHHHTTTTGGGT--
-HHHHHHHHHHTTTHHHH--
-HHHHHHHHHTTTTHHHH--
-HHHHHHHHHTTTTGGGS--
-HHHHHHHHHHHHHHHHH--
-HHHHHHHHHHTTTHHHH--
-HHHHHHHHHHHHHHHTT--
-HHHHHHHHHHHHHHHHH--
-HHHHHHHHHTTTTGGGT--
-HHHHHHHHHTTTTGGGS--
-HHHHHHHHHHHTTGGGG--
-HHHHHHHHHHHHHHHTT--
-HHHHHHHHHTTTTGGGG--
-HHHHHHHHHTTHHHHTT--
-HHHHHHHHHHSHHHHTT--
-HHHHHHHHHHHTTHHHHT-
-HHHHHHHHHTTTTHHHH--
-HHHHHHHHHHSTTGGGT--
-HHHHHHHHHHTTTHHHH--
-HHHHHHHHHHTTTGGGT--
-HHHHHHHHHTSTTGGGT--
-HHHHHHHHHTTGGGGGT--
-TTHHHHHHHTTTTGGGS--
-HHHHHHHHHHTTTGGGS--
-HHHHHHHHHHTTTTTTS--
-HHHHHHHHHTTTTGGGS--
-HHHHHHHHHHHTTHHHHT-
-HHHHHHHHHTTTTHHHH--
-HHHHHHHHHTTTTHHHH--
-HHHHHHHHHHHHHHHTT--
-HHHHHHHHHTTTTHHHH--
-HHHHHHHHHHHTTTTTS--
-HHHHHHHHHHHHHHHHT--
-HHHHHHHHHTTHHHHTT--
-HHHHHHHHHTTTTTGGG--
-HHHHHHHHHHTHHHHHH--
-HHHHHHHHHHSTTGGGS--
-HHHHHHHHHTTHHHHHT--
-HHHHHHHHHHTHHHHHHT-
-HHHHHHHHHTTHHHHHT--
-HHHHHHHHHTTHHHHHT--
-HHHHHHHHHHHSHHHHTT-
-HHHHHHHHTTTHHHHHHH-
-HHHHHHHHHHTHHHHHHH-
--HHHHHHHHTTHHHHHHH-
-HHHHHHHHHTTHHHHTTT-
-HHHHHHHHHHTHHHHHHH-
--HHHHHHHHHTHHHHHHH-
-HHHHHHHHHHHHHHHHHH-
-HHHHHHHHHHTHHHHHTT-
-HHHHHHHHHHSHHHHHTT-
-HHHHHHHHHTTHHHHHHH-
-HHHHHHHHHTTHHHHHHT-
-HHHHHHHHHTTHHHHHTT-
-HHHHHHHHHHHHHHHHTT-
-HHHHHHHHHHHHHHHGGG-
-HHHHHHHHHHHHHHHHHH-
-HHHHHHHHHHHHHHHHTT-
-HHHHHHHHHHHHHHHHTT-
-HHHHHHHHHHHHHHHHTT-
-HHHHHHHHHHHHHHHHTT-
-HHHHHHHHHHHHHHHHTT-
-HHHHHHHHHHHHHHHHTT-
-HHHHHHHHHHHHHHHHTT-
-HHHHHHHHHHHHHHHHTT-
-HHHHHHHHHHHHHHHHTT-
-HHHHHHHHHHHHHHHHTT-
-HHHHHHHHHHHHHHHHTT-
-HHHHHHHHHHHHHHHHTT-
-HHHHHHHHHHHHHHHHTT-
-HHHHHHHHHHHHHHHHTT-
-HHHHHHHHHHHHHHHHTT-
-HHHHHHHHHHHHHTTTTT-
-HHHHHHHHHHHHHHHHS--
-HHHHHHHHHHHHHTTTTT-
-HHHHHHHHHHHHHTTSS--
-HHHHHHHHHHHHHHHHTT-
-HHHHHHHHHHHHHHHHTT-
-HHHHHHHHHHHHHHHHTT-
-HHHHHHHHHHHHHHHHTT-
-HHHHHHHHHHHHHTTTTT-
-HHHHHHHHHHHHTTTTTT-
-TTHHHHHHHHHHHTTTTT-
-HHHHHHHHHHHHHHTTTT-
-HHHHHHHHHHHHHTTTTT-
-HHHHHHHHHHHHHGGGTT-
-HHHHHHHHHHHHHHTSS--
-HHHHHHHHHHHHGGGSTT-
-HHHHHHHHHHHHHTTSTT-
-HHHHHHHHHHHGGGGSTT-
-HHHHHHHHHHHHHTTSS--
-HHHHHHHHHHHHHTTSS--
--HHHHHHHHHHTTTTSTT-
-HHHHHHHHHHHT-TTTTT-
-HHHHHHHHHHHHTTTS---
-HHHHHHHHHHHTTTTTTT-
-THHHHHHHHHHHTTTTTT-
-THHHHHHHHHHHGGGGTT-
--HHHHHHHHHHTTTTSTT-
--HHHHHHHHHHHHTTTTT-
--HHHHHHHHHHHHTTTTT-
-HHHHHHHHHHHHHGGGTT-
-HHHHHHHHHHHHHTTTS--
-HHHHHHHHHHHHHTTTTT-
-THHHHHHHHGGGTTTTTT-
-HHHHHHHHHHHHHTTTTT-
-HHHHHHHHHHHHHTTSTT-
-HHHHHHHHHHTTTTTTTT-
-HHHHHHHHHHHTTTTTS--
-HHHHHHHHHHHTTTTTTT-
-HHHHHHHHHHHTTTTTS--
-HHHHHHHHHHHTTTTTTT-
-HHHHHHHHHHHTTTTSTT-
-HHHHHHHHHHHTTTT-TT-
-HHHHHHHHHHHTTTT-TT-
-HHHHHHHHHHHTTTTSS--
-HHHHHHHHHHHTTTTSTT-
-HHHHHHHHHHHTTTTSTT-
-HHHHHHHHHHHHTGGGTT-
-HHHHHHHHHHHTTTTTTT-
-HHHHHHHHHHHHHTT-S--
-HHHHHHHHHHHTTTTSTT-
-HHHHHHHHHHHHHTTSTT-
-HHHHHHHHHHHHTTTTTT-
-HHHHHHHHHHHHHTTSTT-
-HHHHHHHHHHHHHTTTTT-
-HHHHHHHHHHHHHTT-S--
-HHHHHHHHHHHHHTTTTT-
-HHHHHHHHHHHHHTTTS--
-HHHHHHHHHHHHHGGGS--
-HHHHHHHHHHHHHGGGS--
-HHHHHHHHHHHHHGGGS--
-TTHHHHHHHHHHHTTSS--
-TTHHHHHHHHHHHTTSS--
-TTHHHHHHHHHHHTTSS--
-TTHHHHHHHHHHHGGGS--
-TTHHHHHHHHHHHTTTS--
-TTTTHHHHHHHHHTTSS--
--SHHHHHHHHHHHHHHS--
-TTHHHHHHHHHHHHTTS--
-TTHHHHHHHHHHHHTTS--
--SHHHHHHHHHHHTTSS--
--SHHHHHHHHHHHTTSS--
--SHHHHHHHHHHHTT-S--
--SHHHHHHHHHHHHTTTT-
--SHHHHHHHHHHHTTTTT-
---HHHHHHHHHHHHTTS--
-TTHHHHHHHHHHHTTSS--
--SHHHHHHHHHHHHTTS--
--SHHHHHHHHHHHHHHS--
--SHHHHHHHHHHHHHSS--
--SHHHHHHHHHHHHTTS--
--SHHHHHHHHHHHHHTS--
--SHHHHHHHHHHHHHTS--
--SHHHHHHHHHHHHHTTT-
--SHHHHHHHHHHHTTTS--
--SHHHHHHHHHHHHTTS--
--SHHHHHHHHHHHHTTT--
--SHHHHHHHHHHHGGGTT-
--SHHHHHHHHHHHHTTS--
--SHHHHHHHHHHHGGGS--
--SHHHHHHHHHHGGG-S--
--SHHHHHHHHHHHGGGS--
--SHHHHHHHHHHHHTTS--
--HHHHHHHHHHHHGGGS--
--SHHHHHHHHHHHHTTTT-
--SHHHHHHHHHHHHHHS--
--HHHHHHHHHHHHTTSS--
--SHHHHHHHHHHHHHSS--
--SHHHHHHHHHHHTTSS--
--SHHHHHHHHHHHHHHH--
--SHHHHHHHHHHHHHHTT-
-TTHHHHHHHHHHHHHHTT-
-TTHHHHHHHHHHHHHHHH-
-TTHHHHHHHHHHHHHHTT-
--SHHHHHHHHHHHHHHHH-
--SHHHHHHHHHHHHHHTT-
--SHHHHHHHHHHHHHHHH-
--SHHHHHHHHHHHHHHHH-
--SHHHHHHHHHHHHHHTT-
--SHHHHHHHHHHHHHHHH-
--SHHHHHHHHHHHHHHTT-
--SHHHHHHHHHHHHHHHH-
--SHHHHHHHHHHHHHHTT-
--SHHHHHHHHHHHHHHTT-
--SHHHHHHHHHHHHHHHH-
--SHHHHHHHHHHHHHHTT-
--SHHHHHHHHHHHHHGGG-
--SHHHHHHHHHHHHHTTT-
--SHHHHHHHHHHHHHGGG-
--SHHHHHHHHHHHHHTTT-
--S-HHHHHHHHHHHHTTT-
--S-HHHHHHHHHHHHGGG-
--S-HHHHHHHHHHHHTTT-
--S-HHHHHHHHHHHHTTT-
--S-HHHHHHHHHHTTTTT-
--S-HHHHHHHHHHHTGGG-
--TTHHHHHHHHHHHTTTT-
--TTHHHHHHHHHHTTGGG-
--TTHHHHHHHHHHTTGGG-
--TTHHHHHHHHHHHTTTT-
--TTHHHHHHHHHHHHTTT-
--TTHHHHHHHHHHHTTTT-
--TTHHHHHHHHHHTTTTT-
--S-HHHHHHHHHHTTSS--
--S-HHHHHHHHHHHTTTT-
--S-HHHHHHHHHHHTTTT-
--S-HHHHHHHHHHHHTTT-
--S-HHHHHHHHHHHHTTT-
-TT-HHHHHHHHHHHHHTT-
--S-HHHHHHHHHHHHHTT-
-TT-HHHHHHHHHHHHHHH-
-TT-SHHHHHHHHHHHHTT-
--S-HHHHHHHHHHHHTTT-
-TT-HHHHHHHHHHHHHTT-
--S-HHHHHHHHHHHHHTT-
-GGGHHHHHHHHHHHHHTT-
-GGGHHHHHHHHHHHHTTT-
-TT-HHHHHHHHHHHTTTT-
--S-HHHHHHHHHHHTTTT-
-GGGHHHHHHHHHHHTTTT-
-GGGHHHHHHHHHHTTGGG-
-GGGHHHHHHHHHHHTTTT-
-GGGHHHHHHHHHHHHTTT-
-GGGHHHHHHHHHHHTTTT-
-TTTHHHHHHHHTGGGTTT-
-HHHHHHHHHHHHHHHTTT-
-TTTHHHHHHHHHHHSTTT-
-TTTHHHHHHHHHHHTTTT-
-TTTHHHHHHHHHHHTTTT-
-TTTHHHHHHHHHHTTTTT-
-TTTHHHHHHHHHTTTTTT-
-TTTHHHHHHHHHTTTTTT-
-GGGHHHHHHHHHHHHTTT-
-GGGHHHHHHHHHHTTTTT-
-TTSHHHHHHHHHHTTTTT-
-TTTHHHHHHHHHHHHTTT-
-TTTHHHHHHHHHHHTTTT-
-GGGHHHHHHHHHHHHTTT-
-GGGHHHHHHHHHHHHHTT-
-GGGHHHHHHHHHHHHHHT-
-TTTHHHHHHHHHHHHHH--
--STHHHHHHHHHHHHHHT-
-TTTHHHHHHHHHHHHHHT-
-TTTHHHHHHHHHHHHHHH-
-TTTHHHHHHHHHHHHHHH-
-HHHHHHHHHHHHHHHHHT-
-HHHHHHHHHHHHHHHHHH-
-HHHHHHHHHHHHHHHHHH-
-HHHHHHHHHHHHHHHHHT-
-HHHHHHHHHHHHHHHHHH-
-HHHHHHHHHHHHHHHHHH-
-HHHHHHHHHHHHHHHHHT-
-HHHHHHHHHHHHHHHHTT-
-HHHHHHHHHHHHHHHHTT-
-HHHHHHHHHHHHHHHHTT-
-HHHHHHHHHHHHHHHHHH-
-HHHHHHHHHHHHHHHTT--
-HHHHHHHHHHHHHHHHHH-
-HHHHHHHHHHHHHHHHHH-
-HHHHHHHHHHHHHHHHHH-
-HHHHHHHHHHHHHHHHHH-
-HHHHHHHHHHHHHHHHHT-
-HHHHHHHHHHHHHHHHHT-
-HHHHHHHHHHHHHHHHHT-
-HHHHHHHHHHHHHHHHHT-
-HHHHHHHHHHHHHHHHHT-
-HHHHHHHHHHHHHHHHHH-
-HHHHHHHHHHHHHHHHHH-
-HHHHHHHHHHHHHHHHT--
-HHHHHHHHHHHHHHHHTT-
-HHHHHHHHHHHHHHHHHH-
-HHHHHHHHHHHHHHHHHT-
-HHHHHHHHHHHHHHHHTT-
-TTHHHHHHHHHHHHHHTT-
-HHHHHHHHHHHHHHHHHT-
-HHHHHHHHHHHHHHHHHH-
-HHHHHHHHHHHHHHHHHH-
-HHHHHHHHHHHHHHHHTT-
-HHHHHHHHHHHHHHHHTT-
-HHHHHHHHHHHHHHHHH--
-HHHHHHHHHHHHHHHHHH-
-HHHHHHHHHHHHHHHHHH-
-HHHHHHHHHHHHHHHHHH-
-HHHHHHHHHHHHHHHHHT-
-HHHHHHHHHHHHHHHHHH-
-HHHHHHHHHHHHHHHHHH-
-HHHHHHHHHHHHHHHHHH-
-HHHHHHHHHHHHHHHHHH-
-HHHHHHHHHHHHHHHHTT-
-HHHHHHHHHHHHHHHHHH-
-HHHHHHHHHHHHHHHHTT-
-HHHHHHHHHHHHHHHTT--
-HHHHHHHHHHHHHHHHTT-
-HHHHHHHHHHHHHHHHHH-
-HHHHHHHHHHHHHHHHHH-
-HHHHHHHHHHHHHHHHHH-
-HHHHHHHHHHHHHHHHHH-
-HHHHHHHHHHHHHHHHHH-
-HHHHHHHHHHHHHHHHHH-
-HHHHHHHHHHHHHHHHHH-
-HHHHHHHHHHHHHHHHHH-
-HHHHHHHHHHHHHHHHHH-
-HHHHHHHHHHHHHHHHHH-
-HHHHHHHHHHHHHHHHTT-
-HHHHHHHHHHHHHHHHHH-
-HHHHHHHHHHHHHHHHT--
-HHHHHHHHHHHHHHHHHH-
-HHHHHHHHHHHHHHHTTT-
-HHHHHHHHHHHHHHHHHH-
-TTTHHHHHHHHHHHHTTT-
-TTTHHHHHHHHHHHHHTT-
-TTTHHHHHHHHHHHHHHH-
-GGGHHHHHHHHHHHHHHH-
--TTHHHHHHHHHHHHHHH-
-TTTHHHHHHHHHHHHHHH-
-TTTHHHHHHHHHHHHTTT-
-GGGHHHHHHHHHHHHHHH-
-GGGHHHHHHHHHHHHHHH-
-TTSHHHHHHHHHHHHHHH-
-TTTHHHHHHHHHHHHHHH-
-GGGHHHHHHHHHHHHHHH-
-TTTHHHHHHHHHHHHHTT-
--TTHHHHHHHHHHHHHTT-
-GGGHHHHHHHHHHHHHHH-
-GGGHHHHHHHHHHHHTT--
-TTTHHHHHHHHHHHHHTT-
-GGGHHHHHHHHHHHHHTT-
-GGGHHHHHHHHHHHHHTT-
-TTTHHHHHHHHHHHHHTT-
-GGGHHHHHHHHHHHHTTT-
-GGGHHHHHHHHHHHHTTT-
-GGGHHHHHHHHHHHHTT--
-GGGHHHHHHHHHHHHHHH-
-GGGHHHHHHHHHHHHHTT-
-TTSHHHHHHHHHHHHTTT-
--SSHHHHHHHHHHHHHTT-
-GGGHHHHHHHHHHHHHTT-
-GGGHHHHHHHHHHHHHTT-
-GGGHHHHHHHHHHHHHHH-
-GGGHHHHHHHHHHHHTTT-
-GGGHHHHHHHHHHHHTTT-
-GGGHHHHHHHHHHHHHHH-
-GGGHHHHHHHHHHHHHTT-
-GGGHHHHHHHHHHHHHTT-
--TTHHHHHHHHHHHHHTT-
--S-HHHHHHHHHHHHHTT-
--S-HHHHHHHHHHHHTTT-
--S-TTHHHHHHHHHHHHH-
-TT-HHHHHHHHHHHHHHH-
--S-HHHHHHHHHHHHHHH-
--S-HHHHHHHHHHHHHTT-
--S-HHHHHHHHHHHHHHH-
--S-HHHHHHHHHHHHTTT-
--S-HHHHHHHHHHHHHHH-
--S-HHHHHHHHHHHHHTT-
--S-HHHHHHHHHHHHHHT-
--S-HHHHHHHHHHHHHHT-
--S-HHHHHHHHHHHHHHT-
-GGGTTHHHHHHHHHHHTT-
-GGGHHHHHHHHHHHHTTT-
--TTHHHHHHHHHHHHHTT-
-GGGHHHHHHHHHHHHHHH-
-GGGHHHHHHHHHHHHHTT-
-GGGHHHHHHHHHHHHHHH-
-GGGHHHHHHHHHHHHHHH-
-TTSHHHHHHHHHHHHHHH-
-GGGHHHHHHHHHHHHHHH-
-TTTHHHHHHHHHHHHTTT-
-GGGHHHHHHHHHHHHTTT-
-TTTHHHHHHHHHHHHHTT-
-TTTHHHHHHHHHHHHHTT-
-TTTHHHHHHHHHHHHHTT-
-TTHHHHHHHHHHHHHTTT-
--SHHHHHHHHHHHHHHTT-
--SHHHHHHHHHHHHHHHH-
---HHHHHHHHHHHHHTTT-
-TTHHHHHHHHHHHHHHHH-
--SHHHHHHHHHHHHHHTT-
--SHHHHHHHHHHHHHTTT-
--SHHHHHHHHHHHHHHHH-
--SHHHHHHHHHHHHHHHH-
--SHHHHHHHHHHHHHHHH-
--SHHHHHHHHHHHHHHHH-
--HHHHHHHHHHHHHHHHH-
--HHHHHHHHHHHHHHHHH-
--HHHHHHHHHHHHHHTTT-
--HHHHHHHHHHHHHHHHH-
--HHHHHHHHHHHHHHHHH-
--HHHHHHHHHHHHHHHHH-
--HHHHHHHHHHHHHHHHH-
--HHHHHHHHHHHHHHHHH-
-HHHHHHHHHHHHHHHHHH-
-HHHHHHHHHHHHHHHHTT-
-HHHHHHHHHHHHHHHHTT-
-HHHHHHHHHHHHHHHHHH-
-HHHHHHHHHHHHHHHHTT-
-HHHHHHHHHHHHHHHHTT-
--HHHHHHHHHHHHHHTTT-
-HHHHHHHHHHHHHHHHTT-
-HHHHHHHHHHHHHHHTTT-
-HHHHHHHHHHHHHHHTTT-
-HHHHHHHHHHHHHHHHHH-
-HHHHHHHHHHHHHHHHTT-
-HHHHHHHHHHHHHHHHTT-
-HHHHHHHHHHHHHHHHTT-
-HHHHHHHHHHHHHHHTTT-
-HHHHHHHHHHHHHHHTTT-
-HHHHHHHHHHHHHHHHHH-
-HHHHHHHHHHHHHHHHT--
-HHHHHHHHHHHHHHHTTT-
-HHHHHHHHHHHHHHHTTT-
-HHHHHHHHHHHHHHHHHH-
-HHHHHHHHHHHHHHHHH--
-HHHHHHHHHHHHHHHHTT-
-HHHHHHHHHHHHHHHHHH-
-HHHHHHHHHHHHHHHTT--
-HHHHHHHHHHHHHHHHHT-
-HHHHHHHHHHHHHHHHTT-
-HHHHHHHHHHHHHHHHHH-
-HHHHHHHHHHHHHHHHH--
-HHHHHHHHHHHHHHHHHH-
-HHHHHHHHHHHHHHHHHT-
-HHHHHHHHHHHHHHHHHT-
-HHHHHHHHHHHHHHHHHH-
-HHHHHHHHHHHHHHHHHT-
-HHHHHHHHHHHHHHHHHT-
-HHHHHHHHHHHHHHHHHH-
-HHHHHHHHHHHHHHHHHH-
-HHHHHHHHHHHHHHHHHH-
-HHHHHHHHHHHHHHHHHH-
-HHHHHHHHHHHHHHHHHH-
-HHHHHHHHHHHHHHHHTT-
-HHHHHHHHHHHHHHHHTT-
-HHHHHHHHHHHHHHHHHT-
-HHHHHHHHHHHHHHHHHT-
-HHHHHHHHHHHHHHHHHT-
-HHHHHHHHHHHHHHHHHH-
-HHHHHHHHHHHHHHHHHH-
-HHHHHHHHHHHHHHHHHH-
-HHHHHHHHHHHHHHHHHT-
-HHHHHHHHHHHHHHHHHH-
-HHHHHHHHHHHHHHHHHT-
-HHHHHHHHHHHHHHHHTT-
-HHHHHHHHHHHHHHHHHH-
-HHHHHHHHHHHHHHHHTT-
-HHHHHHHHHHHHHHHHTT-
-HHHHHHHHHHHHHHHHTT-
-HHHHHHHHHHHHHHGGGT-
-TTHHHHHHHHHHHHHHHH-
-HHHHHHHHHHHHHHHHHH-
-HHHHHHHHHHHHHHHHHH-
-HHHHHHHHHHHHHHHHHH-
-HHHHHHHHHHHHHHHTTT-
-HHHHHHHHHHHHHHHHTT-
-HHHHHHHHHHHHHHHHTT-
-HHHHHHHHHHHHHHHHHH-
-HHHHHHHHHHHHHHHHHH-
-HHHHHHHHHHHHHHHHHH-
-HHHHHHHHHHHHHHHTTT-
-HHHHHHHHHHHHHHHHTT-
-HHHHHHHHHHHHHHHHTT-
-HHHHHHHHHHHHHHHTTT-
-HHHHHHHHHHHHHHHHHH-
-HHHHHHHHHHHHHHHTTT-
-HHHHHHHHHHHHHHHGGG-
-HHHHHHHHHHHHHHHHHT-
-HHHHHHHHHHHHHHHHTT-
-HHHHHHHHHHHHHHHHHH-
-HHHHHHHHHHHHHHHHTT-
-HHHHHHHHHHHHHHHHTT-
-HHHHHHHHHHHHHHHHHH-
-HHHHHHHHHHHHHHHTTT-
-HHHHHHHHHHHHHHHHHH-
-HHHHHHHHHHHHHHHHHH-
-HHHHHHHHHHHHHHHHTT-
-HHHHHHHHHHHHHHHHTT-
-HHHHHHHHHHHHHHHHHT-
-HHHHHHHHHHHHHHHHHT-
-TTHHHHHHHHHHHHHHTT-
-HHHHHHHHHHHHHHHHTT-
-HHHHHHHHHHHHHHHHHT-
-HHHHHHHHHHHHHHHHHH-
-HHHHHHHHHHHHHHHTT--
-HHHHHHHHHHHHHHHHS--
-TTHHHHHHHHHHHHHTT--
-HHHHHHHHHHHHHHHTT--
-HHHHHHHHHHHHHHHHS--
-HHHHHHHHHHHHHHHHTT-
-HHHHHHHHHHHHHHHHT--
-HHHHHHHHHHHHHHHHHH-
-HHHHHHHHHHHHHHHHH--
-HHHHHHHHHHHHHHHHHH-
-HHHHHHHHHHHHHHHHHH-
-HHHHHHHHHHHHHHHHTT-
-HHHHHHHHHHHHHHHHHT-
-HHHHHHHHHHHHHHHHHH-
-HHHHHHHHHHHHHHHHHH-
-HHHHHHHHHHHHHHHHHH-
-HHHHHHHHHHHHHHHHHH-
-HHHHHHHHHHHHHHHHHH-
-HHHHHHHHHHHHHHHHHT-
-HHHHHHHHHHHHHHHHH--
-HHHHHHHHHHHHHHHHTT-
-HHHHHHHHHHHHHHHHHH-
-HHHHHHHHHHHHHHHHHH-
-HHHHHHHHHHHHHHHHHH-
-HHHHHHHHHHHHHHHHHH-
-TTHHHHHHHHHHHHHHHH-
-HHHHHHHHHHHHHHHTT--
-HHHHHHHHHHHHHHHHHH-
-HHHHHHHHHHHHHHHHHT-
-HHHHHHHHHHHHHHHHHH-
-HHHHHHHHHHHHHHHHHT-
-HHHHHHHHHHHHHHHHHT-
-HHHHHHHHHHHHHHHHHH-
-HHHHHHHHHHHHHHHHHH-
-HHHHHHHHHHHHHHHHHH-
-HHHHHHHHHHHHHHHHHH-
-HHHHHHHHHHHHHHHHHH-
-HHHHHHHHHHHHHHHHHH-
-HHHHHHHHHHHHHHHHHT-
-HHHHHHHHHHHHHHHHHH-
-HHHHHHHHHHHHHHTGGG-
-HHHHHHHHHHHHHHHHHH-
-HHHHHHHHHHHHHHHHHH-
-HHHHHHHHHHHHHHHHTT-
-HHHHHHHHHHHHHHHHH--
-HHHHHHHHHHHHHHHHHH-
-HHHHHHHHHHHHHHHHTT-
-HHHHHHHHHHHHHHHHTT-
-HHHHHHHHHHHHHHHHTT-
-HHHHHHHHHHHHHHHHHH-
-HHHHHHHHHHHHHHHHTT-
-HHHHHHHHHHHHHHHHHH-
-HHHHHHHHHHHHHHHHTT-
-HHHHHHHHHHHHHHHHHH-
-HHHHHHHHHHHHHHHHHH-
-HHHHHHHHHHHHHHHHHH-
-HHHHHHHHHHHHHHHHHH-
-HHHHHHHHHHHHHHHHHH-
-HHHHHHHHHHHHHHHHHH-
-HHHHHHHHHHHHHHHHHH-
-HHHHHHHHHHHHHHHHHH-
-HHHHHHHHHHHHHHHHTT-
-HHHHHHHHHHHHHHHHHH-
-HHHHHHHHHHHHHHHHHH-
-HHHHHHHHHHHHHHHHHH-
-HHHHHHHHHHHHHHHHHH-
-HHHHHHHHHHHHHHHHHH-
-HHHHHHHHHHHHHHHHHH-
-HHHHHHHHHHHHHHHHHH-
-HHHHHHHHHHHHHHHHTT-
-HHHHHHHHHHHHHHHHHH-
-HHHHHHHHHHHHHHHHHH-
-HHHHHHHHHHHHHHHHHH-
-HHHHHHHHHHHHHHHHHH-
-HHHHHHHHHHHHHHHHHH-
-HHHHHHHHHHHHHHHHHH-
-HHHHHHHHHHHHHHHHHH-
-HHHHHHHHHHHHHHHHHH-
-HHHHHHHHHHHHHHHHTT-
-HHHHHHHHHHHHHHHHTT-
-HHHHHHHHHHHHHHHHTT-
-HHHHHHHHHHHHHHHHTT-
-HHHHHHHHHHHHHHHTTT-
-HHHHHHHHHHHHHHHTTT-
-HHHHHHHHHHHHHHHHHH-
-HHHHHHHHHHHHHHHHTT-
-HHHHHHHHHHHHHHHTT--
-HHHHHHHHHHHHHHHHHH-
-HHHHHHHHHHHHHHHTT--
-HHHHHHHHHHHHHHHHHH-
-HHHHHHHHHHHHHHHHT--
-HHHHHHHHHHHHHHHHTT-
-HHHHHHHHHHHHHHHHHH-
-HHHHHHHHHHHHHHGGG--
-HHHHHHHHHHHHHHHTT--
-HHHHHHHHHHHHHHGGG--
-HHHHHHHHHHHHHGGGGT-
-HHHHHHHHHHHHGGGGGT-
-HHHHHHHHHHHHHHHHHH-
-HHHHHHHHHHHHHHHHHH-
-HHHHHHHHHHHHHHHHTT-
-HHHHHHHHHHHHHHHHHH-
-HHHHHHHHHHHHHHHHHH-
-HHHHHHHHHHHHHHHHHH-
-TTHHHHHHHHHHHHHHTT-
-HHHHHHHHHHHHHHHTT--
-HHHHHHHHHHHHHHHHHH-
-HHHHHHHHHHHHHHHHHH-
-HHHHHHHHHHHHHHHHHH-
-HHHHHHHHHHHHHHHHHH-
-HHHHHHHHHHHHHHHHHH-
-HHHHHHHHHHHHHHHHHH-
-HHHHHHHHHHHHHHHHHH-
-HHHHHHHHHHHHHHHHHH-
-HHHHHHHHHHHHHHHHHH-
-HHHHHHHHHHHHHHHHHH-
-HHHHHHHHHHHHHHHHHH-
-HHHHHHHHHHHHHHHHTT-
-HHHHHHHHHHHHHHHHTT-
-HHHHHHHHHHHHHHHHTT-
-HHHHHHHHHHHHHHHHT--
-HHHHHHHHHHHHHHHHTT-
-HHHHHHHHHHHHHHHHHT-
-HHHHHHHHHHHHHHHGGG-
-HHHHHHHHHHHHHHHHHT-
-HHHHHHHHHHHHHHHHHH-
-HHHHHHHHHHHHHHHHTT-
-HHHHHHHHHHHHHHHHHT-
-HHHHHHHHHHHHHHHHHT-
-HHHHHHHHHHHHHHHHTT-
-HHHHHHHHHHHHHHHHHT-
-HHHHHHHHHHHHHHHHHH-
-HHHHHHHHHHHHHHHHTT-
-HHHHHHHHHHHHHHHHTT-
-HHHHHHHHHHHHHHHHTT-
-HHHHHHHHHHHHHHHHHH-
-HHHHHHHHHHHHHHHHH--
-HHHHHHHHHHHHHHHHT--
-HHHHHHHHHHHHHHHHHT-
-HHHHHHHHHHHHHHHHHT-
-HHHHHHHHHHHHHHHHH--
-HHHHHHHHHHHHHHTTS--
-HHHHHHHHHHHHHHTTT--
-HHHHHHHHHHHHHHTTT--
-HHHHHHHHHHHHHHHHH--
-HHHHHHHHHHHHHHHHH--
-HHHHHHHHHHHHHHHHH--
-HHHHHHHHHHHHHHHHH--
-HHHHHHHHHHHHHHHHH--
-HHHHHHHHHHHHHHHHH--
-HHHHHHHHHHHHHHHHT--
-HHHHHHHHHHHHHHHH---
-HHHHHHHHHHHHHHHHS--
-HHHHHHHHHHHHHHHHS--
-HHHHHHHHHHHHHHHHT--
-HHHHHHHHHHHHHHHTT--
-HHHHHHHHHHHHHHHHT--
-HHHHHHHHHHHHHHHTT--
-HHHHHHHHHHHHHHGGG--
-HHHHHHHHHHHHHHHHS--
-HHHHHHHHHHHHHHHHT--
-HHHHHHHHHHHHHHHTT--
-HHHHHHHHHHHHHHHHH--
-HHHHHHHHHHHHHHHTT--
-HHHHHHHHHHHHHHHHH--
-HHHHHHHHHHHHHHHHT--
-HHHHHHHHHHHHHHHHH--
-HHHHHHHHHHHHHHHHH--
-HHHHHHHHHHHHHHHTT--
-HHHHHHHHHHHHHHHTT--
-HHHHHHHHHHHHHHHTT--
-HHHHHHHHHHHHHHHHH--
-HHHHHHHHHHHHHHHHH--
-HHHHHHHHHHHHHHHHH--
-HHHHHHHHHHHHHHHHTT-
-HHHHHHHHHHHHHHHHHT-
-HHHHHHHHHHHHHHHHHT-
-HHHHHHHHHHHHHHHHT--
-HHHHHHHHHHHHHHHHH--
-HHHHHHHHHHHHHHHHHT-
-HHHHHHHHHHHHHHHHH--
-HHHHHHHHHHHHHHHHHT-
-HHHHHHHHHHHHHHHHH--
-HHHHHHHHHHHHHHHHHT-
-HHHHHHHHHHHHHHHHTT-
-HHHHHHHHHHHHHHHHTT-
-HHHHHHHHHHHHHHHHHT-
-HHHHHHHHHHHHHHHHTT-
-HHHHHHHHHHHHHHHHTT-
-HHHHHHHHHHHHHHHHTT-
-HHHHHHHHHHHHHHHHTT-
-HHHHHHHHHHHHHHHTT--
-HHHHHHHHHHHHHHHHTT-
-HHHHHHHHHHHHHHHHH--
-HHHHHHHHHHHHHHHHTT-
-HHHHHHHHHHHHHHHHHT-
-HHHHHHHHHHHHHHHHTT-
-HHHHHHHHHHHHHHHGGG-
-HHHHHHHHHHHHHHHHTT-
-HHHHHHHHHHHHHHHHTT-
-HHHHHHHHHHHHHHHHTT-
-HHHHHHHHHHHHHHHTT--
-HHHHHHHHHHHHHHHTT--
-HHHHHHHHHHHHHHHHTT-
-HHHHHHHHHHHHHHHHTT-
-HHHHHHHHHHHHHHHHH--
-HHHHHHHHHHHHHHHTT--
-HHHHHHHHHHHHHHHHTT-
-HHHHHHHHHHHHHHHHTT-
-HHHHHHHHHHHHHHHHHT-
-HHHHHHHHHHHHHHHHH--
-HHHHHHHHHHHHHHHHHT-
-HHHHHHHHHHHHHHHTT--
-HHHHHHHHHHHHHHHHH--
-HHHHHHHHHHHHHHHTT--
-HHHHHHHHHHHHHHHHH--
-HHHHHHHHHHHHHHTTS--
-HHHHHHHHHHHHHHHTS--
-HHHHHHHHHHHHHHHTS--
-HHHHHHHHHHHHHHHTT--
-HHHHHHHHHHHHHHGGG--
-HHHHHHHHHHHHHHTT---
-HHHHHHHHHHHHHHTTS--
-HHHHHHHHHHHHHHTTTT-
-HHHHHHHHHHHHHHHHH--
-HHHHHHHHHHHHHHGGG--
-HHHHHHHHHHHHHHGGG--
-HHHHHHHHHHHHHHGGG--
-HHHHHHHHHHHHHHGGG--
-HHHHHHHHHHHHHHTTT--
-HHHHHHHHHHHHHHTTTT-
-HHHHHHHHHHHHHHHHH--
-HHHHHHHHHHHHHHHHH--
-HHHHHHHHHHHHHHHHHT-
-HHHHHHHHHHHHHHHHHT-
-HHHHHHHHHHHHHHHHH--
-HHHHHHHHHHHHHHHHHT-
-HHHHHHHHHHHHHHHHHT-
-HHHHHHHHHHHHHHHHHH-
-HHHHHHHHHHHHHHHHHH-
-THHHHHHHHHHHHHHHHT-
-HHHHHHHHHHHHHHHH---
-HHHHHHHHHHHHHHHT---
-HHHHHHHHHHHHHHHHTT-
-HHHHHHHHHHHHHHHHTT-
-HHHHHHHHHHHHHHHHTT-
-HHHHHHHHHHHHHHHTT--
-HHHHHHHHHHHHHHHHTT-
-HHHHHHHHHHHHHHHHHT-
-HHHHHHHHHHHHHHHHHT-
-HHHHHHHHHHHHHHHHHH-
-HHHHHHHHHHHHHHHHHH-
-HHHHHHHHHHHHHHHHHH-
-HHHHHHHHHHHHHHHHHH-
-HHHHHHHHHHHHHHHHHH-
-HHHHHHHHHHHHHHHHHH-
-HHHHHHHHHHHHHHHHHT-
-HHHHHHHHHHHHHHHHHT-
-HHHHHHHHHHHHHHHHHT-
-HHHHHHHHHHHHHHHHTT-
-HHHHHHHHHHHHHHHHHT-
-HHHHHHHHHHHHHHHHHH-
-HHHHHHHHHHHHHHHHHH-
-HHHHHHHHHHHHHHHHHT-
-HHHHHHHHHHHHHHHHHH-
-HHHHHHHHHHHHHHHHHH-
-HHHHHHHHHHHHHHHHHT-
-HHHHHHHHHHHHHHHHHH-
-HHHHHHHHHHHHHHHHHH-
-HHHHHHHHHHHHHHHHHH-
-HHHHHHHHHHHHHHHHHH-
-HHHHHHHHHHHHHHHHHH-
-HHHHHHHHHHHHHHHHHH-
-HHHHHHHHHHHHHHHHHH-
-HHHHHHHHHHHHHHHHHH-
-HHHHHHHHHHHHHHHHHH-
-HHHHHHHHHHHHHHHHTT-
-HHHHHHHHHHHHHHHTTT-
-HHHHHHHHHHHHHHHHHH-
-HHHHHHHHHHHHHHHHHH-
-HHHHHHHHHHHHHHHHHH-
-HHHHHHHHHHHHHHHHHH-
-HHHHHHHHHHHHHHHTTT-
-HHHHHHHHHHHHHHHHHH-
-HHHHHHHHHHHHHHHHH--
--HHHHHHHHHHHHHHTT--
--HHHHHHHHHHHHHHTT--
--HHHHHHHHHHHHHHTT--
--HHHHHHHHHHHHHHTT--
--HHHHHHHHHHHHHHHH--
--HHHHHHHHHHHHHHHH--
--HHHHHHHHHHHHHHTT--
--HHHHHHHHHHHHHTTT--
--HHHHHHHHHHHHHHHH--
--HHHHHHHHHHHHHHTT--
--HHHHHHHHHHHHHHHT--
--HHHHHHHHHHHHHHHH--
--HHHHHHHHHHHHHHTT--
--HHHHHHHHHHHHHHTT--
--HHHHHHHHHHHHHTTS--
--HHHHHHHHHHHHHHHH--
--HHHHHHHHHHHHHHTT--
--HHHHHHHHHHHHHHHT--
-HHHHHHHHHHHHHHHHT--
--HHHHHHHHHHHHHHTT--
--HHHHHHHHHHHHHHHH--
--HHHHHHHHHHHHHHHT--
--HHHHHHHHHHHHHHHS--
--HHHHHHHHHHHHHHHT--
--HHHHHHHHHHHHHHTT--
--HHHHHHHHHHHHHHTT--
--HHHHHHHHHHHHHHTT--
--HHHHHHHHHHHHHHTT--
--HHHHHHHHHHHHHHH---
-HHHHHHHHHHHHHHHHT--
--HHHHHHHHHHHHHHHT--
-HHHHHHHHHHHHHHHHT--
-HHHHHHHHHHHHHHHTT--
-HHHHHHHHHHHHHHHHT--
-HHHHHHHHHHHHHHHHS--
-HHHHHHHHHHHHHHHHT--
-HHHHHHHHHHHHHHHHT--
-HHHHHHHHHHHHHHHHT--
-HHHHHHHHHHHHHHHTT--
-HHHHHHHHHHHHTTTTT--
--HHHHHHHHHHHHHGGG--
--HHHHHHHHHHHHHHTT--
-HHHHHHHHHHHHHHHHH--
-HHHHHHHHHHHHHHTT---
-HHHHHHHHHHHHHHTT---
-HHHHHHHHHHHHHHTTS--
-HHHHHHHHHHHHHHHTT--
-HHHHHHHHHHHHHHTTS--
-HHHHHHHHHHHHHHHTS--
-HHHHHHHHHHHHHHHHT--
-HHHHHHHHHHHHHHHHT--
-HHHHHHHHHHHHHHHHT--
-HHHHHHHHHHHHHHTTS--
-HHHHHHHHHHHHHHHHH--
-HHHHHHHHHHHHHHHTT--
--HHHHHHHHHHHHHHTT--
--HHHHHHHHHHHHHHTT--
-THHHHHHHHHHHHHHTT--
--HHHHHHHHHHHHHHHT--
-THHHHHHHHHHHHHHTT--
-THHHHHHHHHHHHHHHH--
-THHHHHHHHHHHHHHHT--
-HHHHHHHHHHHHHHHTS--
-HHHHHHHHHHHHHHHTT--
-HHHHHHHHHHHHHHHHH--
-HHHHHHHHHHHHHHHHH--
-HHHHHHHHHHHHHHHHH--
-HHHHHHHHHHHHHHHHH--
-HHHHHHHHHHHHHHHHH--
-HHHHHHHHHHHHHHHHH--
-HHHHHHHHHHHHHHHHH--
-HHHHHHHHHHHHHTTTS--
-HHHHHHHHHHHHHHTTT--
-HHHHHHHHHHHHHHHHH--
-HHHHHHHHHHHHHHHHH--
-HHHHHHHHHHHHHHTTT--
-HHHHHHHHHHHHHHHHH--
-HHHHHHHHHHHHHHHHH--
-HHHHHHHHHHHHHHHTT--
-HHHHHHHHHHHHHHHTT--
-HHHHHHHHHHHHHGGGG--
-HHHHHHHHHHHHHHGGG--
-HHHHHHHHHHHHHTGGG--
-HHHHHHHHHHHHTTTTT--
-HHHHHHHHHHHHTTSTT--
-HHHHHHHHHHHTTTTTT--
-HHHHHHHHHHHTTSGGG--
-HHHHHHHHHHHTT-TTT--
-TTHHHHHHHHHHHTTTT--
-HHHHHHHHHHHTT-TTS--
-HHHHHHHHHHHHHTTTT--
-HHHHHHHHHHHHHSTTT--
-HHHHHHHHHHHHHTTTT--
-HHHHHHHHHHHHHSTTT--
-HHHHHHHHHHHHH-TTT--
-HHHHHHHHHHHTT-TTT--
-HHHHHHHHHHHHHTTTT--
-HHHHHHHHHHHHT-TTT--
-HHHHHHHHHHHTT-TTT--
-HHHHHHHHHHHTT-TTT--
-HHHHHHHHHHHGGGTTT--
-HHHHHHHHHHHHT-TTT--
-HHHHHHHHHHHTT-TTT--
-HHHHHHHHHHHHT-TTT--
-TTHHHHHHHHHTTGGGT--
-HHHHHHHHHHHTT-TTT--
-HHHHHHHHHHHTT-TTT--
-HHHHHHHHHHHHTSTTT--
-HHHHHHHHHHHHTTTTT--
-HHHHHHHHHHHHHTGGG--
-HHHHHHHHHHHHTSGGG--
-HHHHHHHHHHHTT-TTT--
-HHHHHHHHHHHHT-TTTT-
-HHHHHHHHHHHHH-TTT--
-HHHHHHHHHHHHTSTTT--
-TTHHHHHHHHHHT-TTT--
-TTHHHHHHHHHHHSTTT--
-HHHHHHHHHHHTT-TTT--
-HHHHHHHHHHHTT-TTT--
-HHHHHHHHHHHTTSTTTT-
-HHHHHHHHHHHTT-TTTT-
-HHHHHHHHHHHHH-HHHH-
-HHHHHHHHHHHTT-TTT--
-HHHHHHHHHHHHHSTTTT-
-HHHHHHHHHHHTTSTTTT-
-HHHHHHHHHHHHHSTTTT-
-HHHHHHHHHHHTTSGGG--
-HHHHHHHHHHHHTSTTTT-
-HHHHHHHHHHHHTSGGGG-
-HHHHHHHHHHHTT-GGG--
-HHHHHHHHHHHHTTTTT--
-HHHHHHHHHHHHTTHHHH-
-HHHHHHHHHHHHTSHHHH-
-HHHHHHHHHHHTT-HHHH-
-HHHHHHHHHHHTT-TTTT-
-HHHHHHHHHHHTT-HHHH-
-HHHHHHHHHHHTT-HHHH-
-HHHHHHHHHHHTT-HHHH-
-HHHHHHHHHHHTT-HHHH-
-HHHHHHHHHHHTT-HHHH-
-HHHHHHHHHHHTT-HHHH-
-HHHHHHHHHHHTT-GGGT-
-HHHHHHHHHHHTT-HHHH-
-HHHHHHHHHHGGG-HHHH-
-HHHHHHHHTTGGGGHHHH-
-HHHHHHHHTTSGGGHHHH-
-HHHHHHHHHHGGGSGGGT-
-HHHHHHHHHHGGGSHHHH-
-HHHHHHHHHHHTTSHHHH-
-HHHHHHHHHHHTS-HHHH-
-HHHHHHHHHHHTTSHHHH-
-THHHHHHHHHHHT-GGGT-
-THHHHHHHHHHHH-HHHH-
-HHHHHHHHHHHTTSHHHH-
-HHHHHHHHHHHTT-HHHH-
-HHHHHHHHHHHTTSSTTT-
-HHHHHHHHHHHHHSHHHH-
-HHHHHHHHHHHTT-HHHH-
-HHHHHHHHHHHHH-HHHH-
-HHHHHHHHHHHTT-HHHH-
-HHHHHHHHHHHTT-HHHH-
-HHHHHHHHHHHHH-HHHH-
-HHHHHHHHHHHTTSHHHH-
-HHHHHHHHHHHTTSHHHH-
-HHHHHHHHHHHHTTHHHH-
-HHHHHHHHHHHTT-HHHH-
-HHHHHHHHHHHTT-HHHH-
-HHHHHHHHHHHTT-HHHH-
-HHHHHHHHHHHTT-HHHH-
-HHHHHHHHHHHHT-HHHH-
-HHHHHHHHHHHHT-HHHH-
-HHHHHHHHHHHTT-HHHH-
-HHHHHHHHHHHHTSHHHH-
-HHHHHHHHHHHTTSHHHH-
-HHHHHHHHHHHTT-HHHH-
-HHHHHHHHHHHHH-TTT--
-HHHHHHHHHHHHT-HHHH-
-HHHHHHHHHHHTT-TTTT-
-HHHHHHHHHHHTTSHHHH-
-HHHHHHHHHHHTT-TTT--
-HHHHHHHHHHHHHTHHHH-
-HHHHHHHHHHHTT-HHHH-
-HHHHHHHHHHHTT-HHHH-
-HHHHHHHHHHHHH-HHHH-
-HHHHHHHHHHHHHTHHHH-
-GGGTHHHHHHHTT-TTT--
-TTTTHHHHHHHHHTTTT--
-GGGTHHHHHHHTT-TTT--
-HHHHHHHHHHHTT-TTT--
-TTTHHHHHHHHHT-TTT--
-TTTHHHHHHHHTT-TTT--
-HHHHHHHHHHHHHSHHHH-
-TTTHHHHHHHHHH-HHHH-
-TTTHHHHHHHHTT-TTT--
-TTTHHHHHHHHTT-HHHH-
-TTTHHHHHHHHHTTTTT--
-TTTHHHHHHHHTT-HHHH-
-GGGHHHHHHHHTTSHHHH-
-TTSHHHHHHHHHHTHHHH-
-TT-HHHHHHHHTT-HHHH-
-TTSHHHHHHHHTT-HHHH-
-GGGHHHHHHHHHTSHHHH-
-GGGHHHHHHHHTTSHHHH-
-TT-HHHHHHHHTT-HHHH-
-TTSHHHHHHHHTT-HHHH-
--TTHHHHHHHHHTSHHHH-
-TTSHHHHHHHHTT-HHHH-
-TT-HHHHHHHHHT-HHHH-
--SSHHHHHHHHTTSHHHH-
-TTSHHHHHHHHTT-HHHH-
-GGGHHHHHHHHHTTGGGT-
-TTSHHHHHHHHTTSHHHH-
-TT-HHHHHHHHHHSHHHH-
-TTSHHHHHHHHHTTHHHH-
-TTSHHHHHHHHTTSHHHH-
-GGGHHHHHHHHTTSHHHH-
--SSHHHHHHHHHTTHHHH-
-GGGHHHHHHHHHTTHHHH-
-TTSHHHHHHHHTTSHHHH-
-TTSHHHHHHHHHHSHHHH-
--SSHHHHHHHHTTSHHHH-
-GGGHHHHHHHHTTSHHHH-
-TTSHHHHHHHHHH-HHHH-
-GGGHHHHHHHHGGGHHHH-
-TTSHHHHHHHHHTSHHHH-
-TTTHHHHHHHHHHTHHHH-
-TT-HHHHHHHHHTTHHHH-
-TT-HHHHHHHHHHHHHHH-
-TT-HHHHHHHHHHHGGGT-
-TTSHHHHHHHHHHHGGGT-
--SSHHHHHHHHTTTTTT--
-TTSHHHHHHHHHHHHHHH-
-GGGHHHHHHHHHHHHHHH-
-TT-HHHHHHHHHHHHHHH-
-TT-HHHHHHHHHHHGGGT-
--SSHHHHHHHHHHHHHHH-
--SSHHHHHHHHHHHGGGT-
--S-HHHHHHHHHHHGGGT-
--TTHHHHHHHHHHHHHHH-
-GGGHHHHHHHHTTTGGGT-
-TTSHHHHHHHHHHHGGGT-
-TTSHHHHHHHHHHHHHHH-
-GGGHHHHHHHHHTTTTTT-
-GGGHHHHHHHHHHHHHHH-
--TTHHHHHHHHTTTHHHH-
-GGGHHHHHHHHHHTGGGT-
-HHHHHHHHHHHHHHGGGT-
-HHHHHHHHHHHHHHHHHH-
-TTTHHHHHHHHTTTHHHH-
-TTTHHHHHHHHHHHGGGG-
-HHHHHHHHHHHHHHGGGT-
-TTTHHHHHHHHHHHGGG--
-GGGHHHHHHHHHHHHHHH-
-TTTHHHHHHHHHHHGGGT-
-GGGHHHHHHHHHHHGGG--
-GGGHHHHHHHHHHHGGG--
-TTTHHHHHHHHHHHGGGT-
-TTTHHHHHHHHHHHHHHH-
-TTTHHHHHHHHHHHGGGT-
-GGGHHHHHHHHTTTHHHH-
-GGGHHHHHHHHHHHHHHH-
-GGGHHHHHHHHHHHHHHH-
-GGGHHHHHHHHHHHHHHH-
-GGGHHHHHHHHHHHGGGT-
-GGGHHHHHHHHHHSHHHH-
-GGGHHHHHHHHHHTHHHH-
-GGGHHHHHHHHHHHHHHH-
-GGGHHHHHHHHHTTGGGT-
-TTTHHHHHHHHHHHHHHH-
-GGGHHHHHHHHHTTGGG--
-GGGHHHHHHHHTTTGGGT-
-HHHHHHHHHHHHHHGGGT-
-GGGHHHHHHHHHHHGGGT-
-GGGHHHHHHHHHHHGGGT-
--TTHHHHHHHHHHHHHHH-
--TTHHHHHHHHHHHHHHH-
-GGGHHHHHHHHHHHGGG--
-GGGHHHHHHHHHHHHTTT-
-GGGHHHHHHHHHHHHHHH-
-TT-HHHHHHHHHHHHHHH-
-GGGHHHHHHHHHHHHHHH-
-TT-HHHHHHHHHHHGGGT-
-TT-HHHHHHHHHTSHHHH-
-GGGHHHHHHHHHHGGGGT-
--SSHHHHHHHHHHHGGGT-
-TTSHHHHHHHHHHHGGGT-
-TTTHHHHHHHHHHHHHHH-
-GGGHHHHHHHHHHHHHHT-
-TTTHHHHHHHHHHHHHHH-
-TTTHHHHHHHHHHHHHH--
-TTTHHHHHHHHHHHHHTT-
-TTTHHHHHHHHHHHHHHT-
-GGGHHHHHHHHHHHHHTT-
-TTTHHHHHHHHHHHHHH--
-TTTHHHHHHHHHHHHHTT-
-TT-HHHHHHHHHHHHHHH-
-TT-HHHHHHHHHHHHTTT-
-GGGHHHHHHHHHHHHHHH-
-TTTHHHHHHHHHHHHHTT-
-GGGHHHHHHHHHHHHHHH-
-GGGHHHHHHHHHHHHHH--
-GGGHHHHHHHHHHHHHHH-
-GGGHHHHHHHHHHHHHHH-
-TTS-HHHHHHHHHHHHHH-
-TTTHHHHHHHHHHHHHHH-
--TTHHHHHHHHHHHHHTT-
-GGGHHHHHHHHHHHHHTT-
-GGGHHHHHHHHHHHHHHH-
-GGGHHHHHHHHHHHHHHH-
-TTTHHHHHHHHHHHHHHH-
--TTHHHHHHHHHHHHHHH-
-GGGHHHHHHHHHHHHHHH-
-TT-HHHHHHHHHHHHHHH-
-GGGHHHHHHHHHHHHHHT-
-GGGHHHHHHHHHHHHHHT-
-GGGHHHHHHHHHHHHHTT-
-GGGHHHHHHHHHHHHHHH-
-GGGHHHHHHHHHHHHHHT-
-GGGHHHHHHHHHHHHHHH-
-GGGHHHHHHHHHHHHHTT-
-GGGHHHHHHHHHHHHHTT-
-GGGHHHHHHHHHHHHHHT-
-TTSHHHHHHHHHHHHHTT-
-GGGHHHHHHHHHHHHHHH-
-GGGHHHHHHHHHHHHHHH-
-GGGHHHHHHHHHHHHHHT-
-GGGHHHHHHHHHHHHHTT-
-GGGHHHHHHHHHHHHHT--
-GGGHHHHHHHHHHHHHT--
-TTSHHHHHHHHHHHHHHT-
-TTSHHHHHHHHHHHHHH--
-GGGHHHHHHHHHHHHHHH-
-GGGHHHHHHHHHHHHHHT-
-TTSHHHHHHHHHHHHHTT-
-GGGHHHHHHHHHHHHHHH-
--TTHHHHHHHHHHHHHTT-
-GGGHHHHHHHHHHHHHHT-
-TTSHHHHHHHHHHHHHH--
-TTSHHHHHHHHHHHHHHT-
-TTSHHHHHHHHHHHHHTT-
-GGGHHHHHHHHHHHHHH--
-TTTHHHHHHHHHHHHTT--
-TTTHHHHHHHHHHHHTTT-
-TTTHHHHHHHHHHHHHHH-
-TTTHHHHHHHHHHHHTTT-
-TTTHHHHHHHHHHHHHHH-
-TTTHHHHHHHHHHHHHHH-
-TTTHHHHHHHHHHHHHHH-
-TTTHHHHHHHHHHHHHHH-
-TTTHHHHHHHHHHHHHTT-
-TTTHHHHHHHHHHHHHHH-
--S-HHHHHHHHHHHHHTT-
-GGGHHHHHHHHHHHHHHH-
-TTTHHHHHHHHHHHHHHH-
-TTTHHHHHHHHHHHHHH--
-GGGHHHHHHHHHHHHHHT-
-TTTHHHHHHHHHHHHHHH-
-TTTHHHHHHHHHHHHHHH-
-TTTHHHHHHHHHHHHHTT-
-GGGHHHHHHHHHHHHHHH-
-GGGHHHHHHHHHHHHHHH-
-TTTHHHHHHHHHHHHHHH-
-TTTHHHHHHHHHHHHHHT-
-TTTHHHHHHHHHHHHHH--
-TTTHHHHHHHHHHHHHH--
-TTTHHHHHHHHHHHHHH--
-TTTHHHHHHHHHHHHTT--
-TTSHHHHHHHHHHHHHS--
-TTTHHHHHHHHHHHHHT--
-TTTHHHHHHHHHHHHHTT-
-TTTHHHHHHHHHHHHHH--
-TTTHHHHHHHHHHHHHH--
-TTSHHHHHHHHHHHHHTT-
--TTHHHHHHHHHHHHTT--
-TTSHHHHHHHHHHHHHHT-
-GGGHHHHHHHHHHHHHHT-
-TT-HHHHHHHHHHHHHHT-
--TTHHHHHHHHHHHHHHH-
-GGGHHHHHHHHHHHHHHT-
-TTSHHHHHHHHHHHHHT--
-TT-HHHHHHHHHHHHH---
-TT-HHHHHHHHHHHHHT--
-GGGHHHHHHHHHHHHHT--
--TTHHHHHHHHHHHHHT--
-GGGHHHHHHHHHHHHHT--
-GGGHHHHHHHHHHHHHT--
-TTTHHHHHHHHHHHTTS--
-GGGHHHHHHHHHHHHHS--
-GGGHHHHHHHHHHHTTS--
-GGGHHHHHHHHHHHHHT--
-GGGHHHHHHHHHHHHHT--
-TTTHHHHHHHHHHHHHT--
-GGGHHHHHHHHHHHHHT--
-GGGHHHHHHHHHHHHTT--
-GGGHHHHHHHHHHHHTT--
-TTTHHHHHHHHHHHHTT--
-TTTHHHHHHHHHHHHTT--
-TTTHHHHHHHHHHHHTS--
-GGGHHHHHHHHHHHHHT--
-TTTHHHHHHHHHHHHHT--
-TTTHHHHHHHHHHHHHT--
-TTTHHHHHHHHHHHHTT--
-TTTHHHHHHHHHHHHHT--
-TTTHHHHHHHHHHHHHT--
-TTTHHHHHHHHHHHHHH--
-TTTHHHHHHHHHHHHHH--
-TTTHHHHHHHHHHHHHT--
-GGGHHHHHHHHHHHHHH--
-GGGHHHHHHHHHHHHTT--
-GGGHHHHHHHHHHHHTT--
-GGGHHHHHHHHHHHHHT--
-TTTHHHHHHHHHHHHHH--
-GGGHHHHHHHHHHHHTT--
-HHHHHHHHHHHHHHHHH--
-TTTHHHHHHHHHHHHHH--
-HHHHHHHHHHHHHHHTT--
-GGGHHHHHHHHHHHHHH--
-GGGHHHHHHHHHHHHHS--
-GGGHHHHHHHHHHHHHH--
-GGGHHHHHHHHHHHHHT--
-GGGHHHHHHHHHHHHHH--
-GGGHHHHHHHHHHHHHT--
--TTHHHHHHHHHHHHHS--
-GGGHHHHHHHHHHHHHS--
-GGGHHHHHHHHHHHHHH--
-TTTHHHHHHHHHHHGGG--
-GGGHHHHHHHHHHHHTT--
-GGGHHHHHHHHHHHHHH--
-TT-HHHHHHHHHHHHHH--
-GGGHHHHHHHHHHHHHT--
-GGGHHHHHHHHHHHHHT--
-GGGHHHHHHHHHHHHTT--
-TT-HHHHHHHHHHHHHT--
-GGGHHHHHHHHHHHHHH--
-GGGHHHHHHHHHHHHTT--
-GGGHHHHHHHHHHHHHH--
-GGGHHHHHHHHHHHHHH--
-GGGHHHHHHHHHHHHTT--
-GGGHHHHHHHHHHHHTT--
-GGGHHHHHHHHHHHHHH--
-GGGHHHHHHHHHHHHTT--
-GGGHHHHHHHHHHHTTT--
-GGGHHHHHHHHHHHHHH--
-TTTHHHHHHHHHHHHTT--
-TTTHHHHHHHHHHHHHT--
-TTTHHHHHHHHHHHHTT--
-TTTHHHHHHHHHHHHTT--
-TTTHHHHHHHHHHHHTT--
-GGGHHHHHHHHHHHHHH--
-GGGHHHHHHHHHHHHHT--
-TTSHHHHHHHHHHHHTS--
-TTHHHHHHHHHHHHHTT--
-GGGHHHHHHHHHHHHHT--
-GGGHHHHHHHHHHHHTT--
--S-HHHHHHHHHHHHTT--
--S-HHHHHHHHHHHHTT--
----HHHHHHHHHHHGGG--
----HHHHHHHHHHHHHT--
----HHHHHHHHHHHHTT--
----HHHHHHHHHHHHTT--
----HHHHHHHHHHHHHH--
----HHHHHHHHHHHHTT--
----HHHHHHHHHHHTTT--
----HHHHHHHHHHHTTT--
----HHHHHHHHHHHHHH--
----HHHHHHHHHHHHHH--
--S-HHHHHHHHHHHHHS--
----HHHHHHHHHHHHHH--
----HHHHHHHHHHHHTT--
----HHHHHHHHHHHHHH--
----HHHHHHHHHHHHTS--
----HHHHHHHHHHHHHH--
----HHHHHHHHHHHHHT--
----HHHHHHHHHHHHHH--
----HHHHHHHHHHHHHT--
----HHHHHHHHHHHHTT--
----HHHHHHHHHHHHHT--
----HHHHHHHHHHHHHH--
----HHHHHHHHHHHHHS--
----HHHHHHHHHHHHTT--
----HHHHHHHHHHHHHH--
--S-HHHHHHHHHHHHHT--
----HHHHHHHHHHHHTT--
----HHHHHHHHHHHHHT--
----HHHHHHHHHHHHHS--
----HHHHHHHHHHHHTT--
----HHHHHHHHHHHHTT--
----HHHHHHHHHHHHTT--
----HHHHHHHHHHHHHT--
---S-THHHHHHHHHHHH--
----STTHHHHHHHHHHHT-
----HHHHHHHHHHHHHHT-
----TTHHHHHHHHHHHHH-
----GGGHHHHHHHHHHHH-
----STTHHHHHHHHHHHH-
----TTTHHHHHHHHHHT--
----TTTHHHHHHHHHHHH-
----GGGHHHHHHHHHHHT-
----STTHHHHHHHHHHHT-
--S-STTHHHHHHHHHHTT-
----STTHHHHHHHHHHHH-
----GGGHHHHHHHHHHTT-
----GGGHHHHHHHHHHHH-
----TTTHHHHHHHHHHHH-
----HHHHHHHHHHHHHHH-
----HHHHHHHHHHHHHHH-
--S-HHHHHHHHHHHHHHH-
----HHHHHHHHHHHHHHH-
--S-HHHHHHHHHHHHHTT-
--S-HHHHHHHHHHHHHTT-
--S-HHHHHHHHHHHHTTT-
--S-HHHHHHHHHHHHHHH-
----HHHHHHHHHHHHHHH-
----HHHHHHHHHHHHHHH-
----HHHHHHHHHHHHHHH-
--S-HHHHHHHHHHHHHHH-
----HHHHHHHHHHHHHHH-
----HHHHHHHHHHHHHHH-
----HHHHHHHHHHHHHHH-
----HHHHHHHHHHHHHHH-
----HHHHHHHHHHHHHHH-
----HHHHHHHHHHHHHHH-
----HHHHHHHHHHHHHHH-
----HHHHHHHHHHHHHHH-
----HHHHHHHHHHHHHHH-
----HHHHHHHHHHHHHHT-
----HHHHHHHHHHHHHTT-
----HHHHHHHHHHHHHHH-
----HHHHHHHHHHHHHHH-
----HHHHHHHHHHHHHHH-
----HHHHHHHHHHHHHHH-
----HHHHHHHHHHHHHHH-
----HHHHHHHHHHHHHHH-
----HHHHHHHHHHHHHTT-
----HHHHHHHHHHHHHHH-
----HHHHHHHHHHHHHHT-
----HHHHHHHHHHHHHHT-
----HHHHHHHHHHHHHHH-
----HHHHHHHHHHHHHHT-
----HHHHHHHHHHHHHTT-
----HHHHHHHHHHHHHTT-
----HHHHHHHHHHHHHHH-
----HHHHHHHHHHHHTT--
----HHHHHHHHHHHHTT--
----HHHHHHHHHHHHHHT-
----TTHHHHHHHHHHHH--
----HHHHHHHHHHHHHHT-
----HHHHHHHHHHHHHTT-
----HHHHHHHHHHHHHHT-
----HHHHHHHHHHHHHHH-
----HHHHHHHHHHHHGGG-
----HHHHHHHHHHHGGG--
----HHHHHHHHHHHHTTT-
----HHHHHHHHHHHHHHH-
----HHHHHHHHHHHHHHH-
----HHHHHHHHHHHHHHH-
----HHHHHHHHHHHHHHH-
----HHHHHHHHHHHHHHH-
----HHHHHHHHHHHHHHH-
---THHHHHHHHHHHHHHH-
----HHHHHHHHHHHHHHH-
----HHHHHHHHHHHHHHH-
----HHHHHHHHHHHHHH--
---THHHHHHHHHHHHHH--
---HHHHHHHHHHHHHHHH-
---HHHHHHHHHHHHHHHH-
---HHHHHHHHHHHHHHHH-
---HHHHHHHHHHHHHHHH-
---HHHHHHHHHHHHHHHH-
---HHHHHHHHHHHHHHHH-
---HHHHHHHHHHHHHHHH-
---HHHHHHHHHHHHHHHH-
---HHHHHHHHHHHHHHHT-
---HHHHHHHHHHHHHHHT-
---HHHHHHHHHHHHHHHT-
---HHHHHHHHHHHHHHTT-
---HHHHHHHHHHHHHHTT-
---HHHHHHHHHHHHHHTT-
---HHHHHHHHHHHHHHTT-
---HHHHHHHHHHHHHHHH-
---HHHHHHHHHHHHHHHH-
---HHHHHHHHHHHHHHTT-
---HHHHHHHHHHHHHHTT-
---HHHHHHHHHHHHHHTT-
---HHHHHHHHHHHHHHTT-
---HHHHHHHHHHHHHHTT-
---HHHHHHHHHHHHHHTT-
---HHHHHHHHHHHHHHTT-
---HHHHHHHHHHHHHHHH-
---HHHHHHHHHHHHHHTT-
---HHHHHHHHHHHHHHH--
---HHHHHHHHHHHHHHHT-
---HHHHHHHHHHHHHHTT-
---HHHHHHHHHHHHHHHT-
---HHHHHHHHHHHHHHT--
---HHHHHHHHHHHHHTT--
---HHHHHHHHHHHHHHTT-
---HHHHHHHHHHHHHHHT-
---HHHHHHHHHHHHHHTT-
---HHHHHHHHHHHHHHHT-
---HHHHHHHHHHHHHHHT-
---HHHHHHHHHHHHHHHH-
---HHHHHHHHHHHHHHTT-
---HHHHHHHHHHHHHHHH-
---HHHHHHHHHHHHHHHH-
---HHHHHHHHHHHHHHTT-
---HHHHHHHHHHHHHTTT-
---HHHHHHHHHHHHHTTT-
---HHHHHHHHHHHHHTT--
---HHHHHHHHHHHHHHTT-
---HHHHHHHHHHHHHHHT-
---HHHHHHHHHHHHHHTT-
---HHHHHHHHHHHHHHH--
---HHHHHHHHHHHHHHHT-
---HHHHHHHHHHHHHHH--
---HHHHHHHHHHHHHHH--
---HHHHHHHHHHHHHHTT-
---HHHHHHHHHHHHHHTT-
---HHHHHHHHHHHHHHH--
---HHHHHHHHHHHHHHHT-
---HHHHHHHHHHHHHHHT-
---HHHHHHHHHHHHHHTT-
---HHHHHHHHHHHHHHHH-
---HHHHHHHHHHHHHHTT-
---HHHHHHHHHHHHHHHH-
---HHHHHHHHHHHHHHTT-
---HHHHHHHHHHHHHHHT-
---HHHHHHHHHHHHHTT--
---HHHHHHHHHHHHTTT--
---HHHHHHHHHHHHHTT--
---HHHHHHHHHHHHTTS--
---HHHHHHHHHHHGGGT--
---HHHHHHHHHHHHHHHT-
---HHHHHHHHHHHHHHHT-
---HHHHHHHHHHHHHHHT-
---HHHHHHHHHHHHHHHT-
---HHHHHHHHHHHHTTS--
---HHHHHHHHHHHHHHH--
---HHHHHHHHHHHHTTTT-
---HHHHHHHHHHHHTTTT-
---HHHHHHHHHHHHTTT--
---HHHHHHHHHHHHHTT--
---HHHHHHHHHHHHHTT--
---HHHHHHHHHHHHHHH--
---HHHHHHHHHHHHHHH--
---HHHHHHHHHHHHHHHT-
---HHHHHHHHHHHHHTT--
---HHHHHHHHHHHHTTT--
---HHHHHHHHHHHHTTT--
---HHHHHHHHHHHHHHT--
---HHHHHHHHHHHHHTT--
---HHHHHHHHHHHHHHS--
---HHHHHHHHHHHHHTTT-
---HHHHHHHHHHHHHTTT-
---HHHHHHHHHHHHHHS--
---HHHHHHHHHHHHHHT--
---HHHHHHHHHHHHHHT--
---HHHHHHHHHHHHHHT--
---HHHHHHHHHHHHTTS--
---HHHHHHHHHHHHHHS--
---HHHHHHHHHHHHHHS--
---HHHHHHHHHHHHHHH--
---HHHHHHHHHHHHHHT--
---HHHHHHHHHHHHHHT--
---HHHHHHHHHHHHHHS--
---HHHHHHHHHHHHHHT--
---HHHHHHHHHHHHHHT--
---HHHHHHHHHHHHHTS--
---HHHHHHHHHHHHHHS--
---HHHHHHHHHHHHHHT--
---HHHHHHHHHHHHHTTT-
---HHHHHHHHHHHHHHS--
---HHHHHHHHHHHHHHS--
---HHHHHHHHHHHHHHS--
---HHHHHHHHHHHHHTTT-
---HHHHHHHHHHHHHTTT-
---HHHHHHHHHHHHHTTT-
---HHHHHHHHHHHHHTTT-
---HHHHHHHHHHHHHTS--
---HHHHHHHHHHHHHTS--
---HHHHHHHHHHHHHTS--
---HHHHHHHHHHHHHHS--
---HHHHHHHHHHHHHTTT-
---HHHHHHHHHHHHHTTT-
---HHHHHHHHHHHHHHS--
---HHHHHHHHHHHHHHTT-
---HHHHHHHHHHHHHTTT-
---HHHHHHHHHHHHHTTT-
---HHHHHHHHHHHHTTS--
---HHHHHHHHHHHHTTTT-
---HHHHHHHHHHHHTTS--
---HHHHHHHHHHHHTTTT-
---HHHHHHHHHHHTTTS--
---HHHHHHHHHHHHTTTT-
---HHHHHHHHHHHHHHH--
---HHHHHHHHHHHHHHHT-
---HHHHHHHHHHHHHHTT-
---HHHHHHHHHHHHHHHT-
---HHHHHHHHHHHHTTT--
---HHHHHHHHHHHHHHH--
---HHHHHHHHHHHHHHHT-
---HHHHHHHHHHHHHHH--
---HHHHHHHHHHHHHHH--
---HHHHHHHHHHHHTTT--
---HHHHHHHHHHHHHHH--
---HHHHHHHHHHHHHHH--
---HHHHHHHHHHHHTTT--
---HHHHHHHHHHHHTTS--
---HHHHHHHHHHHHHTT--
---HHHHHHHHHHHHHTT--
---HHHHHHHHHHHHTTT--
---HHHHHHHHHHHHHHTT-
---HHHHHHHTTTHHHHTT-
---HHHHHHHHHHHHHTTT-
---HHHHHHTTHHHHHHHH-
---HHHHHHHTHHHHTTTT-
---HHHHHHTTHHHHHHHH-
---HHHHHHTTHHHHHHHH-
---HHHHHHHTHHHHHHHH-
---HHHHGGGTHHHHHHHH-
---TTGGGHHHHHHHHHHH-
---HHHHHHHHHHHHHHHH-
---HHHHHHTTHHHHHHTT-
---HHHHHHHHHHHHHHHH-
---HHHHHHTTHHHHHHHH-
---HHHHHHTTHHHHHHHH-
---HHHHHHHTHHHHHHHH-
---HHHHHHHTHHHHHHHH-
---HHHHHHHTHHHHHTTT-
---HHHHHHTTHHHHHHHH-
---HHHHHHHTHHHHHHHH-
---HHHHHHTTHHHHHHHH-
---HHHHTTTTHHHHHHHT-
---HHHHHHTTHHHHHHHT-
---HHHHTTTTHHHHHHHH-
---HHHHTTTTHHHHTTTT-
---HHHHTTSSHHHHHHHH-
---HHHHTTTTHHHHHHHH-
---TTTTTTTTHHHHHHTT-
---HHHHTTTTHHHHHHTT-
---HHHHTTTTHHHHHHHH-
---HHHHTTTTHHHHHHHH-
---HHHHTTTTHHHHHHTT-
---HHHHHHTTHHHHHHHH-
---HHHHTTSSHHHHHHHH-
---HHHHTTTTHHHHHHTT-
---HHHHTTTTHHHHHHTT-
---HHHHHHHTHHHHHGGG-
---HHHHTTTTHHHHHHHT-
---HHHHTTTTHHHHHHTT-
---HHHHTTTTHHHHHHTT-
---HHHHTTTTHHHHHHTT-
---HHHHTTTTHHHHHHTT-
---TTHHHHTTHHHHHHTT-
---HHHHHHTTHHHHHHH--
---HHHHTTTTHHHHHHHT-
---HHHHTTTTTTTGGGT--
---HHHHTTTTTTGGGGGT-
---HHHHHHHSTTTTHHHH-
---HHHHHHHTHHHHHHHH-
---HHHHHHHTHHHHHTTT-
---HHHHHHHSTTHHHHTT-
---HHHHHHHTHHHHHHHH-
---HHHHHHHTHHHHHHHH-
---HHHHHTTSHHHHHGGG-
---HHHHHHHTHHHHHHTT-
---HHHHHHHSHHHHHHHH-
---HHHHHHHTHHHHHHTT-
---HHHHHHHTHHHHHHHH-
---HHHHHHHSHHHHHHHH-
---HHHHHHHTHHHHHHTT-
---HHHHHHHSHHHHHHHH-
---HHHHHTT-HHHHHHHH-
---HHHHHHHTHHHHHHTT-
---HHHHHHHSHHHHHHTT-
---HHHHHHHSHHHHHTTT-
---HHHHHHHSHHHHHTTT-
---HHHHHHHSHHHHHTTT-
---HHHHHHHSHHHHHHHH-
---HHHHHHHSHHHHHHHH-
---HHHHHHHSHHHHHHHH-
---HHHHHHH-HHHHHHHH-
---HHHHHHH-HHHHHHHH-
---HHHHHHHTHHHHHHTT-
---HHHHHHHTHHHHHHHH-
---HHHHHHH-HHHHHHHH-
---HHHHHHHSHHHHHHHH-
---HHHHHHHSHHHHHHHH-
---HHHHHHH-HHHHHHHH-
---HHHHHHH-HHHHHHT--
---HHHHHHH-HHHHHHHH-
---HHHHHHH-HHHHHHHH-
---HHHHHHH-HHHHHHHH-
---HHHHHHHTHHHHHHTT-
---HHHHHHH-HHHHHHHH-
---HHHHHHHSHHHHHHHH-
---HHHHHHHSHHHHHHTT-
---HHHHHHH-HHHHHHHH-
---HHHHHHH-HHHHHGGG-
---HHHHTTTSHHHHHHHT-
---HHHHTTTSHHHHHHTT-
---HHHHHHHSTTHHHHTT-
---HHHHHTTSHHHHHHTT-
---HHHHHHHSHHHHHHTT-
---HHHHHHHSHHHHHHTT-
---HHHHHHHSHHHHHHHH-
---HHHHHHHSTTHHHHTT-
---HHHHHHHSHHHHHHTT-
---HHHHHHHTHHHHHHHH-
---HHHHHTTSHHHHHHHH-
---HHHHTTTSHHHHHHHT-
---HHHHHHHSHHHHHHHT-
---HHHHHHHSHHHHHTT--
---HHHHHHHSHHHHHT---
---HHHHHHHSHHHHHT---
---HHHHHHHSHHHHTTS--
---HHHHHHHSHHHHTT---
---HHHHTTTSHHHHTT---
---HHHHHHHSTTGGGGS--
---HHHHTTTSHHHHTT---
---HHHHHHHSHHHHHT---
---HHHHTTTSHHHHTGGG-
---HHHHTTTSHHHHHTT--
---HHHHTTTSHHHHHSS--
---HHHHHHHSHHHHHHTT-
---HHHHTTTSHHHHHHS--
---HHHHTTT-TTGGGTS--
---HHHHHHHTHHHHHHTT-
---HHHHHHHSHHHHHHT--
---HHHHHHHSHHHHHHH--
---HHHHHHHSHHHHHTT--
---HHHHHHHTHHHHGGG--
---HHHHTTTSHHHHHTT--
---HHHHHHHSHHHHHHHT-
---HHHHHHHSHHHHHHHH-
---HHHHHHHSHHHHHHHH-
---HHHHHHHTHHHHHHHH-
---HHHHHHHTHHHHHTTT-
---TTTHHHHTHHHHHHHH-
---HHHHHHHTHHHHHTTT-
---HHHHHHHTHHHHHHHH-
---HHHHHHHSHHHHHHHH-
---HHHHHHHTHHHHHHHH-
---HHHHHTT-HHHHHHHH-
---HHHHHHHTHHHHHTTT-
---HHHHHHHSHHHHHHHH-
---HHHHHHTSHHHHHHTT-
---HHHHHHHSHHHHHTTT-
---HHHHHHHSHHHHHHHH-
---HHHHHHHSHHHHHTTT-
---HHHHHHHTHHHHHHHH-
---HHHHHHHSHHHHHTT--
---HHHHHHHSHHHHHTTT-
---HHHHTTSSHHHHHTTT-
---HHHHHHHSHHHHHHHH-
---HHHHHHHSHHHHHHHT-
---HHHHTTTTHHHHHTT--
---HHHHTTSSHHHHHHHT-
---HHHHTTSSHHHHHTT--
---TTTTTTT-THHHHTT--
---TTTTTTT-HHHHHTTT-
---TTTTTTSSHHHHHHHH-
---TTTHHHHSHHHHHHHH-
---TTTTTTTSHHHHHTTT-
---TTTTTTT-HHHHHHTT-
---TTTTTTS-HHHHHTTT-
---TTTTTTT-HHHHHHTT-
---TTTTTTTSHHHHHHHH-
---TTTTTTTSHHHHHHHH-
---HHHHTTTSHHHHHTT--
---HHHHHHHSHHHHHHTT-
---GGGHHHHSHHHHHHHH-
---GGGHHHHSHHHHHHTT-
---GGGHHHHSHHHHHTT--
---TTSHHHHSHHHHHTTT-
---HHHHHHH-HHHHHHHH-
---GGGHHHHSHHHHHHHH-
---TTTHHHHSHHHHHHTT-
---GGGHHHHTHHHHHHHH-
---TTTHHHHSHHHHHHHH-
---GGGHHHHSHHHHHHHT-
---GGGHHHHSHHHHHHHH-
---GGGHHHHSHHHHHHTT-
---GGGHHHHSHHHHHHH--
---TTTGGGTSHHHHHHTT-
---TTTHHHHSHHHHHHTT-
---GGGHHHHSHHHHHTT--
---TTTHHHHSHHHHHTT--
---TTTHHHHTHHHHHHH--
---TTTHHHHSTTTTHHHH-
---GGGGGGTSTTTGGGG--
---GGGHHHHSTTTGGGG--
---GGGHHHHTTTTTGGGT-
---HHHHHHHTHHHHGGG--
---HHHHHHH-GGGTGGG--
---HHHHHHHSGGGTGGG--
---HHHHHHH-GGGTTTT--
---HHHHHHH-GGGTTTT--
---HHHHHHHSGGGTTTS--
---HHHHHHH-GGGTTTT--
---HHHHTTTSTHHHHTT--
---HHHHHHH-GGGTGGG--
---HHHHHHH-GGGTGGG--
---HHHHHHHSGGGGTTS--
---HHHHHHHS-TTTTTS--
---HHHHHHHSHHHHTTT--
---HHHHHHHSHHHHTTS--
---HHHHHHH-HHHHGGG--
---HHHHTTT-GGGTSTT--
---HHHHTTT-HHHHGGG--
---HHHHTTTSHHHHHTT--
---HHHHHHHSHHHHHTS--
---HHHHHHHSHHHHTTT--
---HHHHHHHSHHHHTTT--
---HHHHHHHTHHHHTTT--
---HHHHHHHSGGGSTTT--
---HHHHHHHTGGGGTTT--
---HHHHHHHSTTTTTTT--
---HHHHTTTSGGGTTTT--
---HHHHHHHSHHHHTTT--
---HHHHHHHTHHHHTTT--
---HHHHHHHSHHHHTTT--
---HHHHHHHSHHHHTTT--
---HHHHHHHTHHHHTTT--
---HHHHHHHTTTGGGGT--
---HHHHHHHSTTS-TTT--
---HHHHHHHTGGG-TTT--
---HHHHHHHSGGG-TTT--
---HHHHHHHTGGG-TTTT-
---HHHHHHHSGGG-TTS--
---HHHHHHHSGGG-TTT--
---HHHHHHHSGGGTGGG--
---HHHHHHHSTTT-GGG--
---HHHHHHHSTTTSGGG--
---HHHHHHHSHHHHTTT--
---HHHHHHHSGGGTTTT--
---HHHHHHHS-STTGGG--
---HHHHHHHTGGG-GGG--
---HHHHHHHTGGGTTTS--
---HHHHHHHTHHHHGGG--
---HHHHHHHSGGG-TTT--
---HHHHHHHSGGGTGGG--
---HHHHHHHSGGGSTTS--
---HHHHHHHSGGGTGGG--
---HHHHHHHSGGG-GGG--
---HHHHHHHSGGG-TTT--
---HHHHHHHSHHHHGGG--
---HHHHHHHSHHHHGGG--
---HHHHHHHTGGGTTTT--
---HHHHHHHTGGGTTTT--
---HHHHHHHTGGGTTTT--
---HHHHHHH-TTTTTTT--
---HHHHHHHSGGGTGGG--
---HHHHHHHTGGGTTTT--
---HHHHHHHTGGGTTTT--
---HHHHHTTSHHHHGGG--
---HHHHHHHTGGGTTTT--
---HHHHHHHSGGGTTTT--
---HHHHHHHSGGGTTTT--
---HHHHHHHSGGGTTTT--
---HHHHHHHSGGGTTTS--
---TTHHHHTTHHHHTTS--
---HHHHHHTTGGGTTTS--
---HHHHHHTTGGGTTTS--
---HHHHHHHSGGGTTTT--
---HHHHHHHSGGGTTTT--
---HHHHHHHSGGGTTTT--
---HHHHHTTSHHHHTTS--
---HHHHHHHTGGGTSTT--
---HHHHHHHTHHHHTTT--
---HHHHHHTTHHHHGGG--
---HHHHHHHSGGGTGGG--
---HHHHHHHSGGGTTTT--
---HHHHHHHSGGGTTTT--
---HHHHHHTTHHHHTTT--
---HHHHHGGGGGGTTTT--
---HHHHHHHTHHHHTTT--
---HHHHHHHTGGGTTTT--
---HHHHHHTTHHHHGGG--
---HHHHHTTSHHHHTTT--
---HHHHHHTTGGGTTTS--
---HHHHHHTTGGGTTTT--
---HHHHHHHTGGGTTTS--
---HHHHHGGGHHHHTTS--
---HHHHHHTTGGGTTTT--
---HHHHHHTTHHHHTTT--
---HHHHHHHTHHHHTTT--
---HHHHHHHTGGGTTTT--
---HHHHHHHTGGGTTTT--
---HHHHHHHSHHHHTTT--
---HHHHHHHTHHHHTTT--
---HHHHHHHSHHHHTTT--
---HHHHHHHTTTT-TTT--
---HHHHHTTSHHHHGGG--
---HHHHHHTTGGGTTTT--
---HHHHHHTTTTT-TTT--
---HHHHHHHSGGG-TTT--
---HHHHHHHTGGGTTTT--
---HHHHHHHTGGGTTTT--
---HHHHHHTTHHHHTTT--
---HHHHHGGGGGGTTTT--
---TTTTTSSSGGGTGGG--
---HHHHHSTTHHHHTTT--
---TTGGGGTTGGGTGGG--
---TTGGGGTTGGGTTTT--
---TTTGGGTTGGGTTTT--
---GGGTTGGGHHHHTTT--
---GGGTTTTTHHHHTTT--
---TTGGGTTTGGGTTTT--
---HHHHTTTTTTTSTTT--
---GGGGGTTTHHHHGGG--
---GGGTGGGGHHHHGGG--
---TTHHHHTTHHHHGGG--
---TTHHHHTTHHHHTTT--
---GGGTTGGGHHHHTTT--
---GGGTTGGGGGGTTTT--
---TTSTTGGGHHHHTTT--
---SSTTTGGGHHHHGGG--
---SS-TTGGGHHHHTTT--
---TTSTTGGGGGGTTTT--
---TT-TTGGGHHHHGGG--
---TT-TTGGGGGGTTTT--
---TTSTTGGGHHHHTTT--
---TT-TTGGGHHHHTTT--
---TT-TTGGGHHHHTTT--
---TT-TTGGGHHHHTTT--
---TT-TTGGGHHHHGGG--
---SS-TTGGGHHHHTTT--
---GGGTTGGGTTT-TTT--
---TT-TTGGGHHHHTTT--
---TT-TTGGGHHHHGGG--
---TT-TTGGGHHHHTTT--
---TT-TTGGGHHHHTTT--
---TTSTTGGGGGGTTTS--
---TT-TTGGGGGGTGGG--
---TT-TTGGGHHHHTTT--
---GGGTTGGGGGG-TTT--
---TT-TTGGGTTT-TTT--
---GGGTTGGGHHHHTTT--
---GGGTTGGGHHHHGGG--
---TT-TTGGGHHHHGGG--
---GGGTTGGGHHHHTTT--
---TTSHHHHTGGGTTTT--
---TTSTTGGGHHHHGGG--
---TT-TTGGGTTTSTTT--
---TT-TTGGGGGGTGGG--
---TT-TTGGGGGGTTTT--
---TT-TTGGGTTTTTTT--
---TT-TTGGGTTTSTTT--
---TT-TTGGGGGGTTTT--
---TTTTTGGGHHHHGGG--
---TTTHHHHTHHHHTTT--
---TTSTTGGGHHHHGGG--
---TTSHHHHTHHHHGGG--
---TT-HHHHSHHHHTTT--
---TTTHHHHTHHHHGGG--
---TTTHHHHSTTT-TTS--
---TTTHHHHTHHHHGGG--
---TTTHHHHSHHHHTTS--
---TTTHHHHTHHHHGGG--
---TT-TTGGGHHHHTTS--
---TTTHHHHTHHHHSTT--
---TT-HHHHSHHHHSTT--
---TT-HHHHTHHHHGGG--
---TT-HHHHSHHHHTTT--
---TTSHHHHTHHHHTTT--
---TT-HHHHSHHHHGGG--
---TTSTTTTSHHHHGGG--
---TTSTGGGSHHHHTTS--
---TT-TTGGGHHHHGGG--
---TT-TTGGGGGGTTTT--
---TT-TTTTTGGGTGGG--
---SSSHHHHSGGGTTTS--
---TT-TTGGGHHHHSTT--
---TTSHHHHTTTT-GGG--
---TTTHHHHSGGGTTTT--
---TTSHHHHTHHHHTTT--
---TTTHHHHTHHHHGGG--
---GGGTTTTTHHHHGGG--
---TT-HHHHTGGGTGGG--
---TTTHHHHHGGGTGGG--
---TTGGGTTTGGGTTTT--
---TTTHHHHHGGGTGGG--
---TTTTTTTTGGGTTTT--
---HHHHHHHSHHHHTTT--
---TTTTTTTTHHHHGGG--
---TTTHHHHTHHHHGGG--
---TTTTTTTTGGGTGGG--
---TTTHHHHTHHHHGGG--
---TTTHHHHHHHHHGGG--
---GGGHHHHTGGGTTTT--
---TTTHHHHTHHHHTTT--
---TTTHHHHTHHHHTTT--
---TTTHHHHTHHHHTTT--
---TTTHHHHTTTTSGGG--
---TTSHHHHTTTTSTTT--
---TTTHHHHSGGGSTTT--
---GGGHHHHSSSSSTTS--
---GGGHHHHTSGGGTTS--
---GGGTTGGGTTTSTTT--
---GGGHHHHSGGGGTTS--
---TTTHHHHTGGGSSSS--
---GGGHHHHTGGGGGGG--
---TTTHHHHTTTTSTTT--
---TTTHHHHTGGGGTTT--
---TTTHHHHTTTTSTTT--
---HHHHHHHGGGTSTTT--
---TTTHHHHSTTTSTTT--
---TTTHHHHTTTTTTTT--
---TTTHHHHSTTT-GGG--
---TTTHHHHTTTTTTTT--
---GGGHHHHTTTTGGGT--
---TTTHHHHTTTTSGGG--
---GGGHHHHTHHHHTTT--
---TTTTTGGGTTTSTTT--
---GGGTTGGGTTTSTTT--
---GGGTTGGGGGGSTTT--
---TTTTTGGGGGGSTTT--
---TTTTTGGGGGGSTTT--
---TTTTTGGGGGGSTTT--
---HHHHHHHGGGTSTTT--
---TTTHHHHGGGTSTTT--
---GGGHHHHHHTT-TTT--
---GGGTTGGGGGG-TTT--
---GGGHHHHGGGG-TTT--
---STTHHHHGGGG-TTT--
---SSSHHHHTGGGSTTT--
---TT-HHHHGGGTSTTT--
---TTTHHHHTGGG-TTT--
---TTTHHHHTGGG-TTT--
---GGGHHHHSGGG-TTT--
---GGGHHHHTGGG-TTT--
---GGGHHHHTGGG-TTT--
---GGGHHHHTGGG-TTT--
---TTTHHHHTGGG-TTT--
---TTTHHHHTHHHHGGG--
---TTTHHHHTGGGSTTT--
---GGGHHHHTGGG-TTT--
---GGGTTGGGGGG-TTT--
---GGGHHHHTGGG-TTT--
---GGGTTGGGGGGSTTT--
---TTSHHHHHGGG-TTT--
---GGGTTGGGGGG-TTT--
---TT-TTGGGTTT-TTT--
---TTSHHHHTGGG-TTT--
---TTSGGGT-GGG-TTT--
---TTSTTGGGGGG-TTT--
---TTTHHHHTGGG-TTT--
---TT-TTGGGGGG-TTT--
---GGGTTTTTGGG-GGG--
---TTTHHHHTTTTSTTT--
---TTSTGGG-TTTSTTS--
---TTTHHHHSTTTSTTT--
---SSSHHHHGGGGSTTT--
---TTSHHHHTTTTSTTS--
---GGGHHHHTTTTSTTT--
---TTTHHHHSGGGSTTT--
---GGGHHHHTTTS-TTT--
---GGGHHHHTGGG-TTT--
---TTTTTGGGGGG-TTT--
---TTSHHHHSGGGSTTT--
---GGGHHHHTTTT-TTT--
---TTTTTGGGTTT-TTT--
---TTSHHHHTGGG-TTT--
---TTTHHHHTTTT-TTT--
---TTTHHHHTTTT-TTT--
---GGGHHHHTGGG-TTT--
---TTTTTGGGGGG-TTT--
---TTSTTTTTGGG-TTT--
---TT-TTTTTGGGTGGG--
---TTTHHHHHGGGTGGG--
---TTTTTGGGGGG-TTT--
---SSSTTTTSHHHHTTT--
---TTTTTTTTGGG-TTT--
---GGGTTTTSGGGTTTT--
---GGGTTTTTHHHHTTS--
---TTSTGGGTHHHHGGG--
---SSSTTGGGGGGSGGG--
---TTTHHHHTGGG-TTS--
---GGGHHHHHGGG-TTT--
---TTSTGGGTTTTGGGT--
---TTTTTTTTTTT-TTS--
---TTSTTGGGTTT-TTT--
---TTSHHHHHTTT-TTT--
---GGGHHHHTTTTTTTT--
---TTSTTTTTTTT-GGG--
---GGGSGGGTSTT-TTT--
---TTSSGGGTTTT-TTT--
---TTTTTTTTGGGGTTT--
---TTTTTTTTTTGGGGT--
---STTTTTTTTTTTTTT--
---TTTTTTTTTTTGGGT--
---SSSTTTTTTTTTTTT--
---GGGTTGGGTTTSTTT--
---STTTTHHHHTTTTTT--
---GGGHHHHSTTTSTTT--
---TT-HHHHHTTTTTTT--
---TTTHHHHSTTTTTTT--
---TTSHHHHHTTTSTTT--
---TTTHHHHTGGGSTTT--
---TTTTTGGGTTTTTTT--
---TTTTTGGGGGGGTTT--
---TTTHHHHHGGG-TTT--
---GGGHHHHHHGGGTTT--
---TTTHHHHHHTT-TTS--
---TTTHHHHHHHTTGGG--
---TTTHHHHHHHHTTTT--
---SS-HHHHHHTTS-TT--
---TTTHHHHHHHTTTTT--
---GGGHHHHHHHHTTTT--
---GGGHHHHHHHHSTTS--
---TTTHHHHHHHHSTTT--
---TTTHHHHHHHTTTTS--
---TTTHHHHHHHHSTTT--
---GGGHHHHHHHHTTTT--
---GGGHHHHHHHHTTTT--
---TTTHHHHHHHHSGGG--
---TTTHHHHHHHHTTTT--
---TTTHHHHHHHHTTTT--
---TTSHHHHHHHHTTTT--
---TTTHHHHHHHHTTTT--
---GGGHHHHHHHHTTTT--
---SSSHHHHHHHTTTTT--
---TTSHHHHHHHHTTTT--
---TT-HHHHHHHHTTTT--
---TTSHHHHHHHHTTTT--
---TTSHHHHHHTT-TTT--
---TT-HHHHHHHHTTTT--
---TT-HHHHHHHHTTTT--
---TT-HHHHHHHHTTTT--
---TTSHHHHHHHHTTTT--
---TTTHHHHHHTTTTTT--
---TT-HHHHHHHHTTTT--
---TTTHHHHHHHHTTTT--
---TT-HHHHHHHHTTTT--
---TTSHHHHHHHHTTTT--
---SSSHHHHHHHHTTTT--
---TTTHHHHHHHHTTTT--
---TTSHHHHHHHHTTTT--
---TT-HHHHHHHHTTTT--
---TT-HHHHHHTTTTTT--
---TTSHHHHHHHHHTTT--
---GGGHHHHHHHTTTTT--
---TTSHHHHHHHTTTTT--
---TT-HHHHHHHTTTTT--
---TTTHHHHHHTTTTTT--
---TTTHHHHHHHHTTTS--
---TTTHHHHHHHHTTTT--
---GGGHHHHHHHHTTTT--
---TTTHHHHHHHHTTTT--
---TTSHHHHHHHHTTTT--
---TTSHHHHHHTTSTTT--
---TTSHHHHHHHHTTTT--
---TTTHHHHHHHHSTTT--
---TT-HHHHHHHTTTTT--
---STTTTHHHHHHTTTT--
---TTTHHHHHHHHHTTT--
---TT-HHHHHHHHSTTT--
---TTSHHHHHHHHHTTT--
---TT-HHHHHHHHHTTT--
---TT-HHHHHHHHHTTT--
---TTSHHHHHHHTTTTT--
---TTSHHHHHHHTTTTT--
---GGGHHHHHHHHHTTT--
---TTSHHHHHHHTTTTT--
---TTSHHHHHHHTTTTT--
---GGGHHHHHHHHHTTT--
---TTSHHHHHHHHHTTT--
---TTTHHHHHHTTTTTT--
----SSHHHHHHHHHTTT--
----TTHHHHHHHHHTTT--
----TTHHHHHHHHHTTT--
----TTHHHHHHHHHTTT--
----SSHHHHHHTTTTTT--
----SSHHHHHHHTTTTT--
----TTHHHHHHHTTTTT--
----TTHHHHHHHHHTTT--
----TTHHHHHHHTTTTT--
----TTHHHHHHHHHTTT--
----TTHHHHHHHTTTTT--
----TTHHHHHHTTTTTT--
----TTHHHHHHHHHTTT--
----TTHHHHHHTTTTTT--
----TTHHHHHHTTTTTT--
----SSHHHHHHHHHTTT--
----SSHHHHHHHTTTTT--
----SSHHHHHHTTTTTT--
----SSHHHHHHHTTTTT--
---SSSHHHHHHTTTTTT--
---SSSHHHHHHHHHTTT--
---SSSHHHHHHHHHTTT--
----SSHHHHHHHTTTTT--
----SSHHHHHHHHHTTT--
----SSHHHHHHHHHTTT--
---SSSHHHHHHHTTTTT--
---SSSHHHHHHHHHTTT--
----S-TTHHHHTTTTTT--
----SSTTHHHHHTTTTT--
----SSHHHHHHHHHTTT--
----TTHHHHHHHTTTTT--
----TTHHHHHHHHHTTT--
----S-HHHHHHHHHTTT--
----SSHHHHHHHTTTTT--
----SSHHHHHHHTTTTT--
----SSHHHHHHHTTTTT--
----TTHHHHHHHHHTTT--
----SSHHHHHHHTTTTT--
----SSTTHHHHHHHTTT--
----TTHHHHHHHHHTTT--
----TTHHHHHHTTTTTT--
----SSHHHHHHHTTTTS--
----TTHHHHHHHTTTTT--
----TTHHHHHHHTTTTT--
----SSHHHHHHHTTTTT--
----SSHHHHHHHTTTTT--
----TTHHHHHHTTTTTT--
----TTHHHHHHHTTTTT--
----SSHHHHHHTTTTTT--
----S-HHHHHHHHHTTT--
----SSHHHHHHHTTTTT--
----TTHHHHHHHHHTTT--
----TTHHHHHHHHHTTT--
----TTHHHHHHHTTTTT--
----TTHHHHHHHTTTTT--
----TTTTHHHHTTTTTT--
----SSHHHHHHHTTTTT--
----SSHHHHHHHHHTTT--
----SSHHHHHHTTTTTT--
---SSHHHHHHHHTTTTT--
----SHHHHHHHHHHTTT--
-----HHHHHHHHTTTTT--
---TTHHHHHHGGGTTTT--
-----HHHHHHHHHHTTT--
-----HHHHHHHHHHTTS--
-----HHHHHHHTTTGGG--
-----HHHHHHHHHHGGG--
-----HHHHHHHTTTGGG--
-----HHHHHHHHHHGGG--
-----HHHHHHHHHHTTS--
-----HHHHHHHHHHTTS--
-----HHHHHHHHTTTTS--
-----HHHHHHHHTSSSS--
-----HHHHHHHTTS-TT--
-----HHHHHHGGGSSSS--
---SSHHHHHHHTTS-TT--
-----HHHHHHHHTS-TT--
---TTHHHHHHHTTS-TTT-
---TTHHHHHHHTTS-TTT-
---TTHHHHHHHTTS-GGG-
---TTHHHHHHHHHS-TTT-
---TTHHHHHHGGGS-TTT-
---S-HHHHHHHHTTGGGT-
---SSHHHHHHHHHHGGGT-
---TTHHHHHHHHTTGGGG-
---TTHHHHHHHHHHGGGT-
---TTHHHHHHHTTTGGGT-
---TTHHHHHHHTTTGGGT-
---TTHHHHHHHHHHGGG--
---TTHHHHHHHTTTGGG--
---SSHHHHHHHTTTGGGT-
---TTHHHHHHHTTTGGG--
---S-HHHHHHHHTTGGGG-
---S-HHHHHHHHHHGGGG-
---S-HHHHHHHHHHGGGG-
-----HHHHHHHHTTGGGG-
-----HHHHHHHHHHGGGG-
-----HHHHHHHHHHGGGG-
-----HHHHHHHHHHGGGT-
-----HHHHHHHTTTGGG--
-----TTHHHHHTTTSTTT-
-----HHHHHHHTTTGGGT-
-----HHHHHHHHHHGGGT-
-----HHHHHHHTTTGGGT-
-----HHHHHHHHHHGGGT-
---S-HHHHHHHHHHGGGT-
---S-HHHHHHHHHHGGGG-
-----HHHHHHHHHHGGGG-
-----HHHHHHHTTTGGGG-
-----HHHHHHHTTTGGG--
-----HHHHHHHHHHGGG--
-----HHHHHHHHHHGGG--
-----HHHHHHHTTTGGG--
-----HHHHHHHTTTTTS--
-----HHHHHHHHHHTTS--
--S--HHHHHHHHTTGGGT-
--S--HHHHHHHHHHGGGG-
-----HHHHHHHHHHSGGG-
-----HHHHHHHHHHGGGT-
-----HHHHHHHTTTGGGT-
--S--HHHHHHHTTTGGG--
--S--HHHHHHHHHHGGGG-
--S--HHHHHHHTTTGGGG-
--S--HHHHHHHTTSSGGG-
--S--HHHHHHHHHS-TT--
--S--HHHHHHHTTSSGGG-
--S--HHHHHHHHHSSTT--
--S-SHHHHHHHHTS-TT--
--S--HHHHHHHTTS-TT--
--S--HHHHHHHHTS-TT--
--S--HHHHHHHTTS-TTT-
--S--HHHHHHHTTSSSTT-
--S--HHHHHHHTTS-SS--
--S--HHHHHHHTTSSSS--
--S--HHHHHHHTTSSSS--
--S--HHHHHHHHTS-SS--
--S--HHHHHHHHTSSSS--
--S--HHHHHHHHTTSSS--
--S--HHHHHHHHTS-TT--
--S--HHHHHHHHHS-TT--
--S--HHHHHHHHTS-TT--
--S--HHHHHHTTTS-TT--
--S--HHHHHHHTTS-TT--
--S--HHHHHHHHTS-TT--
--S--HHHHHHHHTS-TTT-
--S--HHHHHHHTTS-SS--
--S--HHHHHHHHHS-SS--
--S--HHHHHHHTTS-GGG-
--S--HHHHHHHHTS-TT--
--S--HHHHHHHHTS-TT--
--S--HHHHHHHHHS-GGG-
--S--HHHHHHHTTS-GGG-
-----HHHHHHHTTS-GGG-
--S--HHHHHHHHHHGGGT-
--S--HHHHHHHHTT-GGG-
--S--HHHHHHHTTS-TTT-
--S--HHHHHHHTT--GGG-
--S--HHHHHHHTTS-SS--
--S--HHHHHHHHHS-TT--
--S--HHHHHHHTTS-TT--
-----HHHHHHHHHTTGGG-
--S--HHHHHHHHHT-GGG-
-----HHHHHHHHH--GGG-
----SHHHHHHHHT--GGG-
-----HHHHHHHHH--GGG-
--S--HHHHHHHHH--TTT-
--S--HHHHHHTTS--GGG-
-----HHHHHTTTS--TT--
--S--HHHHHHTTSS-GGG-
-----HHHHHHHTTS-GGG-
-----HHHHHHHHSS-GGG-
--S--HHHHHTTTSS-SS--
--S--HHHHHHTTSS-GGG-
--S--HHHHHHHHSS-SS--
--S--HHHHHHHHSS-TTT-
--S--HHHHHHTTSS-TTT-
--S--HHHHHHTTSS-TT--
--S--HHHHHHHHHS-TTT-
--S--HHHHHHTTSS-SS--
--S--HHHHHHTTSS-TTT-
--S--HHHHHHHHTT-TTT-
-----HHHHHHHHTTGGGT-
-----HHHHHHHHTS-TTT-
--S--HHHHHHHHTS-TTT-
-----HHHHHHHHTT-TT--
-----HHHHHHHHHS-GGG-
-----HHHHHHHTTS-TT--
--S--HHHHHHHHHS-TT--
--S--HHHHHHHHTT-TTT-
--S--HHHHHHHHTS-TT--
--S--HHHHHHHHTS-GGG-
--S--HHHHHHHHHH-GGG-
--S--HHHHHHHHHH-GGG-
---S-HHHHHHHHTS-GGG-
--S--HHHHHHHHTS-GGG-
--S--HHHHHHHHTS-GGG-
--S--HHHHHHHHTS-TTT-
-----HHHHHHHHHH-GGG-
--S--HHHHHHHHHT-TTT-
--S--HHHHHHHTTS-TTT-
-----HHHHHHHTTS-TTT-
-----HHHHHHHTTS-TTT-
-----HHHHHHHHTT-TTT-
-----HHHHHHTTTS-TTT-
-----HHHHHHHHTS-TTT-
---S-HHHHHHHTTS-TTT-
-----HHHHHHHHTS-TTT-
---S-HHHHHHHTTS-TTT-
---S-HHHHHHHHTT-TTT-
-----HHHHHHHHTTGGGT-
-----HHHHHHHHTS-TTT-
---S-HHHHHHGGGG-TTT-
-----HHHHHHHTTS-TTT-
-----HHHHHHHHTS-TTT-
-----HHHHHHHHTS-TTT-
-----HHHHHHHTTS-TTT-
-----HHHHHHHHTS-TTT-
-----HHHHHHHHHS-TTT-
-----HHHHHHHHH--TTT-
-----HHHHHHHHHS-TTT-
-----HHHHHHHHH--TTT-
-----HHHHHHHHHS-TTT-
-----HHHHHHHHHS-TTT-
-----HHHHHHHHHS-TTT-
---S-HHHHHHHTTSGGGT-
---S-HHHHHHHHTS-TTT-
-----HHHHHHHHHSGGGT-
-----HHHHHHHHHS-TTT-
-----HHHHHHHHT-GGGT-
-----HHHHHHHHHS-TTT-
-----HHHHHHHHHS-TTT-
-----HHHHHHHHH--TTT-
-----HHHHHHHHHT-GGG-
-----HHHHHHHTTS-GGG-
-----HHHHHHHTTS-GGG-
-----HHHHHHHTT--TTT-
-----HHHHHHHTTS-GGG-
-----HHHHHHHHTS-GGG-
-----HHHHHHHHHS-GGG-
-----HHHHHHHHTS-STT-
-----HHHHHHHHHS-TTT-
-----HHHHHHHHTT-GGG-
-----HHHHHHHTTS-GGG-
-----HHHHHHHTTS-SS--
-----HHHHHHHHTS-TT--
-----HHHHHHHHTS-GGG-
----THHHHHHHTTT-GGG-
---S-HHHHHHHHTT-GGG-
-----HHHHHHHHHH-GGG-
-----HHHHHHHHHT-TT--
-----HHHHHHHTTT-GGG-
-----HHHHHHHTTS-TT--
-----HHHHHHHTTS-TTT-
-----HHHHHHHTTT-TTT-
-----HHHHHHHHHS-GGG-
-----HHHHHHHTTS-TTT-
-----HHHHHHHTTS-STT-
-----HHHHHHHTTTGGGG-
-----HHHHHHHHHHGGGG-
-----HHHHHHHHHHGGGG-
-----HHHHHHHHHHGGGG-
-----HHHHHHHHHHHHHH-
-----HHHHHHHHTTSGGG-
---S-HHHHHHHTTSSSTT-
-----HHHHHHHHSSSTTT-
-----HHHHHHHHHHSSTT-
-----HHHHHHHHTTGGGG-
-----HHHHHHHHTT-TTT-
-----HHHHHHHHTS-TTT-
-----HHHHHHHTTS-TTT-
-----HHHHHHHHHS-TTT-
-----HHHHHHHHSSSTTT-
-----HHHHHHHTTS-TTT-
-----HHHHHHHTTSSTTT-
-----HHHHHHHTTTSSTT-
-----HHHHHHHTTS-TTT-
-----HHHHHHHTTS-TTT-
-----HHHHHHHHTS-TTT-
-----HHHHHHHTTS-TTT-
-----HHHHHHHTTT-TTT-
-----HHHHHHHHTS-TT--
-----HHHHHHHHTSSTTT-
-----HHHHHHHHTTGGGT-
-----HHHHHHGGGTGGGT-
-----HHHHHHHTTTGGGG-
-----HHHHHHHTTTGGG--
-----HHHHHHHTTTGGGG-
-----HHHHHHHHHTSSTT-
-----HHHHHHHTTSSSTT-
-----HHHHHHHTTSSSTT-
-----HHHHHHHHHHTTS--
-----HHHHHHHTTSSSTT-
-----HHHHHHHTTSSSTT-
-----HHHHHHHTTSSSTT-
-----HHHHHHHTTSSSS--
-----HHHHHHHTTSSSS--
-----HHHHHHHTTTTTS--
-----HHHHHHHHTSS-TT-
-----HHHHHHHHTS-TT--
-----HHHHHHHHTTSSS--
-----HHHHHHHGGGSSS--
-----HHHHHHHTTSSSS--
-----HHHHHHHHTSSSS--
-----HHHHHHHTTSSSS--
-----HHHHHHHTTTSSS--
-----HHHHHHHTTTSSS--
-----HHHHHHHTTSSSS--
-----HHHHHHHTTSSSS--
-----HHHHHHHHTSSSS--
-----HHHHHHHHHSSSS--
-----HHHHHHHTTSSSS--
-----HHHHHHHTTSSSTT-
------HHHHHHHTSSSS--
-----HHHHHHHTTSSSS--
-----HHHHHHHTTSSSS--
-----HHHHHHHHTTSSS--
-----HHHHHHHHHHTTTT-
-----HHHHHHHHTS-SS--
-----HHHHHHHTTS-TT--
-----HHHHHHHTTSSSS--
-----HHHHHHHTTS-TT--
-----HHHHHHHHTSSSS--
-----HHHHHHHHHHTTS--
-----HHHHHHHHHHTTS--
-----HHHHHHHTTTTTS--
-----HHHHHHHTTTSSS--
-----HHHHHHHHTTTTS--
---S-HHHHHHHTTSSSS--
-----HHHHHHHHTTTTS--
-----HHHHHHHHTSSSS--
-----HHHHHHHHTSSSS--
-----HHHHHHHTTSSSS--
-----HHHHHHHTTSSSS--
-----HHHHHHHTTSSSS--
-----HHHHHHHTTSSSS--
-----HHHHHHHTTSSSS--
-----HHHHHHHHTSSSS--
-----HHHHHHHTTSSSS--
-----HHHHHHHTTSSSS--
-----HHHHHHHHTSSSS--
-----HHHHHHHHTSSSS--
-----HHHHHHHHTSSSS--
-----HHHHHHHHHTSSS--
-----HHHHHHHHTSSSS--
-----HHHHHHHHTSSSS--
-----HHHHHHHHTTSSS--
-----HHHHHHHTTSSSS--
-----HHHHHHHHTTSSS--
-----HHHHHHHHTSSSS--
---S-HHHHHHHHTSSSS--
---S-HHHHHHHHTSSSS--
---S-HHHHHHHTTSSSS--
---S-HHHHHHHTTSSSS--
---S-HHHHHHHHTSSSS--
-----HHHHHHHTTSSSS--
-----HHHHHHHHTSSSS--
-----HHHHHHHHTTSSS--
---S-HHHHHHHHTSSSS--
-----HHHHHHHHHSSSS--
-----HHHHHHHTTSSSS--
-----HHHHHHTGGG-SS--
-----HHHHHHHHTSSSS--
-----HHHHHHHHTT-SS--
-----HHHHHHHHTSSTT--
-----HHHHHHHTTSSTT--
-----HHHHHHHTTS-TT--
-----HHHHHHHHTS-TT--
---S-HHHHHHHTTS-TT--
-----HHHHHHHTTS-TT--
-----HHHHHHHTTS-SS--
-----HHHHHHHTTS-SS--
-----HHHHHHHHTS-SS--
-----HHHHHHHHTS-TTT-
-----HHHHHHHTTS-TT--
-----HHHHHHHHTS-SS--
-----HHHHHHHHTSSSS--
-----HHHHHHHTTSSSS--
-----HHHHHHHHHSSSS--
-----HHHHHHHHTSSSS--
-----HHHHHHHHHSSSS--
-----HHHHHHHHHSSSS--
-----HHHHHHHHTSSSS--
-----HHHHHHHHHSSSS--
-----HHHHHHHTTS-SS--
-----HHHHHHHHTT-TT--
-----HHHHHHHHTTSSS--
-----HHHHHHHHTTSSS--
-----HHHHHHHTTSSSS--
-----HHHHHHHHTTSSS--
-----HHHHHHHTTSSSS--
-----HHHHHHHHTSSSS--
-----HHHHHHHTTSSSS--
-----HHHHHHHHTTSSS--
-----HHHHHHHHHT-SS--
-----HHHHHHHHTS-SS--
-----HHHHHHHHTTSSS--
-----HHHHHHHTTS-SS--
-----HHHHHHHHTSSSS--
-----HHHHHHHTTSSSS--
-----HHHHHHHHHHSSS--
------HHHHHHHTSSSS--
-----HHHHHHHHTTSSS--
-----HHHHHHHTTSSSS--
-----HHHHHHHTTSSSS--
----SHHHHHHHHHT-SS--
----SHHHHHHHTTSSSS--
----SHHHHHHHTTSSSS--
-----HHHHHHHHHS-SS--
----SHHHHHHHHTS-SS--
----SHHHHHHHHTS-SS--
----SHHHHHHHHTS-SS--
----SHHHHHHHHHT-SS--
----SHHHHHHHHTTSSS--
----SHHHHHHHTTSSSS--
-----HHHHHHHTTS-TT--
-----HHHHHHHTTSSTT--
-----HHHHHHHTTS-TT--
-----HHHHHHHHHSSSS--
-----HHHHHHHTTSSTT--
-----HHHHHHHHHS-SS--
-----HHHHHHHTTSSSS--
-----HHHHHHHHTTSSS--
-----HHHHHHHHTTSSS--
-----HHHHHHHHTSSSS--
-----HHHHHHHHTTSSS--
-----HHHHHHHHTT-SS--
-----HHHHHHHHTSSSS--
-----HHHHHHHHTTSSS--
-----HHHHHHHHTS-SS--
-----HHHHHHHHTSSSS--
-----HHHHHHHHTSSSS--
-----HHHHHHHHTT-SS--
-----HHHHHHHHTS-SS--
-----HHHHHHHHTS-SS--
-----HHHHHHHHTS-SS--
-----HHHHHHHHTT-SS--
-----HHHHHHHHSSSSS--
-----HHHHHHHHTTSSS--
-----HHHHHHHHTT-SS--
-----HHHHHHHHTTSSS--
-----HHHHHHHHTSSSS--
-----HHHHHHHHHS-SS--
-----HHHHHHHTTS-SS--
-----HHHHHHHHTSSSS--
-----HHHHHHHTTS-SS--
-----HHHHHHHHHS-SS--
-----HHHHHHHTTS-TTT-
-----HHHHHHHTTS-SS--
-----HHHHHHHTTT-SS--
-----HHHHHHHTTS-SS--
-----HHHHHHHHTT-SS--
-----HHHHHHHHTTSSS--
-----HHHHHHHHTSSSS--
-----HHHHHHHTTSSSS--
-----HHHHHHHTTSSSS--
-----HHHHHHHTTS-TT--
-----HHHHHHHHTSSSS--
-----HHHHHHHTTS-TT--
-----HHHHHHHTTS-TT--
-----HHHHHHHTTTSTT--
-----HHHHHHHTTS-SS--
-----HHHHHHHHTSSSS--
-----HHHHHHHHTS-SS--
-----HHHHHHHTTSSSS--
-----HHHHHHHHTT-SS--
-----HHHHHHHTTSSSS--
-----HHHHHHHHTSSSS--
-----HHHHHHHHTS-TT--
-----HHHHHHHTTSS----
-----HHHHHHHHTSSSS--
-----HHHHHHHHSSSSS--
-----HHHHHHHHTTSSS--
----SHHHHHHHHTT-SS--
-----HHHHTHHHHTTTT--
-----HHHHHTTTSSSTT--
-----HHHHTTTTSS-SS--
-----HHHHHHTTTS-SS--
-----HHHHGGGTSS-TT--
-----HHHHHHTTSS-SS--
-----TTHHHHTTSS-TT--
-----TTGGGGGTSSSSS--
-----HHHHGGGTSSSSS--
-----TTGGGTTTSSSTT--
-----HHHHHHHHSSSSS--
-----TTTTGGGTSSSTT--
-----HHHHGGGTSSSSS--
-----HHHHHTTTTTSSS--
-----HHHHHTTTSSSSS--
-----HHHHHHTTSSSSS--
-----HHHHHHTTSSSSS--
-----HHHHHTTTSSSSS--
-----HHHHHTTTSSSSS--
-----HHHHHTTTTSSSS--
-----HHHHHTTTTSSSS--
-----HHHHHHTSSSSSS--
-----HHHHHHTTTTTSS--
-----HHHHHTTSSSSSS--
-----HHHHHHTTSTTSS--
-----HHHHHHTTSSSSS--
-----HHHHHTTTSTTSS--
-----HHHHHTTTSSSSS--
-----HHHHHHTTSTTSS--
-----HHHHGGGTSSSSS--
-----TTS-GGGGSSSSS--
-----GGG-SGGGSSSSS--
-----TTS-GGGSSTTTS--
-----TT--STTSSTTTS--
-----TT--GGGSSSSTT--
-----TT---TTSSSSTT--
-----TT--GGGTSTTTS--
-----TT--GGGSSSSSS--
-----TT--STTSSTTTS--
-----TT--GGGSSTTTS--
-----TT---TTS-SSSS--
-----TTT-GGGS-TTTS--
-----TT--GGGG-TTSS--
-----TT---TTS-SSSS--
-----TTS-GGGS-TTTS--
-----TTS--GGG-TTSS--
-----TTT--TTS-SSSS--
-----TTT--TTS-TTTS--
-----TTT--GGG-SSTT--
-----TTS--GGGTT-TT--
-----TTT--GGG-SSSS--
-----TTT--GGGTTSTT--
-----GGG--GGG-TTSS--
-----GGG--GGGTT-SS--
-----TTT--GGG-SSSS--
-----GGG--TTSTT-SS--
-----TTT--GGGTTSSS--
-----TTT--TTTSSSSS--
-----GGG-GGGSTTSSS--
-----TTT-GGGGSTTSS--
-----GGG--TTS-SSSS--
-----TTT--GGG-SSTT--
-----TTT--GGG-SSSS--
---S-TTT--TTS-SSTT--
---S-TTT--TTS-SSSS--
-----TTTS-GGGTT-SS--
-----TTT--TTSSS-SS--
-----TTT--TTSSS-SS--
---TTGGG--TTTSS-SS--
---S-TTT--TTTSS-SS--
-----TTT--TTTSS-TT--
---S-TTT--TTTSS-TT--
---TTTTT--TTTS--SS--
---S-TTS--TTTS--TT--
-----TTT--TTTS--SS--
---TTGGG--TTTSS-SS--
---S-TTT--HHHHS-SS--
-----GGG--TTTSS-SS--
---S-TTT--TTSS--SS--
-----TTT--TTTS--SS--
-----TTT--TTTS--SS--
-----TTT--TTTSS-SS--
-----TTT--TTTSS-SS--
-----TTT--TTTS--SS--
-----TTT--TTTSS-SS--
-----TTT--TTTSS-SS--
-----GGG--TTTS--SS--
---S-GGG--TTTS--SS--
-----TTT--TTTS--SS--
-----TTT--TTTTT-SS--
-----TTT--TTTSS-SS--
-----TTT--TTTS--SS--
-----TT---TTTSS-SS--
-----TTT--TTTSS-SS--
-----TT---TTTSS-SS--
-----TTT--TTTTTTTS--
-----TTT--TTTTTTTS--
-----TTT--TTTTTTTS--
-----TTT--TTTTT-SS--
-----TTT--TTTTT-S---
-----TTT--TTTTT-SS--
-----TTT--TTTTT-SS--
-----TTT--TTTTTTT---
-----TTT--TTTTTTTS--
-----TTT--TTTTTTTS--
-----TTT--TTTTTTTS--
-----TTT--TTGGG-SS--
-----TTT--TTTTT-SS--
-----TTT-STTTTTTTS--
-----TTT-STTTTTTTS--
-----TTT--TTTTTTTS--
-----TTT--TTTT--S---
-----TTT-STTGGGTT---
-----TTT--TTTSS-SS--
-----TTT--SSTTSTT---
----HHHH--SSSSS-SS--
----HHHH--SSSSS-SS--
----HHHH--TTTTTTT---
----TTTS--TTTSSSS---
----GGGT--TTTSS-SS--
----HHHH--TTTSS-SS--
----GGGT--SSSSS-SS--
----GGGT--TTTTT-SS--
----HHHH--TT-SS-SS--
----HHHH--TTTTTTTS--
----TTTS--TTTTT-SS--
----HHHH--TTTS--SS--
----HHHH--TTTTT-SS--
----HHHH--TTTSS-S---
----HHHH--TTTSS-SS--
----HHHH--TTTTTTTS--
----HHHH--TTTSS-SS--
---SHHHH--TTTSS-SS--
----TTTTS-TTTSS-S---
----HHHH--TTTTTTTS--
----HHHH--TTTS--S---
----HHHH--TTTSS-SS--
----HHHH--TTTSS-SS--
----GGGT--TTTSS-SS--
----HHHH--TTTSS-S---
----TTTS--TTTTTTT---
----HHHH--TTTTTTT---
----HHHH--TTTTTTT---
----HHHH--TTTSSSS---
----HHHH--TTTTTTT---
----HHHH--TTTSSTT---
----HHHH--TTTSSSSS--
----HHHH--TTTSS-SS--
----HHHH--TTTTTTTS--
----TTSS--TTTTT-TT--
----STTT--TTTSS-TT--
----GGGT--TTTS--SS--
----GGGT--TTTS--TT--
----HHHH--TTTS--SS--
----GGGT--TTTS--TT--
----TTTS--TTTS--TT--
----HHHH--TTTS--TT--
----GGGT--TTTS--SS--
--S-HHHH--TTTS--SS--
--S-HHHH--TTTS--TT--
----HHHH--TTTS--SS--
----GGGT--TTTS--TT--
----GGGT--TTSS--SS--
----STTS--TTTS--SS--
----HHHH--TTTS-SSS--
----HHHH--TTTS-STT--
----SGGG--TTTS-STT--
-----TTS--TTTS-STT--
----HHHH--TTSS-STT--
----HHHH--TTTT--TT--
----HHHH--TTTS--TT--
---SHHHH--TTTS--TT--
----GGGS--TTTS--TT--
----GGGS--TTTS-STT--
----HHHH--TTTS--TT--
----GGGT--TTTS--TT--
----HHHH--TTTS--TT--
----STTT--TTTS-STT--
----STTT--TTTS-STT--
----GGGT--TTTS--TT--
----HHHH--TTTS--TT--
-----GGG--TTTS--TT--
----SGGG--TTSS-SSS--
----GGG---TTTS--TT--
----HHHH--TTTT--TT--
----HHHH--HHHH--SS--
---TTTTT--TTTS-STT--
----HHHH--STTT--TT--
----TTTT--TTTS-STT--
----TTTT--TTTS-STT--
----SGGG--HHHH--TT--
----TTTT--TGGG--TT--
----SSTTTTTTTT-STT--
----TTTT--GGGS--TT--
----TTT--THHHH--TT--
----TTS--GGGTS--TT--
---STTS---GGGG--TT--
----GGG---HHHH--TT--
----GGGS--SGGG--TT--
----GGG---TTTT--SS--
----GGGS--TTT---SS--
----GGGS--TTTS--TT--
----GGG---TTTS--TT--
----TTS---TTT---TT--
---STT---STTT---SS--
----TT----TTT---TT--
----SS---STTT---TT--
---STT----TTT---SS--
---STT----TTT---SS--
---STT----TTT---SS--
---TTTT---TTT---TT--
---GGG----TTT---TT--
---TTS----TTT---TT--
--SGGG----TTTS--TT--
--SGGGSS--TTTS--SS--
--SGGGS---TTTT--TT--
--SHHHHS--TTTT--SS--
---GGGTS--TGGG--TT--
--SHHHHS--TTTS--TT--
--SGGGTS--SS----TT--
--SHHHH--STTTT--TT--
--STTTT--SSGGG--TT--
--SGGGTS--HHHH--TT--
--SGGGT--STTTT---S--
--SGGGTS--TTTT---S--
--SGGGT--SGGGT---S--
--SGGGSS-SHHHH---S--
--SGGGTS-SHHHH---S--
--SSTTT---TTTT---S--
--SGGGTS-SGGGT--TT--
--SGGGTS--GGGT--SS--
--SGGGTS--HHHH---S--
--SGGGT---HHHH---S--
--SGGGT---HHHH--SS--
--SGGGT---HHHH---S--
--SGGGT---HHHH--TT--
--SGGGT---HHHH--TT--
--SGGGT---TTTT--SS--
--SGGGT---TTTT--TT--
--SGGGTS--HHHH--TT--
---GGGT---HHHH--TT--
--SHHHHS--TTTT--TT--
--SGGGT---SGGG--TT--
--SGGGT---TTTT-STT--
--SGGGT---SGGG--TT--
--SGGGT---GGGG-STT--
--SGGGT---TTTT--TT--
--SGGGT---TTTT-STT--
--SGGGT---TTTT--TT--
--SHHHHT--TTTT--SS--
--SGGGT---TTTT--TT--
--SGGGTS--TTTT--TT--
--SHHHH-S-TTTT--TT--
--SGGGTS--TTTT--TT--
--SGGGTS--GGGT--TT--
--SGGGT---HHHH--SS--
--SGGGT---HHHHS-TT--
--SHHHHSS-GGGG--TT--
--SGGGTS--GGGT--TT--
---HHHHS--GGGS--TT--
--SHHHHSS-HHHHS-TT--
--SHHHHS--HHHHS-TT--
--SHHHHS--TTTTS-TT--
--SHHHHS--TTTSS-TT--
--SHHHHS--HHHHS-TT--
--SHHHHS--TTTS--TT--
--SGGGTS--HHHHS-TTT-
--SGGGTS--HHHH--TT--
--SGGGTS--HHHH--SS--
--SGGGTS--HHHH--TTT-
--SGGGTS--TTTS--TTT-
---GGGTS--TTTT--TTT-
--SGGGTS--TTTS--GGG-
--SHHHHS--TTTS-SGGG-
--SGGGTS--TTTS-SSTT-
--SHHHHS--TTTT-SGGG-
--SGGGT--STTTS--SS--
--SGGGG---TTTS--GGG-
--SGGGG---TTTS--TTT-
--SGGGG---HHHH--TT--
--SGGGGS--TTTT--GGG-
--SGGGGS--TTTS--GGG-
--SGGGSS--TTTS--TT--
--SGGGTS--TTTT--TTT-
--SGGGTS--TTTS--GGG-
--SGGGTS--TTTT--GGG-
---GGGTS-SSSSS--GGG-
--SGGGGS--SSTT--GGG-
--SGGGTS--TTTS--GGG-
--SGGGG---SSSS-SGGG-
--SHHHHS--TTTS--TTT-
--SGGGTS--SSSS--TT--
--STTTSS--TTTT--TT--
--STTTSS-SSSSS--TT--
---HHHHS--SSSS--TTT-
---GGGTS--SSSS--TTT-
---GGGT---TTTS--TTT-
---GGGTS--TTTT--TTT-
---GGGTS--TTTT--TTT-
--SGGGT---TTTT--TTT-
---HHHHS--TTTT--TTT-
---GGGS---TTTT--TTT-
---GGGT---TTTT--TTT-
---GGGT---TTTT--TTT-
---GGGS---TTTT--TTT-
---GGGS---TTTT--TTT-
---GGGS---TTTT--TTT-
--SGGGS---TTTT--TTT-
--SGGGSS--TTTT--TTT-
--SHHHHS--TTTT--TTT-
--SHHHHS--TTTT--TTT-
--STTTS---TTTT--TTT-
--SGGGTSS-TTTT--TTT-
--STTTSS--TTTT--TTT-
--SHHHHS--TTTT--TTT-
--SHHHHS--TTTT--TTT-
--STTTSSS-TTTT--GGG-
--SHHHHS--TTTT--TT--
--SHHHHS--TTTT--TT--
---GGGSS--TTTT--TT--
--SHHHHS--TTTT--TT--
--SHHHHS--TTTT--TT--
--SHHHHS--TTTT--TT--
--SHHHHS--TTTT--TT--
--SGGGSS--TTTT--TT--
--SHHHHS--TTTT--SS--
--SHHHHS--TTTT--TT--
--SGGGGS--TTTT--TT--
--SGGGSS--TTTT--TT--
---TTTSS--TTTT--TT--
--SGGGSS--TTTT--TT--
--SHHHHSS-TTTT--TT--
--SHHHHS--TTSS--SS--
---TTTSS--TTSS--SS--
---HHHHS-STTSS--SS--
--SHHHH---TTSS--SS--
--SGGGS---TTSS-SSS--
--STTTS---TTSS--TT--
--SHHHH---TTSS--TT--
--STTTS---TTSS-SSS--
--SGGGS---TTSS-SSS--
--SGGG----TTS---SS--
--SGGG----TTSS--SS--
---TTT----TTSS--SS--
---GGG----TTSS--SS--
--SGGG----TTSS--SS--
--SGGG---STTSS--SS--
--STTT----TTSS--SS--
--STTT----SSSS--SS--
--STTT----TTSS--SS--
--STTT----TTTT--SS--
--SGGG---STTTT--SS--
--STTT----TTSS--SS--
--STTT----TTSS--SS--
--STTT----TTSS--SS--
--SGGG----TTSS--SS--
--STTT----TTSS--SS--
--STTT----TTSS--SS--
--STTT----TTSS--SS--
---GGG----TTSS--SS--
---STT----TTSS--SS--
---GGG----TTSS--SS--
---TT-----TTSS--SS--
---TTS----SS-SS-SS--
---GGGS---SSSS--SS--
---TTS----TTSSS-SS--
---GGGS---TTSS--SS--
---GGG----TTSS--SS--
---GGGS---TTSS--SS--
---GGGS---TTSS--SS--
---TTTS---TTSS--SS--
---GGGS---SS-S--SS--
---GGGS---TTSS--SS--
--SGGG----TTSS--SS--
--SGGGS---TTSS---S--
--STTTS---TTSS--SS--
---GGG----TTSS--SS--
--STTT----TTSS--SS--
--SGGG----SSSS--SS--
--STTT----TTSS--SS--
--STTT----TTSSS-SS--
--STTT----TTSS--SS--
--STTT----TTSS--SS--
--STTT----TTSSS-SS--
--STTT----TTSS--SS--
--STTT----TTSS--SS--
--STTT----TTSS--SS--
--STTT----SSSS--SS--
---GGG----TTSS--SS--
---GGG----TTSS--SS--
--STTT----TTSS--SS--
--STTT----TTSS--SS--
--STTT----TTSS--SS--
--STTT----TTSS--SS--
--SGGG----TT-SS-SS--
--STTT----SS-S--SS--
--STTT----TTSS--SS--
--SGGG----TTSS--SS--
--STTTS---TTSS--SS--
--STTTS--GGGSS--SS--
--STTT----TTSS--SS--
--SGGG----TTSS--SS--
--SGGG----TTSS--SS--
--SGGG----TTSS--SS--
--STTT----TTSS--SS--
--STTT----TTSS--SS--
--STTT----TTSS--SS--
--STTT----TTSS--SS--
--SGGG----TTSS--SS--
--SGGG----SSSS--SS--
--SGGGS----SSS--SS--
--STTTS---SSSS--SS--
--SGGGS---TTSS--SS--
--SGGGS---TTSS--SS--
--STTTS---TTSS--SS--
--SGGGS---TT-S--SS--
---GGGS---TTSS--SS--
--STTT----TTSS--SS--
--STTTS---TT-S--SS--
--STTT----SS-S--SS--
--STTTS---TT-S--SS--
--STTT----TTSS--SS--
--STTT----TT-S--SS--
--STTTS---TT-S--SS--
--STTTS---TT-S--SS--
--STTTS---TTSS--SS--
--STTT----SS-S--SS--
--STTT----SSSS--SS--
--STTTS---TTSS--SS--
--STTTS---TT-S--SS--
--STTT----TT-S--SS--
--STTT----SS-S--SS--
--STTT----TT-S--SS--
--STTTS---TT-S--SS--
--STTT----TT-S--SS--
---TTTS---TT----SS--
--STTT----TT-S--SS--
--STTT----TT----SS--
--STTT----SS----SS--
--STTT----SS----SS--
---TTTS---SS----SS--
--STTTS---SS----SS--
--STTT----SS-S---S--
--STTT----SS----SS--
---TTT----SS----SS--
---TTT----SS-S--STT-
--STTT----SS-S---S--
---TTT----SS-S--SS--
---TTT----SSSS--SS--
--STTT----SS-SS-SS--
--STTT----SSSS--SS--
--STTT----SSSS--SS--
--STTT----SS-S--SS--
--STTT----SSSS--SS--
--STTT----SSS---SS--
--STTT----SSSSS-S---
--STTT----SS-SS-SS--
--STTT----SS-S--SS--
--STTT----SS-S--SS--
--SGGG----SS-S--S---
---GGG----SSSSS-SS--
--STTT----SS-SS-S---
---GGG----SSSS--S---
--STTT----SS-S--SS--
---GGG----SS-S--SS--
--STTS----TT-SS-SS--
--STTT----SS----SS--
--STTT----SS----SS--
---TTT----SS-S--SS--
--SGGG----SS-S--SS--
--STTT----TT-SS-SS--
--STTT----SS-S--SS--
---TTT----SS-S--SS--
---GGG----SS--S-SS--
---TTT----TT----SS--
---TTTS---TT----SS--
---TTTS---TT----SS--
---GGG----TT-S--SS--
--STTT----TT----SS--
--SGGG----TT----SS--
---TTT----TT-SS-SS--
--STTT----TT-S--SS--
--SGGG----TT----SS--
--STTT----TT-S--SS--
--STTT----TT-S--SS--
--SGGG----TT----SS--
--STTT----TT-SS-SS--
--STTT----TT-S--SS--
--STTT----TT--S-SS--
--STTT----TT-SS-SS--
--STTT----TT-S--SS--
--STTT----TT-SS-SS--
--STTT----TT-SS-SS--
--STTT----TT-S--SS--
--STTT----TT-S--SS--
--STTT----TT----SS--
--STTTS---TT-S--SS--
--STTT----TT----SS--
--STTTS---TT----SS--
--STTT----TT----TT--
--STTS----TT----SS--
--SGGG----TT-----S--
--SGGG----SS----SS--
--SGGG----TT----SS--
--SGGG----TT-S--SS--
--SGGG----TT--S-SS--
--STTT----TT--S--S--
--STTSS---TT--S--S--
--STTS----TT--S--S--
--STTS----TT--S--S--
--STTSS---TT-SS--S--
--STTS----TT--S-SS--
--STTTS---TT--S-SS--
--SGGGT---TT--S-SS--
--SHHHH---TT--S-SS--
--SHHHH---TT--S-SS--
--SHHHHS--TT--S--S--
--SHHHHS--TT--S-SS--
--SHHHHS--TT--S-SS--
--SHHHHS--TT--S-SS--
--SHHHHS--TT--S-SS--
--SHHHHS--TT--S--S--
--SHHHHS--TT--S-SS--
--SHHHHS--TT----SS--
--SHHHHS--TT----SS--
--SHHHHS--TT----SS--
--SHHHH---TT-S--SS--
--SHHHHS--TT-----S--
--SGGGTS--TT----TT--
--SHHHHS--TT----TT--
--SHHHHS--TT----TT--
--SHHHHS--TT----SS--
--SHHHHS--TT----SS--
--SHHHHS--TT----TT--
--SHHHHS--TT----TT--
--SHHHHS--TT---STT--
--SHHHHS--TT----TT--
--SHHHHS--TT----SS--
--SHHHHS--TT----S---
--SHHHHS--SS-S--SS--
--SHHHHS--TT----SS--
--SGGGTS--TT----SS--
--SHHHHS--TT----SS--
--SGGGTS--TT-----S--
--SHHHHS--TT---SSS--
---GGGTS--TT----SS--
--SGGGTS--TT----SS--
--SHHHHS--TT----SS--
--SHHHHS--TT----SS--
--SGGGTS--TT----SS--
--SGGGTS--TT---SSS--
--SGGGTS--TT----SS--
--SHHHHS--TT----SS--
--SHHHHS--TT---SSS--
--SGGGTS--TT---SSS--
--SHHHHS--TT---SSS--
--SHHHHS--TT---TTS--
--SHHHHS--TT--STT---
--SHHHHS--TT--SSSS--
--SGGGTS--TT-SSTTS--
--SGGGTS--TT-SSTTS--
--SHHHHS--TT-SSSSS--
---HHHHS--TT-SSTTS--
---TTTSS--TT-SSTT---
--SGGGTS--TT-SSTT---
---GGGTS--TT-SSTT---
---GGGTS--TT-SSTT---
--SGGGTS--TT-SSSS---
---HHHHS--TT-SSTT---
--SHHHHS--TT-SSTT---
--SGGGTS--TT-SSTTS--
--SGGGTS--TT-SSTT---
--SHHHHS--TT-SSTT---
--SGGGTS--TT-SSTT---
--SGGGTS--SS-SSTT---
--SGGGT---TT-SSTT---
--SGGGTS--TT-SSTT---
--SGGGTS--TT-SSTT---
--SGGGTS--TT-SSTT---
--SGGGTS--TT-SSTT---
--SHHHHS--SS-SSTT---
--SGGGT---TT-SBTTB--
--SGGGTS--SS-SBTTB--
--SGGGT---TT-SSTT---
--SGGGT---TT-SSTT---
--SHHHH---SS-SSTT---
--SGGGT---TT-SSTT---
--SGGGT---TT-SSTT---
--SGGGT---SS-SSTT---
--SGGGT---SS-SSTT---
--SGGGT---SS-SSTT---
--SGGGT---TT-SSTT---
--SGGGT---TT-SBTTB--
--SGGGT---TT-SSTT---
--SGGGT---TT-SSTT---
--SGGGT---TT-SSSS---
--SGGGT---TT-SSTT---
--SGGGT---SS-SSTT---
--SGGGT---TT-SSTT---
--SGGGT---TT-SSTT---
--SGGGT---SS-SSTT---
--SGGGT---TT-SSTT---
--SGGGT---SS-SSTT---
--SGGGT---TT-SSTT---
--SGGGT---TT-SSTT---
--SGGGT---TT-SSSS---
--SGGGT---SS-SSTT---
--SGGGT---SS-SSTT---
--SHHHH---SS-SSSS---
--SGGGT---SS-SSSS---
--SGGGT---SS-SSSS---
--SGGGT---TTEEETTEE-
--SGGGT---TT-SSTT---
--SGGGT---TT-SBTTB--
--SGGGT---SSBSSTT-B-
--SGGGT---TT-SSTT---
--SGGGT---TT-SSTTS--
--SSGGGS--TT-SSTT---
--SGGGT---TT-SSTT---
--SGGGT---SS-SSTT---
--SGGGT---TT-SSTT---
--SGGGT---TT-SSTTS--
--SSTTT---TT-SSSS---
--SGGGT---TT-SBTTB--
--SGGGT---SS-SSTT---
--SGGGT---SS-SSTT---
---GGGTS--SS-SSTT---
--SGGGTS--TT-SSSS---
--SGGGT---TT-SSSS---
--SGGGTS--SS-SSSS---
--SGGGTS--SS-SSTT---
--STTSSS--TT-SSTT---
--STTTSS--TT-SSTT---
--STTTSS--SS-SBTTB--
--STTSSS--SS-SBTTB--
--SSTTTS--SS-SBTTB--
--SSTTSS--SS-SBTTB--
--SSTTSS--SS-SSSS---
--SSTTSS--TT-SSSSS--
--SSTTSS--SS-SSTT---
--SSTTSS--SS-SBTTB--
--SSGGGS--SS-SSTT---
--SSTTSS--SS-SSSS---
--SGGGTS--SSEEETTEE-
--SGGG-S--SS-SSTT---
--SSTTSS--SS-SSTT---
--SSTTSS--SSEEETTEE-
--SSS-SS--SSBSSSS-B-
--SSSSSS--SS-SBTTB--
--SSTTSS--TT-SBTTB--
--SSSSSS--SSEEETTEE-
--SS--SS--TT-SSTT---
---SS-SS--SS-SSTT---
---S-TTS--TT-SSTT---
----S-SS--SS-SBTTB--
-----TTS--TT-SBTTB--
-----TTS--TT-SSSS---
------SS--TT-SSSS---
------S---TT-SSSS---
-----TTS--SS-SSSS---
-----TT---TT-SSTT---
-----TT---TT-SBTTB--
-----TTS--TTEEETTEE-
----GGGS--TT-SSTT---
---STTSS--TT-SSSS---
---SGGG---TT-SSSS---
---SSTTS--TT-SSSS---
---GGGGG--SS-SSSS---
---SGGGS--SS-SSSS---
---SGGGS--TT-SSTT---
---SGGGS--TT-SBTTB--
---SGGGS--TT-SBTTB--
---SGGGS--TT-SBTTB--
---SGGGS--TT-SSSS---
---SGGGS--TT-SBTTB--
---SGGGS--TT-SSTT---
---STTTS--TT-SBTTB--
---SSTT---TT-SSSS---
---SGGG---TTBSSSS-B-
---S-TT--BTTBSSSS---
---SGGG--BTTBSSSS---
--SSSTTS-BTTBSSSS---
----GGG--BTTBSSSS---
---SSSS--BTTBSSTT---
---SGGGS--TT-SSTT---
---SGGGS-BTTBSSTT---
---SSTT---TT-SSTT---
---SSSSS--TT-SSSS---
---SSSSS--TT-SSTT---
---GGGTT--TT-SSTT---
---STTTS--TT-SSSS---
---SGGGS--TT-SSTT---
---SGGG---TT-SBTTB--
---SGGGS--TT-SSTT---
---STTSS--TT-SSSS---
---SSTTS-BTTBSBTTB--
---SGGGS--TT-SSSS---
---SGGG---TT-SSSS---
---STTT---TT-SSSS---
---STTT---TT-SSTT---
---STTT---TT-SBTTB--
--SSTTTS--TT-SSTT---
---STTTS--SS-SSSS---
---STTTS--SS-SSTT---
---STTT--BTTBSBTTB--
---STTT--BTTBSBTTB--
--SSTTTS-BTTBSBTTB--
--SSTTTS-BTTBSSSS---
--S-TTTS-BTTBSSSSS--
--SSTTTS-BTTEEETTEE-
--SSGGGS-BTTBSSSS---
----TTT--BTTBSSSS---
--S-TTT--BTTB-SSS---
---STTT--BTTBSSSS---
----TTT---SS--STT---
---STTTS--SS-SSSS---
---STTTS--SS--SSS---
----TTTS-BTTBSBTTB--
----GGGS-BTTBSSSS---
---STTT--BTTBSSSSS--
---STTTS-BTTB-SSS---
---STTTS-BTTBSSSS---
---STTT---SS-SSSS---
---STTT--BTTB-SSSS--
---STTT--BTTB-SSSS--
---STTTS-BTTB-SSS---
---STTT--BTTBSSSS---
---STTT---SS--SSSS--
---STTT--BTTB-SSS---
----TTTS-BTTB-SSS---
---GGGT--BTTBSSSSS--
---STTT--BTTBSSSSS--
---STTT--BTTBSSSSS--
---STTT--BTTBSSTT---
--SSTTT--BTTBSSTTS--
---STTT--BTTBSSSSS--
---STTS--BTTB-STTS--
---STTT--BTTBSSSS---
---STTT--BTTB-SSS---
---STTT--BTTB-SSSS--
---STTT--BTTB-STT---
---STTT--BTTB-BTTB--
--SSTTT--BTTB-SSSS--
----TTS--BTTBSSSSS--
---STTT--BTTB-SSSS--
----TTT--BTTB-SSS---
---STTT---SS--SSS---
--SSTTT--BTTB-SSSS--
---STTT--BTTB-SSSS--
---STTTS--SS--STTS--
---STTT--BTTB-SSSS--
---STTT--BTTB-SSSS--
---SGGG--BTTB-SSSS--
----TTTS--SS--SSSS--
---STTS--BTTBSSSSS--
---STTS--BTTBSSTT---
---SGGG--BTTBSSTTS--
---STTT--BTTBSSTTS--
----TTT--BTTBSSSSS--
----GGG--BTTB-STTS--
--SSTTT--BTTBSSSS---
--SSTTT---SS--SSSS--
--SSTTT--BTTBSSSSS--
---STTS--BTTBSSSSS--
----TTTS-BTTB-SSSS--
---STTT--BTTBSSSSS--
----TTT--BTTBSSSSS--
---STTT--BTTBSSSSS--
----TTT--BTTB-SSS---
----TTT--BTTBSSTTS--
----TTT---SS--SSSS--
----TTS--BTTBSSTTS--
----TTT--BTTB-SSSS--
----TTT--BTTBSSSSS--
---STTS--BTTBSSTTS--
---STTS--BTTBSSTTS--
---STTT--BTTB-SSSS--
---STTT---SS-SSTT---
---STTS--BTTB-SSSS--
---STTT--BTTB-SSSS--
---STTT--BTTBSSTT---
---STTT--BTTB-SSSS--
---STTT--BTTB-STTS--
---STTT--BTTB-SSSS--
---STTT--BTTBSSSSS--
---STTT--BTTBSSSSS--
--S-TTT--BTTBSSTT---
----TTT--BTTBSSTT---
---STTT--BTTBSSTT---
----TTT--BTTBSSTT---
---STTT--BTTB-SSS---
---STTT---TT-SSSS---
---STTT--BTTBSSSS---
---STTT---TT-SBTTB--
---STTTS-BTTB-BTTB--
---STTTS-BTTBSBTTB--
---STTTS--TT-SBTTB--
----TTTS--TT-SSTT---
---STTTS-BTTB-BTTB--
----TTTS-BTTB-SSS---
----TTT---SS--STT---
---STTT--BTTBSSTT---
----TTT---SS--STT---
----TTTS-BTTB-STT---
---STTT--BTTBSSTT---
--S-TTTS--SS-SBTTB--
---STTTS-BTTBSSTT---
---STTTS-BTTBSSTT---
----TTTS--SS--BTTB--
---STTTS--TT--BTTB--
---STTTS--SSEEETTEE-
----TTT---TT-SSTTS--
----TTTS--TT-SSTT---
---STTTS--SS-SBTTB--
--SSTTT---SS--STT---
---STTT--BTTBSSTTS--
--SGGGT--BTTBSSTT---
---STTT--BTTB-BTTB--
---STTT---SS--STT---
--SSTTT---TT-SSSS---
---STTT---SSEEETTEE-
--SSTTT---TTEEETTEE-
--SSTTTS-BTTB-SSSS--
---STTT---SS--STT---
--SGGGS---SS--SSS---
---STTTS--TT-SSSS---
----GGGS-BTTB-SSSS--
---STTTS--SSB-SSS-B-
---STTTS--SS-SSTTS--
---STTTS--SS-SSTT---
----TTTS--SSEEETTEE-
---SSTTS--SSEEETTEE-
---SGGGS--SSBSSSS-B-
--SSGGGS--SSEEETTEE-
---STTSS--SSEEETTEE-
---SGGGS--SSEEETTEE-
----GGGS--SSEEETTEE-
---SSTTS--SSEEETTEE-
----GGGS--SSEEETTEE-
---STTSS--SSEEETTEE-
----GGGS--SSEEETTEE-
----TTSS--SSEEETTEE-
---SGGGS--SSEEETTEE-
---SGGGS--SSEEETTEE-
----STTS--SSEEETTEE-
---SGGGS--TTEEETTEE-
---SSTTS--TTEEETTEE-
---STTTS--SSEEETTEE-
----TTTS--SSEEETTEE-
----GGGS--SSEEETTEE-
---SGGGS--SS-SBTTB--
----GGGS--SSBSSSS-B-
----GGGS--SSEEETTEE-
----TTSS--SSEEETTEE-
----TTTS--SSEEETTEE-
----GGGS--SSEEETTEE-
----GGGS--SSEEETTEE-
----GGGS--SSEEETTEE-
----GGGS--SS-SSSSS--
----TTSS--SS-SSTT---
----TTSS--SS--BTTB--
----GGGS--SSBSSSS-B-
----GGGS--SS--SSSS--
----TTSS--SS-SSTTS--
----GGGS--SS--SSS---
----TTSS--SS--SSSS--
----GGGS--SS--SSS---
----GGGS--SS-SSSSS--
---SGGGS--SSEEETTEE-
---SGGGS--SS-SSSSS--
---SGGGS--SS-SSTTS--
---SGGGS--SS-SSTTS--
---SGGGS--SS-SSTTS--
---SSTTS--SS-SSSS---
----GGGS--SS-SSSS---
---SGGGS--SS--STT---
---SGGGS--SS--SSSS--
---SGGGS--SS-SBTTB--
---SGGGS--SS--STTS--
---SGGGS--SSB-SSSSB-
---SGGGS--SS--SSSS--
---SGGGS--SS--SSSS--
---SGGGS--SS--BTTB--
---SGGGS--SSEEETTEE-
--SSGGGS--SS-SSTT---
---SGGGS--SS-SSSSS--
---SSTTS--SS-SSTTS--
---SGGGS--SS-SSTTS--
---SGGGS--SS-SSTTS--
---SGGGS--SS-SSTTS--
---SGGGS--SS-SBTTB--
---SGGGS--SS-SSSSS--
---SGGGS--TT-SBTTB--
---SGGGS--TT-SSTTS--
---SGGGS--TT-SSTTS--
---SGGGS--TT-SSTT---
---SGGGS---S-SSTT---
--SSTTSS---S-SSTT---
---STTSS---S-SSTT---
---SGGGS---S-SSTTS--
---SSTTS---S-SSTTS--
--SSTTSS---S--SSSS--
--SSSTTS---S-SSSSS--
--SSGGGS------STTS--
---SGGGS--S--SBTTB--
--SSTTSS--SS--STTS--
--SSGGGS--SS---TTS--
---STTSS------BTTB--
---SGGGS--SS--STT---
---SGGGS--SS--BTTB--
--SSGGGS--SS--STTS--
--SSGGGS--S---SSSS--
---SGGGS--S---STTS--
--SSSTTS--TT--STTS--
---SGGGS--SS--SSSS--
----GGGS--SS--SSSS--
----GGGS--S----SSS--
----TT--------SSSS--
---STT--------STTS--
---STT-------SSTTS--
---STT--------STTS--
---STT----TT-SSTTS--
-----S-------SSTTS--
---STT-------SSTTS--
--SSTT-------SSTTS--
--SSTT-------SSTTS--
----TT-------SSTTS--
--SS-S-----S---SSS--
---STT-----S---SSS--
---STT-----S-SSTTS--
---STT-----S--STTS--
--SSSS----S--SSSSS--
---STTS---SS---SSS--
---STTS---SS--SSSS--
---STT----SS---TTS--
---STTS---SS---SS---
--SSTTS---SS---TTS--
--SSTT----S--SSTTS--
---SSS----SS-S-SSS--
---STTS---S--SSTTS--
----TT----SS--STTS--
---STT----TT---SSS--
---STT----SS-SSSSS--
---SSS----SS-SSSSS--
---STT----SS--STTS--
---STT----SS--SSSS--
---STT----SS--SSSS--
----TT-----S---SS---
----TT-----S--SSS---
--SSTT-----S--SSSS--
---STT----SS--SSSS--
---STT----SS--SSSS--
---STT----SS-SSSS---
---STT----SS---SSS--
---STT----SS--SSSS--
---STT-----S--STT---
---SSS-----S--STT---
---STT--------STT---
--SSTT--------SSS---
---STT--------SSSS--
---STT-----S--STT---
---STT-----S--BTTB--
--SSTT----SS--SSSS--
---STT-----S--STT---
--SSSS-----S---TT---
---STT-----S--SSSS--
---STT----SS-SSSSS--
---STT----SS--STTS--
----TT----SS-SSTTS--
----TTS---SS-SSTTS--
----TT----SS-S-TTS--
---STT----SS-SSTT---
---SSS----TT-SSTT---
----TT----SS-SSTT---
----TT----TT-SSTT---
--SSTT----SS--BTTB--
---STT----SS--SSSS--
---STT----SS--STTS--
---SSS----SS-SSTTS--
---STT----TT--STT---
---STT----SS--SSSS--
--SSTT----SS--SSSS--
---STT-----S--STTS--
---STT-----S--SSSS--
---STT-----S-SSTTS--
---STTS---SS-SSTTS--
---STTS---SS-SSSSS--
---STTS----S--SSSS--
---SSSS----S--SSSS--
---S-S----SS-SSTTS--
--SSTT----SS--SSSS--
---SSS-----S-SSTTS--
--SSTT-----S-SSTTS--
---STT----SS---SSS--
---S-S----SS--SSSS--
---STT-----S--SSSS--
----TTS---SS--SSS---
----SS----SS--STTS--
----TT----SS---TTS--
---STT----SS---TT---
----TT----SS-SSTT---
---STT----SS---TTS--
---STT----SS-SSTTS--
---STT----SS-SSTTS--
---STT----SS--STT---
----TT----TT-S-TT---
---STTS---SS-SSTTS--
---STT----SS-SSTTS--
---STTS---SS-SSTTS--
---STTS---SS-SSTT---
---STTS---SS---TTS--
---STTS---SS-S-TTS--
---STTS---SS-SSTTS--
---STTS---SS-SSTTS--
---STTS---SS-SSTTS--
---STTS---SS-SSTT---
---STTS---SS--SSSS--
---STTS---SS--STTS--
---STTS----S-SSTT---
---STTS---SS-S-TTS--
---SSSS---SS-S-TTS--
---STTS---SS-SBTTB--
----TT-----S-SSTTS--
----TTS---SS---SSS--
---STT----SS--SSSS--
---STT----SS-S-TTS--
---STT----SS-SSSSS--
---STT----SS-SSSSS--
---STT----SS-S-TTS--
---STT----S--SSTTS--
---STT-------S-TTS--
---STT-------S-TTS--
---STT-------S-SSS--
---STT-------S-SSS--
---SSSS------SSSSS--
----TT-------S-SSS--
--SSGGG------S-SSS--
----GGG------S-SSS--
---STTS-----SS-SSS--
---STTS-----SS-SSS--
---STTS-----SS-SSS--
---SGGG-----SS--SS--
---STTS-----SS-SSS--
--SSSSS-----SS-SS---
--SSSSS-----SS-SSS--
--STTSS-----SS-SSS--
--STTSS-----SS-SSS--
--SSSSS-----SS-SSS--
--SSSSS-----SS-SSS--
--SSSSS-----SS-SSS--
--SSSSS-----SS-SSS--
--SSSSS-----SS-SSS--
--SSSS------SS-SS---
--SSSSS-----SS-SSS--
--SSSSS-----SS-TTS--
--SSSSS-----SS-SSS--
--SSSSS-----SS-SSS--
--SSSSS-----SS-SSS--
--SSSS------SS-SSS--
--SSSSS-----SS-SSS--
--SSSS------SS-SSS--
--SSSSS-----SS-SSS--
--SSSSS-----SS-SSS--
--SSSS------SS-SSS--
--SSSS------SS-SSS--
--SSSS------SS-SSS--
--SSSS------SS-SSS--
---SSS------SS-SSS--
--SSSS------SS-SSS--
--SSSSS-----SS-SSS--
--SSSSS-----SS-SSS--
---SSS------SS-SSS--
---SSS------SS-SSS--
---SSS------SS-SSS--
---SSS------SS-SSS--
--SSSS------SS-SSS--
---SSS------SS-SSS--
---SSS------SS-SSS--
---S-S------SS-SSS--
---SSS------SS-SSS--
--SSSSS-----SS-SSS--
---SSSS-----SS-SSS--
---SSS------SS-SSS--
---SSS------SS-SSS--
---SSS------SS-SSS--
---SSS------SS-SSS--
---STTS---S-SS-SSS--
---S-SS-----SS-SSS--
---STTS-----SS-SSS--
---SSSS-----SS-SSS--
--SSTTS-----SS-SSS--
---STTS-----SS-SSS--
---SSSS-----SS-SSS--
---STTS-----SS-SSS--
---STT------SS-SSS--
---STT------SS-SSS--
---STTS-----SS-SSS--
---SSSS-----SS-SSS--
--SSTTS-----SS-SSS--
---S-S------SS-SSS--
---S-S------SS-SSS--
--SS-S------SS-SSS--
----TT------SS-SSS--
---S-S------SS-SSS--
---S-S------SS-SSS--
--SSS-------SS-SSS--
---SS-------SS-SSS--
---STT------SS-TTS--
---STT------SS-SSS--
---STT------SS-SSS--
---STT------SSSSSS--
----TT------SS-SSS--
---STT------SS-SSS--
--SSTT------SS-SSS--
---STT------SS-SSS--
---STT-----SSS-SSS--
---STT------SS-SSS--
---STT------SS-SSS--
---STT------SS-SSS--
----TT------SS-SSS--
---STT------SS-SSS--
---STT------SS-SSS--
---STT------SS-SSS--
--SSSS------SS-SSS--
---STT------SS-SSS--
--SSTT------SS-SSS--
---STT------SS-SSS--
---STT------SS-SSS--
---STT------SS-TTS--
---STTS-----SSSSSS--
---STT------SS-SSS--
---STT------SS-SSS--
---SSS------SS-SSS--
---STT------SS-SSS--
---STT------SS-SSS--
---STTS-----SS-SSS--
---STTS-----SS-SSS--
---STTS-----SS-SSS--
--SSSSS-----SS-SSS--
--SSTTS-----SS-SSS--
---STT------SS-SSS--
--SGGGS-----SS-SSS--
--SSTT------SS-SSS--
--S-TT------SS-SSS--
--SSTT------SS-SSS--
---STTS-----SS-SSS--
---STTS-----SS-SSS--
---STTS-----SS-SSS--
---GGGS-----SS-SSS--
---STTS-----SS-SSS--
---SSSS-----SS-SSS--
---STTS-----SS-SSS--
---SSSS-----SS-SSS--
--S-TTS-----SS-SSS--
----TTS-----SS-SSS--
----TTS-----SS-SSS--
----TTS-----SS-SSS--
----TTS-----SS-SSS--
----SSS-----SS-SSS--
----TT------SS-SSS--
----TTS-----SS-SSS--
----TTS-----SS-SSS--
-----SS-----SS-SSS--
----TT------SS-SSS--
----TT------SS-SSS--
----TTS-----SS-SSS--
----TT------SS-SSS--
---STT------SS-SSS--
----TT------SS-SSS--
----TT------SS-TTS--
----TT------SS-SSS--
----TT-------S-SSS--
----TT------TTSTTS--
---STT------SS-TTS--
---STT------SS-SSS--
----TT------SS-SSS--
----TT------SS-SSS--
----TT------SS-SSS--
----TT------SS-SSS--
--S-TT------SS-SSS--
----SS------SS-SSS--
---STT------SS-SSS--
---STT------SS-SSS--
---STTS-----SS-SSS--
----TTS-----SSSSSS--
----TTS-----SS-SSS--
----TTS-----SS-SSS--
----TTS-----SS-SSS--
---STT------SS-SSS--
---STTS-----SS-SSS--
----TT------SS-SSS--
----SSS-----SS-SSS--
----TTS-----SS-SSS--
---STTS-----SS-SSS--
----TTS-----SS-SSS--
----TTS-----SS-SSS--
----TTS-----SS-SSS--
----TTS-----SS-SSS--
----TTS-----SS-SSS--
----TTS-----SS-SSS--
----TTS-----SS-SSS--
----SSS-----TT-SSS--
----TTS-----SS-SSS--
----TTS-----SS-SSS--
----TTS-----SS-SSS--
----TT------SS-SSS--
--S-TTS-----TT-SSS--
----TTS-----SS-SSS--
----TTS-----SS-SSS--
----TT------SS-SSS--
--S-TT------SS-SSS--
--S-TTS-----SS-SSS--
--S-TTS-----SS-SSS--
----TTS-----SS-SSS--
----SSS-----SS-SSS--
--S-SSS-----SS-SSS--
----TTS-----SS-SSS--
----TTS-----SS-SSS--
----TTS-----SS-SSS--
----TTS-----SS-SSS--
----TTS-----SS-SSS--
----TTS-----SS-SSS--
----SSS-----SS-SSS--
---STTS-----SS-SSS--
---S-SS-----SS-SSS--
----SSS-----SS-SSS--
---S-SS-----SS-SSS--
-----SS-----SS-SSS--
----TTS-----SS-SSS--
----TTS-----SS-SSS--
----TTS-----SS-SSS--
----TTS-----SS-SSS--
----TTS-----SS-SSS--
----TTS-----SS-SSS--
----TTS-----SS-SSS--
----TTS-----SS-SSS--
----TTSS----SS-SSS--
----TTS----SSSSSSS--
----TTS-----SS-SSS--
---STTS-----SS-SSS--
---STTS-----SS-SSS--
----TTS-----SS-SSS--
---STTS-----SS-SSS--
----TTS-----SS-SSS--
---STTS-----SS-SSS--
---STTS-----SS-SSS--
----TTS-----SS-SSS--
----TTS-----SS-SSS--
---STT------SS-SSS--
----TT------SS-SSS--
----TTS-----SS-SSS--
----TTS-----SS-SSS--
----TTS-----SS-SSS--
----TTS-----SS-SSS--
---STTS-----SS-SSS--
---STTS-----SS-SSS--
----TT------SS-SSS--
---STTS-----SS-SSS--
----TT------TT-SSS--
----TT------SS-SSS--
----TTS-----SS-SSS--
---STTS-----SS-SSS--
---STTS-----SS-SSS--
----TTS-----SS-SSS--
---STTS-----SS-SSS--
----TTS-----SS-SSS--
----TTS-----SS-SSS--
----TTS-----SS-SSS--
----TTS-----SS-SSS--
---STTS-----SS-SSS--
----TTS-----SS-SSS--
---STTS-----SS-SSS--
---STTS-----SS-SSS--
---STTS-----SS-SSS--
----TTS-----SS-SSS--
---STT------SS-SSS--
---STT------SS-SSS--
---STTS-----SS-SSS--
----TTS-----SS-SSS--
----TT------SS-SSS--
---STT------SS-SSS--
---STT------SS-SSS--
----TT------SS-SSS--
----TT------SS-SSS--
---SSS------SS-SSS--
----TT------SS-SSS--
---STTS-----SS-SSS--
---STT------TT-SSS--
----TTS-----SS-SSS--
----TTS-----SS-SSS--
----TTS-----SS-SSS--
----TTS-----SS-SSS--
---STT------SS-SSS--
---STT------SS-SSS--
---STT------SS-SSS--
----TT-----S-S-SSS--
----TTS----S-S-SSS--
----TTS------S-SSS--
---STTS----S-S-SSS--
----TTS-----SS-SSS--
----TTS----SSS-SSS--
----TTS-----SS-SSS--
---STTS----SSS-SSS--
----TTS----SSS-SSS--
---STTS----SSS-SSS--
----TTS----SSS-SSS--
---STTS-----SS-SSS--
----TTS-----SS-SSS--
----TTS-----SS-SSS--
---SSSS-----SS-SSS--
---STTS------SSTTS--
----TTS----SSSSTTS--
----TTS----SSS-SSS--
----TTS----SSS-SSS--
----TTS----SSS-SSS--
----TTS-----SS-SSS--
----TTS----SSSSSSS--
----TTS----SSS-SSS--
----TTS-----SS-SSS--
----TTS-----SS-SSS--
----TT-----S-SSTTS--
--SSTT-----S-S-SSS--
--SSTT-----SSS-SSS--
---STT-----SSS-SSS--
---STT------SS-SSS--
--SSTT-----SSS-SSS--
---STT-----SSS-SSS--
---STT------S--SSS--
--SSTT-----SSS-SSS--
--SSTT------SS-SSS--
--SSTT-----S-S-SSS--
--SGGG-----SSS-SSS--
--S-TT-------S-SSS--
--SSTT-----SS--SSS--
---STT-----SSS-SSS--
---STT-------S-SSS--
---STT------S--SSS--
----TT------TT-SSS--
---STT-----SSS-SSS--
----TT---------SSS--
----TT-----STT-SSS--
--SSTT------SS-SSS--
----TTS-----TT-SSS--
---STTS----STT-SSS--
----TTS-----SS-SSS--
----TTS-----SS-SSS--
--S-TTS-----TTSSSS--
--S-TTS-----TT-SSS--
----TT------TT-SSS--
----TT-----SSSSSSS--
----TT------TTSSSS--
---S-SS-----SSSSSS--
----TTS------S-SSS--
---STTS----SSSSSSS--
----TT------SS-SS---
----TTS-----SS-SSS--
----TTS----SSS-SSS--
----TT------TT-SSS--
----TT------SS-SSS--
---STT------SS-SSS--
----TT------TT-SSS--
----TTS-----TT-SSS--
----TTS----SSS--SS--
----TTS----SSS-SSS--
----TTS----SSSSSSS--
----TTS----SSS-SSS--
----TTS----STT-SSS--
----TTS-----TT-SSS--
----TT------SS-SSS--
----TT------S--SSS--
----TTS-----S--SSS--
----TT----S-S-SSSS--
----TT--------SSSS--
----TT------S--SSS--
----TT---------SSS--
--SSSS------S--SSS--
--SSSS-----S-S-SSS--
--SSSS-------S-SSS--
--SSSS-------S-SSS--
--SSSS------SS-SSS--
---SSSS----SS--SSS--
---SSSS----SS--SSS--
---SSS-----SS--SSS--
---SSSS-----SS-SSS--
--SSSSS----SSSSSSS--
---SSSS----SSSSSSS--
----SSS----SS--SSS--
---SSS------S--SSS--
----SS-----S---SSS--
---SSSS----S---SSS--
---SSSS-----S--SSS--
--S-SS---------SSS--
--SS-SS---S----SSS--
---S-SS--------SSS--
----SS-----S---SSS--
----TT-----S-S-SSS--
----TTS--------SSS--
----TTS----S---SSS--
---S-SS----SS--SSS--
---SSSS---S----SSS--
---S-SS---S-S--SSS--
--SS-SS--------SSS--
---STTS---SS-S-SSS--
----TTS----SS--SSS--
--SS-SS----S-S-SSS--
---S-SS---TTS--SSS--
-----SS----SS--SSS--
----TTS----TT--SSS--
----TTS----TT--SSS--
-----SS----TTS-SSS--
---S-SS----TTT-TTS--
---S--S---STTT-TTS--
---S--S----TT--TTS--
------S----TTS-TTS--
---S-SS----TTT-TTS--
---S--S----TTT-TTS--
-----SS----TTS-TTS--
----S-S----TTS-SSS--
---S--S----TT--TTS--
---SSSS---STTT-TTS--
---S-SS----TTS-TTS--
----SSS---STTS-TTS--
----SSS---STTS-TTS--
---SSSS---GGGS-TTS--
---SSSS---GGGS-TTS--
-----SS---GGGT-SSS--
-----S----GGGT-TTS--
----------GGGS-SSS--
-----SS---GGG--TTS--
----------GGGT-SSS--
-----SS---GGG--TTS--
----------GGGT-SSS--
-----S----GGGS-SSS--
----SS----GGGT-SSS--
----------GGG--SSS--
----------GGGS-SSS--
-----S----GGGS-SSS--
-----SS---GGGS-SSS--
---S------GGGS-SSS--
----------GGG--SSS--
----------GGG--TTS--
----------TTSS-TTS--
----------GGGS-SSS--
----------GGG--SSS--
----------GGGS-SSS--
----------GGG--TTTT-
----------GGGS-SSS--
-----S----GGGS-TTS--
----TT----GGG--TTS--
----SSS---GGGS-TTTT-
----TTS---GGGS-TTS--
----TTS---GGGS-TTS--
----TTS---GGGS-TTS--
----TTS---GGGS-TTTT-
----TTS---GGGS-SSS--
--S-TTS---GGGS-SSS--
---S-SS---GGGS-SSS--
----TTS---STTS-TTS--
----TTS---GGGS-SSS--
----TTSS--STTS-TTS--
----TTSS--TTSS-TTS--
----SSS---TTSS-SSS--
----TTS---TTSS-SSS--
----TTS---TTSS-TTS--
---STTSS--TTSS-TTS--
----TTS---TTS--TT---
----SSS---GGG--TTS--
----TTS---GGG--TTS--
----TTS---GGGS-SSS--
---STTS---GGGS-TTS--
---STTS---GGGS-SSS--
----TTS---GGGS-SSS--
----TTS---GGGS-SSS--
---STTS---GGGS-SSS--
----TTS---GGGS-SSS--
----TT----GGGS-TTS--
----TT----GGG--TTS--
---STT----GGG--SSS--
---STT----GGGS-TTS--
----TT----GGGS-SSS--
----SS----GGGS-SSS--
----TT----GGGS-SSS--
----TTS---GGGS-TTS--
----TTS---TTTS-SSS--
----TTS---GGGS--SS--
---STTS---TTTT--SS--
----TTS---TTTS--SS--
----TTS---SGGG--SS--
----TTS---GGGS-SSS--
----TTS---GGGG--SS--
----TTS---GGGS-SSS--
----TTS---GGGG-SSS--
---STT----GGGS-SSS--
---STTS---TTTS-SSS--
----TTS---GGG--SSS--
---TTSS---SGGG-TT---
--S-TTS---GGG--TT---
---STTS---GGG--TTS--
----TTS---GGG-GGG---
---STTS---GGGG-TT---
---STTS---GGGG-TTS--
----TTS---GGGG--SS--
--S-TTS---TTTS-SS---
--S-TTS---HHHHSSS---
--S-TTS---TTTT-SS---
--S-TTS---SGGG-SS---
--S-TTS---GGGG-SS---
--S-TTS---GGGT-SS---
----TTS---HHHH-SS---
----TTS---HHHH-SS---
----TT----GGGT-SS---
----TTS---HHHHSSS---
----TTS---HHHH-SS---
--S-TTS---GGGT-SS---
----TTS---HHHH-SS---
---GGGS---TTTT-SS---
----TTS---HHHH-SS---
----TTS---HHHH-SS---
----TTS---HHHH-SS---
----TTS---HHHH-SS---
----TTS---GGGS-SS---
----TTS---HHHH-SS---
----TTS---HHHHSSS---
----TTS---HHHHSTT---
----TTS---HHHH-SS---
----TTS---HHHH-TT---
-----SS---HHHH-SS---
----TTS---HHHH-TT---
----TTS---HHHH--S---
---STTS---HHHH--S---
----TTS---HHHH--S---
---STTS---HHHH------
---STTS---HHHH------
---STTS---HHHH-SS---
---STTS---HHHH-SS---
---STTS---HHHHSSS---
--SSTTS---HHHHSSS---
---STTS---HHHH-SS---
----TTS---HHHHSSS---
----TTS---HHHHS-S---
---STTS---HHHH--S---
---STTS---HHHH--S---
----TT----HHHH-S----
---STT----HHHH-S----
---STT----HHHHSS----
----TTS---HHHH------
---STTS---HHHHSS----
--SSTTS---HHHH-SSS--
---STT----GGGT--SS--
---STTS---HHHH-SSS--
---STT----TTT--TTS--
---STT----GGGS-SSS--
---GGG----GGGS-TTS--
---STT----GGGT-TT---
---STT----GGG--SSS--
----TTS---GGG--TTS--
----TTS---GGG--TT---
---STTS---GGG--TT---
---STTS---GGG--TT---
---STTS---TTT--SS---
---STTS---GGG-------
---STTS---TTS---S---
---STTS---GGG---S---
---STTS---GGG-------
----TTS---GGG---S---
----TTS---GGG---S---
----TTS---TTT---S---
----TTS---TTT---SS--
----TTS---TTT---SS--
----TTS---TTT---S---
----TTS---TTT---SS--
----TTS---GGG---S---
----TTS---TTT---SS--
----TTS---TTTS--SS--
----TTS---GGGS--SS--
----TTS---TTTS--SS--
----TTS---TTTS--SS--
----TTS---TTT---SS--
----TTS---TTT---SS--
----TTS---TTT---SS--
----TTS---TTT---TT--
----TTS---TTT---S---
----TTS---TTT---SS--
----TTS---TTT---SS--
----TTS---TTT--SSS--
----TT----GGG--GGG--
--S-TT----TTT--TTS--
----TT----TTT--GGG--
----TT----TTT--GGG--
----TT----GGG--GGG--
----TTS---GGG--GGG--
----TT----TTT--GGG--
----TT----TTT--GGG--
----TT----GGG--GGG--
----TT----TTT--GGG--
----TT----GGG--GGG--
----TT----GGG--GGG--
----TT----TTT--TTT--
----TT----TTT--GGG--
----TT----GGG--GGG--
----TT----TTS--TTS--
--S-TT----SSS--GGG--
----TT----TTS--GGG--
----TT----SSS--GGG--
----TT----TTS--GGG--
--S--S----TTS--TTS--
----S-----GGG--GGG--
----S-----TTS--TTT--
-----S----TTS--TTTT-
----TT----TTS--SGGG-
----SS----TTS--STT--
----TTS---TT---GGG--
----TTS---TTS--GGGG-
----TTS---TTS--GGGG-
-TTGGG----TTS--TTS--
-TT-TTS---SSS--TTS--
-TT-TTS---TT---TTTT-
-TT-TTS---TTS--TTTT-
-TT-TT----TT---SSTT-
-TT-TT----TTS--TTTT-
-TT-TT----TTT--TTTT-
-GGGTTS---TT---GGGG-
-GGGTT----TT---SGGG-
-GGGTT----TT---SGGG-
-GGGTT----TT---GGGG-
-TT-TT----TT---GGGG-
-TT-TT----TTS--SSS--
-TT-TT----TTS--S-S--
-TT-TT----TT-----S--
-TTTTT---BTTB--SSS--
-TT-TT----TT----SS--
-TT-TT----TT----SS--
-TT-TT----TTS---SS--
-TT-TT----TT----TT--
-TT-TT----TT----SS--
-TTGGG----TT----TT--
-TT-TT----TTT---SS--
-TT-TT----TT----SS--
-TTGGG----SS----SS--
-TTGGG----TT----SS--
-TTTTT----TT----SS--
-TT-TT----TTS---SS--
-TTGGG----TTS---SS--
-TT-TT----SS----SS--
-TTGGG----SS-----S--
--S-TT----TT-----S--
-TTGGG---BTTB---SS--
-TTGGG----SS--S-SS--
-TTGGG---BTTB---SS--
-TT-TT----TT----SS--
-TT-TT---BTTB---SS--
-TTTTT----TT----SS--
-TTTTT----TTT---SS--
-TTTTTS---TT----SS--
-TTGGG----TTS---SS--
-TTTTTS---TT----SS--
-TTTTTS--BTTB---SS--
-TTTTTS---TT----SS--
-TTTTTS---TTS---SS--
-TTTTSS---GGG---SS--
---TTS----TTS---SS--
-TTGGG----TTS---SS--
-TTTTT----TT-----S--
-TTTTS----TTS---SS--
-TTGGG----TTT---SS--
--STTTS---TT----SS--
--SGGG----TTS-S-SS--
--SGGGS---TT----SS--
--SGGGS---TT----SS--
--SGGGS---TT----SS--
--SGGGS---TT----SS--
--SGGGS---TT----SS--
--SGGGS---TT----SS--
-TTTTT----TT----SS--
-TTTTT----TT-----S--
-TTTTT----GGG-SS-S--
-TTTTT----TT--S--S--
-TTTTT----TT--S--TT-
-TTTTT----TT--SS-TT-
-TTGGGS---TTT-S--S--
-TTTTTS---TT--S-STT-
-TTTTTS---TT--S-SS--
-TTGGGS---TT--S--TT-
-TTGGGS---TT-TT--TT-
-TTTTTS---TT-TTS-TT-
-TTTTTS---TTS-S--TT-
-TTTTTS---TT--SS-TT-
-TTTTSS---TTS-S-GGG-
-TTGGGS---TT-TT--S--
-TTGGGS---TTS-S-SS--
-TTGGGS---TT-TT-SS--
-TTGGGS---TT----SS--
-TTTTTS---TT--S-SS--
--STTTS---TT--S-SS--
-TTGGGS---TT-TT-SS--
-TTGGGS---TT--S-SS--
-TTTTTS---TT-TT--S--
--STTTS---TT-TT-SS--
---TTSS---TTSTT-SS--
-TTTTTS---GGGTT-SS--
-TTGGGS---GGGTT--S--
-TTGGGS---TTTTT-SS--
-TTTTTS---TTSTT--S--
-TTTTTS---TTSTT--S--
--SGGGS---TTSTT-SS--
--SGGGS---GGGTT-SS--
---TTSS---GGGTT--S--
--SGGG----TT-TT-SS--
--STTTS---TT-SS-SS--
--SGGGS---TTTTT-SS--
-TTTTTS---TTSTT-SS--
--SGGGS---TT-TT--S--
--STTTS---TT-TT--S--
--SGGGS---GGGTT--TT-
---GGGS---TT-TT--S--
--SGGGS---TTSTT--S--
--STTTS---TTTTT--S--
---TTTS---TTTTT--S--
--SGGGS---TTS-SS-S--
---GGG----TTSSSS-S--
---GGGS---GGGSS--S--
---TTSS---TTSSSS-S--
---TTTS---GGGSS--S--
--SGGGS---TTSSSS-S--
---TTSS---GGGSS--TT-
---TTSS---TTTSS--TT-
-TTGGGS---TT-TT--S--
-TTGGGS---TT-TT--S--
--STTSS---TT-TT-SS--
---GGGS---TTSTT--S--
---TTSS---TTSTT--S--
--SGGGS---TT-TT--S--
---TTTS---TT-TT-SS--
---GGGS---TT-TT-SS--
-TTTTSS---TTSTT--S--
-TTTTTS---TT-TT--S--
---GGGS---TT-TT--S--
---TTTS---TT-TT--S--
---TTTS---TTSTT-SS--
--SGGGS---TTTTT--S--
--STTTS---TT-TT-SS--
---TTTS---TTSSS--S--
--SGGGS---TTTTT-SS--
--STTSS---GGGSS-SS--
--SGGGS---GGGTT-SS--
---GGG----GGGTT-SS--
---GGG----GGGTT-SS--
---TTSS---TTTTT-SS--
---GGGS---TTSTT-SS--
---TTSS---TT-TT-SS--
---GGG----TT-TT--S--
---TTT----TTTTT-SS--
---TTT----TTSTT-SS--
---TTTS---GGGTT-SS--
--SGGGS---TTTTT-SS--
---TTS----GGGTT-SS--
--SGGGS---TTSTT-SS--
--STTTS---TT-TT-SS--
---TTT----TTS-S-SS--
---GGG----TT-TT-SS--
---GGG----TT-TT-STT-
--SGGGS---GGGTT--S--
---TTT----TT-TT-SS--
---GGG----TT-TT-SS--
---GGG----GGGTT-SS--
---TTT----TT-TT-SS--
---TTS----GGGTT-STT-
---TTS----GGGTT-SS--
---TTTS---TT-TT-SS--
---TTT----TT-TT-SS--
---TTTS---TTGGG-SS--
---TTSS---GGGTT-SS--
--STTTS---GGGTT-SS--
---TTTS---TTSSS--S--
---TTSS---GGGSS-SS--
---TTTS---TTSTT-SS--
---TTTS---GGGTT-SS--
---GGGS---TTTTT-SS--
--STTTS---GGGSS-SS--
---TTTS---GGGTT-SS--
---TTTS---GGGTT-SS--
---TTTS---TTSTT-SS--
---TTTS---GGGTT-SS--
---TTTS---GGGTT-SS--
---GGGS---TTTTT-SS--
--SGGGS---TTTTT-SS--
--SGGGS---GGGTT-SS--
--SGGGS---GGGTT-SS--
---GGGS---TT-SS-SS--
---GGGS---TT-TT-SS--
---TTTS---TT-TT-SS--
--SGGGS---GGGTT-SS--
-TTGGGS---TTTTT-SS--
---TTTS---GGGSS-SS--
-TTTTTS---TTSSS-SS--
--STTTS---GGGSS-SS--
---TTTS---TTSSS-SS--
--STTSS---TT-SS-SS--
---TTTS---GGGSS--S--
--SGGGS---TTSSS-SS--
--SGGGS---GGGSS-SS--
--STTTS---GGGSS-SS--
--STTTS---TTTTT-SS--
--SGGGS---GGGTT-SS--
--STTTS---GGGSS-SS--
--STTTS---GGGTT-SS--
---TTTS---TTTSS--S--
---GGGS---GGGSS--S--
--STTTS---GGGTT-SS--
--STTTS---GGGSS--S--
---TTTS---GGGSS--S--
-TTTTTS---TTTSS--S--
--STTTS---GGGTT-TT--
---TTTS---GGGSS--S--
---TTTS---GGGSS--S--
--STTTS---TTS-S--S--
--STTSS---GGGSS-SS--
---TTTS---GGGSS--S--
---TTTS---TTSSS-SS--
---TTTS---TTTTT--S--
---TTTS---TTTSS-TT--
---TTTS---TTTSS-SS--
-TTTTTS---GGGSS--S--
--STTTS---TT-SS-SS--
--STTTS---GGGTT--S--
--STTTS---TTSSS-TT--
--STTTS---TTSSS-SS--
--STTSS---TTSSS-SS--
---TTTS---TTTSS-SS--
--STTTS---TTTTT--S--
--STTTS---TTTTT-SS--
--SGGGS---TTTTT--TT-
---TTTS---GGGTT--S--
--STTTS---TTTTT-SS--
--STTTS---TT-TT-SS--
---TTTS---TTTTT-SS--
--STTTS---TTSTT-SS--
--STTTS---TT-TT-SS--
---GGGS---TTTTT-SS--
--STTTS---TT-TT-SS--
---TTTS---TT-TT-SS--
--SGGGS---TT-TT--S--
---TTTS---TT-TT--TT-
---TTSS---TTSTT--S--
---TTTS---GGGTT--S--
---GGGS---GGGTT-SS--
---GGGS---GGGTT--S--
---TTTS---GGGTT--S--
---TTTS---TTSTT--S--
---TTSS---TTSSS--TT-
--STTTS---GGGSS-SS--
---GGGS---TTTTT-SS--
---TTTS---TTTTT-SS--
---GGGS---GGGSS--S--
---TTTS---TTSSS-SS--
---TTTS---TTTTT-SS--
--STTTS---GGGTT-SS--
--STTTS---GGGSS-SS--
--SGGGS---GGGTT-SS--
--STTTS---GGGSS-SS--
--SGGGS---GGGTT-SS--
--STTTS---GGGTT-SS--
--STTTSS--GGGTT-SS--
--STTTS---GGGTT-SS--
--SGGGS---GGGSS-SS--
--STTTS---GGGTT-SS--
-TTTTSS---TTSSS-SS--
--SGGGS---TT-TT--S--
---TTTS---GGGTT-SS--
---TTTS---TTTTT-SS--
---TTTS---TTSSS-SS--
--STTTS---TT-SS-SS--
--SGGGS---TT--S-SS--
--SGGGS---TT-TT-SS--
--STTTS---GGGSS-SS--
--SGGGS---TTSSS-SS--
-TTTTTS---TTSSS-SS--
--STTTS---TT-SS-SS--
---TTTS---TT-TT-SS--
---TTTS---GGGTT-SS--
--STTTS---GGGTT-SS--
--STTTS---SSSTT-SS--
--STTTS---GGGTT-SS--
--STTTS---GGGTT-SS--
--STTTS---GGGTT-SS--
-TTTTTS---GGGTT-SS--
-TTTTTS---GGGTT-SS--
--STTTS---GGGSS-SS--
--STTTS---GGGSS-SS--
--STTTS---TT-SS--S--
--STTTS---GGGTT-SS--
--STTTS---TT-SS-SS--
--STTTS---GGGTT-SS--
---TTTS---TT-SS-SS--
--STTTS---TT-SS--S--
-TTTTTS---TT-TT-SS--
--SGGGS---TT-TT-SS--
--SGGGS---GGGTT-SS--
--STTTS---GGGTT-SS--
--STTTS---TT-TT-SS--
-TTTTTS---TT-TT--S--
--SGGGS---TT-TT-SS--
--STTTS---TT-TT-SS--
---TTTS---GGGTT-SS--
--STTTS---TTSSS-SS--
-TTGGGS---TTSSS-SS--
--SGGGS---GGGTT-SS--
---TTTS---GGGTT-SS--
--STTTS---TTSTT-SS--
--STTTS---TT-TT-SS--
--STTTS---TT-TT-SS--
-TTGGGS---TTTTT-SS--
--STTTS---GGGTT-SS--
--STTTS---TT-TT-SS--
-TTTTTS---GGGTT-SS--
---TTSS---TTTTT-SS--
--STTTS---TTSTT-SS--
--STTTS---GGGTT-SS--
-TTGGG----GGGTT-SS--
-TTGGGS---GGGTT-SS--
--SGGGS---GGGTT-SS--
-TTGGGS---TT-TT-SS--
-TTTTTS---GGGTT-SS--
-TTGGGS---GGGTT-SS--
-TTTTTS---TTSTT-SS--
-TTGGGS---TTTTT-SS--
--STTSS---TTSTT-SS--
-TTTTTS---GGGTT-SS--
-TTTTTS---GGGTT-SS--
--SGGGS---GGGSS-SS--
-TTGGGS---GGGTT-SS--
-TTGGGS---TTSTT-SS--
-TTTTTS---TTTTT-SS--
-TTTTTS---TTSTT-SS--
--STTSS---GGGTT-SS--
-TTGGGS---TTTTT-SS--
-TTGGGS---GGGSS-SS--
-TTGGGS---HHHHT-SS--
-TTTTSS---TTSSS-SS--
-TTTTTS---GGGTT-SS--
-TTTTTS---GGGTT-SS--
-TTTTTS---TTTTT-SS--
-TTTTTS---TTTTT-SS--
--STTTS---TTTTT-SS--
-TTTTTS---GGG-S-SS--
-TTTTTS---TTSSS-SS--
-TTGGGS---TTTTT-SS--
-TTGGGS---GGGTT-SS--
-TTGGGS---TTTTT-SS--
-TTGGG----GGGTT-SS--
-TTGGG----GGGTT-SS--
--STTT----GGGTT--S--
-TTTTT----GGGSS-SS--
--STTSS---TTTTT-SS--
-TTTTTS---TTTTT-SS--
--SGGGS---TTTTT-SS--
--STTS----TTTTT-SS--
--STTS----TTTTT-SS--
---GGGS---TTTTT-SS--
-TTGGG----TTTTT-SS--
---TTS----GGGSS-SS--
---GGG----TTTTT-SS--
---TTTS---HHHHT-SS--
-TTGGGS---HHHHT-SS--
--SGGGS---TTGGG-SS--
--SGGGS---TTGGG-SS--
-TTGGG----HHHHT-SS--
--SGGG----HHHHT-SS--
-TTTTS----HHHHS-SS--
-TTTTT----HHHHS-SS--
-TTTTT----HHHHT-SS--
--SGGG----TTSTT-SS--
-TTGGG----HHHHT--S--
--STTT----HHHHT-SS--
--SGGG----HHHHS-SS--
-TTGGG----HHHHT-SS--
-TTGGG----HHHHT-SS--
--STTT----HHHHT-SS--
-TTTTTS---HHHHT-SS--
-TTTTS----HHHHT-SS--
-TTTTT----HHHHT-SS--
-TTTTT----HHHHT-SS--
-TTTTT----HHHHT-SS--
-TTTTT----HHHHT-SS--
-TTTTT----HHHHT-SS--
-TTTTT----HHHHT-SS--
-TTTTT----HHHHT-SS--
-TTTTT----HHHHT-SS--
-TTTTT----HHHHT-SS--
---TTT----HHHHS-SS--
---TTT----HHHHT-SS--
-TTTTTS---TTTTT-SS--
--SGGG----HHHHT-SS--
---GGG----TTGGG-SS--
---TTT----HHHHT-SS--
--SGGG----HHHHT-SS--
---TTT----HHHHT-SS--
-TTTTT----TTGGG-SS--
-TTTTT----GGGSS-SS--
-TTGGG----HHHHT-SS--
--SGGG----HHHHT-SS--
-TTGGG----HHHHT-SS--
-TTTTT----HHHHT-SS--
---GGG----HHHHT-SS--
--STTT----HHHHT-SS--
--SGGG----HHHHH-SS--
-TTTTT----TTGGG-SS--
-TTTTT----HHHHT-SS--
---GGG----HHHHT-SS--
--SGGG----HHHHT-SS--
-TTGGG----HHHHH-SS--
-TTTTT----TTGGG-SS--
-TTTTTS---HHHHH-SS--
-TTGGGS---TTGGG-SS--
-TTGGGS---HHHHT-SS--
-TTGGGS---HHHHT-SS--
-TTTTT----HHHHT-SS--
-TTTTT----HHHHT--S--
--STTT----HHHHT-SS--
-TTGGG----HHHHT-SS--
-TTTTT----HHHHT-SS--
-TTTTT----HHHHT-SS--
-TTTTT----HHHHT-SS--
--STTT----HHHHT-SS--
-TTTTT----HHHHT-SS--
-TTTTTS---HHHHT-SS--
-TTTTTS---HHHHT-SS--
-TTTTTS---HHHHT-SS--
-TTTTTS---HHHHT-SS--
-TTTTTS---HHHHT-SS--
-TTTTT----HHHHT-SS--
-TTTTT----HHHHT-SS--
-TTTTT----HHHHS-SS--
-TTTTT----HHHHT-SS--
-TTTTT----HHHHT-SS--
--STTTS---HHHHT-SS--
---TTT----HHHHT-SS--
--STTT----HHHHS-SS--
-TTTTT----HHHHT-SS--
-TTGGG----HHHHS-SS--
-TTGGG----HHHHT-SS--
-TTTTT----HHHHT-SS--
-TTGGG----HHHHT-SS--
-TTTTT----HHHHT-SS--
--SGGGS---TTTTS-SS--
-TTTTTS---HHHHT-SS--
--STTTS---HHHHT-SS--
-GGGGTS---HHHHT-SS--
-TTTTTS---HHHHS-SS--
-TTTTTS---TTGGG-SS--
-TTTTT----TTGGG-SS--
-TTTTTS---HHHHT-SS--
-TTTTTS---HHHHT-SS--
-TTTTTS---HHHHT-SS--
-TTTTT----HHHHT-SS--
-GGGGTS---HHHHT-SS--
-TTTTTS---HHHHT-SS--
-TTTTTS---HHHHT-SS--
--STTSS---HHHHT-SS--
-TTTTT----HHHHT-SS--
---TTTS---HHHHT-SS--
-TTGGGS---HHHHT-SS--
-TTGGGS---HHHHS-SS--
-TTGGGS---HHHHH-SS--
-TTGGGS---HHHHT-SS--
-TTGGGS---HHHHT-SS--
-TTTTSS---HHHHT-SS--
-TTGGGS---TTGGG-SS--
-TTGGG----TTGGG-SS--
-TTGGG----HHHHT--S--
-TTGGG----HHHHT-SS--
-TTGGGS---TTGGG-SS--
--SGGGS---HHHHT-SS--
--SGGG----HHHHH-SS--
-TTGGGS---HHHHS-SS--
---GGGS---HHHHS-SS--
--SGGG----HHHHT-SS--
---TTT----HHHHT-SS--
-TTGGG----HHHHS-SS--
-TTGGGS---TTGGG-SS--
-TTTTTS---HHHHT-SS--
--SGGG----TTGGG-SS--
-TTGGG----HHHHT-SS--
-TTTTTS---GGGTT-SS--
--SGGG----GGGSS-SS--
-TTGGG----GGGSS-SS--
-TTGGGS---HHHHH-SS--
-TTGGGS---TTTTT--S--
-TTGGGS---GGGGT-SS--
-TTTTTS---THHHH-SS--
-TTGGGS---HHHHH-SS--
-TTGGGS---HHHHT-SS--
-TTGGGS---HHHHT-TT--
-TTTTSS---HHHHH-SS--
-TTGGGS---HHHHH--S--
--GGGGS---HHHHT-SS--
-TTGGGS---HHHHS-----
-TTGGGS---HHHHSS----
-TTGGGS---HHHHT-----
-TTGGGS---HHHHTS----
-TTGGGS---TTTTT-----
-TTGGGS---HHHHTS----
-TTGGG----HHHHT-----
--SGGGS---TTGGG-----
--SGGGS---HHHHTTTT--
--SGGGS---HHHHTSS---
--SGGGS---HHHHTTS---
--SGGGS---TTGGGSTT--
-TTGGGS---TTTTT-TT--
-TTGGGS---HHHHHS----
--SGGGS---HHHHTTTT--
-TTTTSS---HHHHTTTT--
-HHHHSS---HHHHTTTT--
-TTGGGS---HHHHHTT---
--SGGGS---HHHHHTTT--
-GGGGSS---HHHHTTS---
-TTGGGS---HHHHTTS---
-GGGGSS---HHHHTS----
-TTTTTS---HHHHHS----
-TTTTTS---HHHHT-S---
-TTTTSS---HHHHHSS---
-TTGGGS---HHHHTTS---
-TTGGGS---HHHHTTS---
--STTSS---HHHHTTS---
-TTTTSS---HHHHTTS---
-TTGGGS---HHHHH-----
-TTGGGS---HHHHHS----
--STTSS---HHHHH-S---
--SGGGS---HHHHT-TT--
--SGGGS---HHHHH-TT--
-TTGGGS---TTTTT-S---
-TTGGGS---HHHHH-----
-TTGGGS---THHHH-----
-TTTTSS---THHHH--S--
-TTTTTS---HHHHH-----
-TTGGGS---HHHHH-TT--
----SSS---TTTTT-TT--
-TT-TTS---HHHHH--S--
--SSTTS---HHHHH-SS--
-TTGGGS---HHHHH-SS--
-TTGGGS---HHHHH-SS--
-TTTTTS---HHHHT-SS--
--STTTS---HHHHS-SS--
-TTGGGS---TTGGG-SS--
-TTGGGS---THHHH-SS--
-TT-SSS---HHHHH-SS--
-TTTTTS---HHHHH-SS--
-TT-SSS---THHHH-SS--
-TT-SSS---HHHHH-SS--
-TTGGGS---HHHHH-SS--
--TTTTS---HHHHH-SS--
----TTS---HHHHH-SS--
--S-TTS---SHHHH-SS--
-TT-TTS---HHHHH-SS--
---GGGS---HHHHT-SS--
---GGGS---HHHHH-SS--
---GGGS---HHHHS-SS--
--SGGGS---HHHHT-SS--
---TTSS---TTTTT-SS--
----TTS---TTTTT-SS--
----TTS---HHHHH-SS--
----TTS---HHHHH-SS--
----TT----TTTTT-SS--
----TT----THHHH-SS--
----TT----HHHHH-SS--
----TTS---THHHH-SS--
----TTS---HHHHH-SS--
----TT----HHHHH-SS--
----TTS---TTTTT-SS--
----TTS---HHHHH-SS--
----SSS---HHHHT-SS--
---GGGS---HHHHH-SS--
---GGGS---TTGGG-SS--
---GGGS---TTGGG-SS--
--SGGGS---HHHHH-SS--
----TTS---HHHHH-SS--
----TT----TGGGG-SS--
----TTS---TTTTT-SS--
----TTS---TTTTT-SS--
-----SS---HHHHH-SS--
--S-TTS---HHHHH-SS--
-TT-TTS---HHHHH-SS--
--S-TTS---HHHHH-SS--
----TTS---HHHHH-SS--
----TTS---HHHHH-SS--
----TTS---HHHHH-SS--
--S--SS---HHHHH-SS--
--S--SS---HHHHH-SS--
----SSS---TTGGG-SS--
----TTS---HHHHH-SS--
-TTGGGS---GGGGT-SS--
--SGGGS---HHHHT-SS--
-TTGGGS---HHHHT-SS--
-TTTTSS---HHHHT-SS--
-TTGGG----TTGGG-SS--
-TTGGGS---TTTTT-SS--
-TTGGGS---TGGGG-SS--
--SGGGS---TTGGG-SS--
---GGGS---TTGGG-SS--
-TTGGGS---TTTTT-SS--
-TTGGGS---HHHHT-SS--
-TTGGGS---HHHHT-SS--
---GGGS---HHHHT-SS--
---GGGS---HHHHT-SS--
---GGGS---TTGGG-SS--
--SGGGS---GGGGG-SS--
-TTTTSS---TTGGG-SS--
-TTGGGS---TTGGG-SS--
-TTGGGS---TTGGG-SS--
-TTGGGS---TTGGG-SS--
-TTGGG----TTTTT-SS--
-TTGGGS---TTTTT-SS--
-TTGGGS---TTGGG-SS--
-TTGGG----TTGGG-SS--
-TTGGG----TTGGG-SS--
-TTGGGS---HHHHT-SS--
-TTGGGS---TTGGG-SS--
-TTGGG----HHHHT-SS--
-TTGGGS---HHHHT-SS--
-TTGGGS---GGGGG-SS--
-TTGGGS---TTGGG-SS--
--STTSS---TTGGG-SS--
-TTGGGS---TTGGG-SS--
-TTGGGS---TTGGG-SS--
-TTGGGS---TGGGG-SS--
--SGGGS---HHHHT-SS--
-TTGGGS---HHHHT-SS--
-TTGGGS---TTGGG-SS--
-TTTTSS---TTGGG-SS--
-TTTTSS---GGGGG-SS--
-TTTTT----TTGGG-SS--
-TTTTTS---HHHHT-SS--
-TTTTTS---GGGGG-SS--
-TTTTTS---TTGGG-SS--
-TTTTT----TTGGG-SS--
-TTTTTS---TTGGG-SS--
-TTGGG----TTGGG-SS--
---TTT----GGGGG-SS--
-TTTTS----TTGGG-SS--
-TTTTT----GGGGG-SS--
---TTT----TTGGG-SS--
-TTTTT----GGGGG-SS--
-TTTTS----GGGTT-SS--
---TTS----GGGTT-SS--
-TTTTS----GGGTT-SS--
-TTGGG----TT-TT-SS--
---TTTS---TTGGG--S--
-TTTTT----TTTTT-SS--
--STTTS---TTSTT--S--
-TTGGGS---GGGTT-SS--
-TTTTTS---GGGTT-SS--
-TTGGGS---GGGTT-SS--
-TTTTTS---GGGTT-SS--
-TTTTTS---GGGGG-SS--
-TTTTTS---TGGGG-SS--
-TTTTTS---TTGGG-SS--
-TTGGGS---GGGGG-SS--
---TTTS---TTGGG-SS--
--STTTS---TTGGG-SS--
---TTTS---TTGGG-SS--
-TTTTTS---TTGGG-SS--
---TTSS---TTTTT-SS--
--STTSS---GGGGT-SS--
---TTTS---GGGTT-SS--
---TTTS---TTTTT-SS--
--STTTS---TTTTT--S--
---TTTS---GGGGG-SS--
-TTTTTS---TTGGG-SS--
---TTS----TTGGG-SS--
--STTSS---TTGGG-SS--
-TTGGGS---TGGGG-SS--
-TTGGGS---TTGGG-SS--
--STTSS---TTTTT-SS--
-TTTTTS---TTTTT-SS--
--STTTS---TTTTT-SS--
-TTGGGS---GGGSS-SS--
---TTTS---GGGTT-SS--
--STTTS---GGGSS-SS--
-TTGGGS---GGGSS-SS--
-TTGGGS---TT-TT-SS--
-TTTTTS---GGGTT-SS--
---TTTS---GGGTT-SS--
-TTGGGS---TT-TT-SS--
-TTGGGS---GGGSS-SS--
-TTTTTS---GGGTT-SS--
-TTTTTS---GGGTT-SS--
-TTGGGS---TTSTT-SS--
--STTTS---GGGTT-SS--
---TTTS---TT-TT-SS--
---GGGS---TTTTT-SS--
---TTTS---TTTTT-SS--
--STTTS---TTGGG-SS--
--STTTS---TGGGT-SS--
---GGGS---TTTTS-SS--
-TTTTSS---TTGGG-SS--
---TTTS---TTTTT-SS--
-TTTTTS---GGGTT-SS--
---TTTS---TTGGG-SS--
---TTTS---GGGTT-SS--
---TTTS---GGGTT-SS--
---TTTS---GGGTT-SS--
-TTTTT----TTTTT-SS--
-TTTTT----GGGSS-SS--
-TTTTTS---GGGTT-SS--
-TTGGGS---TTTTT-SS--
-TTGGGS---TTTTT-SS--
-TTGGGS---TTSTT-SS--
---TTT----TTTTT-SS--
---TTT----TTSSS-SS--
---TTT----TTTTT-SS--
-TTTTS----TTTTT-SS--
-TTTTT----TTSSS-SS--
-TTGGGS---TTSSS--S--
-TTGGGS---GGGSS-SS--
-TTTTTS---GGG-S-SS--
-TTTTTS---GGGSS-SS--
-TTTTTS---TTS-S-SS--
-TTTTSS---TTTTT-SS--
-TTTTTS---GGGTT-SS--
-TTTTTS---TTTTT-SS--
-TTTTTS---GGGSS-SS--
-TTTTTS---GGG-S-SS--
-TTTTTS---GGGTT-SS--
-TTTTTS---GGGTT-SS--
-TTGGGS---TTTTT-SS--
-TTTTTS---GGGSS-SS--
-TTTTTS---TTTTT-SS--
-TTGGGS---GGGTS-SS--
-TTGGGS---GGGSS-SS--
-TTTTTS---TTTSS-SS--
-TTGGGS---GGGTT-SS--
-TTTTTS---GGGTT-SS--
-TTGGGS---GGGTT-SS--
-TTTTTS---TTSSS-SS--
-TTGGGS---TTTSS-SS--
-TTGGGS---TTSTT-SS--
-TTTTSS---TT-TT-SS--
-TTTTTS---TT-TT-SS--
-TTTTTS---TT-TT-SS--
--SGGGS---TT-SS-SS--
-TTTTTS---TTSSS-SS--
-TTTTTS---TTSSS-SS--
-TTTTTS---TTTTT-SS--
-TTTTTS---TT-TT-SS--
-TTGGGS---TTSTT-SS--
-TTTTSS---TTTTT-SS--
-TTTTTS---TTTTT-SS--
-TTTTTS---GGGTT-SS--
-TTTTTS---TT-TT-SS--
-TTTTTS---GGGTT-SS--
--STTTS---TT-SS-SS--
--STTTS---GGGTT-SS--
-TTTTTS---TT-TT--S--
-TTTTTS---TT-TT--S--
--STTTS---TTSTT-SS--
--STTSS---TT-SS-SS--
-TTTTTS---GGGTT-SS--
--STTTS---GGGTT-SS--
-TTTTTS---GGGTT-SS--
--STTTS---TTSTT-SS--
-TTTTTS---GGGSS-SS--
---TTTS---TTSSS-SS--
-TTTTTS---TTTSS-SS--
-TTTTT----GGGSS-SS--
-TTTTTS---TTS-S-SS--
-TTTTTS---GGGTT-SS--
--STTTS---TT-TT-SS--
-TTTTTS---GGGTT-SS--
--STTTS---GGGTT-SS--
-TTTTTS---TT-TT-SS--
-TTTTTS---TT-TT-SS--
---TTTS---TTSSS-SS--
-TTGGG----GGGTT-SS--
---TTTS---TTSSS-SS--
-TTTTTS---GGGSS-SS--
-TTTTTS---GGGTT-SS--
-TTTTTS---GGGTT-SS--
---TTTS---TTGGG-SS--
-TTTTTS---GGGTT-SS--
-TTTTTS---TTTTT-SS--
-TTTTTS---TTS-S-SS--
---TTTS---TTTTT-SS--
-TTTTTS---TTTSS-SS--
---TTTS---TTSSS-SS--
---TTTS---GGGGS-SS--
---TTTS---GGGGG-SS--
-TTTTTS---GGGTT-SS--
---TTT----TTTTT-SS--
---TTT----HHHHT-SS--
---TTT----HHHHT-SS--
---TTT----HHHHT-SS--
---TTTS---GGGTT-SS--
---TTTS---TTGGG-SS--
---TTTS---TTGGG-SS--
-TTTTTS---TTGGG-SS--
---TTT----TTGGG-SS--
---TTT----HHHHT-SS--
---TTTS---TTTTS-SS--
---TTTS---TTGGG-SS--
---TTT----TTGGG-SS--
-TTTTTS---TTTTT-SS--
-TTTTTS---TTGGG-SS--
---TTTS---HHHHT-SS--
-TTTTTS---HHHHT-SS--
---TTTS---GGGTT-SS--
---TTT----GGGSS-SS--
-TTTTTS---TTSTT-SS--
-TTTTT----GGGTT-SS--
---TTT----GGGTT-SS--
-TTTTT----GGGSS-SS--
-TTTTT----GGGTT-SS--
--STTT----TTTTT-SS--
---TTT----HHHHS-SS--
---TTT----TTTTT-SS--
---TTT----TTSTT-SS--
---TTT----TT-TT-SS--
-TTTTT----GGGTT-SS--
---TTT----GGGTT-SS--
---TTTS---GGGTT-SS--
--STTTS---GGGTT-SS--
-GGGGT----GGGTT-SS--
-TTTTT----TTTTT-SS--
-TTTTTS---GGGTT-SS--
-TTTTTS---GGGTT-SS--
-TTTTTS---TTTTT--S--
-TTTTTS---GGGTT-SS--
-TTTTTS---TTSSS-SS--
-TTTTTS---GGGTS-SS--
-TTTTTS---HHHHT-SS--
-TTTTTS---GGGTT-SS--
-TTTTTS---GGGTS-SS--
-GGGGTS---HHHHS-SS--
--STTTS---HHHHT-SS--
-TTTTTS---GGGSS-SS--
---TTTS---TTTTT-SS--
-TTTTTS---GGGTT-SS--
-TTTTTS---GGGSS--S--
-TTTTTS---GGGSS-SS--
--GGGTS---TTTTT-SS--
-TTTTTS---TTTTT-SS--
-TTTTTS---HHHHS--S--
-TTTTTS---HHHHT-SS--
-TTTTTS---TTTTT-SS--
-TTTTTS---HHHHT-SS--
-TTTTTS---HHHHT-SS--
-TTTTTS---HHHHT-SS--
-TTTTTS---TTTTT-SS--
-TTTTTS---TTTTT-SS--
-TTTTTS---TTTTT-SS--
-GGGGTS---GGGTT-SS--
-TTTTTS---TTTTT-SS--
-TTTTTS---HHHHT-SS--
--STTTS---HHHHT-SS--
-TTGGGS---HHHHT-SS--
-TTTTSS---GGGSS-SS--
-TTTTTS---HHHHT-SS--
--STTSS---HHHHT-SS--
-TTTTTS---HHHHT-SS--
--STTTS---HHHHT--S--
--STTTS---HHHHT-SS--
-TTTTTS---TTGGG-SS--
-TTTTTS---HHHHT-SS--
-TTTTSS---HHHHT-SS--
--S-SSSS--HHHHS-SS--
--S-TTSSS-HHHHT-SS--
----SSSS--HHHHT-SS--
----SSS---HHHHT-SS--
----TTS---HHHHT-SS--
----SSS---HHHHT-SS--
----SSS---HHHHT-SS--
----SSS---HHHHT-SS--
----TTS---HHHHT-SS--
----SSS---HHHHS-SS--
----SSS---TTGGG-SS--
----TTS---HHHHT-SS--
----SSS---HHHHT-SS--
----SSS---TTGGG-SS--
----SSS---TTGGG-SS--
----SSS---TTGGG-SS--
----SSS---HHHHT-SS--
----SSS---TTTSS-SS--
----SSS---TTTSS-SS--
----SSS---GGGSS-SS--
----SSS---HHHHS-SS--
---SSSS---SGGGS-SS--
----SSS---GGGSS-SS--
----SSS---TTTSS-SS--
----SSS---GGGSS-SS--
----SSS---TTTSS-SS--
----SSS---GGGSS-SS--
----SSS---GGGGS-SS--
----SSS---GGGTS-SS--
----SSS---GGGSS-SS--
---SSSS---GGGGS-SS--
----SSS---TTTTT-SS--
---SSSS---TTTTT-SS--
---SSSS---HHHHT--S--
---SSSS---HHHHT--S--
---SSSS---TTGGG-SS--
----SSS---HHHHT-SS--
----SSS---TTGGG-SS--
---SSSS---TTGGG-SS--
---SSSS---HHHHT-SS--
----SSS---HHHHT-SS--
----SSS---HHHHT-SS--
----SSS---TTTTS-SS--
---SSSS---HHHHH-SS--
----SSS--SHHHHH--S--
---SSSS--STHHHH-SS--
----SSS---TTTTT-SS--
----SSS---HHHHT-SS--
----SSS---HHHHH-SS--
----SSS---HHHHT-SS--
----SSS---HHHHT-SS--
----SSS---HHHHS-SS--
---SSSS---HHHHT-SS--
----SSS---HHHHH--S--
---SSSS---HHHHT-SS--
---SSSS---HHHHT-SS--
----SSS---HHHHH-SS--
---SSSS---HHHHH--S--
---SSSS---HHHHH--S--
----SSS---TTGGG-SS--
---SSSS---HHHHH-SS--
----SSS---HHHHT-SS--
---SSSS---HHHHH-SS--
----SSS---HHHHT-SS--
---SSSS---HHHHT-SS--
---SSSS---TTGGG-SS--
----SSS--STTGGG-SS--
----SSS---HHHHH-SS--
---SSSS---HHHHT-SS--
----SSS---HHHHS--S--
---SSSS---TTGGG-SS--
----SSS--STTGGG-SS--
----SSS---TTGGG-SS--
----SSS---HHHHT-SS--
---SSSS---TTGGG-SS--
----SSS---HHHHS-SS--
----SSS---TTGGG-SS--
----SSS---TTGGG-SS--
----SSS---GGGGG-SS--
----SSS---TTGGG-SS--
----SSS---TTTTT-SS--
----SSS---TTTTT-SS--
----SSS---TTGGG-SS--
----SSS---TTGGG-SS--
----SSS---TTGGG-SS--
----SSS---TTGGG-SS--
----SSS---TTGGG-SS--
----SSS---TTGGG-SS--
----SSS---TTGGG-SS--
----SSS---TTGGG-SS--
----SS----TTTTT-SS--
----SSS---TTGGG-SS--
----SSS---GGGGG-SS--
----SSS---TTTTT-SS--
----SSS---TTGGG-SS--
----SSS---TTGGG-SS--
----SSS---TTGGG-SS--
---SSSS---TTGGG-SS--
----SSS---HHHHS-SS--
----SSS---HHHHT-SS--
----SSS---HHHHS-SS--
----SSS---TTGGG-SS--
----SSS---TTGGG-SS--
----SSS---HHHHT-SS--
----SS----TTGGG-SS--
---SSSS---HHHHT-SS--
----SSS--SHHHHT-SS--
----SSS---HHHHS-SS--
----SSS---HHHHT-SS--
--S-SSS---HHHHH-SS--
----SSS---TTGGG-SS--
----SS----HHHHT-SS--
----SSS---HHHHT-SS--
----SSS---HHHHS-SS--
----SSS---HHHHH-SS--
----SSS---HHHHS-SS--
----SSS---TTGGG-SS--
---SSSS---HHHHS-SS--
----SSS---HHHHS-SS--
----SSS---HHHHT-SS--
----SSS---TTTTT-SS--
----SSS---TTTTT--S--
---SSSS---TTTTT-SS--
----SSS---HHHHT-SS--
----SS----HHHHT-SS--
----SSS---TTTTT--S--
----SSS---HHHHS-SS--
----SSS---HHHHH--S--
----SSS--SHHHHH-SS--
----SSS---HHHHT-SS--
----SSS---HHHHT-SS--
---SSSS---HHHHT-SS--
----SSS---TTGGG-SS--
----SSS---TTGGG-SS--
----SS----TTTTT-SS--
----SS----HHHHT--S--
----SSS---HHHHT-SS--
----SSS---HHHHT-SS--
----SS----HHHHT-SS--
----SSS---TTGGG-SS--
----SSS---HHHHT-SS--
----SSS---HHHHS-SS--
----SS----HHHHT-SS--
----SSS---HHHHT-SS--
----SSS---HHHHT-SS--
----SS----HHHHT-SS--
----SSS---HHHHT-SS--
----SSS---HHHHT-SS--
----SSS---TTGGG-SS--
---TTTS---HHHHT-SS--
--S-SSS---HHHHS-SS--
----SSS---HHHHT-SS--
----SSS---HHHHT-SS--
----SSS---HHHHT-SS--
----SSS---HHHHT-SS--
----SS----HHHHT-SS--
----SS----HHHHT-SS--
----SS----HHHHT--S--
----SSS---HHHHT-SS--
----SS----TTTTT-SS--
----SSS---TTTTT-SS--
----SS----TTTTT-SS--
----SS----HHHHT-SS--
---SSSS---TTTTT-SS--
----SSS---GGGTS-SS--
----SS----HHHHT--S--
----SSS---TTTTT-SS--
----SSS---TTTTT--S--
----SS----TTTTT-SS--
----SS----HHHHT--S--
----SS----HHHHT--S--
----SS----TTTTT--S--
----SSS---HHHHS--S--
----SS----HHHHS--TT-
----SSS---HHHHT--S--
----SSS---HHHHT-SS--
----SSS---HHHHS-SS--
----SSS---TTTTT-SS--
----SSS---HHHHT-SS--
----SSS---HHHHT-SS--
----SSS---HHHHT-SS--
----SSS---HHHHS-SS--
----SS----HHHHH-SS--
----SSS---TTGGG--S--
----SSS---GGGTS-SS--
----SSS---HHHHS-SS--
----SSS---HHHHT-SS--
----SS----HHHHT-SS--
----SSS---HHHHT-SS--
----SSS---HHHHS--S--
----SSS---HHHHS-SS--
----SSS---HHHHT-SS--
----SSS---TTGGG-SS--
----SSS---TTGGG-SS--
----SS----TTGGG--S--
----SSS---HHHHT--S--
----SS----HHHHT--TT-
----SS----HHHHT--S--
----SSS---HHHHS--S--
----SSS---HHHHT--S--
----SS----THHHH-----
----SS----TTGGG-----
----SS----HHHHH--S--
----SS----TTTTT--S--
----SS----TTGGG-SS--
----SSS---HHHHT--S--
----SS----HHHHT-SS--
----SS----HHHHT--S--
----SSS---HHHHT--S--
----SSS---TTGGG-SS--
---SSS----GGGTS--S--
----SSS---HHHH---S--
----SSS---HHHHT-SS--
----SS----HHHHS-SS--
----SS----TTGGG--S--
----SS----HHHHT-SS--
----SSS---HHHHT--S--
----SSS---HHHH--SS--
----SSS---HHHHT-SS--
----SSS---HHHHT-SS--
----SSS---HHHHT--S--
----SS----HHHHT-SS--
----SS----HHHHT-SS--
----SS----TTGGG--S--
----SS----HHHHT-SS--
---SSS----HHHHT-SS--
----SS----HHHHT--S--
----SS----TTTTT--S--
----SS----TTTTT--S--
----SS----HHHHT-SS--
----SS----TTGGG-SS--
----SS----HHHHT-SS--
----SS----GGGGG-SS--
----SSS---HHHHS-SS--
---SSS----HHHHT-SS--
---TTT----HHHHS-SS--
---TTTS---HHHHT-SS--
---TTTS---HHHHS-SS--
---TTT----HHHHT-SS--
---TTT----HHHHT-TT--
---TTS----HHHHS-SS--
---TTT----GGGTS-SS--
---TTT----TTTTT-SS--
---TTTS---HHHHT-SS--
---TTT----HHHHT-SS--
--STTS----TTGGGSSS--
---TTTS---HHHHT-SS--
---TTT----TTTTT-TT--
---TTT----HHHHTSSS--
---TTT----HHHHTSSS--
---TTT----HHHHT-SS--
---TTT----HHHHT-SS--
---TTT----TTTTT-SS--
---TTT----HHHHT-SS--
---TTT----TTTTT-SS--
--S-SS----HHHHT-SS--
---SSS----HHHHT-SS--
---TTT----HHHHS-SS--
----SS----HHHHT--S--
---TTT----HHHHT--S--
---SSS----HHHHT--S--
---TTT----HHHHT--S--
----SS----HHHHT-SS--
----SS----HHHHT-SS--
----SSS---HHHHT-SS--
----SS----HHHHT-SS--
----SS----HHHHT-TT--
----SS----TTTTT-SS--
----SS----HHHHT-SS--
----TT----HHHHT--S--
----SSS---HHHHT-SS--
----SSS---HHHHT--S--
---TTSS---HHHHT-SS--
----SSS---HHHHT--S--
----SSS---HHHHT-SS--
----SSS---HHHHT--S--
----SSS---HHHHT--S--
---SSSS---HHHHT--S--
----SSS---HHHHT--S--
----SSS---HHHHT-SS--
----SSS---HHHHT-SS--
----SSS---HHHHT-SS--
----SS----HHHHT--S--
---STT----HHHHT--S--
---SSSS---GGGTT--S--
---SSSS---TTSTT--S--
----SSS---TT-TT--S--
----SSS---TTGGG--S--
---SSSS---TT-TT--S--
----SSS---TTGGG--S--
----TTS---TT-TT-SS--
---SSSS---TT-TT-SS--
---SSSS---TTGGG-SS--
---SSSS---TT-TT-SS--
---SSSS---TT-TT-SS--
---SSSS---TTGGG-SS--
---STTS---TT-TT-SS--
----SSS---TTGGG-SS--
---SSSS---TTGGG-TT--
---SSSSS--TTGGG--S--
---SSSS---TTGGG-TT--
----TTS---TTGGG-TT--
---STTS---TTGGG-TT--
---STTS---TTGGG-----
---SSSS---TTGGG-TT--
----TTS---TTGGG-TT--
---STTS---TTGGG-TT--
---SSSS---TTGGG-TT--
----TTS---TTGGG-TT--
----TTS---TTGGG-SS--
----TTS---TTGGG-SS--
---STTS---TTGGG-TT--
----TTS---TTGGG-SS--
----TTS---GGGGG-TT--
----SSS---TTGGG-----
----SSS---TTGGG-S---
----SSS---TTGGG--S--
----TTS---TTGGG--S--
----SSS---TTGGG-TT--
----TTS---TTGGG-----
----SSS---TTGGG-----
----SSS---TTTTTS----
----SSS---TTGGG--S--
----SSS---TTGGG-TT--
----TTS---TTGGG-----
----TTS---TTGGG-TT--
----TTS---TT-TT-TT--
----TTS---TTGGG-TT--
----TTS---TTTTT-----
----SSS---TTGGG-----
--TTTTS---TTTTT-----
-GGGGSS---TTGGG-TT--
-GGGTTS---TTSTT-----
-GGGTTS---TTTTS-----
-GGGTTS---TTGGG-TT--
-GGGTTS---TTGGG-SS--
-GGGTTS---TTGGG-TT--
-GGGTTS---TTGGG-TT--
-TTTTTS---TTGGG-TT--
-GGGTTS---TTGGG-TT--
-GGGTTS---TTGGG-----
-TTSTTS---TTTTS-----
-GGGTTS---TTTTT-----
-GGGTTS---TTTTT-TT--
-GGGTTS---TTTTT-----
-TTSTTS---TTTTT-----
-TTTTTS---TTTTT-----
-TTTTTS---GGGGT-TT--
-HHHHTS---TTTTTS----
-TTTTTS---GGGGTS----
-TTTTTS---GGGTT-S---
-HHHHTS---TTTTTS----
-TTTTTS---TTTTTS----
-TTTTTS---TTTTTS----
-HHHHTS---TTTTT-----
-TTTTTS---TTTTT-----
-TTTTTS---TTTTT-----
-TTTTTS---TTTTTS----
-TTTSSS---TTTTTS----
-TTTTTS---TT-SS-----
-TTTTTS---TTGGG-----
-TTTTTS---TTGGG-TT--
-TTTTTS---TT-TT-----
-TTTSSS---TTTTTS----
-TTTSSS---TTTTT-----
-TTTTTS---GGGGT-----
-TTTTTS---GGGGT-----
-TTTTTS---GGGTTS----
-HHHHTS---GGGGT-----
-TTTSSS---GGGGT-----
-TTTTTS---TTTTT-----
-GGGTTS---TTTTTS----
-TTTTTS---TTTTTS----
-TTTTTS---TTTTTS----
-GGGTTS---TTGGG-TT--
-TTSTTS---TTTTTSTT--
-GGGTTS---TTGGG--S--
-GGGTTS---TTTTT-TT--
-GGGTTS---TTTTTSTT--
-GGGTTS---TTTTT-TT--
-GGGTTS---TTTTT-TT--
-GGGTTS---TTTTT-TT--
-GGGGGS---TTGGG-TT--
-GGGTTS---TTTTTSTT--
-GGGTTS---TTTTTSTT--
-GGGTTS---TTTTTSTT--
-HHHHTS---TTTTTSTT--
-GGGTTS---TTGGG-TT--
-GGGTTS---TT-GGGTT--
-GGGTTS---TTTTS-TT--
-GGGTTS---TTTTT-TT--
-GGGTTS---TTGGG-TT--
-GGGTTS---TTTTT-TT--
-GGGGGS---TTTTT--S--
--TTTTS---TTGGG-TT--
-GGGTTS---TTTTT-TT--
-TT-TTS---TTTTT-TT--
-TT-TTS---TTGGG-TT--
-TT-TTS---GGGGT-----
-TTGGGS---TTTTT-----
-GGGTTS---TTGGG-----
-GGGTTS---TTTTT-TT--
--TTTTS---TTGGG-TT--
-TT-TTS---TTGGG-----
-TT-TTS---TTGGG-----
-GGGGGS---TTGGG-TT--
-GGGTTS---TTGGG-TT--
-GGGTTS---TTGGG-TT--
-TT-TTS---TTGGG-----
-TT-TTS---TTGGG--S--
-----SS---TTGGG-----
-TT-TTS---TTGGG-----
-GGGTTS---TTGGG--TT-
-TT-TTS---TTTTT-----
-GGGTTS---GGGGG--S--
-TTGGGS---TTGGG--S--
-TTGGGS---TTGGG-SS--
-TT-TTS---TTGGG--S--
-GGGTTS---TTTT---S--
-GGG-SS---TTTT---S--
-TT--SS---GGGGG--S--
-TTSTTS---TTTS---S--
-GGGTTS---TTTTT--S--
-GGGTTS---GGGGG--S--
-GGGTTS---TTGGG--S--
-TT--SS---TTGGG--S--
-GGG-SS---TGGGG-SS--
-TTTTTS---TGGGG-SS--
-TTS-SS---GGGGG--S--
-TTTTTS---HHHHT-SS--
-TTS-SS---HHHHT-SS--
-GGG-SS---HHHHT--S--
-TTSTTS---HHHHT--S--
-TTTTTS---TTGGG--S--
-TTS-SS---TTGGG--S--
-GGGTTTT--TTGGG-SS--
-TTTTTS---TTGGG-SS--
-TTTTTS---HHHHT-SS--
-TTTTTS---HHHHT-SS--
-TTTTTS---HHHHT-SS--
-GGGTTS---HHHHT-SS--
-TTTTTS---HHHHS-SS--
-TTTTTS---HHHHT-SS--
-TTTTTS---HHHHT-SS--
-TTTTTS---HHHHT-SS--
-TTTTTS---TTGGG-SS--
-TTTTTS---GGGGG-SS--
-TTTTTS---GGGGG-SS--
-GGGTTS---GGGGG-SS--
-TTTTTS---GGGG--SS--
-TTTTTS---TTGGG-SS--
-TTTTTS---TTGGG-SS--
-TTTTTS---HHHHT-SS--
-TTTTTS---TTTTS-SS--
-TTTTTS---TTGGG-SS--
-GGGTTS---TTGGG-SS--
-GGGGGS---GGGG--SS--
-GGGGGS---TTGGG-SS--
-GGGGTS---TGGGG-SS--
-GGGGGS---GGGGG--S--
-GGGGGS---GGGGG-SS--
-GGGGGS---GGGGG-SS--
-GGGGGS---TT----SS--
-GGGGGS---TT-TT-SS--
-GGGGTS---TTSS--SS--
-GGGGTS---TTSSS-SS--
-GGGGGS---TTSTT-SS--
-GGGGTS---TTSTT-SS--
-GGGGTS---TTSTT-SS--
-TTGGGS---GGGTT-SS--
-TGGGTS---TTGGG-SS--
-TTGGGS---GGGTT-SS--
-GGGGTS---GGGSS-SS--
-TTTTSS---TTSTT-SS--
-GGGGSS---GGGSS-SS--
-TTGGGS---GGGSS-SS--
-HHHHTS---GGGSS-SS--
-HHHHTS---GGGSS-SS--
-HHHHTS---GGGSS-SS--
-HHHHTS---GGGTS-SS--
-HHHHTS---GGGSS--S--
-HHHHTS---GGGSS--S--
-HHHHTS---TTSSS--S--
-HHHHTS---TTSSS--S--
-HHHHTS---TTSSS-SS--
-HHHHTS---GGGS--SS--
-HHHHTS---GGGSS-SS--
-HHHHTS---HHHHT-SS--
-HHHHTS---HHHHS-SS--
-HHHHTSS--HHHHS-SS--
-HHHHTS---HHHHT-SS--
-HHHHTS---HHHHS-SS--
-HHHHTS---SGGGS-SS--
-HHHHTS---HHHHT-SS--
-HHHHTTT--TTGGG-SS--
-HHHHTS---TTTTT-SS--
-HHHHTS---HHHHT-SS--
-HHHHTS---HHHHT-SS--
-HHHHTS---HHHHT-SS--
-HHHHTS---HHHHT-SS--
-HHHHTS---HHHHT-SS--
-HHHHTS---HHHHT-SS--
-HHHHTS---HHHHH-SS--
-HHHHTSS--HHHHS-SS--
-HHHHTS---TTTTT-SS--
-HHHHTSS--HHHHT-SS--
-HHHHTSS--HHHHT-SS--
-HHHHTS---HHHHS-SS--
-HHHHTS---HHHHT-SS--
-HHHHTS---HHHHS-SS--
-HHHHTS---HHHHT-SS--
-HHHHTS---HHHHS-SS--
-HHHHTS---GGGTT-SS--
-HHHHTS---HHHHS--S--
-TTTTTS---HHHHS-SS--
-TTTTTS---HHHHT-SS--
-TTTTTSS--HHHHT--S--
-TTTTTSS--HHHHT-SS--
-TTTTTS---HHHHT-SS--
-HHHHTS---HHHHT-SS--
-HHHHTS---HHHHS-SS--
-HHHHTS---HHHHT-SS--
-HHHHTS---TTTTT-SS--
-HHHHTS---TTGGG-SS--
-HHHHTS---HHHHS--S--
-HHHHTS---TTGGG-SS--
-TGGGGS---HHHHT-SS--
-TTGGGS---TTTTS-SS--
-TTGGGS---HHHHT-SS--
-TTGGGS---HHHHT-SS--
-HHHHTS---HHHHT-SS--
-GGGGGS---HHHHT-SS--
-GGGGGS---TTGGG-SS--
-GGGGGS---HHHHT-SS--
--GGGGS---TTTTT-SS--
-GGGGGS---HHHHT-SS--
-TTGGGS---TTTTT-SS--
-GGGGGS---HHHHT-SS--
-GGGGSS---HHHHT-SS--
-GGGGGS---HHHHT-SS--
-TTGGGS---HHHHT-SS--
-TTGGGS---HHHHT-SS--
-GGGGGS---HHHHT-SS--
-GGGGTS---GGGTT--S--
-GGGGSS---GGGTT--S--
-TTGGGS---GGGTT-SS--
-TTGGGS---GGGTT-SS--
-TTGGGS---GGGTT-SS--
-TTGGGS---GGGTT-SS--
-GGGGGS---GGGTT-SS--
-HHHHTS---GGGTT--S--
-TTGGGS---GGGTT-SS--
-TTGGGS---GGG---SS--
-TTGGGS---GGGTT-SS--
-GGGGGS---GGGTT-SS--
-TTGGGS---GGGTT--S--
-TGGGGS---GGGTT--TT-
-TTGGGS---TTTTT--TT-
--GGGSS---HHHHT--TT-
-TTTTSS---HHHHT--S--
-TTGGGS---HHHHT--S--
-HHHHTS---HHHHT--S--
-TTGGGS---HHHHT--S--
-TTGGGS---TTTTT-SS--
-TTGGGS---GGGTT--S--
-TTGGGS---HHHHT-SS--
-TTGGGS---HHHHT--S--
-HHHHHS---HHHHT-SS--
-GGGGGS---GGGS--SS--
-TTGGGS---HHHH--SS--
-TTGGGS---GGGGG-SS--
-GGGGGS---HHHHT-SS--
-TTGGGS---TTGGG-SS--
-GGGGGS---HHHHT-SS--
-GGGGSS---TTGGG-SS--
-GGGGGS---HHHHT-SS--
-GGGGGS---HHHHT-SS--
-GGGGGS---TTGGG-SS--
-TTGGGS---HHHHT-SS--
-TTGGGS---HHHHS-SS--
-TTTTTS---TTGGG-SS--
-TTTTSS---TTGGG-SS--
-TTTTTS---TTGGG-SS--
-GGGGTS---TTGGG-SS--
-TTTTSS---TTGGG-SS--
-HHHHHS---GGGGG-SS--
-HHHHHS---TTGGG-SS--
-HHHHHS---TTGGG--S--
-TTTTTS---GGGGG-SS--
-TTTTTS---GGGSS-SS--
-TTTTT----TTSSS--S--
-TTGGG----TTSS--SS--
-THHHH----TTSSS-SS--
-HHHHT----GGGSS-SS--
-TTTTTS---TTSSS-SS--
-TTTTTS---GGGSS--S--
-THHHHS---TTSSS-SS--
-HHHHH----TTSS--SS--
-TTTTTS---TTSS--SS--
-HHHHHS---TTSSS-SS--
-HHHHHS---TTS-S-SS--
-HHHHHS---TTSSS-SS--
-HHHHTS---TTSS--SS--
-GGGTTS---TTS---SS--
-HHHHHS---TTS---SS--
-HHHHHS---TTS---SS--
-HHHHHS---TTSSS--S--
-HHHHHS---TTSSS--S--
-HHHHHS---TTSSS-SS--
-HHHHHS---TTSSS-SS--
-HHHHHS---TTSSS-SS--
-HHHHHS---GGGSS-SS--
-HHHHHS---GGGSS-SS--
-TTTTTS---TTSS--SS--
-HHHHHS---GGGSS-SS--
-TTTTTS---TTSSS-SS--
--HHHHS---TTSSS-SS--
-THHHHS---TTSSS-SS--
-TTTTTS---TTSSS-SS--
-TTTTTS---TTSSS-SS--
-HHHHHS---GGGSS-SS--
-TTTTTS---TTSSS-SS--
-TTTTTS---GGGSS-SS--
-HHHHHS---GGGGS-SS--
-TTTTTS---GGGSS-SS--
-TGGGTS---GGGTT-SS--
-HHHHHS---TTSSS-SS--
-TGGGTS---TTSSS-SS--
-TTTTTS---TTSSS-SS--
-HHHHHS---GGGSS-SS--
--GGGTS---GGGSS-SS--
--HHHHS---GGGSS-SS--
-HHHHHS---GGGSS-SS--
-HHHHHS---GGGTS-SS--
-HHHHHS---GGGTS-SS--
-TGGGTS---GGGTS-SS--
-HHHHHS---GGGTS-SS--
-HHHHHS---GGGSS-SS--
-TTTTTS---GGGTS-SS--
-HHHHHS---GGGTS-SS--
-HHHHHS---TTSSS--S--
-TTGGGS---GGGSS-SS--
-TTTTTS---TTTTT--S--
-TTTTS----GGGTT-----
-HHHHHS---GGGTT--S--
-HHHHHS---GGGTT-SS--
-TTTTTS---TTTTT--S--
-TTTTTS---GGGTT-SS--
-TTTTSS---GGGSS-SS--
-TTTTTS---GGGTS-SS--
-TTTTTS---TTTTT-SS--
-TTTSSS---TTTTT-SS--
-TTTSSS---GGGTT-SS--
-TTSSSS---GGGSS--S--
-TTSSSS---GGGTT-SS--
-TTSSSS---GGGSS--S--
-TTTTTS---GGGSS-SS--
-TTSSSS---GGGTT-SS--
-GGGSSS---GGGTT--S--
-GGGSSS---TTTTT--S--
-TTSSSS---GGGTS--S--
-TTSSSS---GGGTT-SS--
--TTSSS---TTTTT--S--
-TTSSSS---TTTTT-SS--
-GGG-SS---HHHHT-TT--
-TTSSSS---HHHHT-SS--
-TTTTTS---HHHHT--S--
-TTSSSS---HHHHT--S--
-GGGSSS---HHHHT-SS--
-TT-SSS---GGGTT-SS--
-TTSSS----HHHHS-SS--
-GGGSSS---GGGSS-SS--
-TTTTTS---GGGSS-SS--
-GGGSSS---GGGTT--S--
-GGGSSS---HHHHS--S--
-GGGTT----HHHHT-SS--
-TTTTTS---GGGTT-SS--
-HHHHTS---TTTTT--S--
-GGGTT----GGGSS--S--
-GGGTTS---TTTTT-SS--
-GGGSSS---TTTSS-SS--
-TTTTTS---TTTTT-SS--
-GGGTTS---GGGSS-SS--
-GGGSSS---TTTSS-SS--
-GGGSSS---TTTTT-SS--
-GGGSS----HHHHT-SS--
-GGGSSS---TTTTT-SS--
-GGGSSS---GGGSS-SS--
-GGG-SS---GGGTT-SS--
-GGGSSS---HHHHS-SS--
-GGGSSS---TTTSS-SS--
-GGGTSS---HHHHT-SS--
-GGGSSS---GGGSS-SS--
-GGGSSS---TTTTT-SS--
-TTSSSS---HHHHT-SS--
-GGGSSS---GGGTT--S--
-TTSSSS---HHHHT-SS--
-GGGSSS---TTTTT-SS--
-TTTSSS---HHHHT--S--
-TTTSSS---HHHHT--S--
-GGGTSS---HHHHT-SS--
-GGGSSS---TTTTT-SS--
-GGGTSS---GGGTT-SS--
-GGGSSS---GGGTT-SS--
-GGGTSS---GGGTT-SS--
-GGGTSS---HHHHT--S--
-GGGTSS---TTTTT--S--
-GGGTSS---GGGSS--S--
-GGGTSS---TTTSS--S--
-GGGTSS---GGGTS-SS--
-HHHHSS---GGGSS-SS--
-HHHHSS---GGGSS-SS--
-GGGSSS---GGGSS-SS--
-GGGTSS---GGGSS--S--
-GGGTSS---GGGSS--S--
-GGGTSS---GGGTT--S--
-GGGTSS---GGGSS-SS--
-GGGSSS---GGGTT--S--
-GGGTSS---GGGSS--S--
-GGGTSS---HHHHT-SS--
-GGGTSS---GGGSS-SS--
-GGGSSS---GGGTT-SS--
-GGGTSS---HHHHT-SS--
-GGGSSS---GGGSS-SS--
-GGGTSS---TTTTT-SS--
-GGGTSS---HHHHT-SS--
-GGGTSS---GGGTS--S--
-GGGSSS---GGGTS-SS--
-GGGSSS---GGGTT-SS--
-GGGTSS---TTTTT-SS--
-TTTSSS---GGGSS-SS--
-GGGTSS---GGGTS-SS--
-GGGSSS---GGGTT--S--
-GGGTSS---TTSSS-----
-GGGSSS---TTSSS--S--
-GGGTSS---TT-SS--S--
-GGGSSS---TTSSS-TT--
-GGGTSS---TT-SS-TT--
-GGGTSS---GGGSS-TT--
-GGGTSS---GGGSS-TT--
-GGGTSS---GGGSS-TT--
-GGGTSS---GGGSS-TT--
-GGGTSS---GGGSS-TT--
-GGGTSS---GGGSS-TT--
-HHHHSS---HHHHT-TT--
-GGGTSS---GGGSS-TT--
-GGGSSS---GGGSS-TT--
-HHHHSS---HHHHT-TT--
-GGGSSS---GGGSS-SS--
-GGGTSS---TTTTT-TT--
-GGGTSS---GGGTT-TT--
-GGGSSS---GGGSS-SS--
-GGGSSS---GGGSS-TT--
-GGGTSS---HHHHT-TT--
-GGGTSS---GGGSS-TT--
-GGGSSS---GGGSS-SS--
-GGGTSS---TTTSS-TT--
-GGGTSS---HHHHS-TT--
-GGGTSS---TTTTT-TT--
-GGGTSS---TTTTT-TT--
-GGGSSS---HHHHT-TT--
-GGGTSS---GGGSS-TT--
-GGGTSS---TTTSS-S---
-GGGTSS---GGGTT-TT--
-GGGSSS---GGGSS-TT--
-HHHHSS---GGGTT-TT--
-GGGSSS---GGGSS-TT--
-GGGTSS---GGGSS-TT--
-GGGTSS---GGGSS-TT--
-GGGTSS---HHHHT-TT--
--GGGSS---GGGSS-TT--
-GGGTSS---GGGTT-TT--
-GGGSSS---TTTTT--S--
--GGGSS---GGGTS-TTT-
-GGGTSS---TTTSS-TT--
-GGGTSS---TTTTT-TT--
-GGGSSS---GGGTT-SS--
-GGGTSS---GGGTT-TT--
-GGGTSS---GGGSS-TT--
-GGGSSS---HHHHT-TT--
-GGGGSS---GGGSS-TT--
-GGGTSS---TTTTT-TTT-
-GGGSSS---TTTTT-TT--
-GGGTSS---GGGSS-TT--
-TTTTSS---GGGTS-TT--
-GGGTSS---GGGTT-TT--
--GGGSS---HHHHT-TT--
-GGGTSS---GGGSS-TTT-
-GGGSSS---GGGTT-TT--
-GGGTSS---HHHHS-TT--
-GGGGSS---GGGSS--S--
-GGGTSS---HHHHT-TT--
-GGGTSS---GGGSS-TT--
-GGGSSS---TTTTT-TT--
-GGGTSS---HHHHT-TT--
-GGGTSS---GGGTT-TT--
-GGGTSS---GGGSS-TT--
-HHHHSS---TTTTT-TT--
-GGGTSS---GGGSS-TT--
-HHHHTS---GGGTT-TT--
-GGGTSS---GGGTS-TTT-
-GGGGTTT--GGGTT-TT--
-GGGSSS---GGGTT-TT--
-GGGTSS---GGGSS-TTT-
-GGGTSS---TTTTT-TT--
-GGGTSS---GGGTS-TT--
-HHHHSS---GGGSS-TTT-
-GGGTSS---GGGSS-TTT-
-GGGTSS---GGGSS-TTT-
-GGGTSS---TTSSS-TTT-
-GGGTSS---GGGTS-TT--
-GGGTSS---GGGSS-TTT-
-GGGTSS---GGGSS-TT--
-GGGTSS---GGGSS-TTT-
-GGGTSS---GGGSS-TT--
-GGGTSS---TTSSS-TTT-
-GGGTSS---GGGTS-TT--
--TTTSS---GGGSS-TTT-
--TTTSS---GGGSS-TTT-
--TTTTTT--GGGTS-TT--
--TTTSS---GGGSS-STT-
--TTSSS---GGGSS-STT-
--TTTSS---GGGSS-SS--
--TTTSS---GGGSS-TTT-
--TTTSS---GGGTS-TTT-
--TTTSS---HHHHT-TTT-
--SSSSS---HHHHT-GGG-
--TTTTS---HHHHS-TTT-
--TTTSS---GGGTS-GGG-
--TTTSS---GGGTS-TTT-
--TTTSS---GGGTS-TTT-
--TTTSS---TTSSS-STT-
--TTTSS---TTSSS-TTT-
--TTTSS---GGGTS-TTT-
--TTTSS---GGGTS-TTT-
--TTTSS---GGGTS-TTT-
--TTTSS---HHHHT-TT--
--TTTSS---GGGSS-TTT-
--TTTSS---GGGTT-TTT-
--GGGSS---GGGTS-TT--
--TTSSS---GGGSS-GGG-
--TTTSS---GGGSS-TTT-
--TTTSS---GGGSS-TTT-
--TTTSS---GGGSS-TTT-
--TTTSS---GGGSS-GGG-
--TTTSS---TTSSS-TTT-
--TTTSS---TTSSS-GGG-
--TTTSS---GGGTS-TTT-
--TTTSS---TTSSS-TT--
--HHHHS---GGGTS-TT--
--HHHHS---GGGSS-TTT-
--HHHHS---GGGTT-TTT-
--GGGSS---GGGSS-GGG-
--HHHHS---GGGSS-TTT-
--HHHHS---TTSSS-TTT-
--HHHHS---GGGTS-GGG-
--HHHHS---GGGSS-TTT-
--HHHHS---GGGTT-GGG-
--HHHHS---GGGSS-TTT-
--HHHHS---GGGSS-TTT-
--HHHHS---GGGSS-TT--
--HHHHS---GGGSS-TT--
--HHHHS---GGGSS-GGG-
--HHHHS---GGGSS-TTT-
--HHHHS---GGGSS-TT--
--HHHHS---GGGSS-GGG-
--HHHHS---GGGSS-TTT-
--GGGTS---GGGSS-TTT-
--GGGTS---TTTTT-TT--
--HHHHS---GGGTS-GGG-
--HHHHS---GGGSS-TTT-
--HHHHS---TTSSS-TTT-
--GGGTS---GGGTS-TT--
--HHHHS---GGGSS-TTT-
--HHHHS---GGGSS-TTT-
--HHHHS---GGGSS-TTT-
--HHHHS---GGGSS-TTT-
--HHHHS---GGGSS-SS--
-HHHHHS---GGGSS-GGG-
-HHHHHS---GGGSS-TTT-
--HHHHS---GGGSS-TT--
--HHHHS---GGGSS-GGG-
--GGGTS---GGGTS-GGG-
--HHHHS---GGGSS-TT--
--HHHHS---GGGSS-TT--
--HHHHS---GGGSS-GGG-
--HHHHS---GGGTS--TT-
--HHHHS---GGGSS-TT--
--GGGSS---GGGTS--TT-
--HHHHS---GGGTS-GGG-
--GGGTS---GGGSS-GGG-
--GGGTS---GGGTS-GGG-
--HHHHS---GGGSS-TT--
--HHHHS---GGGSS--TT-
--GGGTS---GGGTS-GGG-
--HHHHS---GGGSS-TT--
--HHHHS---GGGTS-GGG-
--HHHHS---GGGTS-GGG-
--HHHHS---GGGTS-TT--
--HHHHS---GGGTS-GGG-
--HHHHS---GGGTS-GGG-
--HHHHS---HHHHT-GGG-
--HHHHS---HHHHT-TT--
--HHHHS---HHHHT-TT--
--HHHHS---GGGTT-GGG-
--TTTSS---HHHHT-GGG-
--HHHHS---HHHHT-GGG-
--GGGTS---TTTTT-GGG-
--HHHHS---TTTTT--TT-
--HHHHS---TTTTT--TT-
--GGGTS---TTTTT-GGG-
--GGGTS---TTTTT-GGG-
--HHHHS---TTTTT-GGG-
--GGGTS---TTTTT-GGG-
-TGGGTS---TTTTT-GGG-
-THHHHS---TTTTT-GGG-
--GGGTS---TTTTT-GGG-
-THHHHS---GGGTT-GGG-
--GGGTS---TTTTT-GGG-
--GGGTS---TTTSS-GGG-
-HHHHHS---TTTTT-GGG-
-HHHHHS---TTTTT-GGG-
-HHHHHS---TTTTT-GGG-
-HHHHHS---GGGSS-GGG-
-HHHHHS---GGGTS-GGG-
-HHHHHS---GGGSS--TT-
-HHHHHS---TTTTT-TTT-
-THHHHS---GGGSS-TTT-
-HHHHHS---GGGSS-GGG-
-HHHHTS---TTSSS-GGG-
-HHHHTS---TTTSS-GGG-
-HHHHHS---TTTTT-GGG-
-HHHHHS---GGGSS-GGG-
-HHHHHS---GGGTT-GGG-
-HHHHTS---GGGTT-TTT-
-GGGTSS---TTTTT-GGG-
-HHHHTS---GGGTT-GGG-
-HHHHHS---GGGSS-TTT-
-HHHHHS---GGGSS-GGG-
-HHHHHS---TTSSS-GGG-
-HHHHH----TTTTT-GGG-
-HHHHHS---GGGSS-GGG-
-HHHHHS---GGGSS-GGG-
-TTTTTS---TTTTT-GGG-
-TGGGTS---GGGTT-GGG-
-HHHHHS---TTTSS-GGG-
-HHHHHS---GGGSS-GGG-
-HHHHHS---TTTTT-TT--
-HHHHHS---TTTSS-GGG-
-TGGGTS---GGGTT-GGG-
-HHHHHS---GGGSS-GGG-
--HHHHSS--TT-SS-GGG-
-HHHHHSS--TT--S-TTT-
-TTGGGSS--TTSSS-GGG-
-HHHHHS---GGGTT-TTT-
-GGGTSS---TT-SS-TTT-
-GGGTSS---TTTTS-TT--
-GGGSSSS--TT-SS-TT--
-GGGTSS---TT-SS-TT--
-GGGTSS---TT-SS-TT--
-GGGTSS---TTTTS-TT--
-GGGTSS---TT-SS-GGG-
-GGGTSS---TT-SS-TTT-
-GGGTSS---GGGSS-TTT-
-GGGTSS---TT-SS-GGG-
-GGGTSS---TT-SS-GGG-
-GGGTSS---TTTTS-GGG-
-GGGTSS---TTTTS-TT--
-HHHHSS---TT----TT--
-GGGTSS---TT--S-GGG-
-GGGTSS---TT--S-GGG-
-GGGTSS---TT-SS-GGG-
-GGGTSS---TTSSS-GGG-
-GGGTSS---TT-SS-TT--
-GGGTSS---TT-SSGGGG-
-GGGTSS---TT-SS-TT--
-GGGTSS---TT-SS--TT-
-GGGTSS---TTSSS-GGG-
-GGGTSS---GGGTT-GGG-
-GGGTSS---GGGSS-GGG-
-GGGTSS---GGGTS-GGG-
-GGGTSS---TTTTT-GGG-
-GGGTSS---GGGSS-GGG-
-GGGTSS---HHHHS--TT-
-GGGTSS---GGGTS-GGG-
-GGGTSS---HHHHS-GGG-
-GGGTSS---GGGSS-GGG-
-GGGTSS---GGGTS-GGG-
-TTTSSS---GGGSS-TTT-
--TTSSS---GGGSS-GGG-
-GGGTSS---GGGTT-GGG-
-GGGSSS---GGGSS-GGG-
-GGGTSS---GGGSS-GGG-
-HHHHSS---GGGSS-TTT-
-HHHHSS---HHHHT-GGG-
-GGGTSS---GGGTS-TTT-
-GGGTSS---GGGTS-GGG-
-GGGTSS---GGGSS-GGG-
-GGGTSS---GGGSSGGGG-
-GGGTSS---GGGSS-GGG-
-GGGSSS---GGGTS-TTT-
-GGGTSS---GGGSS-GGG-
-GGGTSS---GGGTS-GGG-
--TTTSS---GGGSS-GGG-
-GGGTSS---GGGSS-GGG-
-GGGTSS---GGGSS-TTT-
-GGGSSS---GGGTS-TTT-
-GGGTSS---GGGSS-GGG-
-GGGTSS---GGGTS-GGG-
-GGGTSS---TTTTT-GGG-
-GGGTSS---GGGSS-GGG-
-GGGTSS---GGGSS-GGG-
-GGGTSS---GGGSS-GGG-
-GGGTSS---GGGSS-TT--
-GGGTSS---GGGSS-TTT-
-GGGTSS---HHHHS-GGG-
-GGGTSS---GGGTT-GGG-
-GGGTSS---GGGSS-GGG-
-GGGTSS---GGGSS-TTT-
-GGGTSS---GGGSS-GGG-
-GGGSSS---GGGSS-TTT-
-GGGTSS---GGGTS-GGG-
-HHHHSS---GGGSS-GGG-
-GGGTSS---GGGSS-TT--
-TTTSSS---GGGSS-TT--
-TTTSSS---GGGSS-GGG-
-TTTSSS---HHHHS-GGG-
-TTTSSS---GGGTT-GGG-
-TTTSSS---GGGSS-TT--
-TTTSSS---TTTTT-TTT-
-TTTTSS---GGGTS-TTT-
-TTTSSS---GGGSS-TTT-
-TTTSSS---GGGSS-TT--
-TTTSSS---GGGSS-GGG-
-TTTSSS---TTTSS-TT--
-TTTSSS---GGGSS-GGG-
-TTTSSS---TTTTT-GGG-
-TTTSSS---TTTTT-TT--
-GGGSSS---GGGSS-TT--
-TTTSSS---GGGTS-GGG-
-TTTSSS---GGGSS-GGG-
-TTTSSS---GGGSS-TTT-
-TTTSSS---GGGTS-TT--
-TTTSSS---GGGSS-TT--
-TTTSSS---GGGSS-TTT-
-TTTSSS---TTSTT-GGG-
-TTTSSS---TTTTT-GGG-
-TTTSSS---GGGTT-GGG-
-TTTSSS---TTSTT-GGG-
-TTTTSS---GGGTT-GGG-
-TTTSSS---TTTTT-GGG-
-TTTSSS---GGGTT-TT--
-TTTSSS---TTTTT-GGG-
-TTTSSS---GGGTT-GGG-
-TTTTTS---GGGTT-TTT-
-TTTTSS---GGGTT-TT--
-TTTSSS---TTSTT-GGG-
-TTTSSS---TGGGG-GGG-
-TTTSSS---GGGTT-TT--
-TTTSSS---GGGTT-TTT-
-TTTSSS---GGGTT-GGG-
-TTTSSS---GGGGG-GGG-
-TTTSSS---GGGGG-TT--
-TTTTSS---GGGTT-GGG-
-TTTSSS---GGGSS-TTT-
-HHHHSS---GGGSS-GGG-
-TTTSSS---GGGSS-TTT-
-TTTSSS---GGGSS-TT--
-TTTSSS---GGGSS-TTT-
-HHHHSS---GGGTT-GGG-
-TTTSSS---GGGGG-TTT-
-TTTSSS---GGGTT-GGG-
-TTTTTS---GGGTT-GGG-
-TTTSSS---GGGTT-TTT-
-HHHHSS---TT-S--GGG-
-HHHHSS---GGGS--GGG-
-HHHHSS---GGGSS-GGG-
-HHHHSS---GGGS--TT--
-HHHHSS---GGGSS-GGG-
-HHHHTS---GGGSS-GGG-
-HHHHSS---GGGTT-GGG-
-HHHHSS---GGGTT-TT--
-HHHHTS---GGGTTGGGT-
-GGGTTS---GGGTT-GGG-
-HHHHTS---TT-SS-TTT-
-GGGTSS---GGGTT-GGG-
-GGGTSS---GGGTT-TTT-
-HHHHTS---GGGGG-GGG-
-GGGTTS---TT-TT-TTT-
-HHHHSS---GGGTT-TTT-
-THHHHS---GGGTT--S--
-GGGTSS---GGGTT-GGG-
-TTTTTS---GGGTT--TT-
-TTTTTS---GGGTTGGGT-
-HHHHSS---GGGTT-GGG-
-TTTSSS---GGGTT-GGG-
-TTTSSS---GGGGG-GGG-
-TTTSSS---GGGGS-GGG-
-GGGTSS---GGGGG-GGG-
-HHHHSS---GGGGG-TTT-
-HHHHSS---TTGGG-TT--
-HHHHSS---TTGGG-GGG-
-TTTSSS---GGGGT-GGG-
-GGGTSS---TTGGG-GGG-
-HHHHSS---GGGGT-GGG-
-TTTSSS---SGGGS-GGG-
-HHHHSS---GGGGT-GGG-
-TTTTSS---GGGGG-TTT-
-TTTSSSS--GGGGG-GGG-
-HHHHSS---GGGGS-GGG-
-TTTTSS---GGGSS-TTT-
-GGGTSS---GGGGG-TT--
-HHHHSS---GGGGS-GGG-
-HHHHSS---GGGGTTGGG-
-HHHHSS---GGGGG-GGG-
-HHHHSS---GGGGG-GGG-
-HHHHSS---TTGGG-GGG-
-HHHHSS---GGGGGGGGG-
-TTTSSS---GGGGG-GGG-
-HHHHSS---GGGGG-TTT-
-TTTTSS---HHHHT-GGG-
-HHHHSS---HHHHT-GGG-
-HHHHSS---HHHHT-TTT-
-HHHHSS---TTTTTTGGG-
-GGGTSS---TTGGG-GGG-
-TTTTTS---HHHHT-GGG-
-TTTSSS---HHHHT-GGG-
-HHHHSS---THHHHTTTT-
-HHHHSS---HHHHS-GGG-
-TTTSSS---HHHHTTTTT-
-HHHHSS---HHHHT-STT-
-TTTSSS---HHHHT-GGG-
-TTTSSS---HHHHT-GGG-
-TTTSSS---HHHHT-TTT-
-HHHHSS---HHHHS-TT--
-TTTSSS---HHHHT-GGG-
-TTTSSS---TTGGG-TT--
-HHHHSS---HHHHS-GGG-
-TTTSSS---HHHHTGGGT-
-TTTSSS---HHHHGGGGG-
-TTTSSS---HHHHT-TTT-
-HHHHSS---HHHHTTTTT-
-TTTSSS---HHHHTTTTT-
-TTSSSS---HHHHT-GGG-
-TTTSSS---HHHHTTTTT-
-TTTSSS---HHHHT-TTT-
-TTTTTS---HHHHGGGGT-
-GGGTSS---TTGGG-TT--
-GGGTSS---HHHHT-GGG-
-TTTSSS---HHHHT-GGG-
-TTTSSS---HHHHT-GGG-
-TTTSSS---HHHHTTTTT-
-HHHHSS---HHHHTTGGG-
-TTSSSS---HHHHTTGGG-
-GGGTSS---HHHHHGGGG-
-TTTTTS---HHHHGGGGT-
-GGGTSS---HHHHGGGGT-
-TTTTTS---HHHHGGGGT-
-TTTSSS---HHHHTGGGG-
-TTTSSS---HHHHTGGGG-
-TTTSSS---HHHHGGGGG-
-TTTSSS---HHHHHGGGT-
-HHHHSS---TTGGGGGG--
-HHHHSS---HHHHGGGGT-
-TTTTTS---TTGGGGGGT-
-TTTTTS---HHHHHGGGG-
-TTTTTS---HHHHGGGGT-
-TTTTTS---HHHHHGGGT-
-TTTTTS---TGGGGGGGT-
-TTTSSS---TTGGGGGGG-
-TTTTTS---HHHHGGGGT-
-TTTSSS---HHHHHGGGG-
-TTTTTS---HHHHGGGGT-
-TTTTTS---HHHHGGGGG-
-TTTTTS---HHHHGGGGT-
-TTTSSS---HHHHGGGGT-
--SSSSS---HHHHHGGGT-
-TTTTTS---HHHHHGGG--
-TTTTSS---HHHHGGGGG-
-TTTTSS---HHHHHGGGG-
-TTTSSS---HHHHGGGGG-
-TTTTSS---HHHHGGGGG-
-TTTTSS---HHHHGGGGG-
-TTTSSS---HHHHHGGGG-
-TTTSSS---HHHHGGGGG-
-TTSTTS---HHHHHGGGT-
-TTTTTS---HHHHGGGGG-
-TTTTSS---HHHHGGGGG-
-TTTTSS---HHHHHGGGT-
-TTTTSS---HHHHHGGGT-
-TTTTTS---HHHHHGGGG-
--SSSSS---HHHHTTTT--
-TTTTSS---HHHHHHTTT-
-TTTTTS---HHHHHHTT--
--SSTTS---HHHHHHGGG-
-TTTTSS---HHHHHHGGG-
-TTTTTS---HHHHHHHTT-
-TTTTSS---HHHHHHHTT-
-TTTTSS---HHHHHHHTT-
-TTTTSS---HHHHHHTTT-
-TTTTSS---HHHHHHGGG-
-TTTSSS---HHHHHHTTT-
-TTTSSS---HHHHHGGGG-
-TTTSSS---HHHHHGGGG-
-TTTSSS---HHHHGGGG--
-TTTSSS---HHHHHGGGG-
-TTTSSS---HHHHGGGGG-
-TTTSSS---HHHHHGGGG-
-HHHHSS---HHHHGGGGG-
-TTTSSS---HHHHHTTTT-
-TTTSSS---HHHHHGGGG-
-TTTSSS---HHHHTGGGG-
-TTTSSS---HHHHGGGTT-
-TTTSSS---HHHHTTSS--
-TTTSSS---HHHHGGGGG-
-TTSSSS---HHHHHHHHT-
-TTTSSS---HHHHHHHHT-
-TTTSSS---HHHHHHHHT-
-TTTSSS---HHHHHHHHT-
-TTTSSSS--HHHHHHHHT-
-TTTSSS---HHHHHHHHT-
-HHHHSS---HHHHHHHH--
-TTTSSS---HHHHHHHHT-
-TTTSSS---HHHHHHHH--
-TTTSSS---HHHHHHHHT-
-TTTSSS---HHHHHHHHT-
-TTTSSS---HHHHHHHHT-
-TTTSSS---HHHHHHHHT-
-TTTSSS---HHHHHHHHT-
-TTTTTS---HHHHHHHH--
--TTTSS---HHHHHHHTT-
-GGGSSS---HHHHHHHHT-
-TTTTTS---HHHHHHHTT-
-TTTSS----HHHHHHHTT-
-TTTSSS---HHHHHHHHH-
-TTTSSS---HHHHHHHTT-
-TTTSSS---HHHHHHHTT-
-TTTTTS---HHHHHHHT--
-TTTSSS---HHHHHHHTT-
-TTTSSS---HHHHHHHTT-
-TTTSSS---HHHHHHHTT-
-TTTSSS---HHHHHHHTT-
-TTTSSS---HHHHHHHTT-
-TTTSSS---HHHHHHHTT-
-TTTSSS---HHHHHHHTT-
-TTTSSS---HHHHHHHT--
-TTTSSS---HHHHHHHTT-
-TTTSSS---HHHHHHHTT-
-TTTSSS---HHHHHHHHH-
-TTTSSS---HHHHHHHTT-
-TTTTTS---HHHHHHHTT-
-TTTTTS---HHHHHHHTT-
-TTTSSS---HHHHHHHTT-
-HHHHSS---HHHHHHHTT-
-TTTSSS---HHHHHHHTT-
-TTTTTS---HHHHHHHTT-
-TTTSSS---HHHHHHHTT-
-TTTSSS---HHHHHHTTT-
-TTTTTS---HHHHHHHTT-
-TTTSSS---HHHHHHHT--
-TTTSSS---HHHHHHHTT-
-TTTSSS---HHHHHHHHH-
-TTTSSS---HHHHHHTTT-
-TTTSSS---HHHHHHHTT-
-TTTSSS---HHHHHHHHH-
-TTTSSS---HHHHHHTTT-
-TTTSSS---HHHHHHHTT-
-TTTSSS---HHHHHHHTT-
-TTTSSS---HHHHHHHTT-
-TTTSSS---HHHHHHHTT-
-TTTSSS---HHHHHHHTT-
-TTTSSS---HHHHHHHTT-
-TTTSSS---HHHHHHHTT-
-TTTSSS---HHHHHHHTT-
-TTTSSS---HHHHHHHHH-
-TTTSSS---HHHHHHHTT-
-TTTSSS---HHHHHHHHH-
-TTTSSS---HHHHHHHTT-
-TTTSSS---HHHHHHHTT-
-TTTSSS---HHHHHHHTT-
-TTTSSS---HHHHHHHHH-
-TTTSSS---HHHHHHHTT-
-TTTSSS---HHHHHHHTT-
-TTTSSS---HHHHHHHTT-
-TTTTSS---HHHHHHHTT-
-HHHHSS---HHHHHHTTT-
-TTTSSS---HHHHHHHTT-
-HHHHSS---HHHHHHHHH-
-TTTSSS---HHHHHHHHH-
-TTTSSS---HHHHHHHTT-
-TTTSSS---HHHHHHHTT-
-TTTSSS---HHHHHHHTT-
-TTTTTS---HHHHHHHTT-
-TTTSSS---HHHHHHHTT-
-TTTTTS---HHHHHHHHH-
-TTTSSS---HHHHHHHHH-
-TTSSSS---HHHHHHHTT-
-GGGTSS---HHHHHHHTT-
-TTTSSS---HHHHHHHHH-
-TTTSSS---HHHHHHHTT-
-TTTSSS---HHHHHHHHH-
--SSSSS---HHHHHHHHH-
-TTSSSS---HHHHHHHTT-
--SSSSS---HHHHHHHTT-
-TTTSSS---HHHHHHHTT-
--SSSSS---HHHHHHHHH-
--SSSSS---HHHHHHHHH-
--SSTTS---HHHHHHTTT-
--SSTTS---HHHHHHHHH-
-TTTSSS---HHHHHHHTT-
-TTTSSS---HHHHHHHHH-
-TTSSSS---HHHHHHHTT-
-TTTSSS---HHHHHHHTT-
--SSTTS---HHHHHHHTT-
--SSTT----HHHHHHHHH-
--SSTTS---HHHHHHHTT-
-TTTTSS---HHHHHHHTT-
--SSTTS---HHHHHHHTT-
--SSTTS---HHHHHHHHH-
--SSTTS---HHHHHHHTT-
--SSTTS---HHHHHHTTT-
--SSTTS---HHHHHHHTT-
--SSTTS---HHHHHHHH--
--SSSSS---HHHHHHHHT-
--SSTTS---HHHHHHHHT-
--SSSSS---HHHHHHHT--
-TTTSSS---HHHHHHHHT-
-TTTTTS---HHHHHHHHT-
--SSTTS---HHHHHHHTT-
-TTTTSS---HHHHHHHTT-
--SSTTS---HHHHHHHTT-
--SSTTS---HHHHHHHHH-
--SSTTS---HHHHHHHTT-
--SSTTS---HHHHHHHHH-
-TTTTTS---HHHHHHHHH-
-TTTSSS---HHHHHHHHH-
-TTTTTS---HHHHHHHTT-
--SSSSS---HHHHHHHHH-
--SSTTS---HHHHHHHHH-
--SSTTS---HHHHHHHHH-
--SSSSS---HHHHHHHHH-
--SSTTS---HHHHHHHTT-
--SSTTS---HHHHHHHHH-
-TTTTSS---HHHHHHHHH-
--SSTTS---HHHHHHHTT-
--SSSSS---HHHHHHHHH-
--SSSSS---HHHHHHHHH-
--SSSSS---HHHHHHHTT-
--SSTTS---HHHHHHHHH-
--SSSSS---HHHHHHHHT-
--SSTTS---HHHHHHHHT-
-TTTTSS---HHHHHHHTT-
-TTTSSS---HHHHHHHHH-
-TTTSSS---HHHHHHHHT-
-TTTSSS---HHHHHHHHT-
-TTTTSS---HHHHHHHHT-
-TTTSSS---HHHHHHHHT-
-TTTTTS---HHHHHHHH--
-TTTSSS---HHHHHHHH--
-TTTSSS---HHHHHHHT--
-TTTSSS---HHHHHHHTT-
-TTTSSS---HHHHHHHHT-
-TTTTTS---HHHHHHHH--
--SSSSS---HHHHHHHHT-
--SSTTS---HHHHHHHHT-
-TTTSSS---HHHHHHHTT-
--SSTTS---HHHHHHHH--
--SSTTS---HHHHHHHHH-
--SSTTS---HHHHHHHH--
--SSTTS---HHHHHHHHH-
--SSTTS---HHHHHHTTT-
--SSSSS---HHHHHHTTT-
--SSTTS---HHHHHHHHH-
--SSSSS---HHHHHHHHT-
--SSSSS---HHHHHHHHT-
--SSTTS---HHHHHHHT--
-TTTTT----HHHHHHTT--
-TTTTTS---HHHHHHHT--
-TTSSSS---HHHHHHHTT-
-TTTTTS---HHHHHHHT--
-TTTSSS---HHHHHHHT--
-TTTTTS---HHHHHHHTT-
-TTTTSS---HHHHHHHHT-
-TTTSSS---HHHHHHHHT-
-TTTSSS---HHHHHHHTT-
-TTTSSS---HHHHHHHHT-
-TTTTSS---HHHHHHHT--
-TTTTSS---HHHHHHHTT-
-TTTSSS---HHHHHTTT--
-TTTSSS---HHHHHHHHT-
-TTTTSS---HHHHHHHTT-
-TTTTSS---HHHHHHHH--
-TTTTSS---HHHHHHHTT-
-TTTTSS---HHHHHHHHT-
-TTTTSS---HHHHHHHH--
-TTTSSS---HHHHHHHHH-
-TTTTTS---HHHHHHHTT-
-TTTTSS---HHHHHHHT--
-TTTTTS---HHHHHHHH--
-TTTSSS---HHHHHHHT--
-TTTSSS---HHHHHHHHH-
-TTTTTS---HHHHHHHS--
-TTTTTS---HHHHHHHTT-
-TTTTTS---HHHHHHHHT-
-TTTSSS---HHHHHHHHT-
-TTTTSS---HHHHHHHTT-
-TTTTTS---HHHHHHHH--
-TTTTTS---HHHHHHHHT-
-TTTSSS---HHHHHHHTT-
-TTTSSS---HHHHHHHHT-
-TTTSSS---HHHHHHHHT-
-TTTSSS---HHHHHHHHT-
-TTTSSS---HHHHHHHT--
-TTTSSS---HHHHHHHHT-
-TTTTSS---HHHHHHHTT-
-TTTSSS---HHHHHHHHH-
-TTTSSS---HHHHHHHH--
-TTTSSS---HHHHHHHTT-
-TTTTSS---HHHHHHHTT-
-TTTTSS---HHHHHHHTT-
-TTTTSS---HHHHHHTT--
-TTTTSS---HHHHHHHT--
-TTTTSS---HHHHHHHT--
-TTTTSS---HHHHHHHHH-
-TTTTTS---HHHHHHHHT-
-TTTTSS---HHHHHHHTT-
-TTTTSS---HHHHHHHTT-
-TTTTSS---HHHHHHHHH-
-TTTTTS---HHHHHHHTT-
-TTTTSS---HHHHHHTT--
-TTTSSS---HHHHHHHT--
-TTTTSS---HHHHHHHTT-
-TTTSSS---HHHHHHHTT-
-TTTTSS---HHHHHHHHT-
-TTTTSS---HHHHHHHHT-
-TTTTSS---HHHHHHHTT-
-TTTTSS---HHHHHHHHH-
-TTTTSS---HHHHHHHH--
-TTTTSS---HHHHHHHTT-
-TTTTSS---HHHHHHHTT-
-TTTTSS---HHHHHHHTT-
-TTTTSS---HHHHHHHHT-
-TTTSSS---HHHHHHHH--
-TTTTSS---HHHHHHHHH-
-TTTSSS---HHHHHHTT--
-TTTTSS---HHHHHHHTT-
-TTTTSS---HHHHHHHH--
-TTTTSS---HHHHHHTT--
-TTTTSS---HHHHHHHHH-
-TTTSSS---HHHHHHHHH-
--TTTSS---HHHHHHHHT-
-TTTTSS---HHHHHHHTT-
-TTTSSS---HHHHHHHHT-
-TTTTSS---HHHHHHHTT-
-TTTTSS---HHHHHHHT--
-TTTTSS---HHHHHHHT--
-TTTTSS---HHHHHHHTT-
-TTTTSS---HHHHHHHTT-
-TTTTSS---HHHHHHHTT-
-TTTTSS---HHHHHHHTT-
-TTTTSS---HHHHHHHHT-
-TTTTSS---HHHHHHHH--
-TTTTSS---HHHHHHHH--
-TTTTSS---HHHHHHHH--
-TTTSSS---HHHHHHHH--
-TTTSSS---HHHHHHHTT-
-TTTTSS---HHHHHHHTT-
-TTTTSS---HHHHHHHH--
-TTTTSSS--HHHHHHHHT-
-TTTTSS---HHHHHHHH--
-TTTTSS---HHHHHHHHT-
-TTTTSSS--HHHHHHHT--
-TTTTSSS--HHHHHHHH--
-TTTTSSS--HHHHHHHTT-
-TTTTSS---HHHHHHHHT-
-TTTTSS---HHHHHHHHH-
-TTTTSS---HHHHHHHHT-
-TTTSSS---HHHHHHHHT-
-TTTTSS---HHHHHHHH--
-TTTTSS---HHHHHHHHT-
-TTTTSS---HHHHHHHHT-
-TTTTSS---HHHHHHHTT-
-TTTTSS---HHHHHHHH--
-TTTTSS---HHHHHHHTT-
-TTTTSS---HHHHHHHTT-
-TTTTSS---HHHHHTTS--
-TTTTSS---HHHHHHHT--
-TTTTSS---HHHHHHHH--
-TTTTSS---HHHHHHHH--
-TTTSSS---HHHHHHHHT-
-TTTSSS---HHHHHHTT--
-TTTSSS---HHHHHHHH--
-TTTTSS---HHHHHHHHT-
-TTTSSS---HHHHHHHH--
-TTTTSSS--HHHHHHHH--
-TTTTSS---HHHHHHHHH-
-TTTTSS---HHHHHHHTT-
-TTTTSS---HHHHHHHHT-
-TTTTSS---HHHHHHHHH-
-TTTTSS---HHHHHHHHH-
-TTTSSS---HHHHHHHHH-
-TTTSSSS--HHHHHHHHH-
-TTTTSS---HHHHHHHTT-
-TTTTSS---HHHHHHHHH-
-TTTTSS---HHHHHHHHT-
-TTTSSS---HHHHHHHH--
-HHHHSS---HHHHHHHHT-
-TTTTSS---HHHHHHHTT-
-TTTSSS---HHHHHHHTT-
-TTTSSS---HHHHHHHHT-
-TTTTSS---HHHHHHHHH-
-TTTSSS---HHHHHHHHH-
-TTTSSS---HHHHHHHHT-
-TTTSSS---HHHHHHHHH-
-TTTTTS---HHHHHHHTT-
-TTTSSSS--HHHHHHHHT-
-HHHHSS---HHHHHHHHT-
-TTTTSS---HHHHHHHHH-
-TTTTTTT--HHHHHHHHH-
-TTTTSS---HHHHHHHHT-
-TTTTSS---HHHHHHHHT-
-TTTTSS---HHHHHHHHT-
-HHHHSS---HHHHHHHTT-
-TTTTSS---HHHHHHHT--
-TTTTSS---HHHHHHHTT-
-TTTSSS---HHHHHHHTT-
-TTTSSS---HHHHHHHTT-
-TTTTSS---HHHHHHGGG-
-TTTSSS---HHHHHHHHH-
-TTTSSS---HHHHHHHH--
-TTTTSS---HHHHHHHTT-
-TTTTTTT--HHHHHHHTT-
-TTTSSS---HHHHHHHTT-
-TTTTSS---HHHHHHHHH-
-TTTSSS---HHHHHHHHH-
-TTTTSS---HHHHHHHHT-
-TTTTSS---HHHHHHHHH-
-TTTTSS---HHHHHHHHH-
-TTTTSS---HHHHHHHHH-
-HHHHSS---HHHHHHHHH-
-HHHHSS---HHHHHHHHH-
-TTTTSS---HHHHHHHHT-
-HHHHSS---HHHHHHHHH-
-TTTSSS---HHHHHHHHT-
-TTTSSSS--HHHHHHHHH-
-TTTTSS---HHHHHHHHH-
-TTTTSS---HHHHHHHHH-
-TTTSSS---HHHHHHHHH-
-TTTTSS---HHHHHHHHH-
-TTTTSS---HHHHHHHHH-
-TTTTSS---HHHHHHHHH-
-TTTTSS---HHHHHHHHT-
-TTTTSS---HHHHHHHHT-
-TTTSSS---HHHHHHHHH-
-TTTTSS---HHHHHHHHH-
-TTTTSS---HHHHHHHHH-
-TTTTSS---HHHHHHHHH-
-TTTTSS---HHHHHHHHH-
-TTTTSS---HHHHHHHHH-
-TTTTSS---HHHHHHHHH-
-TTTTSS---HHHHHHHTT-
-TTTTSS---HHHHHHHHH-
-TTTTSS---HHHHHHHHH-
-TTTTSS---HHHHHHHTT-
-TTTTSS---HHHHHHHHH-
-TTTTSS---HHHHHHHHH-
-TTTTSS---HHHHHHHHT-
-TTTTSS---HHHHHHHHH-
-TTTTSS---HHHHHHHHH-
-TTTTSS---HHHHHHHHH-
-TTTTSS---HHHHHHHHT-
-TTTTSS---HHHHHHHHT-
-TTTTSS---HHHHHHHHH-
-TTTTSS---HHHHHHHHT-
--SSSSS---HHHHHHTT--
-TTTTSS---HHHHHHHHH-
--SSSSS---HHHHHHHHH-
--TTTSS---HHHHHHHHH-
--TTTSS---HHHHHHHHT-
--SSTTS---HHHHHHHHT-
--SSTTS---HHHHHHHHT-
--SSTTS---HHHHHHHHH-
--SSSSS---HHHHHHHTT-
--TTTTS---HHHHHHHHT-
--SSSSS---HHHHHHHT--
-TTTSSS---HHHHHHHHT-
-HHHHSS---HHHHHHHHT-
-TTTTSS---HHHHHHHTT-
-TTTTSS---HHHHHHHTT-
-TTTTTS---HHHHHHHH--
-TTTSSS---HHHHHHHH--
-TTTTSS---HHHHHHHT--
-TTTSSS---HHHHHHHHT-
-TTTTTS---HHHHHHHTT-
-TTTSSS---HHHHHHHTT-
-TTTSSS---HHHHHHHHT-
-TTTTSS---HHHHHHHHT-
-TTTTSS---HHHHHHHH--
-TTTTSS---HHHHHHHHT-
-TTTSSS---HHHHHHHH--
-TTTTSS---HHHHHHHTT-
-TTTTTTT--HHHHHHHHT-
-TTTTSS---HHHHHHHHT-
-TTTTSS---HHHHHHHTT-
-TTTTSS---HHHHHHHH--
-TTTTSS---HHHHHHHT--
-TTTTSS---HHHHHHHHT-
-TTTTSS---HHHHHHHH--
-TTTTSS---HHHHHHHT--
-TTTSSS---HHHHHHHTT-
-TTTSSS---HHHHHHHHH-
-TTTSSS---HHHHHHHHH-
-TTTTSS---HHHHHHHTT-
-TTTTSS---HHHHHHHHH-
-TTTTSS---HHHHHHHHH-
-TTTTSS---HHHHHHHHH-
-TTTTSS---HHHHHHHH--
-TTTTSS---HHHHHHHHH-
-TTTTSS---HHHHHHHHH-
-TTTTSS---HHHHHHHHT-
-TTTTSS---HHHHHHHHT-
-TTTTSS---HHHHHHHH--
-TTTTSS---HHHHHHHHH-
-TTTTSS---HHHHHHHHT-
-TTTTSS---HHHHHHHTT-
-HHHHSS---HHHHHHHTT-
-TTTTSSS--HHHHHHHTT-
-TTTTSSS--HHHHHHHHT-
-TTTTSS---HHHHHHHHH-
-TTTTSS---HHHHHHHHT-
-TTTSSSS--HHHHHHHHH-
-TTTTSSS--HHHHHHHTT-
-TTTTSSS--HHHHHHHHH-
-TTTTSSS--HHHHHHHHH-
-TTTTSS---HHHHHHHTT-
-HHHHSSS--HHHHHHHHH-
-TTTTSS---HHHHHHHHH-
-TTTTSS---HHHHHHHT--
-TTTSSS---HHHHHHHTT-
-TTTSSS---HHHHHHHHT-
-TTTTSS---HHHHHHHT--
-TTTSSSS--HHHHHTT---
-TTTSSS---HHHHHHHTT-
-TTTTSS---HHHHHHHHT-
-TTTTSS---HHHHHHHTT-
-TTTTTS---HHHHHHHHH-
-TTTTTS---HHHHHHHTT-
-TTTTSS---HHHHHHHHT-
-TTTSSSS--HHHHHHHTT-
-TTTSSSS--HHHHHHHTT-
-TTTSSSS--HHHHHHHHT-
-TTTSSS---HHHHHHHHH-
-TTTSSSS--HHHHHHHHT-
-TTTSSS---HHHHHGGGG-
-TTTTSSS--HHHHHHHH--
-TTTTSS---HHHHHHHHT-
-TTTTSSS--HHHHHHHHT-
-TTTTSSS--HHHHHHHTT-
-TTTTSSS--HHHHHHHHT-
-TTTTSS---HHHHHHHT--
-TTTTSS---HHHHHHHH--
-TTTTSSS--HHHHHHHH--
-TTTTSS---HHHHHHTT--
-TTTTSS---HHHHHHHH--
-TTTTSS---HHHHHHHH--
-TTTTSS---HHHHHHHT--
-TTTTSS---HHHHHHHH--
-TTTTSS---HHHHHHTT--
-TTTTSS---HHHHHHHH--
-TTTSSS---HHHHHHHH--
-TTTTSS---HHHHHHHH--
-TTTTSS---HHHHHHHH--
-TTTTSS---HHHHHHHH--
-TTTSSS---HHHHHHHH--
-TTTTSS---HHHHHHHH--
-TTTTSS---HHHHHHTT--
-TTTTSS---HHHHHHTT--
-TTTTSS---HHHHHHHH--
-TTTTSS---HHHHHHHH--
--SSSSS---HHHHHHTT--
--SSTTS---HHHHHHTT--
-TTTSSS---HHHHHTTT--
--SSSSS---HHHHHHHHH-
-TTTTSS---HHHHHHHHH-
-TTTTSS---HHHHHHTTT-
-TTTTTS---HHHHHHHTT-
-TTTTTS---HHHHHHHHH-
-TTTTTS---HHHHHHTTT-
--SSTTS---HHHHHHHHH-
-TTTSS----HHHHHHHTT-
--SSTT----HHHHHHTT--
--SSTTS---HHHHHHHH--
--SSTTS---HHHHHTTS--
--SSTTS---HHHHHHTT--
-TTTTSS---HHHHHHTT--
-TTTTSS---HHHHHHTT--
--SSSS----HHHHHHTTT-
--SSTT----HHHHHHHHH-
--SSSS----HHHHHHHT--
--SSSSS---HHHHHHHHH-
--SSSSS---HHHHHHHHT-
--SSTTS---HHHHHHHTT-
--SSTT----HHHHHHTT--
--SSTTS---HHHHHHHH--
--SSTTS---HHHHHHTT--
--SSTT----HHHHHHTT--
--SSTT----HHHHHHHH--
--SSSSS---HHHHHHHS--
--SSSS----HHHHHHTS--
--SSSSS---HHHHHTTS--
--SSTTS---HHHHHHHT--
--TTTS----HHHHHHTT--
--SSTT----HHHHHTT---
--SSTT----HHHHHHH---
--SSSS----HHHHHTT---
--SSTT----HHHHHHHT--
--SSTTS---HHHHHHHTT-
--SSTTS---HHHHHHHH--
--SSTTS---HHHHHHHHT-
--SSSSS---HHHHHHHTT-
--SSSSS---HHHHHHHTT-
--SSTTS---HHHHHHHH--
--SSTTS---HHHHHTT---
--SSTTS---HHHHHHHH--
-TTTTTS---HHHHHHHT--
--SSTT----HHHHHHHH--
-TTTTT----HHHHHHTT--
--SSSS----HHHHHHHS--
--SSTT----HHHHHHTT--
--SSTT----HHHHHHHH--
--SSTT----HHHHHHHH--
-TTTTTS---HHHHHTTT--
-TTTTTS---HHHHHHHH--
-TTTTT----HHHHHTTT--
-TTTTT----HHHHHHHH--
-TTTTS----HHHHHHHH--
-TTTTTS---HHHHHHHH--
-TTTTT----HHHHHHTT--
-TTTTT----HHHHHHTT--
--SSTT----HHHHHHTT--
--SSTT----HHHHHHTT--
--SSTT----HHHHHHTT--
--SSTT----HHHHHHTT--
--SSSS----HHHHHHTT--
--SSTT----HHHHHHTT--
--SSTT----HHHHHHTT--
--SSSS----HHHHHHTT--
--SSTT----HHHHHHHH--
--SSSS----HHHHHHHH--
--SSTT----HHHHHHTT--
--SSSS----HHHHHHHH--
--SSTT----HHHHHHTT--
--SSTTS---HHHHHHTT--
-TTTTTS---HHHHHHTT--
--SSTT----HHHHHHTT--
--SSSS----HHHHHHTS--
--SSTT----HHHHHHHT--
--SSTT----HHHHHHTT--
--SSTT----HHHHHHTT--
--SSSS----HHHHHHTT--
--SSSS----HHHHHHTT--
--SSTT----HHHHHHTT--
--SSTTS---TTHHHHTS--
--SSTT----TTHHHHTT--
--SSSSS---HHHHHHHH--
--SSTTS---HHHHHHHT--
--SSTT----HHHHHHTT--
--SSTTS---HHHHHHTT--
--SSSSS---HHHHHHTT--
--SSTT----HHHHHHTT--
--SSSS----HHHHHHHH--
--SSTT----HHHHHHHT--
--SSTTS---HHHHHHHS--
--SSTTS---HHHHHHHS--
--SSSSS---HHHHHHHH--
--SSSSS---HHHHHHHH--
--SSSSS---HHHHHHHT--
--SSTTS---HHHHHHHT--
--SSSS----HHHHHHHH--
--SSTTS---HHHHHHTT--
--SSTT----HHHHHHHH--
--SSSSS---HHHHHHHH--
--SSSSS---HHHHHHHH--
--SSSSS---HHHHHHHH--
--SSSSS---HHHHHHHH--
--SSTTS---HHHHHHHH--
--SSSSS---HHHHHHHH--
--SSTTS---HHHHHTTS--
--SSTTS---HHHHHHHT--
--SSSSS---HHHHHHHT--
--SSTTS---HHHHHHHH--
--SSSSS---HHHHHHHS--
--SSSSS---HHHHHHTT--
--SSTTS---HHHHHHTT--
--SSSSS---HHHHHHHH--
--SSSSS---HHHHHHTT--
--SSTTS---HHHHHTTS--
--SSSSS---HHHHHHHS--
--SSTTS---HHHHHHHT--
--SSSSS---HHHHHHHH--
--SSSSS---HHHHHHHH--
--SSSSS---HHHHHHHH--
--SSSSS---HHHHHHHH--
--SSTTS---HHHHHHHH--
--SSSSS---HHHHHHHH--
--SSTTS---HHHHHHHS--
--SSTTS---HHHHHHTT--
--SSTTS---HHHHHTTT--
--SSSSS---HHHHHTTS--
--SSTT----HHHHGGGT--
--SSTT----HHHHHHHH--
--SSTT----HHHHHHHH--
--SSTT----HHHHHTTS--
--SSTT----HHHHHTTS--
--SSTT----HHHHHHHH--
--SSSS----HHHHHHHH--
--SSTT----HHHHHHHH--
--SSSS----HHHHHHHH--
--SSTT----HHHHHHHH--
--SSTTS---HHHHHHHS--
--SSTTS---HHHHHHTS--
--SSTTS---HHHHHHHS--
-TTTTTS---HHHHHTTS--
--SSTTS---HHHHHHHS--
-TTTTTS---HHHHTTTS--
--SSSSS---HHHHHHHS--
--SSSSS---HHHHHHSS--
--SSTTS---HHHHTTTS--
-TTTTT----HHHHTTTS--
--SSTT----HHHHTTTS--
--SSTTS---HHHHTTTS--
--SSSSS---HHHHHHTT--
--SSTT----HHHHHTTS--
--SSSS----HHHHHTTS--
--SSSS----HHHHTTTS--
--SSTTS---HHHHHTTS--
--SSSS----HHHHHTSS--
--SSTTS---HHHHTTTS--
--SSSSS---HHHHHTTS--
--SSSSS---HHHHHTTS--
--SSSSS---HHHHHHHH--
--SSSSS---HHHHTTTS--
--SSTTS---HHHHTTTS--
--SSSSS---HHHHHHHS--
--SSSSS---HHHHHTTT--
--SSTTS---HHHHHTTS--
--SSSSS---HHHHHTTT--
--SSTTS---HHHHHTTT--
--SSTTS---HHHHHTTS--
--SSTTS---HHHHHTTT--
--SSSSS---HHHHHTTT--
--SSSSS---HHHHHHHS--
--SSSSS---HHHHHTTS--
--SSSSS---HHHHHHHH--
--SSSSS---HHHHTTTS--
--SSTTS---HHHHHTTS--
--SSSSS---HHHHHTTS--
--SSSSS---HHHHHHHH--
--SSTTS---HHHHHHHH--
--SSSSS---HHHHHHHH--
--SSTTS---HHHHHHHH--
--SSTTS---HHHHHTTS--
--SSTTS---HHHHHHHH--
--SSSSS---HHHHHTTS--
--SSTTS---HHHHTTTS--
--SSTTS---HHHHHHHH--
--SSSSS---HHHHHTTS--
--SSTTS---HHHHHHHH--
--SSSSS---HHHHHHHHH-
--SSTTS---HHHHHHHHH-
--SSSSS---HHHHHHTTT-
--SSSSS---HHHHHHHTT-
--SSTTS---HHHHHHHTT-
--SSTTS---HHHHHHTTT-
--SSTTS---HHHHHHHHH-
--SSSSS---HHHHHHGGG-
--SSSSS---HHHHHHHHH-
--SSTTS---HHHHHHHTT-
--SSSSS---HHHHHHHHH-
--SSTTS---HHHHHHHHH-
--SSTTS---HHHHHHHTT-
--SSSSS---HHHHHHTTT-
--SSTTS---HHHHHHHHT-
--SSSSS---HHHHHHHHH-
--SSSSS---HHHHHHHHH-
--SSTTS---HHHHHHHTT-
--SSTTS---HHHHHHHTT-
--SSTTS---HHHHHHHHH-
--SSTTS---HHHHHHHTT-
--SSSSS---HHHHHHHHT-
--SSTTS---HHHHHHHHH-
--SSSSS---HHHHHHHTT-
--SSSSS---HHHHHHHHT-
--SSSSS---HHHHHHHHH-
--SSSSS---HHHHHHHHH-
--SSSSS---HHHHHHHHT-
--SSTTS---HHHHHHHHH-
--SSSSS---HHHHHHHT--
--SSSSS---HHHHHHHHH-
--SSSSS---HHHHHHHHH-
--SSSSS---HHHHHHHHH-
--SSSSS---HHHHHHHHH-
--SSSSS---HHHHHHHHH-
--SSSSS---HHHHHHHHH-
--SSTTS---HHHHHHHHH-
--SSSSS---HHHHHHHHT-
--SSSSS---HHHHHHHHT-
--SSSSS---HHHHHHHH--
--SSTTS---HHHHHHHTT-
--SSSSS---HHHHHHHHH-
--SSSSS---HHHHHHTTT-
--SSSSS---HHHHHHHHH-
--SSSSS---HHHHHHHHH-
--SSSSS---HHHHHHHHH-
--SSSSS---HHHHHHTT--
--SSTTS---HHHHHHHH--
--SSSSS---HHHHHHHH--
--SSSSS---HHHHHHHH--
--SSTTS---HHHHHHHHT-
--SSTTS---HHHHHHHTT-
--SSSSS---HHHHHHTTT-
--SSSSS---HHHHHHHHH-
--SSTTS---HHHHHHHHH-
--SSTTS---HHHHHHHHH-
--SSTTS---HHHHHHHTT-
--SSSSS---HHHHHHHTT-
--SSTTS---HHHHHHTTT-
--SSSSS---HHHHHHHHH-
--SSSSS---HHHHHHHHH-
--SSTTS---HHHHHHTT--
--SSSSS---HHHHHHHHT-
--SSSSS---HHHHHHHHH-
--SSSSS---HHHHHHHTT-
--SSSSS---HHHHHHHHH-
--SSTTS---HHHHHHHTT-
--SSSSS---HHHHHHHHT-
--SSTTS---HHHHHHHHH-
--SSTTS---HHHHHHHT--
--SSSSS---HHHHHHHHT-
--SSTTS---HHHHHHHHT-
--SSSSS---HHHHHHHH--
--SSSSS---HHHHHHHHT-
--SSTTS---HHHHHHHHH-
--SSSSS---HHHHHHHHH-
--SSTTS---HHHHHHHHH-
--SSSSS---HHHHHHHHT-
--SSSSS---HHHHHHHHH-
--SSSSS---HHHHHHHHH-
--SSTTS---HHHHHHHHH-
--SSSSS---HHHHHHHHH-
--SSTTS---HHHHHHHTT-
--SSSSS---HHHHHHHHH-
--SSSSS---HHHHHHHT--
--SSTTS---HHHHHHHTT-
--SSSSS---HHHHHHHHH-
--SSSSS---HHHHHHHHT-
--SSSSS---HHHHHHHHH-
--SSTTS---HHHHHHHHH-
--SSSSS---HHHHHHHHH-
--SSTTS---HHHHHHTT--
--SSTTS---HHHHHHHHH-
--SSSSS---HHHHHHHHH-
--SSTTS---HHHHHHHHH-
--SSTTS---HHHHHHHHH-
--SSTTS---HHHHHHHHT-
--SSSSS---HHHHHHHHT-
--SSSSS---HHHHHHHHT-
--SSSSS---HHHHHHHHH-
--SSSSS---HHHHHHHHH-
--SSSSS---HHHHHHHTT-
--SSSSS---HHHHHHHTT-
--SSSSS---HHHHHHHHT-
--SSSSS---HHHHHHHHH-
--SSSSS---HHHHHHHHH-
--SSSSS---HHHHHHTT--
--SSSSS---HHHHHHHHT-
--SSTTS---HHHHHHHHH-
--SSSSS---HHHHHHHHT-
--SSSSS---HHHHHHTTT-
--SSSSS---HHHHHHHHT-
--SSTTS---HHHHHHHHT-
--SSSSS---HHHHHHHHT-
--SSSSS---HHHHHHTT--
--SSSSS---HHHHHHHTT-
--SSSSS---HHHHHHHH--
--SSSSS---HHHHHHHHH-
--SSSSS---HHHHHHHHH-
--SSTTS---HHHHHHHHH-
--SSSSS---HHHHHHHHH-
--SSSSS---HHHHHHHHH-
--SSSSS---HHHHHHHTT-
--SSSSS---HHHHHHHTT-
--SSTTS---HHHHHHHHH-
--SSSSSS--HHHHHHHTT-
--SSSSSS--HHHHHHHHH-
--SSSSS---HHHHHHHTT-
--SSSSSS--HHHHHHHTT-
-TTTTSS---HHHHHHHHH-
--SSSSS---HHHHHHHTT-
--SSSSS---HHHHHHHTT-
--SSTTS---HHHHHHHHH-
--SSSSS---HHHHHHHHH-
--SSSSS---HHHHHHHHH-
--SSSSS---HHHHHHHHT-
--SSSSS---HHHHHHHHH-
--SSSSS---HHHHHHHHT-
--SSSSS---HHHHHHHHH-
--SSSSS---HHHHHHHHH-
--SSSSS---HHHHHHHHH-
--SSSSS---HHHHHHHHH-
--SSSSS---HHHHHHHHH-
--SSSSS---HHHHHHHHH-
--SSSSS---HHHHHHHHH-
--SSSSS---HHHHHHHHH-
--SSSSS---HHHHHHHHH-
--SSSSS---HHHHHHHHH-
--SSSSS---HHHHHHHHH-
--SSSSS---HHHHHHHHH-
--SSSSS---HHHHHHHHH-
--SSSSS---HHHHHHHHH-
--SSSSS---HHHHHHHHH-
--SSTTS---HHHHHHHH--
--SSTTS---HHHHHHTT--
--SSTTS---HHHHHHHHH-
--SSSSS---HHHHHHHHH-
--SSTTS---HHHHHHHHH-
--SSTTS---HHHHHHHH--
--SSSSS---HHHHHHHHH-
--SSSSS---HHHHHHHHH-
--SSSSS---HHHHHHHHT-
--SSSSS---HHHHHHHHH-
--SSSSS---HHHHHHHHH-
--SSSSS---HHHHHHHHT-
--SSTTS---HHHHHHHHH-
--SSSSS---HHHHHHHTT-
--SSSSS---HHHHHHHTT-
--SSSSS---HHHHHHHHH-
--SSSSS---HHHHHHHH--
--SSSSS---HHHHHHHHT-
--SSSSS---HHHHHHHH--
--SSSSS---HHHHHHHHT-
--SSTTS---HHHHHHHHH-
--SSSSS---HHHHHHHHH-
--SSTTS---HHHHHHHH--
--SSTTS---HHHHHHHHH-
--SSTTS---HHHHHHHTT-
--SSSSS---HHHHHHHTT-
--SSTTS---HHHHHHHH--
--SSSSS---HHHHHHHTT-
--SSSSS---HHHHHHGGG-
--SSTTS---HHHHHHTTT-
--SSTTS---HHHHHHHHH-
--SSTTS---HHHHHHTTT-
--SSTTS---HHHHHHTS--
--SSSSS---HHHHHTTS--
--SSTTS---HHHHHHHTT-
--SSTTS---HHHHHTTS--
--SSSSS---HHHHHTTS--
--SSTTS---HHHHHTTS--
--SSTTS---HHHHHHGGG-
--SSTTS---HHHHHHHHH-
--SSSSS---HHHHHHHHH-
--SSTTS---HHHHHHHTT-
--SSSSS---HHHHHHHHH-
--SSTTS---HHHHHHTTT-
--SSTTS---HHHHHHHTT-
--SSSSS---HHHHHHHTT-
--SSSSS---HHHHHHHHH-
--SSSSS---HHHHHHHTT-
--SSSSS---HHHHHHHTT-
--SSSSS---HHHHHHHT--
--SSSSS---HHHHHHHHT-
--SSSSS---HHHHHHHHT-
--SSTTS---HHHHHHHTT-
--SSTTS---HHHHHHHHT-
--SSSSS---HHHHHHHTT-
--SSSSS---HHHHHHHT--
--SSSSS---HHHHHHHHH-
--SSTTS---HHHHHHHHH-
--SSSSS---HHHHHHHHH-
--SSTTS---HHHHHHHHT-
--SSSSS---HHHHHHHT--
--SSSSS---HHHHHHHHH-
--SSSSS---HHHHHHHTT-
--SSSSS---HHHHHHHTT-
--SSSSS---HHHHHHHTT-
--SSSSS---HHHHHHHHT-
--SSTTS---HHHHHHHTT-
--SSSSS---HHHHHHHH--
--SSSSS---HHHHHHHTT-
--SSSSS---HHHHHHHHH-
--SSSSS---HHHHHHTT--
--SSTTS---HHHHHHHTT-
--SSTTS---HHHHHHHHH-
--SSSSS---HHHHHHHHT-
--SSSSS---HHHHHHHTT-
--SSSSS---HHHHHHHHT-
--SSSSS---HHHHHHHTT-
--SSSSS---HHHHHHHHH-
--SSSSS---HHHHHHHHH-
--SSSSS---HHHHHHHHH-
--SSSSS---HHHHHHHHH-
--SSSSS---HHHHHHHTT-
--SSTTS---HHHHHHHH--
--SSTTS---HHHHHHHTT-
--SSSSS---HHHHHHHHT-
--SSSSS---HHHHHHHTT-
--SSSSS---HHHHHHHHT-
--SSSSS---HHHHHHTTT-
--SSTTS---HHHHHHHH--
--SSTTS---HHHHHHHH--
--SSSSS---HHHHHHHH--
--SSSSS---HHHHHHHH--
--SSTTS---HHHHHHHH--
--SSTTSS--HHHHHHHTT-
--SSSSS---HHHHHHHTT-
--SSSSS---HHHHHHHS--
--SSSSS---HHHHHHHT--
--SSTTS---HHHHHHHHT-
--SSSSS---HHHHHHHTT-
--SSSSS---HHHHHHHTT-
--SSSSS---HHHHHHHTT-
--SSSSS---HHHHHHHH--
--SSSSS---HHHHHHHTT-
--SSSSS---HHHHHHHHT-
--SSSSS---HHHHHHHHT-
--SSTTS---HHHHHHHHT-
--SSTTS---HHHHHHTTT-
-TTTTSS---HHHHHHHHT-
--SSSSS---HHHHHHHTT-
--SSTTS---HHHHHHHHT-
-TTTTSS---HHHHHHHH--
--SSSSS---HHHHHHHHT-
--SSSSS---HHHHHHHHT-
--SSSSS---HHHHHHHT--
--SSSSS---HHHHHHHHT-
--SSSSS---HHHHHHHHT-
--SSSSS---HHHHHHHT--
--SSSSS---HHHHHHHTT-
--SSSSS---HHHHHHHTT-
--SSSSS---HHHHHHHTT-
--SSSSS---HHHHHHHT--
--SSSSS---HHHHHHHTT-
--SSSSS---HHHHHHHTT-
--SSTTS---HHHHHHHTT-
-TTTTSS---HHHHHHHT--
--SSSSS---HHHHHHHT--
--SSSSS---HHHHHHHT--
--SSSSS---HHHHHHHT--
--SSSSS---HHHHHHHHT-
--SSTTS---HHHHHHTTT-
--SSSSS---HHHHHHHTT-
--SSSSS---HHHHHHHHT-
--SSSSS---HHHHHHHTT-
--SSSSS---TTHHHHHTT-
--SSSSS---HHHHHHHHT-
--SSSSS---HHHHHHHT--
--SSSSS---TTHHHHHTT-
--SSSSS---HHHHHHHTT-
--SSSSS---HHHHHHHT--
--SSSSS---HHHHHHHT--
--SSSSS---HHHHHHHHT-
--SSSSS---HHHHHHHH--
--SSSSS---HHHHHHHT--
--SSSSS---HHHHHHHHT-
--SSSSS---HHHHHHHTT-
--SSSSS---HHHHHHHHT-
--SSSSS---HHHHHHHH--
--SSSSS---HHHHHHHT--
--SSSSS---HHHHHHHT--
--SSSSS---HHHHHHHTT-
--SSSSS---HHHHHHHTT-
--SSSSS---HHHHHHHT--
--SSSSS---HHHHHHHT--
--SSTTS---HHHHHHHT--
--SSTTS---HHHHHHHT--
--SSSSS---HHHHHHHT--
--SSSSS---HHHHHHHH--
--SSSSS---HHHHHHTTT-
--SSTTS---HHHHHHTTT-
--SSSSS---HHHHHHTTT-
--SSSSS---HHHHHTGGG-
--SSSSS---HHHHHTGGG-
--SSSSS---HHHHHTTTT-
--SSTTS---HHHHTTTTT-
--SSTTS---HHHHTTTTT-
--SSTTS---HHHHHTTTT-
--SSTTS---HHHHTTTTT-
--SSSSS---HHHHTTTTT-
--SSTTS---HHHHTTGGG-
--SSSSS---HHHHTTTTT-
--SSSSS---HHHHHHHTT-
--SSSSS---HHHHTTTTT-
--SSSSS---HHHHTTTTT-
--SSSSS---HHHHTTTTT-
--SSSSS---HHHHHHHTT-
--SSSSS---HHHHHHHS--
--SSSSS---HHHHHHHT--
--SSSSS---HHHHHHH---
--SSTTS---HHHHHHH---
--SSSSS---HHHHHHHS--
--SSSSS---HHHHHHHS--
--SSSSS---HHHHHHH---
--SSSSS---HHHHHHHS--
--SSSSS---HHHHHHHS--
--SSSSS---HHHHHHHT--
--SSSSS---HHHHHHHT--
--SSSSS---HHHHHHHT--
--SSSSS---HHHHHHHS--
--SSSSS---HHHHHHHS--
--SSSSS---HHHHHHHS--
--SSSSS---HHHHHHHT--
--SSSSS---HHHHHHHHT-
--SSSSS---HHHHHHHT--
--SSSSS---HHHHHHHT--
--SSSSS---HHHHHHHT--
--SSSSS---HHHHHHHT--
--SSSSS---HHHHHHHT--
--SSSSS---HHHHHHHT--
--SSSSS---HHHHHHHT--
--SSSSS---HHHHHHHT--
--SSSSS---HHHHHHHS--
--SSSSS---HHHHHHHT--
--SSSSS---HHHHHHHT--
--SSSSS---TTTHHHHT--
--SSSSS---HHHHHHHT--
--SSSSS---TTTHHHHT--
-TTTTSS---TTTHHHHT--
--SSSSS---TTTHHHHT--
--SSSSS---TTTHHHHT--
--SSTTS---HHHHHHHT--
--SSSSS---TTTHHHHT--
--SSSSS---HHHHHHHT--
--SSSSS---HHHHHHHT--
--SSSSS---HHHHHHHT--
--SSSSS---HHHHHHHT--
--SSSSS---HHHHHHHT--
--SSSSS---HHHHHHHT--
--SSSSS---HHHHHHHT--
--SSSSS---HHHHTTTT--
--SSSSS---HHHHHHHT--
--SSSSS---TTGGGGTT--
--SSSSS---HHHHHHHT--
--SSSSS---HHHHTTTT--
--SSTTS---HHHHHHHT--
--SSSSS---HHHHHHHT--
--SSSSS---HHHHHHHT--
--SSSSS---HHHHHHHT--
--SSSSS---HHHHHHHT--
--SSSSS---HHHHHHHT--
--SSSSS---HHHHHHHT--
--SSSSS---TTTHHHHT--
--SSSSS---HHHHTTTT--
--SSTTS---HHHHHHHT--
--SSSSS---HHHHTTTT--
--SSSSS---HHHHTTTT--
--SSSSS---HHHHTTTT--
--SSSSS---HHHHHHHT--
--SSSSS---TTTHHHHT--
--SSSSS---HHHHHHHT--
--SSSSS---HHHHHHHT--
--SSSSS---HHHHHHHS--
--SSSSS---TTTHHHHS--
--SSSSS---HHHHHHHS--
--SSSSS---HHHHHHHT--
--SSSSS---HHHHHHHS--
--SSSSS---HHHHHHHT--
--SSSSS---HHHHTTTT--
--SSSSS---HHHHTTTT--
--SSSSS---TTTHHHHT--
--SSSSS---HHHHHHHT--
--SSSSS---HHHHHHHS--
--SSSSS---HHHHHHHS--
--SSSSS---HHHHTTTS--
--SSSSS---HHHHHHHT--
--SSSSS---HHHHHHHT--
--SSSSS---HHHHHHHT--
--SSSSS---HHHHHHHT--
--SSSSS---HHHHHHHT--
--SSSSS---HHHHHHHT--
--SSSSS---HHHHHHHT--
--SSSSS---HHHHHHHT--
--SSSSS---HHHHHHHS--
--SSSSS---HHHHHHHT--
--SSSSS---HHHHHHHT--
--SSSSS---HHHHTTTS--
--SSSSS---TTGGGTTT--
--SSSSS---HHHHHTTT--
--SSSSS---HHHHHHHT--
--SSSSS---TTTHHHHT--
--SSSSS---HHHHHHHT--
--SSSSS---HHHHHHHT--
--SSSSS---TTTHHHHT--
--SSSSS---HHHHTTTT--
--SSSSS---HHHHHHHT--
--SSSSS---HHHHHHHT--
--SSSSS---HHHHHHHT--
--SSSSS---HHHHHTTT--
--SSSSS---HHHHTTTS--
--SSSSS---HHHHHHHT--
--SSSSS---HHHHHHHS--
-TTTTSS---HHHHHHHS--
--SSSSS---HHHHHHHS--
--SSSSS---HHHHHHHS--
--SSSSS---HHHHHHHS--
--SSSSS---HHHHHHHT--
--SSSSS---HHHHHHHT--
--SSSSS---HHHHTTTS--
--SSSSS---HHHHHHHS--
-TTTTSS---HHHHHHHS--
--SSTTS---HHHHHHHS--
--SSSSS---HHHHHHHS--
--SSSSS---HHHHTTTT--
--SSSSS---HHHHHHHS--
--SSSSS---HHHHTTTS--
--SSSSS---HHHHHHHT--
--SSSSS---HHHHHHHS--
--SSTTS---HHHHHHHS--
-TTTTSS---HHHHTTTS--
--SSSSS---HHHHHHHS--
--SSSSS---HHHHHHHT--
--SSTTS---HHHHHHHT--
--SSSSS---HHHHHHHS--
--SSTTS---HHHHHHHT--
--SSSSS---HHHHHHHT--
--SSSSS---HHHHHHHS--
--SSSSS---HHHHHHHS--
--SSSSS---HHHHHHHS--
--SSSSS---HHHHHHHS--
--SSSSS---HHHHHHHS--
--SSSSS---HHHHHHHS--
--SSSSS---HHHHHHHS--
--SSSSS---HHHHHHHS--
--SSSSS---HHHHTTTS--
--SSSSS---HHHHHHHS--
--SSSSS---HHHHHHHS--
--SSSSS---HHHHHHHT--
--SSSSS---HHHHHHHT--
--SSSSS---HHHHHHHT--
--SSSSS---HHHHHHHT--
--SSSSS---HHHHHHHS--
--SSSSS---HHHHHHHT--
--SSSSS---HHHHHHHS--
--SSSSS---HHHHHHHT--
--SSSSS---HHHHHHHT--
--SSSSS---HHHHHHHS--
--SSSSS---TTTHHHHS--
--SSSSS---HHHHHHHT--
--SSSSS---GGGHHHHT--
--SSSSS---TTSSTTTT--
--SSSSS---GGG-TTTT--
--SSSSS---GGG-TTTT--
--SSSSS---GGG-TTTT--
--SSSSS---GGG-TTTT--
--SSSSS---GGG-TTTT--
-TTTTSS---GGGSTTTT--
--SSSSS---GGG-TTTS--
--SSSSS---GGGSTTTT--
--SSSSS---GGGSTTTT--
--SSSSS---HHHHHHHT--
--SSSSS---HHHHHHHT--
--SSSSS---HHHHHHHT--
--SSSSS---HHHHHHHT--
--SSSSS---HHHHHHHT--
-TTTTSS---HHHHHHHT--
--SSTTS---HHHHHHHT--
--SSSSS---HHHHHHHT--
--SSSSS---HHHHHHHT--
--SSSSS---HHHHHHHT--
--SSSSS---HHHHHHHT--
--SSTTS---HHHHHHHS--
--SSSSS---HHHHHHHT--
--SSSSS---HHHHHHHS--
--SSSSS---HHHHHHHT--
--SSSSS---HHHHHHHT--
--SSSSS---HHHHHHHT--
--SSSSS---HHHHHHHS--
--SSSSS---HHHHHHHT--
--SSSSS---HHHHHHHT--
--SSSSS---TTTHHHHS--
--SSSSS---HHHHTTTT--
--SSSSS---HHHHHHHT--
--SSSSS---HHHHTTTT--
--SSTTS---HHHHHHHT--
--SSTTS---HHHHHHHT--
--SSSSS---HHHHHHHT--
--SSSSS---HHHHHHHT--
--SSSSS---HHHHHHHH--
--SSSSS---HHHHHHHT--
--SSSSS---HHHHHHHT--
-TTTTSS---HHHHHTTT--
--SSSSS---HHHHHHHT--
--SSSSS---HHHHHHHTT-
--SSSSS---HHHHHHHT--
--SSTTS---HHHHHHHT--
--SSSSS---HHHHHHHS--
--SSSSS---HHHHHHHT--
--SSSSS---HHHHHHHT--
-TTTTSS---HHHHHHHH--
--SSSSS---HHHHHHHT--
--SSSSS---HHHHHHHT--
--SSSSS---HHHHHHHT--
--SSSSS---HHHHHHHT--
--SSSSS---HHHHHHHT--
--SSSSS---HHHHHHHS--
--SSSSS---HHHHHHHT--
--SSSSS---HHHHHHHT--
--SSSSS---HHHHHHHT--
--SSSSS---HHHHHHHS--
--SSSSS---HHHHHHHT--
--SSSSS---HHHHHHHT--
--SSSSS---HHHHHHHT--
--SSTTS---HHHHHHHT--
--SSSSS---HHHHHHHT--
--SSSSS---HHHHTTTT--
--SSSSS---HHHHHHHT--
--SSSSS---HHHHHHHT--
--SSSSS---HHHHHHHS--
--SSSSSS--HHHHHHHT--
--SSSSS---HHHHHHHS--
--SSTTS---HHHHHHHH--
--SSSSS---HHHHHHHT--
--SSSSS---HHHHHHHT--
--SSSSS---HHHHHHHT--
--SSSSS---HHHHHHHT--
--SSSSS---HHHHHHHT--
--SSSSS---HHHHHHHS--
--SSSSS---HHHHHHHT--
--SSSSS---HHHHHHHT--
--SSSSS---HHHHHHHT--
--SSSSS---HHHHHHHT--
--SSSSS---HHHHHHHT--
--SSSSS---HHHHHHHT--
--SSSSS---HHHHHHHT--
--SSSSS---HHHHHHHT--
--SSSSS---HHHHHHHT--
--SSSSS---HHHHHHHT--
--SSSSS---HHHHHHHT--
--SSSSS---HHHHHHHT--
--SSSSS---HHHHHHHT--
--SSSSS---HHHHHHHT--
--SSSSS---HHHHHHHS--
--SSSSS---HHHHHHHS--
--SSSSS---HHHHHHHS--
--SSSSS---HHHHHHHT--
--SSSSS---HHHHHHHS--
--SSSSS---HHHHHHHS--
--SSTTS---HHHHHHHS--
--SSSSS---HHHHHHHT--
--SSTTS---HHHHTTTT--
--SSSSS---HHHHHHHT--
--SSSSS---HHHHHHHT--
--SSSSS---HHHHHHHS--
--SSSSS---TTTHHHHS--
--SSSSS---HHHHHHHS--
--SSSSS---HHHHHHHT--
--SSSSS---HHHHHHHT--
--SSSSS---HHHHHHHS--
--SSSSS---HHHHHHHS--
--SSTTS---HHHHHHHS--
--SSSSS---HHHHHHHT--
--SSTTS---HHHHHHHT--
--SSSSS---TTTHHHHS--
--SSSSS---HHHHHHHS--
--SSSSS---HHHHHHHS--
--SSSSS---HHHHHHHT--
--SSSSS---HHHHHHHT--
--SSSSS---HHHHHHHS--
--SSSSS---HHHHHHHS--
--SSSSS---HHHHHHHS--
--SSTTS---HHHHHHHS--
--SSSSS---HHHHHHHS--
--SSSSS---HHHHHHHT--
--SSSSS---HHHHHHHT--
--SSSSS---HHHHHHHT--
--SSSSS---HHHHHHHS--
--SSSSS---HHHHHHHH--
--SSTTS---HHHHHHHT--
--SSSSS---HHHHHHHT--
--SSSSS---HHHHHHHT--
--SSTTS---HHHHHHHT--
--SSSSS---HHHHHHHT--
--SSSSS---HHHHHHHS--
--SSSSS---HHHHHHHT--
--SSSSS---HHHHHHHT--
--SSSSS---HHHHHHHS--
--SSSSS---HHHHHTTS--
--SSSSS---HHHHHHTS--
--SSSSS---HHHHHHTS--
--SSSSS---HHHHHHTT--
--SSTTS---HHHHHHTS--
--SSSSS---HHHHHHHS--
--SSSSS---HHHHHHHS--
--SSSSS---HHHHHHHS--
--SSSSS---HHHHHHTT--
--SSSSS---HHHHHTTS--
--SSSSS---HHHHHHHS--
--SSSSS---HHHHHHHT--
--SSTTS---HHHHHHHT--
-TTTTSS---HHHHHHTS--
--SSSSS---HHHHHHTS--
--SSSSS---HHHHHHTT--
--SSTTS---HHHHHHHT--
--SSSSS---HHHHHTTS--
--SSTTS---HHHHHHHS--
--SSSSS---HHHHHHTS--
--SSSSS---HHHHHHTS--
--SSSSS---HHHHHHTS--
--SSTTS---HHHHHHHT--
--SSTTS---HHHHHHHT--
--SSSSS---HHHHHHHT--
--SSSSS---HHHHHHHT--
--SSSSS---HHHHHTTS--
--SSSSS---HHHHHHHT--
--SSSSS---HHHHHHHS--
--SSSSS---HHHHHHHS--
--SSSSS---HHHHHHHS--
--SSSSS---HHHHHHHT--
--SSSSS---HHHHHHHH--
--SSSSS---HHHHHHHT--
--SSSSS---HHHHHHHT--
--SSSSS---HHHHHHHT--
--SSSSS---HHHHHHHS--
--SSSSS---HHHHHHHS--
--SSSSS---HHHHHHHT--
--SSSSS---HHHHTTTT--
--SSSSS---HHHHTTTT--
--SSSSS---HHHHHHHT--
--SSTTS---HHHHHHHT--
--SSSSS---HHHHHHHS--
--SSSSS---HHHHHHHS--
--SSSSS---HHHHHHHS--
--SSSSS---HHHHTTTT--
--SSSSS---HHHHHHHS--
--SSSSS---HHHHTTTS--
--SSSSS---HHHHHHHS--
--SSTTS---HHHHHHHS--
--SSSSS---HHHHHHHT--
--SSSSS---HHHHHHHT--
--SSTTS---HHHHHHHS--
--SSTTS---HHHHHHHS--
--SSSSS---HHHHHHHS--
--SSSSS---HHHHHHHS--
--SSTTS---HHHHHHHT--
--SSSSS---HHHHHHHT--
--SSSSS---HHHHHHHS--
--SSSSS---HHHHHHHT--
--SSSSS---HHHHHHHT--
--SSSSS---HHHHHHHS--
--SSSSS---HHHHHHHT--
--SSSSS---HHHHHHHT--
--SSSSS---HHHHHHHH--
-TTTTSS---HHHHHHHT--
--SSSSS---HHHHHHHT--
--SSSSS---HHHHHHHS--
--SSSSS---HHHHHHHS--
--SSSSS---HHHHHHHT--
--SSSSS---HHHHTTTT--
--SSSSS---HHHHHHHT--
--SSSSS---HHHHHHHT--
--SSSSS---HHHHHHHT--
--SSSSS---HHHHHHHT--
--SSSSS---HHHHHHHT--
--SSSSS---HHHHHHHT--
-TTTTSS---HHHHHHHT--
--SSSSS---HHHHHHHT--
--SSSSS---HHHHHHHH--
--SSSSS---HHHHHHHT--
--SSSSS---HHHHHHHT--
--SSSSS---HHHHHHHT--
--SSSSS---HHHHHHHT--
--SSSSS---HHHHHHHH--
--SSSSS---HHHHTTTS--
--SSSSS---HHHHHHHT--
--SSSSS---HHHHHHHS--
--SSTTS---HHHHHHHS--
--SSSSS---HHHHHHHT--
--SSSSS---HHHHHHHS--
--SSSSS---HHHHHHHT--
--SSTTS---HHHHHHHT--
--SSSSS---HHHHHHHT--
--SSSSS---HHHHTTTT--
-TTTTSS---HHHHHHHT--
--SSSSS---HHHHHHHT--
--SSSSS---HHHHHHHT--
--SSSSS---HHHHHHHT--
--SSSSS---HHHHHHHS--
--SSSSS---HHHHTTTT--
--SSSSS---HHHHTTTT--
--SSSSS---HHHHHHHT--
--SSSSS---HHHHHHHH--
--SSSSS---HHHHHHHT--
--SSSSS---HHHHHHHT--
--SSSSS---HHHHHHHT--
--SSSSS---HHHHTTTT--
--SSSSS---TTTHHHHT--
--SSSSS---HHHHHHHT--
--SSSSS---HHHHHHHT--
--SSSSS---HHHHHHHT--
--SSSSS---HHHHHHHT--
--SSTTS---HHHHHHHT--
--SSSSS---HHHHHHHT--
--SSSSS---HHHHHHHT--
--SSSSS---HHHHHHHT--
--SSSSS---HHHHHHHS--
--SSSSS---HHHHHHHT--
--SSSSS---HHHHHHHT--
--SSSSS---HHHHHHHT--
--SSSSS---HHHHHHHT--
--SSTTS---HHHHTTTT--
--SSSSS---HHHHHHHT--
--SSTTSS--HHHHHHHT--
--SSTTS---HHHHTTTT--
--SSSSS---HHHHHHHS--
--SSSSS---HHHHHHHT--
--SSSSS---HHHHTTTT--
--SSSSS---HHHHTTTT--
--SSSSS---HHHHTTTT--
--SSSSS---HHHHHHHT--
--SSSSS---HHHHHHHT--
--SSSSS---TTTHHHHT--
--SSTTS---HHHHHHHS--
--SSSSS---HHHHHHHT--
--SSSS----HHHHHHHS--
--SSSSS---TTTHHHHS--
--SSSSS---HHHHTTTT--
--SSSSS---HHHHTTTT--
--SSSSS---HHHHHHHT--
--SSSSS---HHHHHHHT--
--SSSSS---HHHHHHHS--
--SSTTS---HHHHTTTTT-
--SSSSS---HHHHHHHT--
--SSSSS---HHHHHHHS--
--SSSSS---TTTGGGTT--
--SSTTS---HHHHHHHH--
--SSSSS---HHHHHHHT--
--SSSSS---TTTHHHHT--
--SSSSS---TTTHHHHT--
--SSSSS---TTTHHHHT--
--SSSSS---TTTHHHHT--
--SSSSS---TTTHHHHH--
--SSSSS---TTTHHHHT--
--SSSSS---HHHHHHHT--
--SSSSS---HHHHHHHT--
--SSSSS---HHHHHHHT--
--SSSSSS--HHHHHHHT--
--SSSSS---HHHHHHHT--
--SSSSS---HHHHTTTT--
--SSSSS---HHHHTTTT--
--SSSSS---HHHHHHHS--
--SSSSS---HHHHHHHTT-
--SSSSS---HHHHTTTT--
--SSSSS---HHHHTTTT--
--SSSSS---HHHHHHHS--
--SSSSS---HHHHTTTT--
--SSSSS---HHHHHHHT--
--SSSSS---HHHHHHHT--
--SSSSS---HHHHHHHT--
--SSSSS---HHHHHHHS--
--SSSSS---HHHHHHHT--
--SSSSS---HHHHHHHT--
--SSTTS---HHHHTTTT--
--SSSSSS--HHHHTTTT--
--SSSSS---HHHHHHHT--
--SSSSSS--HHHHHHHT--
--SSSSS---HHHHHHHS--
--SSSSS---HHHHHHHT--
--SSTTS---TTTGGGTT--
--SSSSS---HHHHHHHT--
--SSTTS---HHHHTTTT--
--SSSSS---HHHHHHHS--
--SSSSS---TTTHHHHT--
--SSSSS---HHHHHHHT--
--SSSSS---HHHHHHHT--
--SSSSS---TTTHHHHT--
--SSSSS---TTTHHHHT--
--SSSSS---TTTHHHHT--
--SSSSS---TTTHHHHT--
--SSSSS---TTTHHHHT--
--SSTTS---TTTHHHHT--
--SSSSS---TTTHHHHT--
--SSSSS-S-TTTHHHHT--
--SSSSSS--TTTHHHHS--
--SSSSS---TTTHHHHHT-
--SSSSS---TTTGGGTT--
--SSTTS---HHHHHHHT--
--SSSSS---TTTHHHHS--
--SSSSS---TTTHHHHS--
--SSTTS---TTTHHHHS--
--SSSSS---TTTHHHHH--
--SSSSS---TTTGGGTT--
--SSSSSS--TTTHHHHT--
--SSSSS---TTTHHHHT--
--SSSSS---TTTHHHHT--
--SSSSSS--HHHHHHHT--
--SSSSS---HHHHTTTT--
--SSSSS---TTTHHHHT--
--SSSSS---HHHHHHHT--
--SSTTS---TTTHHHHT--
--SSSSS---HHHHHHHT--
--SSSSS---TTTHHHHT--
--SSSSS---HHHHHHHT--
--SSSSS---HHHHHHHT--
--SSSSS---HHHHHHHT--
--SSSSS---HHHHHHHT--
--SSSSS---HHHHHHHS--
--SSSSS---HHHHHHHS--
--SSTTS---HHHHHHHS--
--SSTTS---HHHHTTTS--
--SSSSS---HHHHHHHT--
--SSSSS---HHHHHHHS--
--SSSSS---HHHHHHHS--
--SSSSS---HHHHHHHT--
--SSSSS---HHHHTTTS--
--SSSSS---HHHHHHHT--
--SSSSS---HHHHHHHT--
--SSSSS---HHHHHHHT--
--SSSSS---HHHHHHHT--
--SSSSS---HHHHTTTT--
--SSSSS---HHHHHHHT--
-TTTTSS---HHHHHHHT--
--SSSSS---HHHHHHHT--
--SSTTS---HHHHHHHT--
--SSSSS---HHHHHHHH--
--SSSSS---HHHHHHHT--
--SSSS----HHHHHHHT--
--SSSSS---HHHHHHHT--
--SSSSS---HHHHHHHT--
--SSSSS---HHHHHHHT--
--SSSSS---HHHHHHHT--
--SSTTS---HHHHHHHT--
--SSSSS---HHHHHHHT--
--SSSSS---HHHHHHHT--
--SSSSS---HHHHHHHT--
--SSSSS---HHHHHHHT--
--SSSSS---HHHHHHHH--
--SSTTS---HHHHHHHS--
--SSSSS---HHHHHHHT--
--SSSSS---HHHHHHHT--
--SSSSS---HHHHTTTT--
--SSSSS---HHHHHHHT--
--SSTT----HHHHHHHS--
--SSTTS---HHHHHHHT--
--SSSSS---HHHHHHHS--
--SSSSS---HHHHHHHS--
--SSTTS---HHHHHHHS--
--SSSSS---HHHHHHHS--
--SSSSS---HHHHHHHT--
--SSSSS---HHHHHHHT--
--SSSSS---HHHHHHHS--
--SSSSS---HHHHHHHS--
--SSTTS---HHHHTTTS--
--SSSSS---HHHHTTTT--
--SSSSS---HHHHHHHT--
--SSSSS---HHHHHHHS--
--SSSSS---HHHHHHHS--
--SSSSS---HHHHHHHS--
--SSSSS---HHHHTTTT--
--SSSSS---TTTGGGTT--
--SSTTS---HHHHHHHT--
--SSSSS---HHHHHHHT--
--SSSSS---HHHHHHHT--
--SSTTS---HHHHHHHT--
--SSSSS---HHHHHHHT--
--SSTTS---HHHHHHHT--
--SSSSS---HHHHHHHT--
--SSSSS---HHHHHHHS--
--SSTTS---HHHHHHHT--
--SSSSS---HHHHHHHT--
--SSTTS---HHHHHHHT--
--SSSSS---HHHHHHHT--
--SSSSS---HHHHHHHT--
--SSSSS---HHHHHHHT--
--SSSSS---HHHHHHHS--
--SSSSS---HHHHHHHS--
--SSSSS---HHHHHHHT--
--SSSSS---TTTHHHHT--
--SSSSS---HHHHHHHT--
--SSSSS---HHHHHHHT--
--SSSSS---HHHHHHHS--
--SSSSS---HHHHTTTT--
--SSTTS---HHHHHHHT--
--SSSSS---HHHHHHHS--
--SSSSS---HHHHHHHT--
--SSSSS---HHHHHHHT--
--SSTTS---HHHHHHHT--
--SSSSS---HHHHTTTT--
--SSSSS---HHHHHHHT--
--SSSSS---HHHHHHHT--
--SSSSS---HHHHHHHT--
--SSSSS---HHHHHHHT--
--SSSSS---HHHHHHHT--
--SSSSS---HHHHHHHH--
--SSSSS---HHHHHHHT--
--SSSSS---HHHHHHHS--
--SSSSS---TTTHHHHT--
--SSSSS---HHHHHHHT--
--SSTTS---HHHHHHHS--
--SSSSS---HHHHTTTT--
--SSSSS---HHHHHHHT--
--SSSSS---HHHHHHHT--
--SSSSS---HHHHHHHT--
--SSTTS---HHHHHHHS--
--SSSSS---HHHHTTTT--
--SSSSS---HHHHHHHT--
--SSSSS---HHHHHHHS--
--SSSSS---HHHHHHHT--
--SSSSS---HHHHHHHS--
--SSSSS---HHHHHHHS--
--SSTTS---HHHHHHHT--
--SSSSS---HHHHHHHS--
--SSSSS---HHHHHHHT--
--SSSSS---HHHHHHHT--
--SSSSS---HHHHHHHS--
--SSTTS---HHHHTTTS--
--SSTTS---HHHHHHHS--
--SSSSS---HHHHTTTS--
--SSSSS---HHHHHHHS--
--SSTTS---HHHHHHHS--
--SSTTS---HHHHHHHS--
--SSSSS---HHHHTTTS--
--SSSSS---HHHHHHHS--
--SSTTS---HHHHHHHT--
--SSSSS---HHHHHHHS--
--SSTTS---HHHHHHHT--
--SSSSS---HHHHHHHS--
--SSTTS---HHHHHHHS--
--SSSSS---HHHHHHHS--
--SSSSS---HHHHHHHS--
--SSSSS---HHHHHHHT--
--SSTTS---HHHHHHHS--
--SSSSS---HHHHHHHS--
--SSSSS---HHHHHHHS--
--SSSSS---HHHHTTTS--
--SSSSS---HHHHHHHS--
-TTTTSS---HHHHHHHS--
--SSSSS---HHHHHHHS--
--SSSSS---HHHHHHHS--
--SSTTS---TTTHHHHS--
--SSTTS---HHHHHHH---
--SSSSS---HHHHHHHT--
--SSTTS---TTTGGGTT--
--SSSSS---HHHHTTTT--
--SSSSS---HHHHHHHT--
--SSSSS---HHHHHHHT--
--SSSSS---HHHHHHHS--
--SSSSS---HHHHHHHT--
--SSTTS---HHHHHHHT--
--SSSSS---HHHHHHHS--
--SSTTS---HHHHHHHT--
--SSSSS---HHHHHHHS--
--SSSSS---HHHHHHHS--
--SSSSS---HHHHHHHT--
--SSSSS---HHHHHHHT--
--SSTTS---HHHHHHHT--
--SSTTS---HHHHHHHT--
--SSTTS---HHHHHHHT--
--SSSSS---HHHHHHHT--
--SSSSS---HHHHHHHT--
--SSSSS---HHHHHHHT--
--SSSSS---HHHHHHHT--
--SSSSS---HHHHHHHT--
--SSSSS---HHHHTTTT--
--SSTTS---HHHHHHHT--
--SSSSS---HHHHTTTT--
--SSSSS---HHHHHHHT--
--SSSSS---HHHHHHHT--
--SSSSS---HHHHHHHT--
--SSSSS---HHHHHHHT--
--SSSSS---HHHHHHHT--
--SSSSS---HHHHHHHT--
--SSSSS---HHHHHHHT--
--SSTTS---HHHHHHHT--
--SSSSS---HHHHHHHT--
--SSTTS---HHHHHHHT--
--SSSSS---HHHHHHHT--
--SSSSS---HHHHHHHT--
--SSSSS---HHHHHHHS--
--SSSSS---HHHHHHHT--
--SSTTS---HHHHHHHS--
--SSSSS---HHHHHHHS--
--SSSSS---HHHHHHHT--
--SSSSS---HHHHHHHT--
--SSSSS---HHHHHHHT--
--SSSSS---HHHHHHHS--
--SSSSS---HHHHHHHT--
--SSSSS---HHHHHHHT--
--SSTTS---HHHHHHHS--
--SSSSS---HHHHTTTT--
--SSTTS---HHHHHHHT--
--SSTTS---HHHHHHHT--
--SSSSS---HHHHTTTT--
--SSSSS---HHHHHHHT--
--SSSSS---HHHHHHHT--
--SSSSS---HHHHHHHT--
--SSSSS---HHHHHHHT--
--SSTTS---HHHHHHHT--
--SSSSS---HHHHHHHT--
--SSSSS---HHHHHHHT--
--SSSSS---HHHHHHHT--
--SSSSS---HHHHHHHT--
--SSSSS---HHHHHHHT--
--SSSSS---HHHHHHHS--
--SSSSS---HHHHTTTS--
--SSSSS---HHHHHHHT--
--SSSSS---HHHHHHHS--
--SSSSS---HHHHHHHS--
--SSTTS---HHHHHHHS--
--SSSSS---HHHHHHHS--
--SSSSS---HHHHHHHS--
--SSTTS---HHHHHHHS--
--SSSSS---HHHHHHHT--
--SSSSS---HHHHHHHT--
--SSSSS---HHHHHHHT--
--SSSSS---HHHHHHHT--
--SSSSS---HHHHHHHT--
--SSSSS---HHHHHHHS--
--SSSSS---HHHHHHHT--
--SSSSS---GGGTTTTT--
--SSSSS---HHHHHHHT--
--SSSSS---HHHHHHHS--
--SSSSS---HHHHHHHS--
--SSSSS---HHHHHHHS--
--SSTTS---HHHHHHHT--
--SSSSS---HHHHHHHT--
--SSSSS---HHHHHHHT--
--SSSSS---HHHHHHHS--
--SSSSS---HHHHHHHS--
--SSSSS---HHHHHHHS--
--SSSSS---HHHHHHHS--
--SSSSS---HHHHHHTT--
--SSSSS---HHHHHHTT--
--SSSSS---HHHHHHHT--
--SSSSS---HHHHHHHS--
--SSSSS---HHHHHHHT--
--SSSSS---HHHHHHHT--
--SSTTS---HHHHHHHS--
--SSSSS---HHHHHHHT--
--SSSSS---HHHHHHHT--
--SSSSS---HHHHHHHT--
--SSSSS---HHHHHHHT--
--SSSSS---HHHHHHHT--
--SSSSS---HHHHHHHS--
--SSSSS---HHHHHHHS--
--SSSSS---HHHHHHHT--
--SSTTS---HHHHHHHS--
--SSSSS---HHHHHHHT--
--SSSSS---HHHHHHHT--
--SSSSS---HHHHHHHT--
--SSSSS---HHHHHHHT--
--SSSSS---HHHHHHHT--
--SSSSS---HHHHHHHT--
--SSSSS---HHHHHHHT--
--SSTTS---HHHHHHHS--
--SSSSS---HHHHHHHT--
--SSSSS---HHHHHHHS--
--SSTTS---HHHHHHHT--
--SSTTS---HHHHHHHT--
--SSSSS---HHHHHHHT--
--SSSSS---HHHHHHHT--
--SSSSS---HHHHTTTT--
--SSSSS---HHHHHHHT--
--SSSSS---HHHHHHHT--
--SSSSS---HHHHHHHT--
--SSSSS---HHHHHHHT--
--SSTTS---HHHHHHHT--
--SSTTS---HHHHHHHT--
--SSTTS---HHHHHHHT--
--SSSSS---HHHHHHHT--
--SSTTS---HHHHHHHT--
--SSSSS---HHHHHHHS--
--SSTTS---HHHHHHHT--
--SSSSS---HHHHHHHT--
--SSSSS---HHHHHHHT--
--SSSSS---HHHHHHHT--
--SSSSS---HHHHHHHT--
--SSSSS---HHHHHHHT--
--SSSSS---HHHHHHHT--
--SSTTS---HHHHHHHT--
--SSSSS---HHHHHHHT--
--SSSSS---HHHHHHHT--
--SSSSS---HHHHHHHT--
--SSSSS---HHHHHHHT--
--SSTTS---HHHHHHHT--
--SSSSS---HHHHHHHS--
--SSSSS---HHHHHHHT--
--SSSSS---HHHHHHHT--
--SSSSS---HHHHHHHT--
--SSSSS---HHHHHHHT--
--SSSSS---HHHHHHHT--
--SSSSS---HHHHHHHT--
--SSSSS---HHHHHHHT--
--SSSSS---HHHHTTTT--
--SSSSS---HHHHHHHT--
--SSSSS---HHHHHHHT--
--SSSSS---HHHHHHHT--
--SSSSS---HHHHHHHS--
--SSSSS---HHHHHHHT--
--SSSSS---HHHHHHHT--
--SSSSS---HHHHHHHT--
--SSSSS---HHHHHHHH--
--SSSSS---HHHHHHHT--
--SSSSS---HHHHHHHT--
--SSSSS---HHHHHHHT--
--SSTTS---HHHHHHHT--
--SSSSS---HHHHHHHT--
--SSSSS---HHHHHHHT--
--SSTTS---HHHHHHHS--
--SSSSS---HHHHTTTT--
--SSSSS---HHHHHHHT--
--SSSSS---HHHHHHHT--
--SSSSS---HHHHHHHT--
--SSSSS---HHHHHHHT--
--SSSSS---HHHHHHHT--
--SSSSS---HHHHHHHT--
--SSSSS---HHHHHHHT--
--SSTTS---HHHHHHHT--
--SSTTS---HHHHHHHT--
--SSSSS---HHHHHHHT--
--SSSSS---HHHHHHHT--
--SSSSS---HHHHHHHS--
--SSSSS---HHHHHHHS--
--SSSSS---HHHHHHHT--
--SSSSS---HHHHHHHT--
--SSTTS---HHHHHHHT--
--SSSSS---HHHHHHHT--
--SSSSS---HHHHHHHT--
--SSTTS---HHHHHHHS--
--SSSSS---HHHHHHHT--
--SSSSS---HHHHHHHT--
--SSSSS---HHHHTTTT--
--SSSSS---HHHHTTTT--
--SSSSS---HHHHTTTT--
--SSSSS---HHHHHTTT--
--SSTTS---HHHHHHHT--
--SSSSS---HHHHHTTT--
--SSSSS---HHHHHHHH--
--SSSSS---HHHHHHHH--
--SSSSS---HHHHHTTT--
--SSSSS---HHHHHHHH--
--SSSSS---HHHHHHTT--
--SSSSS---HHHHHHHH--
--SSTTS---HHHHHTTTT-
--SSTTS---HHHHHHHH--
--SSSSS---HHHHHHHHT-
--SSTTS---HHHHHTTTT-
--SSSSS---HHHHHTTT--
--SSSSS---HHHHHHTT--
--SSSSS---HHHHHHHHH-
--SSSSS---HHHHHHHHH-
--SSSSS---HHHHHHTTT-
--SSSSS---HHHHHHTT--
--SSTTS---HHHHHHHHH-
--SSSSS---HHHHHHTTT-
--SSTTS---HHHHGGGG--
--SSTTS---SGGGGGGT--
--SSSSS---GGGTGGGGT-
--SSSSS---GGGTGGGT--
--SSSSS---GGGTGGGT--
--SSSSS---HHHHGGGT--
--SSSSS---HHHHGGGT--
--SSSSS---HHHHHHHH--
--SSSSS---HHHHHHHH--
--SSSSS---HHHHGGGT--
--SSTTS---HHHHGGGS--
-TTTTSS---TTTSGGGT--
--SSSSS---TTTSHHHH--
--SSSSS---GGGSGGGT--
--SSTTS---GGGTGGGG--
--SSSSS---HHHHGGGS--
--SSSSS---HHHHGGGT--
--SSSSS---HHHHHHHH--
--SSTTS---HHHHHHHH--
--SSSSS---HHHHHTTT--
--SSSSS---HHHHHHHH--
--SSSSS---HHHHHTTTT-
--SSSSS---HHHHHHHH--
--SSSSS---HHHHHHHS--
--SSSSS---HHHHHHHH--
--SSSSS---HHHHHTTT--
--SSSSS---HHHHHHTT--
--SSSSS---HHHHHTTT--
--SSSSS---HHHHHTTT--
--SSTTS---HHHHHHTT--
--SSSSS---HHHHHHTT--
--SSSSS---HHHHHTTTT-
--SSSSS---HHHHHTTT--
--SSSSS---HHHHHHTTT-
--SSSSS---HHHHHHTT--
--SSSSS---HHHHHTTTT-
--SSTTS---HHHHHHHH--
--SSSSS---HHHHHHTT--
--SSTTS---HHHHHHTS--
--SSTTS---HHHHHHHHT-
--SSSSS---HHHHHHHHT-
--SSSSS---HHHHHHHHT-
--SSSSS---HHHHHHHHT-
--SSTTS---HHHHHHHHT-
--SSTTS---HHHHHHHHH-
--SSSSS---HHHHHHHTT-
--SSSSS---HHHHHHHH--
--SSSSS---HHHHHHHHT-
--SSSSS---HHHHHHHHH-
--SSSSS---HHHHHHHHT-
--SSSSS---HHHHHHHHH-
--SSSSS---HHHHHHHTT-
--SSSSS---HHHHHHHHH-
--SSSSS---HHHHHHHHT-
--SSTTS---HHHHHHHHH-
--SSTTS---HHHHHHHHT-
--SSSSS---HHHHHHHHH-
--SSTTS---HHHHHHHHT-
--SSTTS---HHHHHHHHH-
--SSSSS---HHHHHHHHH-
--SSSSS---HHHHHHHHH-
--SSSSS---HHHHHHHHH-
--SSSSS---HHHHHHHHH-
--SSSSS---HHHHHHHHT-
--SSSSS---HHHHHHHHH-
--SSSSS---HHHHHHHHH-
--SSTTS---HHHHHHHTT-
--SSTTS---HHHHHHHHH-
--SSSSS---HHHHHHHHT-
--SSTTS---HHHHHHHHH-
--SSSSS---HHHHHHHHT-
--SSSSS---HHHHHHHHH-
--SSSSS---HHHHHHHHH-
--SSSSS---HHHHHHHHH-
--SSSSS---HHHHHHHHH-
--SSSSS---HHHHHHHHH-
--SSSSS---HHHHHHHTT-
--SSSSS---HHHHHHHTT-
--SSSSS---HHHHHHHTT-
--SSSSS---HHHHHHHTT-
--SSTTS---HHHHHHHHH-
--SSSSS---HHHHHHHHH-
--SSSSS---HHHHHHHT--
--SSTTS---HHHHHHHHH-
--SSSSS---HHHHHHHHT-
--SSSSS---HHHHHHHHT-
--SSSSS---HHHHHHHHH-
--SSSSS---HHHHHHHHT-
--SSSSS---HHHHHHHHH-
--SSSSS---HHHHHHHHT-
--SSSSS---HHHHHHHHH-
--SSSSS---HHHHHHHTT-
--SSSSS---HHHHHHHTT-
--SSTTS---HHHHHHHHT-
--SSSSS---HHHHHHHHT-
--SSSSS---HHHHHHHHT-
--SSSSS---HHHHHHHHH-
--SSSSS---HHHHHHHHH-
--SSSSS---HHHHHHHHT-
--SSSSS---HHHHHHHTT-
--SSSSS---HHHHHHHHT-
--SSSSS---HHHHHHHHT-
--SSSSS---HHHHHHHH--
-TTTTSS---HHHHHHHHT-
--SSSSS---HHHHHHHHH-
--SSSSS---HHHHHHHHH-
--SSSSS---HHHHHHHHH-
--SSSSS---HHHHHHHHH-
--SSSSS---HHHHHHHHT-
--SSSSS---HHHHHHHHH-
--SSTTS---HHHHHHHTT-
--SSSSS---HHHHHHHHH-
--SSSSS---HHHHHHHHH-
--SSTTS---HHHHHHHHH-
--SSSSS---HHHHHHHHH-
--SSSSS---HHHHHHHHH-
--SSSSS---HHHHHHHH--
--SSSSS---HHHHHHHHH-
--SSSSS---HHHHHHHHT-
--SSSSS---HHHHHHHHT-
--SSTTS---HHHHHHHHH-
--SSSSS---HHHHHHHHT-
--SSSSS---HHHHHHHHH-
--SSSSS---HHHHHHHHH-
--SSSSS---HHHHHHHTT-
--SSSSS---HHHHHHHTT-
--SSSSS---HHHHHHHTT-
--SSSSS---HHHHHHHHH-
--SSTTS---HHHHHHHHH-
--SSTTS---HHHHHHHHH-
--SSSSS---HHHHHHHHH-
--SSSSS---HHHHHHHHH-
--SSSSS---HHHHHHHHH-
--SSSSS---HHHHHHHHH-
--SSSSS---HHHHHHHHH-
-TTTTSS---HHHHHHHHH-
--SSSSS---HHHHHHHHH-
--SSSSS---HHHHHHHHH-
--SSSSS---HHHHHHHHH-
--SSSSS---HHHHHHHHH-
--SSSSS---HHHHHHHHH-
--SSSSS---HHHHHHHHH-
--SSSSS---HHHHHHHHH-
-TTTTSS---HHHHHHHHH-
--SSSSS---HHHHHHHHH-
--SSSS----HHHHHHHHT-
--SSSS----HHHHHHHT--
--SSSS----HHHHHHHH--
--SSSS----HHHHHHHT--
--SSTT----HHHHHHHH--
--SSTT----HHHHHHHHH-
--SSTT----HHHHHHHTT-
--SSTT----HHHHHHHTT-
--SSTT----HHHHHHHTT-
--SSTT----HHHHHHHHH-
--SSTT----HHHHHHHHH-
--SSSS----HHHHHHHHH-
--SSSSS---HHHHHHHH--
--SSSSS---HHHHHHHHH-
--SSSSS---HHHHHHHHH-
--SSSSS---HHHHHHHHH-
-TTTTSS---HHHHHHHHH-
--SSTTS---HHHHHHHHH-
--SSSSS---HHHHHHHHH-
--SSSSS---HHHHHHHHH-
--SSSSS---HHHHHHHT--
-TTTTTS---HHHHHHHHH-
--SSTTS---HHHHHHHHH-
--SSTTS---HHHHHHHTT-
--SSTTS---HHHHHHHHH-
-TTTTSS---HHHHHHHTT-
--SSTTS---HHHHHHHHH-
--SSTTS---HHHHHHHHT-
--SSSS----HHHHHHHHT-
--SSSSS---HHHHHHHHT-
--SSTT----HHHHHHHHH-
--SSTT----HHHHHHHHH-
--SSTTS---HHHHHHHHT-
--SSSSS---HHHHHHHHT-
--SSTTS---HHHHHHHH--
--SSTTS---HHHHHHHTT-
--SSSSS---HHHHHHHTT-
--SSTTS---HHHHHHHHT-
--SSSSS---HHHHHHTT--
--SSSSS---HHHHHHHTT-
--SSTTS---HHHHHHHHT-
--SSTTS---HHHHHHHHT-
--SSSSS---HHHHHHHHH-
--SSTTS---HHHHHHHHT-
--SSSSS---HHHHHHHH--
--SSTTS---HHHHHHHHH-
--SSTTS---HHHHHHHHH-
--SSTTS---HHHHHHHHH-
--SSSSS---HHHHHHHHH-
--SSTTS---HHHHHHHHH-
--SSSSS---HHHHHHHHT-
--SSTTS---HHHHHHHH--
--SSSSS---HHHHHHHHT-
--SSTTS---HHHHHHHHT-
--SSTTS---HHHHHHHHH-
--SSTTS---HHHHHHHHT-
--SSTTS---HHHHHHHHH-
--SSSSS---HHHHHHHHH-
--SSSSS---HHHHHHHTT-
--SSSSS---HHHHHHHHH-
--SSSSS---HHHHHHHHH-
--SSTTS---HHHHHHHHH-
--SSTTS---HHHHHHHHH-
--SSTTS---HHHHHHHTT-
--SSTTS---HHHHHHHHH-
--SSTTS---HHHHHHHTT-
--SSSSS---HHHHHHHHT-
--SSSSS---HHHHHHHTT-
--SSSSS---HHHHHHTTT-
--SSTTS---HHHHHHHHH-
--SSSSS---HHHHHHHHH-
--SSTTS---HHHHHHHHH-
--SSSSS---HHHHHHHTT-
--SSTTS---HHHHHHHHH-
--SSTTS---HHHHHHHTT-
--SSTTS---HHHHHHHHH-
--SSSSS---HHHHHHHHH-
--SSTTS---HHHHHHHHH-
--SSTTS---HHHHHHHTT-
--SSTTS---HHHHHHHTT-
--SSTT----HHHHHHHTT-
--SSTTS---HHHHHHTTT-
--SSTTS---HHHHHHHHH-
--SSTTS---HHHHHHHTT-
--SSSSS---HHHHHHHHH-
--TTTSS---HHHHHHHHH-
--SSTTS---HHHHHHHHH-
--SSTTS---HHHHHHHTT-
--SSSSS---HHHHHHHHH-
--SSSSS---HHHHHHHHH-
--SSTTS---HHHHHHHHH-
--SSSSS---HHHHHHHHH-
--SSTTS---HHHHHHHHH-
--SSTTS---HHHHHHHHH-
--SSTTS---HHHHHHTTT-
--SSSSS---HHHHHHHHH-
--SSSSS---HHHHHHHH--
--SSSSS---HHHHHHHTT-
--SSSSS---HHHHHHHHH-
--SSTTS---HHHHHHHHH-
--SSSSS---HHHHHHHHH-
--SSSSS---HHHHHHHTT-
--SSSSS---HHHHHHHHH-
--SSTTS---HHHHHHHHH-
--SSSSS---HHHHHHHHH-
--SSTTS---HHHHHHTTT-
--SSSSS---HHHHHHHTT-
--SSTTS---HHHHHHHHH-
--SSTTS---HHHHHHHHH-
--SSTTS---HHHHHHHHH-
--SSTTS---HHHHHHHHH-
--SSTTS---HHHHHHHHH-
--SSTTS---HHHHHHHHH-
--SSSS----HHHHHHHHH-
--SSSSS---HHHHHHHHH-
--SSSSS---HHHHHHHHH-
--SSTTS---HHHHHHHHH-
--SSTTS---HHHHHHHHT-
--SSSSS---HHHHHHHH--
--SSTTS---HHHHHHHHH-
--SSSSS---HHHHHHHHT-
--SSSSS---HHHHHHHHH-
--SSTTS---HHHHHHHHH-
--SSTTS---HHHHHHHHH-
--SSSSS---HHHHHHHHH-
--SSTTS---HHHHHHHHT-
--SSTTS---HHHHHHHHH-
--SSSSS---HHHHHHHHH-
--SSTTS---HHHHHHHHH-
--SSTTS---HHHHHHHHH-
--SSTTS---HHHHHHHHH-
--SSTT----HHHHHHHHH-
--SSTTS---HHHHHHHHH-
--SSTTS---HHHHHHHHH-
--SSSSS---HHHHHHHTT-
--SSSSS---HHHHHHHT--
--SSSSS---HHHHHHHTT-
--SSSSS---HHHHHHHHH-
--SSTTS---HHHHHHTTT-
--SSTTS---HHHHHHHHH-
--SSTTS---HHHHHHHHH-
--SSSSS---HHHHHHHHH-
--SSTTS---HHHHHHHHH-
--SSSSS---HHHHHHHTT-
--SSTTS---HHHHHHHHH-
--SSSSS---HHHHHHHHH-
--SSSSS---HHHHHHHHH-
--SSSSS---HHHHHHHHH-
--SSSSS---HHHHHHTTT-
--SSSSS---HHHHHHHHT-
--SSTTS---HHHHHHHHH-
--SSTTS---HHHHHHHHH-
--SSTTS---HHHHHHHHH-
--SSTTS---HHHHHHHHH-
-TTTSSS---HHHHHHHHH-
--SSTTS---HHHHHHHHH-
--SSSSS---HHHHHHHHH-
--SSTTS---HHHHHHHHH-
--SSTTS---HHHHHHHHH-
--SSTTS---HHHHHHHHH-
--SSTTS---HHHHHHTTT-
--SSTTS---HHHHHHHHT-
--SSTTS---HHHHHHHTT-
--SSTTS---HHHHHHHHT-
--SSTTS---HHHHHHHHT-
--SSTT----HHHHHHHTT-
--SSTTS---HHHHHHHTT-
--SSTTS---HHHHHHHHT-
--SSSSS---HHHHHHHHH-
--SSTTS---HHHHHHHHH-
--SSTTS---HHHHHHHHT-
--SSSSS---HHHHHHHHT-
--SSSSS---HHHHHHHT--
--SSTTS---HHHHHHHHT-
--SSTTS---HHHHHHHHT-
--SSSSS---HHHHHHHH--
--SSTTS---HHHHHHHHT-
--SSSSS---HHHHHHHHH-
--SSTTS---HHHHHHHHH-
--SSTTS---HHHHHHHHH-
--SSTTS---HHHHHHHHT-
--SSTTS---HHHHHHHHH-
--SSSSS---HHHHHHHHH-
--SSTTS---HHHHHHHHH-
--SSSSS---HHHHHHHHH-
--SSTTS---HHHHHHHHH-
--SSTTS---HHHHHHHHT-
--SSSSS---HHHHHHHHH-
--SSTTS---HHHHHHHHT-
--SSTTS---HHHHHHHTT-
--SSTTS---HHHHHHHHH-
--SSTTS---HHHHHHHHT-
--SSSSS---HHHHHHHTT-
--SSTTS---HHHHHHHHH-
--SSSSS---HHHHHHHHH-
--SSSSS---HHHHHHHHH-
--SSTTS---HHHHHHHTT-
--SSTTS---HHHHHHHTT-
--SSTTS---HHHHHHHHH-
--SSSSS---HHHHHHHH--
--SSSSS---HHHHHHHHT-
--SSSSS---HHHHHHHHH-
--SSSSS---HHHHHHHHT-
--SSTTS---HHHHHHHHH-
--SSSSS---HHHHHHHHT-
--SSTTS---HHHHHHHTT-
--SSTTS---HHHHHHHTT-
--SSTTS---HHHHHHHHH-
--SSTTS---HHHHHHHHH-
--SSTTS---HHHHHHHHH-
--SSSSS---HHHHHHHHH-
--SSSSS---HHHHHHHHH-
--SSSSS---HHHHHHHTT-
--SSTTS---HHHHHHHHH-
--SSSSS---HHHHHHHHH-
--SSTTS---HHHHHHHHH-
--SSTTS---HHHHHHHHH-
--SSTTS---HHHHHHHHH-
--SSTTS---HHHHHHHHH-
--SSSSS---HHHHHHHHH-
--SSTTS---HHHHHHHHH-
--SSSSS---TTHHHHHHH-
--SSTTS---HHHHHHHHH-
--SSSSS---HHHHHHHTT-
--SSSSS---HHHHHHHHH-
--SSSSS---HHHHHHHHH-
--SSTTS---HHHHHHHHH-
--SSTTS---HHHHHHHHH-
--SSSSS---HHHHHHHHH-
--SSSSS---HHHHHHHTT-
--SSSSS---HHHHHHHHH-
--SSSSS---HHHHHHHHH-
--SSSSS---HHHHHHHHH-
--SSSSS---HHHHHHHHH-
--SSTTS---HHHHHHHHH-
--SSSS----HHHHHHHHH-
--SSSSS---HHHHHHHHH-
--SSSSS---HHHHHHHHH-
--SSSSS---HHHHHHHHH-
--SSSSS---HHHHHHHHH-
--SSSS----HHHHHHHHH-
--SSSSS---HHHHHHHTT-
--SSSSS---HHHHHHTTT-
--SSSSS---HHHHHHHTT-
--SSSSS---HHHHHHHHH-
--SSSSS---HHHHHHHHH-
--SSTTS---HHHHHHHTT-
--SSTTS---HHHHHHHHH-
--SSSSS---HHHHHHHTT-
--SSSSS---HHHHHHHHH-
--SSSSS---HHHHHHHHH-
--SSSSS---HHHHHHHHH-
--SSTTS---HHHHHHHHH-
--SSSSS---HHHHHHHHH-
--SSSSS---HHHHHHHHH-
--SSTTS---HHHHHHHHH-
--SSTTS---HHHHHHHHT-
--SSTTS---HHHHHHHHT-
--SSSSS---HHHHHHHHT-
--SSTTS---HHHHHHHHT-
--SSTTS---HHHHHHHHT-
--SSSSS---HHHHHHHH--
--SSSSS---HHHHHHHHH-
--SSSSS---HHHHHHHHT-
--SSTTS---HHHHHHHHH-
--SSTTS---HHHHHHHH--
--SSSSS---HHHHHHHH--
--SSTTS---HHHHHHHH--
--SSSSS---HHHHHHHTT-
--SSSSS---HHHHHHHTT-
--SSSSS---HHHHHHHHT-
--SSSSS---HHHHHHHHH-
--SSSSS---HHHHHHHH--
--SSTTS---HHHHHHHH--
--SSTTS---HHHHHHHH--
--SSSSS---HHHHHHHH--
--SSSSS---HHHHHHHHT-
--SSSSS---HHHHHHHH--
--SSSSS---HHHHHHHHH-
--SSSSS---HHHHHHHHH-
--SSSSS---HHHHHHHT--
--SSSSS---HHHHHHHHH-
--SSSSS---HHHHHHHTT-
--SSSSS---HHHHHHHHH-
--SSSSS---HHHHHHHHH-
--SSSSS---HHHHHHHTT-
--SSSSS---HHHHHHHHT-
--SSSSS---HHHHHHHHT-
--SSSSS---HHHHHHHHH-
--SSSSS---HHHHHHHHH-
--SSSSS---HHHHHHTTT-
--SSSSS---HHHHHHHTT-
--SSSS----HHHHHHHH--
--SSSSS---HHHHHHHTT-
--SSTT----HHHHHHTTT-
--SSSSS---HHHHHHHTT-
--SSSSS---HHHHHHHHT-
--SSSSS---HHHHHHHT--
--SSSSS---HHHHHHHTT-
--SSSSS---HHHHHHHHT-
--SSSSS---HHHHHHHH--
--SSTTS---HHHHHHHHH-
--SSTTS---HHHHHHHHH-
--SSTTS---HHHHHHHTT-
--SSTTS---HHHHHHHTT-
--SSTTS---HHHHHHHTT-
--SSSSS---HHHHHHTTT-
--SSTTS---HHHHHHHTT-
--SSSSS---HHHHHHHTT-
--SSSSS---HHHHHHHHH-
--SSSSS---HHHHHHHTT-
--SSSSS---HHHHHHHTT-
--SSTTS---HHHHHHHTT-
--SSTT----HHHHHHHHH-
--SSSSS---HHHHHHHH--
--SSSS----HHHHHHHT--
--SSSSS---HHHHHHHHH-
--SSSSS---HHHHHHHHH-
--SSSSS---HHHHHHHHH-
--SSTTS---HHHHHHHH--
--SSTT----HHHHHHHTT-
--SSSSS---HHHHHHTTT-
-TTTSSS---HHHHHHHTT-
-TTTSS----HHHHHHHHH-
-TTTSS----HHHHHHHTT-
-TTTSSS---HHHHHHHHH-
-TTSSS----HHHHHHHH--
--SSSSS---HHHHHHHH--
--SSSS----HHHHHHHH--
--SSSS----HHHHHHHT--
-TTSSSS---HHHHHHHTT-
-TTSSS----HHHHHHHH--
-TTSSS----HHHHHHTTT-
-GGGSS----HHHHHHHHH-
--STTS----HHHHHHTT--
--STTS----HHHHHHHTT-
--SSSS----HHHHHHHHH-
--STTS----HHHHHHHHT-
-TTTTS----HHHHHHHHH-
--SSSS----HHHHHHHHH-
--STTS----HHHHHHHTT-
--STTS----HHHHHHHHH-
--STTS----HHHHHHHHH-
--SSSS----HHHHHHHHT-
--SSSS----HHHHHHHHT-
-TTTSS----HHHHHHHHH-
--SSSS----HHHHHHHT--
--SSSS----HHHHHHHHH-
--STTS----HHHHHHHHH-
--SSSS----HHHHHHHTT-
--STTS----HHHHHHHH--
--STTS----HHHHHHHTT-
--SSSS----HHHHHHHHT-
--STTS----HHHHHHHHH-
--SSSS----HHHHHHHTT-
--SSSS----HHHHHHHH--
--STTS----HHHHHHHTT-
--STTS----HHHHHHHTT-
--SSTT----HHHHHHTTT-
--STTS----HHHHHHHH--
--STTS----HHHHHHHH--
--STTT----HHHHHHHH--
--SSSS----HHHHHHHT--
--SSTT----HHHHHHTTT-
--STTTS---HHHHHHHH--
--SSSS----HHHHHHTT--
--STTS----HHHHHHHHH-
--SSSSS---HHHHHHHHH-
--STTSS---HHHHHHHHH-
--SSSSS---HHHHHHHTT-
--SSSSS---HHHHHHTT--
--SSSSS---HHHHHHHTT-
--SSSSS---HHHHHHHTT-
--SSSSS---HHHHHHHHH-
--SSSSS---HHHHHHHHH-
--SSSSS---HHHHHHHTT-
--SSTTS---HHHHHHHHH-
--SSSSS---HHHHHHHTT-
--STTSS---HHHHHHHTT-
---SSSS---HHHHHHHTT-
--SSSSS---HHHHHHHHH-
--SSTTS---HHHHHHHTT-
--SSSSS---HHHHHHHTT-
--SSSSS---HHHHHHTT--
--SSSSS---HHHHHHTT--
--SSSS----HHHHHHTTT-
--STTSS---HHHHHHHHH-
--SSSSS---HHHHHHHHH-
--SSSS----HHHHHHTTT-
-TTTSS----HHHHHHHTT-
-TTTSS----HHHHHHTTT-
-TTTSS----HHHHHHHTT-
-TTSSS----HHHHHHHTT-
-TTTSS----HHHHHHHTT-
-TTTTT----HHHHHHHHT-
-TTSSS----HHHHHHHTT-
-GGGSS----HHHHHHHHH-
-TTTTT----HHHHHHHTT-
-TTTSS----TTTHHHHTT-
-TTSSSS---TTTHHHHTT-
-TTSSS----HHHHHHHHH-
-TTSSS--S-HHHHHHTTT-
-TTTSS----HHHHHHHTT-
-GGGTS----HHHHHHHHH-
-GGGTS----HHHHHHTT--
-GGGTS----HHHHHHHT--
-TTTTTS---HHHHHHHTT-
-TTTTTS---HHHHHHHTT-
-TTSSS----HHHHHHHH--
-TTSSS----HHHHHHHTT-
-TTSSS----HHHHHHHHH-
-TTTSS----HHHHHHHTT-
-TTSSS----HHHHHHHHH-
--SSSS----HHHHHHHH--
--S-TT----HHHHHHHT--
--S-TT----HHHHHHHTT-
--S-SS----HHHHHHHHT-
--S-TT----HHHHHHHTT-
--SSSS----HHHHHHHHT-
--SSSSS---HHHHHHHTT-
--SSSSS---HHHHHHHHT-
--SSSSS---HHHHHHHHT-
--S--SS---HHHHHHHT--
--S-SSS---HHHHHHTT--
--S-SSS---HHHHHHHTT-
--S-SS----HHHHHHHH--
--S-TTS---HHHHHHHT--
--S-TT----HHHHHHHTT-
--S-SSS---HHHHHHHTT-
--S-SSS---HHHHHHHHH-
--S-SSS---HHHHHHHHH-
--S-SSS---HHHHHHHTT-
--S-SSS---HHHHHHHH--
--S-SS----HHHHHHHH--
--S-SSS---HHHHHHHHH-
--S-SSS---HHHHHHHHH-
--S-TTS---HHHHHHHHT-
--S-TT----HHHHHHHTT-
--S-TTS---HHHHHHHHH-
--S-TT----HHHHHHHT--
--S-SS----HHHHHHTTT-
--SSSSS---HHHHHHHTT-
--SSTT----HHHHHHHTT-
--SSSSS---HHHHHHHT--
--SSSSS---HHHHHHHHT-
--SSSSS---HHHHHHHTT-
--SSSSS---HHHHHHHH--
--SSSSS---HHHHHHHHH-
--SSSSS---HHHHHHHHH-
--SSSSS---HHHHHHHHT-
--SSSSSS--HHHHHHHHT-
--SSSSS---HHHHHHHTT-
--SSSSS---HHHHHHHTT-
--SSSSS---HHHHHHHH--
--SSSSS---HHHHHHHHT-
--SSSSS---HHHHHHHHT-
--SSSSS---HHHHHHHHT-
--SSSSS---HHHHHHHHH-
--SSSS-SS-HHHHHHHHT-
--SSSS-SS-HHHHHHHHH-
--SSSS-SS-HHHHHHHTT-
--SSSS-SS-HHHHHHHHH-
--S-SS-SS-HHHHHHHHH-
--STTS-SS-HHHHHHHHH-
--SSSS-SS-HHHHHHHHH-
--SSTT-SS-HHHHHHHTT-
--SSSS-SS-HHHHHHHHH-
--S-SS-SS-HHHHHHHHH-
--S-SS-SS-HHHHHHHHH-
--S-SS-SS-HHHHHHHHH-
--S-SS-SS-HHHHHHHHH-
--S-TT--S-HHHHHHHTT-
--SSSS-SS-HHHHHHHHH-
--SSSS-SS-HHHHHHHHT-
--SSSSSSS-HHHHHHHHH-
--SSSS-SS-HHHHHHHHT-
--SSSS-SS-HHHHHHHHT-
--S-TT-SS-HHHHHHHHH-
--S-SS-SS-HHHHHHHHH-
--SGGGSSS-HHHHHHHHH-
--SSTT-SS-HHHHHHHHH-
--SSTT-SS-HHHHHHTTT-
--S-SS----HHHHHHTTT-
--S-TT--S-HHHHHHHTT-
--SSTT----HHHHHHHTT-
--SSTT----HHHHHHHT--
--SSSS--S-HHHHHHHH--
--S-TT--S-HHHHHHHHH-
--S-TT----HHHHHHTTT-
--S-TT----HHHHHHHTT-
--S-SS----HHHHHHTTT-
--S-SS-S--HHHHHHHTT-
--SSSS----HHHHHHHHH-
--S-TT-SS-HHHHHHHHH-
--S-SS----HHHHHHHTT-
--S-SS----HHHHHHHTT-
--S-TT----HHHHHTTS--
--S-TT----HHHHHTTS--
--S-TT----HHHHHTTS--
--S-SS----HHHHHTTS--
--S-TT----HHHHHTTTT-
--S-SS----HHHHHHHS--
--SSSSS---HHHHHTTTT-
--S--SS---HHHHHTTTT-
--S--SS---HHHHHTTS--
--SSSSS---HHHHHTTT--
--SSTTS---HHHHHHHH--
--SSSSS---HHHHHTTTT-
--SSSSS---HHHHHTTTT-
--SSSSS---HHHHHTTTT-
--SSTT----HHHHHTTTT-
--SSSSS---HHHHHTTS--
--SSSSS---HHHHTTTS--
--SSSSS---HHHHTTTS--
--SSSSS---HHHHTTTS--
--SSSSS---HHHHHTTTT-
--S-TTS---HHHHTTTS--
--TTSSS---HHHHHHHTT-
--SSSSS---HHHHHTTS--
--SSSSS---TTTGGGTS--
--SSSSS---HHHHTTTTT-
--SSSSS---HHHHTTTS--
--SSSSS---HHHHHHHS--
--SSSSS---HHHHTTTS--
--SSSSS---HHHHHHHS--
--SSSSS---HHHHHTTTT-
--SSSSS---HHHHHHHTT-
--S-SSS---HHHHHTTTT-
--S-SSS---HHHHHHHTT-
--S-SSS---HHHHTTTTT-
-TT-SSS---HHHHTTTTT-
--SSSSS---HHHHTTTS--
---SSSS---HHHHTTTS--
---SSSS---HHHHHTTTT-
----SSS---HHHHTTTTT-
--S-TTS---HHHHTTTTT-
----SSS---HHHHTTTTT-
--TTTTS---HHHHTTTS--
----SSS---HHHHHTTTT-
----SSS---HHHHHTTTT-
-TTSSSS---HHHHTTTS--
--SSSSS---HHHHTTTTT-
--SSSSS---HHHHHHHTT-
--SSSSS---HHHHTTTTT-
--SSSSS---HHHHHHHS--
--SSSSS---HHHHTTTS--
-TTSSSS---TTTHHHHTT-
--SSSSS---TTGGGTTS--
--SSTTS---HHHHHTTS--
--TTSSS---HHHHHHHHT-
--SSSSS---HHHHHTTTT-
--SSSSS---HHHHHHHS--
--SSSSS---HHHHHTTTT-
--TTSSS---HHHHHTTTT-
--SSSSS---HHHHHHHS--
--SSTTS---HHHHTTTS--
--SSSSS---HHHHHTTS--
--SSSSS---HHHHTTTS--
--S-SSS---HHHHTTTT--
-TT-SSS---HHHHTTTTT-
--TTTTS---HHHHHHHT--
-GGGSSS---HHHHHHHS--
--SSSSS---HHHHHHHT--
-TTSSSS---HHHHHHHS--
-TT-TTS---HHHHHHHS--
-TT-TT----HHHHHHHS--
-TT-SS----HHHHHHHTT-
-TTSSS----HHHHHHHS--
--S-SSS---HHHHHHHS--
--SSSSS---HHHHHHHT--
-TTSSSS---HHHHHHHS--
--SSSSS---HHHHHHHS--
--SSSSS---HHHHHHHTT-
-TTSSSS---HHHHHHHS--
--SSSSS---HHHHHHHT--
--S-SSS---HHHHHHHTT-
--SSSSS---HHHHTTTTT-
-TT-TTS---HHHHHHHS--
-TT-TTS---HHHHTTTS--
-TTSTTS---HHHHTTTTT-
--S-SSS---HHHHHHHTT-
--S-SSS---HHHHTTTTT-
-TT-SSS---HHHHHTTTT-
--S-TTS---HHHHHTTTT-
--S-TTS---HHHHHTTTT-
-TTSSSS---HHHHTTTTT-
--SSTT----HHHHHTTTT-
--SSSSS---HHHHTTTS--
--STTSS---HHHHHTTTT-
--S-SSS---HHHHTTTTT-
--S-SSS---HHHHHTTTT-
-TT-TT----HHHHTTTTT-
-GGGTT----HHHHHTTTT-
-TT-TT----HHHHTTTTT-
--SSSSS---HHHHHTTTT-
--TTSSS---HHHHHTTTT-
-TT-SS----HHHHHHHTT-
-TT-SSS---HHHHHHHTT-
--S-SSS---HHHHTTTTT-
-TTSSSS---HHHHHTTTT-
-TT-SSS---HHHHTTTS--
-TT-SSS---HHHHTTTTT-
--S-SSS---HHHHTTTTT-
--SSSSS---HHHHTTTTT-
--SSSSS---GGGGGGTTT-
--SSSSS---HHHHTTTTT-
--SSSSS---HHHHTTTS--
--S-SSS---HHHHTTTS--
--SSSSS---HHHHTTTS--
--SSSSS---HHHHHHHTT-
--SSSSS---HHHHTTTTT-
--SSSSS---HHHHTTTS--
---SSSS---HHHHTTTS--
---SSS----HHHHTTTS--
---SSS----HHHHTTTS--
--TTSSS---HHHHTTTS--
---SSSS---HHHHHTTTT-
--SSSSS---HHHHTTTS--
----SSS---HHHHHHHH--
----SSS---HHHHHTTT--
--SSSSS---HHHHHHHH--
--SSSSS---HHHHTTTTT-
----TTS---HHHHHTTT--
--SSSSS---HHHHHHHHH-
--S-TTS---HHHHHHHT--
--TTTTS---HHHHHHHT--
--TTSSS---HHHHHHHTT-
--S-SSS---HHHHHHHH--
--S-SSS---HHHHHHHH--
--SSSSS---HHHHHTTS--
----SSS---HHHHHHHH--
--S-SSS---HHHHHHHT--
--SSSSS---HHHHHHHH--
--SSSSS---HHHHHHHS--
--S-SSS---HHHHHHTT--
--TTSSS---HHHHHHHT--
--TTSSS---HHHHHHHT--
----SSS---HHHHHHHT--
----SSS---HHHHHTTS--
----TTS---HHHHHHTT--
----SSS---HHHHHHTT--
--SSSSS---HHHHHHHS--
--S-SSS---HHHHHHTT--
--SSSSS---TTHHHHTS--
--SSSSS---HHHHHHTT--
--SSTTS---HHHHHHHT--
--SSSSS---HHHHHHHT--
--SSSSS---HHHHHHHT--
--SSSSS---HHHHHHTT--
--SSSSS---HHHHHHTT--
--SSTTS---HHHHHHTT--
--SSSSS---HHHHHHHH--
--SSSSS---HHHHHHHH--
--SSSSS---HHHHHHTT--
-TTSSSS---HHHHHHTT--
-TTSSSS---HHHHHGGG--
-TTSSSS---HHHHHHHH--
-TTSSSS---HHHHHHTT--
-TTSSSS---HHHHHTTS--
-TTSSSS---HHHHHTTT--
-TTSSSS---HHHHHHTT--
-TTSSSS---HHHHHHHT--
-TTSSSS---HHHHHHHH--
-TTSSSS---HHHHHHTT--
-TTSSSS---HHHHHHTS--
-TTTSSS---HHHHHHTT--
-TTSSSS---HHHHHHHH--
-TTSSSS---HHHHHHHH--
-TTSSSS---HHHHHHHT--
-TTSSSS---HHHHHHHT--
-TTTSSS---HHHHHHTT--
-TTTTTS---HHHHHHHH--
-TTSSSS---HHHHHHHH--
-TTSSSS---HHHHHHHTT-
-TTSSSS---HHHHHHHH--
-TTSSSS---HHHHHHHTT-
-TTSSSS---HHHHHHHHH-
--SSSSS---HHHHHHTT--
-TTSSSS---HHHHHHHTT-
-TTSSSS---HHHHHHHHT-
--SSSSS---HHHHHHHHH-
-TTSSSS---HHHHHHHTT-
-TTSSSS---HHHHHHHHH-
-TTSSSS---HHHHHHHHH-
-TTSSSS---HHHHHHHTT-
-TTTTTS---HHHHHHHHH-
-TT--SS---HHHHHHHHH-
-TTSSSS---HHHHHHHTT-
-TTSSSS---HHHHHHHTT-
-GGGSSS---HHHHHHHHH-
-HHHHTS---HHHHHHHHH-
-GGGSSS---HHHHHHHTT-
-GGGSSS---HHHHHHHHH-
-GGGSSS---HHHHHHHTT-
-GGGTSS---HHHHHHHTT-
-GGGSSS---HHHHHHHHH-
-GGGTSS---HHHHHHHTT-
--TTSSS---HHHHHHHHH-
--STTSS---HHHHHHHHH-
--GGGSS---HHHHHHHTT-
-TTSSSS---HHHHHHHTT-
-TTSSSS---HHHHHHHH--
--TTSSS---HHHHHHHHH-
-GGGGGS---HHHHHHHHH-
-TTSSSS---HHHHHHHHH-
--TTSSS---HHHHHHHT--
-GGGSSS---HHHHHHHHH-
-GGGSSS---HHHHHHHHH-
-TTSTTS---HHHHHHHHH-
-GGGSSS---HHHHHHHHH-
-TTTTTS---HHHHHHHHH-
-TTTSSS---HHHHHHHHH-
-HHHHSS---HHHHHHHHT-
-GGGTSS---HHHHHHHHH-
-GGGTSS---HHHHHHHHH-
--TTTSS---HHHHHHHHT-
--TTTSS---HHHHHHHHH-
-HHHHTS---HHHHHHHHH-
-TTTTTS---HHHHHHHHH-
--TTSSS---HHHHHHHHH-
-TTTSSS---HHHHHHHHH-
-TTTTTS---HHHHHHHTT-
-TTTSSS---HHHHHHHHT-
-TTTSSS---HHHHHHHHH-
-TTTSSS---HHHHHHHHH-
-TTTSSS---HHHHHHHTT-
-TTTSSS---HHHHHHHHH-
-TTTSSS---HHHHHHHTT-
-TTTSSS---HHHHHHHHH-
-TTTSSS---HHHHHHHHH-
-TTTSSS---HHHHHHHHH-
-TTTTSS---HHHHHHHHT-
-TTTTSS---HHHHHHHHH-
--SSSSS---HHHHHHHHH-
--SSSSS---HHHHHHHHH-
--SSSSS---HHHHHHHHH-
--SSSSS---HHHHHHHHH-
--SSSSS---HHHHHHHTT-
--SSSSS---HHHHHHHHH-
--SSSSS---HHHHHHHTT-
--STTSS---HHHHHHHH--
--SSSSS---HHHHHHHHT-
--STTSS---HHHHHHHHH-
--SS-SS---HHHHHHHHT-
--SSSSS---HHHHHHHHH-
--STTSS---HHHHHHHHH-
--SSSSS---HHHHHHHHT-
--SSSSS---HHHHHHHH--
-TTTSSS---HHHHHHHH--
-TTTSSS---HHHHHHHHH-
-TTTSSS---HHHHHHHHH-
--SS-SS---HHHHHHHH--
-TTS-SS---HHHHHHTT--
--S--SS---HHHHHHHHT-
--SS-SS---HHHHHHHTT-
-TTT------HHHHHHHHT-
-TTT--S---HHHHHHHTT-
-TTT------HHHHHHHH--
-TTT------HHHHHHHTT-
-TTT--S---HHHHHHHHH-
-TTT-SS---HHHHHHHHH-
-TTT-SS---HHHHHHTT--
-TTT-SS---HHHHHHHTT-
-TTT-SS---HHHHHHHTT-
-TTT--S---HHHHHHHTT-
-TTT-SS---HHHHHHHHH-
-TTT-SS---HHHHHHHTT-
-TTT-SS---HHHHHHHTT-
-TTT-SS---HHHHHHHHT-
-TTS-SS---HHHHHHHHT-
--SS-SS---HHHHHHHHT-
--SS-SS---HHHHHHHH--
--SS-SS---HHHHHHHH--
-TTT--S---HHHHHHHHT-
-TTT--S---HHHHHHHH--
-TTT--S---HHHHHHHHH-
-TTT-SS---HHHHHHHHH-
-TTT-SS---HHHHHHHHH-
-TTT-SS---HHHHHHHHT-
-TTT--S---HHHHHHHHT-
-TTT--S---HHHHHHHHH-
-TTT--S---HHHHHHHHH-
-TTT-SS---HHHHHHHHH-
-TTT--S---HHHHHHHTT-
--SS--S---HHHHHHHTT-
--SS--S---HHHHHHHH--
--SS--S---HHHHHHHHH-
--SS--S---HHHHHHHTT-
--TT-SS---HHHHHHHT--
--TT-SS---HHHHHHHH--
--TT-SS---HHHHHHHHT-
--TT--S---HHHHHHHHT-
--SS-SS---HHHHHHHHH-
--SS--S---HHHHHHHHH-
--TT--S---HHHHHHHHH-
--TT-SS---HHHHHHHHH-
--SS--S---HHHHHHHHH-
--TT-SS---HHHHHHHHH-
--TT--S---HHHHHHHHH-
--TT-SS---HHHHHHHHH-
--TT--S---HHHHHHHHH-
--SS--S---HHHHHHHHT-
--TT-SS---HHHHHHHTT-
--TT--S---HHHHHHHTT-
-TTT--S---HHHHHHHHH-
-TTT--S---HHHHHHHHH-
-TTT--S---HHHHHHHTT-
-GGG--S---HHHHHHHTT-
-TTT--S---HHHHHHHTT-
-GGG--S---HHHHHHHTT-
-TTT--S---HHHHHHHHT-
-TTT--S---HHHHHHHTT-
-TTT--S---HHHHHHHHT-
-GGG-SS---HHHHHHHTT-
-TTT-SS---HHHHHHHHH-
--SS-SS---HHHHHHHTT-
--S---S---HHHHHHHTT-
--S--S----HHHHHHHHH-
--S--SS---HHHHHHHHH-
--S--S----HHHHHHHTT-
--SS--S---HHHHHHHTT-
--S--SS---HHHHHHHTT-
--S--S----HHHHHHHHH-
--S--SS---HHHHHHHHH-
--S---S---HHHHHHHHH-
--S--SS---HHHHHHHTT-
--S--SS---HHHHHHHHH-
--S---S---HHHHHHHHH-
--S--SS---HHHHHHHHH-
-TT--SS---HHHHHHHHH-
-TT---S---HHHHHHHTT-
--S---S---HHHHHHHTT-
-TT--SS---HHHHHHHHH-
-TT--SS---HHHHHHHHH-
-TTSSS----HHHHHHHHH-
--S--S----HHHHHHHHH-
--S---S---HHHHHHHHH-
--S--SS---HHHHHHHHH-
-TT--S----HHHHHHHHT-
--SS-S----HHHHHHHHH-
--SSSS----HHHHHHHHH-
--SSSS----HHHHHHHHT-
--S--SS---HHHHHHHHT-
--SSSSS---HHHHHHHTT-
-TT-SS----SHHHHHHHT-
--S-SS----HHHHHHHHH-
-TT--S----HHHHHHHTT-
-TT-SS----HHHHHHHHT-
-TT--SS---HHHHHHHHH-
-TT-SS----HHHHHHHHH-
--S-TTS---HHHHHHHHH-
-TT-SSS---HHHHHHHHH-
-TT-SSS---HHHHHHHHH-
--S-SSS---HHHHHHTTT-
-TT-SSS---HHHHHHHHH-
--S-TTS---HHHHHHHHH-
--SSTTS---HHHHHHHHH-
--S-TTS---HHHHHHHHH-
--S-SSS---HHHHHHHHH-
--S-SSS---HHHHHHTTT-
--S-SSS---HHHHHHHHH-
-TT-SSS---HHHHHHHHH-
-TT-SSS---HHHHHHHH--
-TT-SSS---HHHHHHHHH-
-TT-SSS---HHHHHHHH--
-TT-SSS---HHHHHHHH--
-TT-SSS---HHHHHHHHH-
-TT-SSS---HHHHHHHTT-
-TT-SSS---HHHHHHHTT-
--S-SSS---HHHHHHHHH-
--S-SSS---HHHHHHHHH-
--S-SSS---HHHHHHHHH-
--S-SSS---HHHHHHHH--
--S-S-S---HHHHHHTT--
--S-SS----HHHHHHHHH-
--S-TTS---HHHHHHHHH-
--S-SS----HHHHHHHHH-
--S-TTS---HHHHHHHHH-
--S-TTS---HHHHHHHHH-
--S-TTS---HHHHHHHHH-
--SSSS----HHHHHHHHH-
--S-SSS---HHHHHHHTT-
--S-TTS---HHHHHHHTT-
--S-SS----HHHHHHHHH-
--S-SS----HHHHHHHHT-
--S-TTS---HHHHHHHTT-
--S-TTS---HHHHHHTT--
--SSTT----HHHHHHTT--
--SSTT----HHHHHHTT--
--SSTT----HHHHHHTS--
--SSSS----HHHHHHTT--
--S-TTS---HHHHHHTS--
--S-SSS---HHHHHHTS--
--SSS-----HHHHHHH---
--SSS-S---HHHHHHTT--
--S-S-S---HHHHHHHT--
--S-SSS---HHHHHHHTT-
-TT-SSS---HHHHHHH---
-TT-SSS---HHHHHHHH--
--S-SSS---HHHHHHHH--
--S--SS---HHHHHHHT--
-TT--SS---HHHHHHHH--
-TT--SS---HHHHHHHT--
-TT--SS---HHHHHTTS--
-TT-SSS---HHHHHHHH--
-TT-SSS---HHHHHHHH--
-TT--SS---HHHHHHHH--
-TT--SS---HHHHHHHH--
-TT--SS---HHHHHHHH--
--S--SS---HHHHHHHH--
--S--SS---HHHHHHHH--
-TT--SS---HHHHHHTT--
-TT--SS---HHHHHHHH--
-TT--SS---HHHHHHHH--
-TT--SS---HHHHHHTT--
-TT--SS---HHHHHHHH--
-TT--SS---HHHHHHHH--
-TT--SS---HHHHHHHH--
-TT--SS---HHHHHHTT--
-TT-SSS---HHHHHHTT--
-TT-SSS---HHHHHHHH--
-GGGTTS---HHHHHHHH--
--S-TTS---HHHHHHHH--
-TT-TTS---HHHHHHTT--
-TT-TTS---HHHHHHHH--
-TT-TTS---HHHHHHHH--
-TT-TTS---HHHHHHTT--
-TTSTTS---HHHHHHHH--
-TT-TTS---HHHHHTTT--
-TT-TTS---HHHHHHTT--
--S-TTS---HHHHHHTT--
-TT-TTS---HHHHHHHH--
-TT-TTS---HHHHHHHT--
-TT-TTS---TTHHHHTT--
-TTSTTS---HHHHTGGG--
-TT-TTS---HHHHHHTT--
-TT-TTS---HHHHHHTT--
-GGGTTS---HHHHHHHH--
-TTSTTS---HHHHHHTT--
-TTTTTS---HHHHHGGG--
-TT-TTS---HHHHHHTT--
--S-TTS---HHHHHHTT--
--S-TTS---HHHHHHT---
--S-SSS---HHHHHHTT--
--S-SSS---HHHHHHHT--
--S-SSS---HHHHHTTS--
--S-TTS---HHHHHHTT--
--S--SS---HHHHHHTT--
--S-TTS---HHHHHHHH--
--S-SSS---HHHHHHHH--
--S--SS---HHHHHHTT--
--S-SSS---HHHHHTTT--
--S--SS---HHHHHHHT--
--S-SS----HHHHHHTT--
--S-SSS---HHHHHTTT--
--S-TTS---HHHHHHHH--
--SSSSS---HHHHHHHH--
--S-SSS---HHHHHHHH--
-TTSTTS---HHHHHHHH--
--SSSSS---HHHHHHTS--
--SSTTS---HHHHHHHH--
-TTSTTS---HHHHHHTT--
--TTTTS---HHHHHHHT--
--SSTTS---HHHHHHTT--
--S-SSS---HHHHHHHS--
--S-SSS---HHHHHHTT--
--S-SSS---HHHHHHTT--
--S-SSS---HHHHHHTT--
--S-SSS---HHHHHHTT--
--S-SSS---HHHHHHTT--
--S-SSSS--HHHHHHTT--
--S-SSS---HHHHHHTT--
--S-SSS---HHHHHHHHT-
--S-SSS---HHHHHHHHT-
--S-SSS---HHHHHHHHT-
--SSSSS---HHHHHHHHT-
-TT-SSS---HHHHHHHT--
-TT-SSS---HHHHHHHH--
--S-SSS---HHHHHTTS--
--SSSSS---HHHHHHHHT-
--S-SSS---HHHHHHHTT-
--S-SSS---HHHHHHHHT-
-TT-SSS---HHHHHHHT--
-TT-SSS---HHHHHHHTT-
-TT-SSS---HHHHHHHH--
-TT-SSS---HHHHHHHT--
--S-SSS---HHHHHHHTT-
--S-SSS---HHHHHHHHT-
--S-SSS---HHHHHHHHT-
--S-SSS---HHHHHHHTT-
--SSSSS---HHHHHHHTT-
--S-SSS---HHHHHHHHH-
--S-SSS---HHHHHHHTT-
--S-SSS---HHHHHHHTT-
--S--SSS--HHHHHHHTT-
--S-SSS---HHHHHHHHT-
--S-SSS---HHHHHHHHH-
--S-SSS---HHHHHHHHH-
--S-SSS---HHHHHHHHT-
--S-SSS---HHHHHHHHT-
--S-SSS---HHHHHHHHH-
--S-SSS---HHHHHHHHH-
--S-SSS---HHHHHHHHH-
--S-SSS---HHHHHHHHT-
--S-SSS---HHHHHHHHH-
--S-SSS---HHHHHHHHT-
--S-SSS---HHHHHHHHH-
--S-SSS---HHHHHHHHH-
--S-SSS---HHHHHHHHH-
-TT-SSS---HHHHHHHHH-
-TT-SSS---HHHHHHHHH-
--S-SSS---HHHHHHHHH-
--S-SSS---HHHHHHHHH-
--S-SSS---HHHHHHHHH-
--S-SSS---HHHHHHHHH-
--S-SSS---HHHHHHHHH-
--S-SSS---HHHHHHHHH-
--S-SSS---HHHHHHHHH-
--S-SSS---HHHHHHHHH-
-TT-SSS---HHHHHHHHH-
-TT-SSS---HHHHHHHHH-
--S-SSS---HHHHHHHHH-
--S-SSS---HHHHHHHHH-
--S-SSS---HHHHHHHTT-
--S-SSS---HHHHHHHTT-
--S-SSS---HHHHHHHHH-
--S-SSS---HHHHHHHTT-
--S-SSS---HHHHHHHTT-
--S-SSS---HHHHHHHHT-
-TT-SSS---HHHHHHHTT-
-TT-TTS---HHHHHHHHH-
--S-TTS---HHHHHHHHH-
--SSSSS---HHHHHHHTT-
-TT-SSS---HHHHHHHT--
--SSSSS---HHHHHHHHT-
--S-TTS---HHHHHHHTT-
--SSTTS---HHHHHHHTT-
--S-SSS---HHHHHHHHH-
-TT--SS---HHHHHHHHH-
--S--SSS--HHHHHHHHT-
--S-SSS---HHHHHHHHH-
-TT-SSS---HHHHHHHHH-
--SSTTS---HHHHHHHHH-
-TTSTTS---HHHHHHHHH-
--SSSSS---HHHHHHHHH-
--SGGGS---HHHHHHHHT-
--TTTTS---HHHHHHHHH-
--TTTTS---HHHHHHHTT-
--SSTTS---HHHHHHHHT-
--TTSSS---HHHHHHHHH-
--TTTTS---HHHHHHHHH-
--TTTTS---HHHHHHHH--
--TTTTS---HHHHHHHTT-
--TTTTS---HHHHHHHTT-
--SSTTS---HHHHHHHT--
--TTTTS---HHHHHHHH--
--TTTTS---HHHHHHTT--
--TTTTS---HHHHHHHH--
--TTTTS---HHHHHHHH--
--SSSSS---HHHHHHHH--
--SSTTS---HHHHHHHT--
--S-SSS---HHHHHHHT--
--TTSSS---HHHHHHTT--
--SSTTS---HHHHHHTT--
--TTTTS---HHHHHHTT--
--SSTTS---HHHHHTTT--
--TTTTS---HHHHHHTT--
--TTTTS---HHHHHHTT--
--TTSSS---HHHHHHTT--
--TTTTS---HHHHHHTT--
--TTSSS---HHHHHHHS--
--S-SSS---HHHHHHT---
--S-SSS---HHHHHHHH--
--S-SSS---HHHHHHTT--
--S-SSS---HHHHHHHT--
--S-SSS---HHHHHHHS--
--S-SSS---HHHHHHTT--
--S-SSS---HHHHHHHH--
--S-SSS---HHHHHHHT--
--S-SSS---HHHHHHHS--
--S-SSS---HHHHHHT---
--S-SSS---HHHHHHTT--
--S-SSS---HHHHHHTT--
--S-SSS---HHHHHHHT--
--S-SSS---HHHHHHTT--
--S-SSS---HHHHHHTT--
--S-SSS---HHHHHHHS--
--S-SSS---HHHHHHHT--
--S-SSS---HHHHHHHT--
--S-SSS---HHHHHHHS--
--S-SSS---HHHHHHHS--
--S-SSS---HHHHHHT---
--S-SSS---HHHHHHHS--
--S-SSS---HHHHHHT---
--S-SSS---HHHHHHTT--
--S-SSS---HHHHHHH---
--S-SSS---HHHHHHTT--
--S-SSS---HHHHHHTT--
--S-SSS---HHHHHHTT--
--S-SSS---HHHHHHTS--
--S-SSS---HHHHHHHH--
--S-SSS---HHHHHHHH--
--S-SSS---HHHHHTTS--
--S-SSS---HHHHHHHS--
--S-SSS---HHHHHTTS--
--S-SSS---HHHHHHHH--
--S-SSS---HHHHHHHT--
--S-SSS---HHHHHHHS--
--S-SSS---HHHHHHH---
--S-SSS---HHHHHHTT--
--S-SSS---HHHHHHHS--
--S-SSS---HHHHHTTS--
--S-SSS---HHHHHHH---
--S-SSS---HHHHHHH---
--S-SSS---HHHHHHH---
--S-SSS---HHHHTTT---
--SSSSS---HHHHTTTS--
--S-SSS---HHHHHHH---
--SSSSS---HHHHHTT---
--SSSSS---HHHHTTT---
--SSSSS---HHHHHTTS--
--TTSSS---HHHHHHH---
--S-SSS---HHHHHHH---
--SSSSS---HHHHHTT---
--S-SSS---HHHHHTT---
--SSSSS---HHHHHTT---
--SSTTTT--HHHHHHHS--
--S-SSS---HHHHHHHS--
--S-SSS---HHHHHTTS--
--S-SSS---HHHHHHHS--
--S-SSS---HHHHHHHS--
--S-SSS---HHHHHHHS--
--S-SSS---HHHHHHTT--
--S-SSS---HHHHHHHH--
--S--SSS--HHHHHHHH--
--S--SSS--HHHHHHHH--
--S--SSS--HHHHHHHH--
--S--SS---HHHHHHHS--
-TT-TTS---HHHHHHTT--
-TT-TTS---HHHHHHTT--
--TTTTS---HHHHHTTS--
--S-SSS---HHHHHHHT--
--S-SSS---TTHHHHTT--
--S-SSS---HHHHHHHH--
--S-SSS---HHHHHHTT--
--SSSSS---HHHHHHTT--
--S-SSS---HHHHHHHT--
--SSSSS---HHHHHHTT--
--SSSSS---HHHHHHTS--
--SSSSS---HHHHHHTT--
--SSSSS---HHHHHHHH--
--SSSSS---HHHHHHHT--
--S-SSS---HHHHHHHH--
--SSSSS---HHHHHHHHT-
--STTSS---HHHHHHHHH-
-TT-TTS---HHHHHHTTT-
-TT-SSS---HHHHHHHTT-
--S-SSS---HHHHHHHHH-
--S-SSS---HHHHHHHTT-
-TT-SSS---HHHHHHHHH-
-TT-SSS---HHHHHHHTT-
-TT-SSS---HHHHHHHHH-
-TT-SSS---HHHHHHHHH-
-TTSTTS---HHHHHHHTT-
-TT-SSS---HHHHHHHHH-
-GGGTTS---HHHHHHHHH-
-GGGTTS---HHHHHHHHH-
-GGGSSS---HHHHHHHHH-
-TTSSSS---HHHHHHHHH-
-TT-TTS---HHHHHHHHT-
-GGGTTS---HHHHHHTT--
-TT-TTS---HHHHHHHHT-
-GGGTTS---HHHHHHHHT-
-TT-TTS---HHHHHHHH--
-TT-TTS---HHHHHHHHT-
-TT-TTS---HHHHHHHH--
-TT-TTS---HHHHHHHT--
-TT-TTS---HHHHHHTT--
-GGGSSS---HHHHHHHHT-
-TT-SSS---HHHHHHGGG-
-TT-SSS---HHHHHHHTT-
-TTTSSS---HHHHHHHTT-
-TTTTTS---HHHHHHHHH-
-TT-TTS---HHHHHHHHH-
-TT-SSS---TTHHHHHHH-
-TTTTTS---HHHHHHHHH-
-TT-TTS---HHHHHHHHH-
-TT-TTS---HHHHHHHHH-
-TT-TTS---HHHHHHHHH-
-TT-TTS---HHHHHHHHH-
-TT-TTS---HHHHHHHHH-
-TT-TTS---HHHHHHHHH-
-TT-TTS---HHHHHHHHH-
-TTTTTS---HHHHHHHHH-
-TT-SSS---HHHHHHHHT-
-GGGTTS---HHHHHHHHT-
-TT-TTS---HHHHHHHTT-
-TT-TTS---HHHHHHHHH-
-TT-TTS---HHHHHHHHH-
-TT-TTS---HHHHHHTTT-
-TT-TTS---HHHHHHHHH-
-TT-TTS---HHHHHHHTT-
-TT-TTS---HHHHHHHTT-
-TT-TTS---HHHHHHHTT-
-TTTTTS---HHHHHHHHH-
-TTTTTS---HHHHHHHHT-
-TT-SSS---HHHHHHHHH-
--S-SSS---HHHHHHHHH-
-TT-SSS---HHHHHHHTT-
-GGGTTS---HHHHHHHHH-
-TT-TTS---HHHHHHHHT-
-TT-TTS---HHHHHHHHH-
-TT-TTS---HHHHHHHH--
--S-SSS---HHHHHHHHH-
--S-SSS---HHHHHHHTT-
--S-SSS---HHHHHHHHH-
--S-SSS---HHHHHHHTT-
--S-SSS---HHHHHHHHT-
--S-TTS---HHHHHHHTT-
--S-SSS---HHHHHHHTT-
--S-SSS---HHHHHHHH--
--S-SSS---HHHHHHHHT-
-TT-SSS---HHHHHHHTT-
--S-SSS---HHHHHHHHH-
--S-SSS---HHHHHHHTT-
--S-SSS---HHHHHHHTT-
--S-SSS---HHHHHHHH--
-TT-SSS---HHHHHHHHH-
--S-SSS---HHHHHHHTT-
-TT-SSS---HHHHHHHHH-
-TT-TTS---HHHHHHHHH-
-TT-SSS---HHHHHHHTT-
-TTTSSS---HHHHHHTT--
-TTTTTS---HHHHHHHTT-
--S-SSS---HHHHHHHHT-
-TT-SSS---HHHHHHHHT-
-TTTTTS---HHHHHHHHH-
--S-TTS---HHHHHHHHH-
-TT-TTS---HHHHHHHHT-
-TT-SSS---HHHHHHHHH-
--S-TTS---HHHHHHHTT-
-TT-TTS---HHHHHHHTT-
-TT-SSS---HHHHHHHTT-
--S-TTS---HHHHHHHHH-
-TT-SSS---HHHHHHHHH-
-TT-SSS---TTHHHHHHH-
----TT----HHHHHHHHT-
----SSS---HHHHHHHTT-
-TT-SSS---HHHHHHHTT-
-TT-TTS---HHHHHHHTT-
-TT-SSS---HHHHHHHHH-
-TT-TTS---TTHHHHTTT-
-TT-TTS---TTHHHHTTT-
-TTTTTS---HHHHHHHHH-
-TT-SSS---HHHHTTTTT-
--S-SSS---HHHHHHHHH-
-TT-SSS---HHHHHHTTT-
-TTTTTS---HHHHHHHHH-
-TT-TTSS--HHHHHHHHH-
-TTSTTSS--HHHHHHHTT-
-TTTTTSS--HHHHHHHHH-
-TT--SS---HHHHHHHTT-
-TT-TTS---HHHHHHHHH-
--S-TTS---HHHHHHTTT-
-TT-TTS---HHHHHHHHH-
-TT-TTS---HHHHHHHHT-
-TT-TTS---HHHHHHHH--
-TT-SSS---HHHHHHHH--
-TT-TTS---HHHHHHHHH-
-TTSTTS---HHHHHHHHH-
-TT-TTS---HHHHHHHHT-
-TT-TTS---HHHHHHHHT-
-TT-TTS---HHHHHHHTT-
--S--SS---HHHHHHHHT-
-GGGTTS---HHHHHHHHH-
-TT-TTS---HHHHHHHTT-
-TT-TTS---HHHHHHHHH-
-TT-TTS---HHHHHHHHH-
-TTSTTS---HHHHHHHHH-
-TT--SS---HHHHHHHHH-
-TT-TTS---HHHHHHHHT-
-TT-TTS---HHHHHHHH--
-TT--SS---HHHHHHHHH-
-TT-TTS---HHHHHHHHH-
-TT-TTS---HHHHHHHHH-
-TT-TTS---HHHHHHHHT-
-TT-TTS---HHHHHHHHH-
-TT-TTS---HHHHHHHHH-
-TT-TTS---HHHHHHHHH-
-TT-TTS---HHHHHHHTT-
--S--SS---HHHHGGGGT-
-TT-TTS---HHHHHHHTT-
-TTSTTS---HHHHHHHHH-
-TT-TTS---HHHHHHHHH-
-TT-TTS---HHHHHHHHH-
-TT-TT----HHHHHHHHH-
-GGGTTS---HHHHHHHHH-
--SSTTS---HHHHHHHHH-
--S-TTS---HHHHHHHTT-
--S-TTS---HHHHHHHHH-
-TTTTTS---HHHHHHHHH-
-TTTTTS---HHHHHHHHH-
--S--SS---HHHHHHHHH-
--S-SSS---HHHHHHHHH-
--S-SSS---HHHHHHHHH-
--S-TTS---HHHHHHHHH-
--S--SS---HHHHHHHHH-
--S--SS---HHHHHHHHH-
--S--SS---HHHHHHHHT-
--S--SS---HHHHHHHHH-
--S--SS---HHHHHHHHH-
--S--SS---HHHHHHHTT-
--SS-SS---HHHHHHHHH-
--S--SS---HHHHHHHHT-
--SS-SS---HHHHHHHHH-
--S--SS---HHHHHHHHH-
--S--SS---HHHHHHHHH-
--S-SSS---HHHHHHTTT-
--S--SS---HHHHHHHHH-
--S--SS---HHHHHHHHH-
--S--SS---HHHHHHHHT-
--S-SSS---HHHHHHHHT-
--S--SS---HHHHHHHHH-
--S-TTS---HHHHHHHTT-
--S--SS---HHHHHHHHH-
--SS-S----HHHHHHHTT-
--S--SS---HHHHHHHHH-
-----SS---HHHHHHHH--
-----SS---HHHHHHHHH-
--S--SS---HHHHHHHTT-
-----SS---HHHHHHHH--
-----SS---HHHHHHHTT-
--S--SS---HHHHHHHHT-
--S--SS---HHHHHHHH--
--S--SS---HHHHHHHH--
--S--SS---HHHHHHHH--
--SS-SS---HHHHHHHHT-
--SS-SS---HHHHHHHH--
--SS-SS---HHHHHHHH--
--S--SS---HHHHHHHH--
--S--SS---HHHHHHHTT-
--S--SS---HHHHHHHHH-
--S--SS---HHHHHHHH--
--S--SS---HHHHHHHT--
--S--SS---HHHHHHHTT-
--S--SS---HHHHHHHHT-
--S--SS---HHHHHHHH--
--S--SS---HHHHHHHH--
--SS-SS---HHHHHHHHH-
-TT--SS---HHHHHHHHH-
--S--SS---HHHHHHHTT-
-----SS---HHHHHHHTT-
--S--SS---HHHHHHHHH-
--S--SS---HHHHHHHHH-
--S--SS---HHHHHHHTT-
--S--SS---HHHHHHHTT-
--S--SS---HHHHHHHTT-
--S--SS---HHHHHHHHH-
--S-TTS---HHHHHHHTT-
--SSTTS---HHHHHHHTT-
--S-TTS---HHHHHHHTT-
--TTTTS---HHHHHHHTT-
--S-TTS---HHHHHHHTT-
--SSTTS---HHHHHHHTT-
--TT-SS---HHHHHHHHH-
--S-TTS---HHHHHHHHH-
-GGGTTS---HHHHHHHHH-
--S-SSS---HHHHHHHTT-
--S--SS---TTTHHHHTT-
--SS-SS---HHHHHHHHH-
--SS-SS---HHHHHHHHH-
--SSTTS---HHHHHHHHH-
--S--SS---HHHHHHHHT-
--S-SSS---HHHHHHHTT-
--S--SS---HHHHHHHH--
--TTTTS---SHHHHHHHT-
--TTTTS---HHHHHHHTT-
--S--SS---HHHHHHHTT-
--S-SSS---HHHHHHHHT-
--S--SS---HHHHHHHH--
--S--SS---HHHHHHHH--
--S--SS---HHHHHHHH--
--S--SS---HHHHHHHH--
--S-TTS---HHHHHHHH--
--TTTTS---HHHHHHHHH-
--S-TTS---HHHHHHHH--
--SSTTS---HHHHHHHH--
--S--SS---HHHHHHHH--
--TT-SS---HHHHHHHH--
--S--SS---HHHHHHTT--
--TT-SS---HHHHHHTT--
--S-TTS---HHHHHHTT--
--S-TTS---HHHHHHTS--
--S-TTS---HHHHHHTT--
--S--SS---HHHHHHTT--
-TT--SS---HHHHHHTT--
--S-TTS---HHHHHHTT--
--SSTTS---HHHHHHTT--
--S-TTS---HHHHHHTT--
--S-SSS---HHHHHHTT--
--TTTTS---HHHHHHTT--
--TTTTS---HHHHTS-S--
--TTTTS---HHHHTS-S--
--SSTTS---HHHHTT-S--
--TTTTS---TTGGGS-S--
--TTTTS---HHHHTTTT--
-GGGTTS---TTTTTTTT--
-GGGTTS---HHHHTT-S--
--TTTTS---HHHHTT-S--
--TTTTS---HHHHTTTT--
--TTTTS---HHHHHHTT--
--TTTTS---HHHHHT-S--
--TTSSS---HHHHTTTT--
----TTS---HHHHTTTT--
--S-TTS---HHHHTTTT--
--S-TTS---HHHHHHTT--
--S-TTS---HHHHHHTT--
--TTTTS---TTHHHHTT--
--TTTTS---HHHHHHTT--
--TTTTS---HHHHHHTS--
--TTTTS---HHHHHTTS--
--SSTTS---HHHHHGGG--
--TTTTS---HHHHTTTS--
--SSTTS---HHHHHHHT--
--TTSSS---HHHHHHTT--
--SSTTS---HHHHHHTS--
--TTTTS---HHHHHHTS--
--TTTTS---HHHHHHTT--
--SSTTS---HHHHHHTT--
--TTTTS---HHHHHHTT--
--TTTTS---HHHHHHTT--
--TTTTS---HHHHHTTS--
--TTTTS---HHHHHHT---
--TTSSS---HHHHHH----
--TTTTS---HHHHHTS---
--SSTTS---HHHHHH----
--TTSSS---HHHHHHHT--
--TTTTS---HHHHHHHT--
--TTTTS---HHHHHTTS--
--TTTTS---HHHHHHTS--
--TTTTS---HHHHHHTT--
--SSTTS---HHHHHHTT--
--SSTTS---HHHHGGG---
--TTTTS---HHHHHTTS--
--SSTTS---HHHHHTTS--
--SSTTS---HHHHHHTS--
--TTTTS---HHHHHHTT--
--TTTTS---HHHHHHHT--
--TTTTS---HHHHHHTT--
--TTTTS---HHHHHHTT--
--TTTTS---HHHHHHTT--
--TTTTS---HHHHHHTT--
--TTTTS---TTHHHHTT--
--TTTTS---HHHHHHTT--
--TTTTS---HHHHHHTT--
--TTTTS---HHHHHHHH--
--TTTTS---HHHHHHTT--
--TTTTS---HHHHHHHH--
--SSTTS---HHHHHHHH--
--TTTTS---HHHHHHHH--
--TTTTS---HHHHHHHH--
--TTTTS---HHHHHHHT--
--TTTTS---HHHHHHHH--
--TTTTS---HHHHHHHT--
--TTTTS---HHHHHHHT--
--TTTTS---HHHHHHTT--
--TTTTS---HHHHHHTT--
--TTTTS---HHHHHHT---
--TTTTS---HHHHHHTT--
--TT-SS---HHHHHHHT--
--S-TTS---HHHHHHHT--
----TTS---HHHHHHHT--
--S-TTS---HHHHHGGG--
--S-TTS---HHHHHHHT--
--S-TTS---HHHHHHTT--
--S-TTS---HHHHHHHT--
--S-TTS---HHHHHHTT--
--S-TTS---HHHHHHHT--
--TTTTS---HHHHHHTT--
--TTSSS---HHHHHHHT--
--S-SSS---HHHHHHTT--
--S--SS---HHHHHHHH--
-----SS---HHHHHHHTT-
----SSS---HHHHHHHH--
--S--SS---HHHHHHHH--
-----SS---HHHHHHHH--
----SSS---HHHHHHHH--
-----SS---HHHHHHHH--
----SSS---HHHHHHHH--
--S-SSS---HHHHHHHH--
--S--SS---HHHHHHHH--
--S-SSS---HHHHHHHH--
----SSS---HHHHHHHH--
--S-TTS---HHHHHHHH--
--TTSSS---HHHHHHHH--
--SSTTS---HHHHHHHH--
--S-TTS---HHHHHHHH--
--S-TTS---HHHHHHTT--
----TTS---HHHHHHTT--
--S-TTS---HHHHHHHH--
--S--SS---HHHHHHHH--
--TTTTS---HHHHHHTT--
--S-TTS---HHHHHHHH--
----SSS---HHHHHHHHT-
----SSS---HHHHHHHT--
--S-TTS---HHHHHHHH--
----TTS---HHHHHHHH--
--S-TTS---HHHHHHHS--
--S-TTS---HHHHHHHH--
--S-TTS---HHHHHHHH--
----TTS---HHHHHHHH--
--S-TTS---HHHHHHHH--
--S-TTS---HHHHHHHH--
--S-TTS---HHHHHHHH--
--S-TTS---HHHHHHHH--
--S-TTS---HHHHHHHH--
--S-TTS---HHHHHHHH--
----TTS---HHHHHHHTT-
--S-TTS---HHHHHHHT--
----TTS---HHHHHHHH--
--S-TTS---HHHHHHHH--
--SSTTS---HHHHHHHH--
--S-TTS---HHHHHHHH--
--S-TTS---HHHHHHHH--
----TTS---HHHHHHHH--
----SSS---HHHHHHHH--
----TTS---HHHHHHHH--
----TTS---HHHHHHHH--
--S-TTS---HHHHHHTT--
-----SS---HHHHHHTT--
----TTS---HHHHHHTT--
----TTS---HHHHHHTT--
----TTS---HHHHHHTT--
----SSS---HHHHHHHH--
-----SS---HHHHHHTT--
----TTS---HHHHHHHH--
-----SS---HHHHHHHH--
--S-TTS---HHHHHHHH--
----TTS---HHHHHTTT--
----TTS---HHHHTTTS--
----TTS---HHHHHHHH--
----TTS---HHHHHTTT--
----TTS---HHHHHHTT--
----TTS---HHHHHTTT--
----TTS---HHHHHHTT--
----TTS---HHHHHHTT--
----TTS---HHHHHHTT--
----TTS---HHHHHHTT--
----TTS---HHHHHHTT--
----TTS---HHHHHHTT--
----TTS---HHHHHHTT--
----TTS---HHHHHHTT--
----TTS---HHHHHHTT--
----TTS---HHHHHHTT--
----TTS---HHHHHHHH--
--S-TTS---HHHHHHTT--
--S-TTS---HHHHHHTT--
----TTS---HHHHHHTT--
----TTS---HHHHHHHH--
----TTS---HHHHHHTT--
----TTS---HHHHHHHH--
----TTS---HHHHHTTT--
----TTS---HHHHHHTT--
--S-TTS---HHHHHHHS--
----TTS---HHHHHHHH--
----TTS---HHHHHHHH--
----TTS---HHHHHTTS--
----SSS---HHHHHHHH--
----SSS---HHHHHTSS--
----SSS---HHHHHTTS--
-----SS---HHHHHTTT--
-----SS---HHHHHTTT--
-----SS---HHHHHHHH--
----TTS---HHHHHHHH--
----TTS---HHHHHHHH--
-----SS---HHHHHHHH--
-----SS---HHHHHHHH--
----SSS---HHHHHTTT--
----SSS---HHHHHHHH--
----SSS---HHHHHHTT--
----TTS---HHHHHHHH--
----SS----HHHHHHTT--
----TTS---HHHHHHTT--
----TTS---HHHHHHHH--
----TTS---HHHHHHHH--
----TTS---HHHHHHHH--
----TTS---HHHHHHHT--
--S-TTS---HHHHHHHH--
----TTS---HHHHHHHH--
--S-TTS---HHHHHHHH--
--S-TTS---HHHHHHHH--
----TT----HHHHHHHH--
----TTS---HHHHHHTT--
----TTS---HHHHHHHH--
----TT----HHHHHHHH--
----TTS---HHHHHHHH--
----TTS---HHHHHHHH--
----TTS---HHHHHHTT--
--TTTTS---HHHHHTTT--
----SSS---HHHHHHTT--
----SSS---HHHHHHTT--
----SSS---HHHHHHTT--
----SSS---HHHHHHTT--
--SSTT----HHHHHHHH--
----TT----HHHHHHTT--
-----SS---HHHHHHHH--
----SSS---HHHHHHTT--
----SS----HHHHHTTT--
----SSS---HHHHHTTT--
----SSS---HHHHHHHH--
--S-SSS---HHHHHTTT--
----SSS---HHHHHHTT--
--S-TTS---HHHHHHTT--
--S-SSS---HHHHHHHH--
--S-SSS---HHHHHHTT--
----SSS---HHHHHHTT--
----SSS---HHHHHHHH--
----SSS---HHHHHHHH--
-----SS---HHHHHHTT--
-----SS---HHHHHTTT--
-----SS---HHHHHHTT--
----SSS---HHHHHHTT--
--S-SSS---HHHHHHTT--
--S-SSS---HHHHHTTT--
--S-SSS---HHHHHHHH--
----SSS---HHHHHHTT--
--S-SSS---HHHHHHHH--
--S-SSS---HHHHHHHH--
--S-SSS---HHHHHHHH--
--S-SSS---HHHHHHHH--
--S-SSS---HHHHHTTT--
--S-SSS---HHHHHHHH--
--S-SSS---HHHHTTTS--
--S-SSS---HHHHHHHH--
--S-SSS---HHHHHHTT--
--S-SSS---HHHHHTTT--
--S-SSS---HHHHHTTT--
--S-SSS---HHHHHHTT--
--S-SSS---HHHHHHHH--
--S-SSS---HHHHTTTT--
--S-SSS---HHHHHTTT--
--S--SS---HHHHHHHH--
--S-SSS---HHHHHHHH--
--S-SSS---HHHHTTTT--
--SSSSS---HHHHTTTT--
--SSSSS---HHHHHHHT--
--S-SSS---HHHHHHHS--
--S-SSS---HHHHTTTS--
--S-SSS---HHHHHHHT--
--S-SSS---HHHHTTTS--
--S-SSS---HHHHTTTS--
--S-SSS---HHHHHTTS--
--S--SS---HHHHTTTS--
--S-SSS---HHHHTTTT--
--S-SSS---HHHHHTTS--
--S-SSS---HHHHTTTS--
--S-SSS---HHHHHTTS--
--SSSSS---HHHHHHHT--
--S-SSS---HHHHHHHT--
--S-SSS---HHHHTTTT--
--S-SSS---HHHHHHHT--
--S-SSS---HHHHHHHT--
--S-SSS---HHHHHHHT--
--S-SSS---HHHHHTTT--
--S-SSS---HHHHHHHT--
--S-SSS---HHHHHHHT--
--S-SSS---HHHHHHHT--
--S-SSS---HHHHTTTT--
--S-SSS---HHHHHHHT--
--S-SSS---HHHHHHHT--
--S--SS---HHHHHHHT--
--S-SSS---HHHHHTTTT-
--S-SSS---HHHHTTTT--
--S--SS---HHHHHHHT--
--S-SSS---HHHHHHHT--
--S-SSS---HHHHTTTT--
--S--SS---HHHHTTTT--
--S-SSS---HHHHHHHT--
--S-SSS---HHHHHHHT--
--S-SSS---HHHHHHHT--
--S-SSS---HHHHHHHT--
--SSSSS---HHHHHHHT--
--S-SSS---HHHHHHHT--
--S-SSS---HHHHHHHT--
--S-SSS---HHHHHHHT--
--S-SSS---HHHHHHHT--
--S-SSS---HHHHHHHT--
--S-SSS---HHHHTTTT--
--S-SSS---HHHHHTTS--
--S-SSS---HHHHHHSS--
--S-SSS---HHHHHHTS--
--S-SSS---HHHHHTSS--
--S-SSS---HHHHHHTS--
--S-SSS---HHHHHTTS--
--S-SSS---HHHHHHTS--
--S-SSS---HHHHHTTS--
--S-SSS---HHHHTTTS--
--S-SSS---HHHHHTTS--
--S-SSS---HHHHHHHS--
--S-SSS---HHHHHHHS--
--S--SS---HHHHHHHS--
--S-SSS---HHHHHHHS--
----SSS---HHHHHHHS--
--S-SSS---HHHHHHHS--
----SSS---HHHHHHHS--
--S-SSS---HHHHHTSS--
--S-SSS---HHHHHHHS--
----SSS---HHHHHHHS--
--S-SSS---HHHHTTSS--
----SSS---HHHHTTSS--
--S-SSS---HHHHTTTTT-
--S-SSS---HHHHHHHS--
--S-SSS---HHHHTTSS--
--S--SS---HHHHHHHTT-
--S-SSS---HHHHHTTTT-
--S-SSS---HHHHHHHTT-
--S--SS---HHHHTTTS--
--S-SSS---HHHHTTSS--
--S-SSS---HHHHTTTS--
--S-SSS---HHHHTTTTT-
--S-SSS---HHHHHHHS--
--S-SSS---HHHHTTTTT-
--S--SS---HHHHHTTTT-
--S-SSS---HHHHTTTTT-
--S-SSS---HHHHTTTTT-
--S-SSS---HHHHHHHS--
--S-SSS---HHHHTTTTT-
--S-SSS---HHHHTTTTT-
--S-SSS---HHHHHHHTT-
--S-SSS---HHHHTTTTT-
--S-SSS---HHHHTTTTT-
--S-SSS---HHHHHTTS--
--S--SS---HHHHTTSS--
--S-SSS---HHHHTTTTT-
--S--SS---HHHHHHHTT-
--S-SSS---HHHHTTSS--
--S-SSS---HHHHTTSS--
--S-SSS---HHHHTTSS--
--S-SSS---HHHHTTSS--
--S-SSS---HHHHTTTS--
--S-SSS---HHHHTTTTT-
--S-SSS---HHHHTTTTT-
--S-SSS---HHHHTTTS--
--S-SSS---HHHHTTTTT-
--S-SSS---HHHHTTTTT-
--S-SSS---HHHHHHHTT-
--S-SSS---HHHHGGGTT-
--S-SSS---HHHHHHTTT-
--S-SSS---HHHHHHSTT-
--S-SSS---HHHHHHHTT-
--S-SSS---HHHHTTSTT-
--S--SS---HHHHTTTTT-
--S--SS---HHHHTTSTT-
--S--SS---HHHHHHHTT-
--S--SS---HHHHHTTTT-
--S-SSS---HHHHHTTTT-
--S-SSS---HHHHHTTTT-
--S-SSS---HHHHTTTTT-
--S-SSS---HHHHTTTTT-
--S-SSS---HHHHTTTTT-
--S-SSS---HHHHTTTTT-
--S-SSS---HHHHTTTTT-
--S-SSS---HHHHHHHTT-
--S-SSS---HHHHHTTTT-
--S-SSS---HHHHTTTTT-
--S-SSS---HHHHHTTS--
--S-SSS---HHHHTTTTT-
--S--SS---HHHHHHHTT-
--S-SSS---HHHHHTTTT-
--S-SSS---HHHHTTTTT-
--S-SSS---HHHHTTTTT-
--S-SSS---HHHHHTTTT-
--S--SS---HHHHHTTTT-
--S-SSS---HHHHTTTTT-
--S-SSS---HHHHTTTTT-
--S-SSS---HHHHHTTTT-
--S-SSS---HHHHTTTTT-
--S--SS---HHHHHTTTT-
--S--SS---HHHHHHHTT-
--S--SS---HHHHTTTTT-
--S-SSS---HHHHHHHTT-
--S--SS---HHHHHTTTT-
--S-TTTT--HHHHHTTTT-
--S--SS---HHHHTTTS--
--S--SS---HHHHHHHTT-
--S-SSS---HHHHTTTTT-
--S-SSS---HHHHHHHTT-
--S-SSS---HHHHHTTTT-
--S-SSS---HHHHTTTTT-
--S-SSS---HHHHHHHHT-
--S-SSS---HHHHHTTTT-
--S-SSS---HHHHTTTTT-
--S--SS---HHHHTTTTT-
--S-SSS---HHHHHHHTT-
--S-SSS---HHHHHTTTT-
--S-SSS---HHHHHHHTT-
--S-SSS---HHHHHTTTT-
--S-SSS---HHHHHHHTT-
--S-SSS---HHHHHTTTT-
--S-SSS---HHHHHTTTT-
--S-SSS---HHHHHHHS--
--S-SSS---HHHHTTTTT-
--S-SSS---HHHHHTTTT-
--S-SSS---HHHHHTTTT-
--S-SSS---HHHHTTTTT-
--SSSSS---HHHHTTTTT-
--S-SSS---HHHHTTTTT-
--S-SSS---HHHHTTTTT-
--S-SSS---HHHHHTTTT-
--S-SSS---HHHHHTTTT-
--S-SSS---HHHHTTTTT-
--S-SSS---HHHHHHHTT-
--S-SSS---HHHHTTTTT-
--S-SSS---HHHHTTTTT-
--S-SSS---HHHHHTTS--
--S-SSS---HHHHTTTTT-
--S-SSS---HHHHHTTTT-
--S-SSS---HHHHHHHTT-
--S-SSS---HHHHHTTTT-
--S-SSS---HHHHHHHTT-
--S-SSS---HHHHHTTTT-
--S-SSS---HHHHHHHS--
--S-SSS---HHHHHHHTT-
--S-SSS---HHHHHHHTT-
--S-SSS---HHHHHTTTT-
--S-SSS---HHHHHHHTT-
--S-SSS---HHHHTTTTT-
--S-SSS---HHHHTTTTT-
--S-SSS---HHHHTTTTT-
--S-SSS---HHHHHSSTT-
--S-SSS---HHHHTTTTT-
--S-SSS---HHHHHTTTT-
--S-SSS---HHHHHTTS--
--S-SSS---HHHHHHHS--
--S-SSS---HHHHHTTTT-
--S-SSS---HHHHHHHTT-
--S-SSS---HHHHHTTTT-
--S-SSS---HHHHHHHTT-
--S-SSS---HHHHHTTTT-
--S-SSS---HHHHHTTTT-
--S-SSS---HHHHTTTTT-
--S-SSS---HHHHHHHTT-
--S-SSS---HHHHHTTTT-
--S-SSS---HHHHHHHTT-
--S-SSS---HHHHHTTTT-
--S-SSS---HHHHHTTTT-
--S-SSS---HHHHHTTTT-
--S-SSS---HHHHHHHTT-
--S-SSS---HHHHHHTTT-
--S-SSS---HHHHHTTS--
--S-SSS---HHHHHHHS--
--S-SSS---HHHHHTTTT-
--S-SSS---HHHHHTTTT-
--S-SSS---HHHHTTTTT-
--S-SSS---HHHHTTTTT-
--S-SSS---HHHHHTTTT-
--S-SSS---HHHHHTTTT-
--S--SS---HHHHHTTS--
--S-SSS---HHHHHHHTT-
--S-SSS---HHHHHHHTT-
--S-SSS---HHHHTTTTT-
--S-SSS---HHHHHHHTT-
--S-SSS---HHHHTTTS--
--S-SSS---HHHHTTTTT-
--S-SSS---HHHHHTTS--
--S-SSS---HHHHHTSS--
--S-SSS---HHHHTTSS--
--S-SSS---HHHHHHHTT-
--S-SSS---HHHHHTTTT-
--S-SSS---HHHHTTTTT-
--S-SSS---HHHHTTTTT-
--S-SSS---HHHHHTTTT-
--S-SSS---HHHHHTTTT-
--S--SS---HHHHTTTTT-
--S--SS---HHHHHHHS--
--S-SSS---HHHHHTTTT-
--S-SSS---HHHHTTTS--
--S-SSS---HHHHHHHTT-
--SSSSS---HHHHTTTTT-
--SSSSS---HHHHHTTTT-
--S-SSS---HHHHHTTTT-
--S-SSS---HHHHTTTTT-
--S-SSS---HHHHTTTTT-
--S--SS---HHHHHTTTT-
--S--SS---HHHHTTTTT-
--S--SS---HHHHTTTTT-
--S--SS---HHHHTTTTT-
--S-SSS---HHHHTTTTT-
--S-SSS---HHHHTTSS--
--S-SSS---HHHHHTTS--
--S-SSS---HHHHHTTS--
--S-SSS---HHHHHTTT--
--S-SSS---HHHHHTTTT-
--SSSSS---HHHHHHHH--
--S-SSS---HHHHHTSS--
--S--SS---HHHHTTSS--
--S-SSS---HHHHHTTTT-
--S-SSS---HHHHHTTTT-
--S-SSS---HHHHHTTS--
--S-SSS---HHHHTTSS--
--S-SSS---HHHHHTTS--
--S-SSS---HHHHTTSS--
--S-SSS---HHHHTTTTT-
--S-SSS---HHHHHHHTT-
--S-SSS---HHHHTTTTT-
--SSSSS---HHHHTTTTT-
--S-SSS---HHHHTTTTT-
--SSSSS---HHHHTTTTT-
--S-SSS---HHHHHHHTT-
--S-SSS---HHHHHTTTT-
--S-SSS---HHHHHTTTT-
--S-SSS---HHHHHTTTT-
--S-SSS---HHHHTTTTT-
--S-SSS---HHHHHHHTT-
--S-SSS---HHHHHTTTT-
--S-SSS---HHHHHTTTT-
--S-SSS---HHHHHHHTT-
--S-SSS---HHHHHHHS--
--S-SSS---HHHHTTTTT-
--S-SSS---HHHHHTTTT-
--S-SSS---HHHHHHHH--
--S-SSS---HHHHTTTS--
--S-SSS---HHHHHTTTT-
--S-SSS---HHHHTTTTT-
--S-SSS---HHHHTTTS--
--S-SSS---HHHHHTTS--
--S-SSS---HHHHTTTTT-
--S-SSS---HHHHTTTTT-
--S-SSS---HHHHHHHTT-
--S-SSS---HHHHTTSS--
--S-SSS---HHHHTTTS--
--S-SSS---HHHHTTTTT-
--S-SSS---HHHHTTTS--
--S-SSS---HHHHTTTTT-
--S--SS---HHHHTTTTT-
--S-SSS---HHHHHHHTT-
--S-SSS---HHHHHHHS--
--S--SS---HHHHHHHTT-
--S-SSS---HHHHHTTTT-
--S-SSS---HHHHHTTTT-
--S-SSS---HHHHTTTS--
--S-SSS---HHHHHHHS--
--SSSSS---HHHHTTTTT-
--S-SSS---HHHHHTTTT-
--S-SSS---HHHHHTTTT-
--S-SSS---HHHHHHHS--
--S-SSS---HHHHHTTS--
--S-SSS---HHHHHHTS--
--S-SSS---HHHHHHSS--
--S-SSS---HHHHHHHS--
--S-SSS---HHHHTTTS--
--S-SSS---HHHHHTTS--
--S-SSS---HHHHHHHTT-
--S-SSS---HHHHTTTS--
--S-SSS---HHHHTTTTT-
--S-SSS---HHHHTTTTT-
--S-SSS---HHHHTTTTT-
--S-SSS---HHHHHHHS--
--S-SSS---HHHHHHTS--
--S-SSS---HHHHHTTTT-
--S-SSS---HHHHHHTS--
--S-SSS---HHHHHTTS--
--S-SSS---HHHHHTTS--
--SSSSS---HHHHHHTS--
--S-SSS---HHHHHTTTT-
--S-SSS---HHHHHTTS--
--S-SSS---HHHHHTTS--
--S-SSS---HHHHHTTS--
--S-SSS---HHHHHTTS--
--S-SSS---HHHHHTTS--
--S-SSS---HHHHHHHTT-
--S-SSS---HHHHHHHTT-
--S-SSS---HHHHHHHHT-
--S-SSS---HHHHHTTTT-
--S-SSS---HHHHHTTS--
--S-SSS---HHHHHTTTT-
--S-SSS---HHHHHTTTT-
--S-SSS---HHHHHTTTT-
--S-SSS---HHHHHTTTT-
--S-SSS---HHHHHTTTT-
--S-SSS---HHHHTTTTT-
--S-SSS---HHHHHTTS--
--S-SSS---HHHHTTTTT-
--SSSSS---HHHHTTTS--
--S-SSS---HHHHHTTTT-
--S-SSS---HHHHHTTTT-
--S-SSS---HHHHTTTTT-
--SSSSS---HHHHHTTTT-
--S-SSS---HHHHHHHHT-
--S-SSS---HHHHTTTS--
--S-SSS---HHHHTTTS--
--S-SSS---HHHHTTSS--
--S-SSS---HHHHTTTS--
--SSSSS---HHHHTTTS--
--S-SSS---HHHHTTTTT-
--SSSSS---HHHHHTT---
--S-SSS---HHHHGGGS--
--S-SSS---HHHHTTSS--
--S-SSS---HHHHTTSS--
--S-SSS---HHHHTTSS--
--S-SSS---HHHHTTSS--
--S-SSS---HHHHTTSS--
--S-SSS---HHHHHTTS--
--S-SSS---HHHHTTTS--
--S-SSS---HHHHHTTS--
--S-SSS---HHHHTTTS--
--S-SSS---HHHHTTSS--
--S-SSS---HHHHTTSS--
--S-SSS---HHHHTTSS--
--S-SSS---HHHHTTTS--
--S-SSS---HHHHTTTS--
--S-SSS---HHHHTTTS--
--S-SSS---HHHHTTTS--
----SSS---HHHHTTTS--
----SSS---HHHHTTSS--
--S-SSS---HHHHTTTS--
--S-SSS---HHHHTTTS--
--S-SSS---HHHHHTTS--
--S-SSS---HHHHHTTS--
--S-SSS---HHHHTTTS--
--S-TTTT--HHHHHTTS--
--S-SSS---HHHHTTTS--
--S-SSS---HHHHTTTS--
--S-SSS---HHHHTTSS--
--S-SSS---HHHHTTTS--
--S-SSS---HHHHTTTS--
--S-SSS---HHHHHTS---
--S-SSS---HHHHTTS---
--S-SSS---HHHHTTTTT-
--S-SSS---HHHHTTTTT-
--SSSSS---HHHHTTTS--
--SSSSS---HHHHTTTTT-
--S-SSS---HHHHHTTS--
--S-SSS---HHHHTTTTT-
--S-SSS---HHHHTTTTT-
--S-SSS---HHHHTTTS--
--S-SSS---HHHHHTTS--
--S-SSS---HHHHTTTS--
--SSSSS---HHHHTTTS--
--SSSSS---HHHHHTTS--
--S-SSS---HHHHHHHS--
--S-SSS---HHHHTTTS--
--S-SSS---HHHHTTSS--
--S-SSS---HHHHTTSS--
--S-SSS---HHHHTTSS--
--S-SSS---HHHHHTSS--
--S-SSS---HHHHTTTS--
--S-SSS---HHHHTTTS--
--S-SSS---HHHHTTTS--
--S-SSS---HHHHTTTS--
--S-SSS---HHHHTTTS--
--S-SSS---HHHHTTSS--
--S-SSS---HHHHTTTS--
--S-SSS---HHHHHTTS--
--S-SSS---HHHHTTTTT-
--S-SSS---HHHHTTTTT-
--S-SSS---HHHHTTTTT-
--S-SSS---HHHHTTTTT-
--S-SSS---HHHHTTSS--
--S-SSS---HHHHTTTTT-
--S-SSS---HHHHTTTTT-
--S-SSS---HHHHTTTTT-
--S-SSS---HHHHTTTTT-
--S-SSS---HHHHTTTTT-
--S-SSS---HHHHTTTTT-
--S-SSS---HHHHTTTTT-
--S-SSS---HHHHTTTTT-
--S-SSS---HHHHHTTTT-
--S-SSS---HHHHTTTTT-
--S-SSS---HHHHTTTS--
--S-SSS---HHHHTTTTT-
--S-SSS---HHHHTTTTT-
--S-SSS---HHHHTTTTT-
--S-SSS---HHHHTTTS--
--S-SSS---HHHHTTTTT-
--S-SSS---HHHHTTTTT-
--S-SSS---HHHHHTTS--
--S-SSS---HHHHHTTS--
--S-SSS---HHHHTTTTT-
--S-SSS---HHHHHTTTT-
--S-SSS---HHHHHTTTT-
--S-SSS---HHHHTTTS--
--S-SSS---HHHHTTTS--
--SSSSS---HHHHHTTTT-
--S-SSS---HHHHHTTS--
--S-SSS---HHHHTTTTT-
--S-SSS---HHHHHTTTT-
--S-SSS---HHHHTTTS--
--S-SSS---HHHHHHHHT-
--S-SSS---HHHHHTTTT-
--S-TTTT--HHHHHTTTT-
--S-SSS---HHHHTTTTT-
--S-SSS---HHHHHTTTT-
--S-SSS---HHHHTTTS--
--S--SS---HHHHTTTTT-
--S-TTTT--HHHHTTTTT-
--S-SSS---HHHHHTTTT-
--S-SSS---HHHHTTTS--
--S-SSS---HHHHTTTTT-
--S-SSS---HHHHTTTTT-
--S-SSS---HHHHTTTS--
--S-SSS---HHHHTTTTT-
--S-SSS---HHHHTTTS--
--S-SSS---HHHHHTTTT-
--S-SSS---HHHHTTTTT-
--S-SSS---HHHHTTTS--
--S-SSS---HHHHTTTS--
--S-SSS---HHHHTTTS--
--S-SSS---HHHHTTTTT-
--SSSSS---HHHHTTTS--
--S-SSS---HHHHTTTTT-
--S-SSS---HHHHTTTTT-
--SSSSS---HHHHTTTTT-
--SSSSS---HHHHHTTS--
--SSSSS---HHHHTTTTT-
--S-SSS---HHHHHTTTT-
--S-SSS---HHHHTTTTT-
--S-SSS---HHHHHTTS--
--S-SSS---HHHHTTTTT-
--S-SSS---HHHHTTTTT-
--S-SSS---HHHHTTTTT-
--S-SSS---HHHHTTTS--
--SSSSS---HHHHHTTTT-
--SSSSS---HHHHTTTTT-
--S-SSS---HHHHHTTTT-
--SSSSS---HHHHTTTTT-
--SSSSS---HHHHTTTS--
--S-SSS---HHHHHHHS--
--S-SSS---HHHHTTTS--
--S-SSS---HHHHTTTS--
--S-SSS---HHHHTTTS--
--S-SSS---HHHHTTTS--
--SSSSS---HHHHTTTTT-
--S-SSS---HHHHTTTTT-
--S-SSS---HHHHHTTTT-
--S-SSS---HHHHHTTTT-
--S-SSS---HHHHHHHTT-
--SSSSS---HHHHHTTTT-
--S-SSS---HHHHHTTTT-
--SS-SS---HHHHTTTTT-
--S-TTTT--HHHHHTTTT-
--S-SSS---HHHHTTTTT-
--SSSSS---HHHHTTTTT-
--SSSSS---HHHHHTTTT-
--SSSSS---HHHHTTTTT-
--TTTTS---HHHHTTTS--
--SSSSS---HHHHHTTS--
--S-SSS---HHHHTTTS--
--S-SSS---HHHHHTTS--
--SSSSS---HHHHTTTS--
--SSSSS---HHHHTTTS--
--S-SSS---HHHHTTTS--
--SSSSS---HHHHTTTS--
--SSSSS---HHHHTTTTT-
--S-SSS---HHHHHTTTT-
--SSTTS---HHHHTTTS--
--SSSSS---HHHHTTTS--
--S-SSS---HHHHHTTS--
--S-SSS---HHHHHTTTT-
--S-SSS---HHHHHTTS--
--S-SSS---HHHHTTTTT-
--S-SSS---HHHHTTTTT-
--S-SSS---HHHHTTTTT-
--S-SSS---HHHHTTTS--
--S-SSS---HHHHTTTS--
--S-SSS---HHHHTTTTT-
--S-SSS---HHHHTTTS--
--S-SSS---HHHHTTTS--
--S-SSS---HHHHTTTTT-
--S-SSS---HHHHTTTS--
--S-SSS---HHHHHTTS--
--S-SSS---HHHHTTTTT-
--S-SSS---HHHHTTTTT-
--S-SSS---HHHHTTTTT-
--S-SSS---HHHHTTTS--
--S-SSS---HHHHTTTS--
--S-SSS---HHHHTTTTT-
--S-SSS---HHHHTTTTT-
--S-SSS---HHHHTTTTT-
--S-SSS---HHHHTTTS--
--S-SSS---HHHHTTTTT-
--S-SSS---HHHHTTTTT-
--S-SSS---HHHHHHHTT-
--S-SSS---HHHHTTTS--
--S-SSS---HHHHHHHS--
--S-SSS---HHHHTTTS--
--S-SSS---HHHHHHHS--
--S-SSS---HHHHTTTTT-
--S-SSS---HHHHTTTS--
--S-SSS---HHHHTTTS--
--S-SSS---HHHHTTTS--
--SSSSS---HHHHTTTS--
--S-SSS---HHHHTTTS--
--S-SSS---HHHHHTTS--
--S-SSS---HHHHHTTTT-
--S-SSS---HHHHHTTTT-
--S-SSS---HHHHTTTS--
--S-SSS---HHHHTTTTT-
--S-SSS---HHHHTTTS--
--S-SSS---HHHHTTTS--
--SSSSS---HHHHTTTTT-
--SSSSS---HHHHTTTTT-
--SSSSS---HHHHHTTS--
--SSSSS---HHHHHTTTT-
--S-SSS---HHHHTTTTT-
--S-SSS---HHHHHTTTT-
--SSSSS---HHHHHHHS--
--S-SSS---HHHHTTTS--
--S-SSS---HHHHTTTTT-
--SSSSS---HHHHTTTTT-
--S-SSS---HHHHTTTTT-
--S-SSS---HHHHHTTTT-
--S-SSS---HHHHTTTTT-
--S-SSS---HHHHTTTS--
--SSSSS---HHHHTTTTT-
--SSSSS---HHHHHHHS--
--S-SSS---HHHHTTTTT-
--S-SSS---HHHHTTTTT-
--S-SSS---HHHHTTTTT-
--S-SSS---HHHHTTTTT-
--S-SSS---HHHHHTTTT-
--S-SSS---HHHHHTTTT-
--S-SSS---HHHHTTTTT-
--S-SSS---HHHHTTTTT-
--S-SSS---HHHHTTTTT-
--S-SSS---HHHHHTTTT-
--S-SSS---HHHHHTTTT-
--S-SSS---HHHHTTTS--
--SSSSS---HHHHTTTTT-
--S-SSS---HHHHHTTTT-
--S-SSS---HHHHHTTTT-
--S-SSS---HHHHHTTTT-
--S-SSS---HHHHTTTTT-
--S-SSS---HHHHHTTS--
--S-SSS---HHHHHHHS--
--S-SSS---HHHHTTTTT-
--S-SSS---HHHHTTTTT-
--S-SSS---HHHHTTTTT-
--S-SSS---HHHHTTTTT-
--S-SSS---HHHHHTTTT-
--S-SSS---HHHHTTTTT-
--S-SSS---HHHHHTTTT-
--S-SSS---HHHHTTTTT-
--S-SSS---HHHHHTTTT-
--S-SSS---HHHHTTTTT-
--S-SSS---HHHHHTTTT-
--S-SSS---HHHHTTTTT-
--S-SSS---HHHHTTTTT-
--S-SSS---HHHHTTTS--
--S-SSS---HHHHHHHS--
--S-SSS---HHHHHTTTT-
--S-SSS---HHHHTTTTT-
--S-SSS---HHHHTTTS--
--S-SSS---HHHHTTTS--
--S-SSS---HHHHTTTS--
--S-SSS---HHHHTTTS--
--S-SSS---HHHHTTTTT-
--S-SSS---HHHHTTTS--
--S-SSS---HHHHTTTTT-
--S-SSS---HHHHTTTS--
--S-SSS---HHHHTTTS--
--S-SSS---HHHHTTTTT-
--S-SSS---HHHHTTTTT-
--S-SSS---HHHHTTTS--
--S-TTS---HHHHTTTS--
--S-SSS---HHHHTTTS--
--S-SSS---HHHHTTTTT-
--S-SSS---HHHHHTTTT-
--S-SSS---HHHHTTTTT-
--S-SSS---HHHHTTTTT-
--S-SSS---HHHHTTTTT-
--S-SSS---HHHHHTTTT-
--S-SSS---HHHHTTTTT-
--S-SSS---HHHHHTTS--
--S-SSS---HHHHTTTTT-
--S-SSS---HHHHTTTS--
--S-SSS---HHHHTTTTT-
--S-SSS---HHHHHTTTT-
--S-SSS---HHHHTTTTT-
--S-SSS---HHHHTTTTT-
--S-SSS---HHHHTTTS--
--S-SSS---HHHHTTTTT-
--S-SSS---HHHHTTTTT-
--S-SSS---HHHHHTTTT-
--S-SSS---HHHHHTTTT-
----SSS---HHHHTTTTT-
----TTTT--HHHHHTTTT-
----SSS---HHHHTTTTT-
--S-SSS---HHHHHTTTT-
--S-SSS---HHHHHHSS--
--S-SSS---HHHHTTTTT-
--S-SSS---HHHHTTTTT-
--S-SSS---HHHHTTTTT-
--S-SSS---HHHHHHHTT-
--S-SSS---HHHHHTTTT-
--S-SSS---HHHHTTTTT-
--S-SSS---HHHHHTTTT-
--S-SSS---HHHHHTTS--
--S-SSS---HHHHHTTTT-
--S-SSS---HHHHHTTTT-
--S-SSS---HHHHTTTTT-
--S-SSS---HHHHTTTS--
--S-SSS---HHHHHTTTT-
--S-SSS---HHHHTTTTT-
--S-SSS---HHHHTTTTT-
--S-SSS---HHHHTTTTT-
--S-SSS---HHHHTTTTT-
--S-SSS---HHHHTTTS--
--S-SSS---HHHHHTTTT-
--S-SSS---HHHHHHHTT-
--S-SSS---HHHHHHHTT-
--S-SSS---HHHHHHHTT-
--S-SSS---HHHHHHHTT-
--S-SSS---HHHHHHHTT-
--S-SSS---HHHHTTTTT-
--S-SSS---HHHHHHHTT-
--S-SSS---HHHHHTTTT-
--S-SSS---HHHHTTTTT-
--S-SSS---HHHHHTTTT-
--S-SSS---HHHHTTTTT-
--S-SSS---HHHHHTTTT-
--S-SSS---HHHHTTTTT-
--S-SSS---HHHHHTTTT-
--S-SSS---HHHHHTTTT-
--S-SSS---HHHHHTTTT-
--S-SSS---HHHHHHHTT-
--S-SSS---HHHHHHHTT-
--S-SSS---HHHHHHHTT-
--S-SSS---HHHHHHTTT-
--S-SSS---HHHHHTTS--
--S-SSS---HHHHHHTTT-
--S-SSS---HHHHHTTTT-
--S-SSS---HHHHHTTTT-
--S-SSS---HHHHHTTS--
--S-SSS---HHHHHHHTT-
--S-SSS---HHHHHHTTT-
--S-SSS---HHHHTTTTT-
--S-SSS---HHHHHTTTT-
--S-SSS---HHHHHHHTT-
--S-SSS---HHHHHHTTT-
--S-SSS---HHHHHTTTT-
--S-SSS---HHHHHHTTT-
--S-SSS---HHHHHHHTT-
--S-SSS---HHHHHHHTT-
--S-SSS---HHHHHHHTT-
--S-TTTT--HHHHHHHTT-
-----SS---HHHHHHHTT-
-----SS---HHHHHHHTT-
--S-TTTT--HHHHHHHTT-
--S--SS---HHHHHHHHH-
--S-TTTT--HHHHHHHHH-
--S--SS---HHHHHHHHH-
--S-SSS---HHHHHHHHT-
--SSTTS---HHHHHHHTT-
--SSTT----HHHHHHHTT-
--SSSSS---HHHHHHHHH-
--SSTTS---HHHHHHHTT-
--SSSS----HHHHHHHHT-
--SSSSS---HHHHHHHTT-
--SSSSS---HHHHHHHTT-
--SS-SS---HHHHHHHT--
--S-SSS---HHHHHHHHH-
--SSTTS---HHHHHHHTT-
--SSTTS---HHHHHHHTT-
--SSSSS---HHHHHHHTT-
--SSSSS---HHHHHHHHT-
--SSSSS---HHHHHHHTT-
--SSSS----HHHHHHHHH-
--S-TTS---HHHHHHHHT-
--SSTT----HHHHHHHHT-
--SSTTS---HHHHHHHHT-
--SSTT----HHHHHHHHH-
--SSTTS---HHHHHHHHH-
--S-TTS---HHHHHHHHH-
--SSTTS---HHHHHHHHH-
--SSSSS---HHHHHHTTT-
--SSTTS---HHHHHHHTT-
--SBTTB---HHHHHHHTT-
--S-SSS---HHHHHHHHH-
--S-SSS---HHHHHHHHT-
--S-SSS---HHHHHHHTT-
--S-SSS---HHHHHHHHT-
--S-SSS---HHHHHHHTT-
--S-SS----HHHHHHHTT-
--S-SSS---HHHHHHHHH-
--S-SSS---HHHHHHHTT-
--S-SSS---HHHHHHHHH-
--S-SSS---HHHHHHHHT-
--SSSSS---HHHHHHHH--
--S-SSS---HHHHHHHTT-
--S-SSS---HHHHHHHHT-
--SSTTS---HHHHHHHHT-
--S-TT----HHHHHHHHH-
--S-SSS---HHHHHHHHH-
--S-SSS---HHHHHHHTT-
--S-SSS---HHHHHHHHH-
--S-SSS---HHHHHHHTT-
--S-SS----HHHHHHHHT-
--S-SSS---HHHHHHHTT-
--SSTT----HHHHHHHHH-
--SSTTS---HHHHHHHHT-
--S-SS----HHHHHHHTT-
--S-SSS---HHHHHHHHH-
--SSSSS---HHHHHHHHH-
--SSSSS---HHHHHHHHH-
--SSSSS---HHHHHHHHT-
--SSSS----HHHHHHHHH-
--SSSSS---HHHHHHHHH-
--SSSS----HHHHHHHHH-
--SSTT----HHHHHHHTT-
--SSSSS---HHHHHHHHT-
--SSSSS---HHHHHHHHH-
--SSSS----HHHHHHHTT-
--S-SSS---HHHHHHHTT-
--SSSSS---HHHHHHHTT-
---SSSS---HHHHHHHTT-
---SSSS---HHHHHHHH--
--SSSSS---HHHHHHHTT-
---SSSS---HHHHHHHHT-
--SSSSS---HHHHHHHTT-
---SSSS---HHHHHHHTT-
---SSS----HHHHHHHHT-
--SSSSS---HHHHHHHH--
--SSTTS---HHHHHHHH--
--SSTTS---HHHHHHHTT-
--SBTTB---HHHHHHHTT-
--SSSS----HHHHHHHHH-
--SSTT----HHHHHHHHT-
--SSSS----HHHHHHHTT-
--SSSSS---HHHHHHHHH-
--SSSS----HHHHHHHTT-
--SSSSS---HHHHHHHHH-
--SSTTS---HHHHHHHHH-
--SSTTS---HHHHHHHHH-
--SSSSS---HHHHHHHHH-
--SSSS----HHHHHHTTT-
--SSSS----HHHHHHTTT-
---SSSS---HHHHHHHHH-
--SSSSS---HHHHHHHHH-
--SSSS----HHHHHHHHH-
--SSSSS---HHHHHHHTT-
--SSSSS---HHHHHHHHH-
--SSSS----HHHHHHHTT-
---SSS----HHHHHHHTT-
--S-SSS---HHHHHHHHT-
--S-SS----HHHHHHHHH-
--SSSS----HHHHHHHHH-
----SSS---HHHHHHHHH-
--SSSSS---HHHHHHHHH-
--SSSSS---HHHHHHTT--
--SSTTS---HHHHHHHHH-
--SBTTB---HHHHHHHHH-
--S-SSS---HHHHHHHHH-
--S-SSS---HHHHHHHHT-
--S-SSS---HHHHHHHHH-
--SSTTS---HHHHHHHHH-
--SSTTS---HHHHHHHHH-
--SSTTS---HHHHHHHHH-
--SSTTS---HHHHHHHTT-
--S-SSS---HHHHHHHHH-
--SBTTB---HHHHHHHHH-
--SSSSS---HHHHHHHHH-
--SBTTB---HHHHHHHHT-
--S-TTS---HHHHHHHTT-
--SSTTS---HHHHHHHHT-
--SBTTB---HHHHHHTT--
--S-SSS---HHHHHHHHH-
--SSTTS---HHHHHHHHH-
--SSTTS---HHHHHHTTT-
--SSTTS---HHHHHHHH--
--SSTTS---HHHHHHHHH-
--SSTTS---HHHHHHHHH-
--SSSSS---HHHHHHHTT-
--SBTTB---HHHHHHHH--
--S-SSS---HHHHHHHTT-
--S-TT----HHHHHHHTT-
--SSTT----HHHHHHHTT-
---STT----HHHHHHHTT-
--SSSS----HHHHHHHHH-
--SSSS----HHHHHHHHH-
--S-SS----HHHHHHTT--
--S-SSS---HHHHHHHHT-
--S-SSS---HHHHHHHHH-
--S-SSS---HHHHHHHH--
--S-SSS---HHHHHHHTT-
--SSSS----HHHHHHHTT-
--SSSSS---HHHHHHHHH-
--SSSSS---HHHHHHHHH-
---SSSS---HHHHHHHTT-
--SSTTS---HHHHHHHT--
--SSSSS---HHHHHHHTT-
--SSSS----HHHHHHHTT-
---SSSS---HHHHHHHHH-
---SSSS---HHHHHHHTT-
---SSS----HHHHHHHHT-
----SS----HHHHHHHHH-
----SSS---HHHHHHHHH-
--SBTTB---HHHHHHHH--
--SSTT----HHHHHHHHH-
--SSSSS---HHHHHHHHH-
--SSSS----HHHHHHHHH-
--SBTTB---HHHHHHHTT-
--S-SS----HHHHHHHHH-
--S-SSS---HHHHHHHTT-
--SSSSS---HHHHHHHTT-
--SSTT----HHHHHHHTT-
--S-SSS---HHHHHHTTT-
--S-SSS---HHHHHHHHH-
--S-SSS---HHHHHHHTT-
--S-SS----HHHHHHHTT-
--SBTTB---HHHHHHHHH-
--SSSSS---HHHHHHHH--
----SS----HHHHHHTT--
--SSSSS---HHHHHHHHT-
--S-SSS---HHHHHHHH--
--S-SS----HHHHHHHHT-
--SSSSS---HHHHHHHHT-
--SSTT----HHHHHHHTT-
--SBTTB---HHHHHHHHH-
--SSSSS---HHHHHHHH--
--S-SSS---HHHHHHHHT-
--SSSSS---HHHHHHHHH-
--SSSSS---HHHHHHTT--
--SSSS----HHHHHHHHH-
--SSSSS---HHHHHHHHT-
--SSSSS---HHHHHHHHH-
--SSSS----HHHHHHHHH-
--SSSSS---HHHHHHHHH-
--SSSSS---HHHHHHHHH-
--SSSSS---HHHHHHHHH-
--SSTTS---HHHHHHHHH-
--SBTTB---HHHHHHHHH-
--SSSSS---HHHHHHHHH-
--SSSSS---HHHHHHHHH-
--SSSSS---HHHHHHHHH-
--SSSS----HHHHHHHHH-
--SSSS----HHHHHHHHH-
--SSSSS---HHHHHHHHH-
--SSSSS---HHHHHHTTT-
--SBTTB---HHHHHHHHH-
---SSS----HHHHHHHTT-
--SSSS----HHHHHHHHH-
---STT----HHHHHHHHH-
----SS----HHHHHHHTT-
--S-SS----HHHHHHHTT-
--SSSSS---HHHHHHHHH-
--S-SSS---HHHHHHHHH-
--SSSSS---HHHHHHHTT-
--S-SS----HHHHHHHTT-
--S-SSS---HHHHHHHTT-
--S-SS----HHHHHHHTT-
--SSSS----HHHHHHTTT-
--SSSSS---HHHHHHHTT-
--SSTT----HHHHHHHHH-
--SSSS----HHHHHHTT--
--SSTT----HHHHHHHHT-
--SSSS----HHHHHHHHT-
--SSTT----HHHHHHHHH-
--SSTTS---HHHHHHHHH-
--S-SSS---HHHHHHHHH-
--SSTT----HHHHHHHHH-
--SBTTB---HHHHHHHHH-
--SSSS----HHHHHHHHH-
--SSTT----HHHHHHHHH-
--SSTT----HHHHHHHHH-
--SSSSS---HHHHHHHHH-
---SSS----HHHHHHHHH-
---SSS----HHHHHHHHH-
---SSS----HHHHHHHHH-
---STT----HHHHHHHHH-
---SSSS---HHHHHHHTT-
----SSS---HHHHHHHHH-
--SSSSS---HHHHHHHHH-
--S-SSS---HHHHHHHHH-
--S-SS----HHHHHHHH--
--SSSSS---HHHHHHHH--
--SSTT----HHHHHHHHH-
--SSSSS---HHHHHHHT--
--SSSSS---HHHHHHHT--
--SSSSS---HHHHHHHT--
--SSSSS---HHHHHHTS--
--SSSSS---HHHHHHH---
--S-SSS---HHHHHHTT--
--S-SSS---HHHHHHHS--
--SBTTB---HHHHHHHS--
--SSSSS---HHHHHHTT--
--SSSSS---HHHHHHTT--
--SSTT----HHHHHHTT--
--SBTTB---HHHHHHHH--
---SSSS---HHHHHHHT--
---SSSS---HHHHTGGG--
----SS----HHHHHHHH--
---SSS----HHHHHHHHT-
--SSTT----HHHHHHHTT-
---BTTB---HHHHHHHHT-
--SSSS----HHHHHHHTT-
--SSSSS---HHHHHHHHT-
--SBTTB---HHHHHHHT--
--SSTTS---HHHHHHTT--
--S-SSS---HHHHHHTT--
--S-SSS---HHHHHHTT--
--S-SS----HHHHHHHH--
--SSSS----HHHHHHHH--
--S-TT----HHHHHHTT--
--SSTTS---HHHHHHHH--
--SSTTS---HHHHHHHS--
--SSTTS---HHHHHHHS--
--SBTTB---HHHHHHHS--
--SSSSS---HHHHHHHH--
--S-TT----HHHHHHHT--
--SSSS----HHHHHHTT--
--SSSSS---HHHHHHTT--
--SSSSS---HHHHHHHH--
--SSSSS---HHHHHHTT--
--SSSS----HHHHHHHS--
----SS----HHHHHHH---
----SSS---HHHHHHHT--
---STTS---HHHHHHHH--
----SSS---HHHHHHHT--
--S-SSS---HHHHHHHT--
----SS----HHHHHHTT--
----SS----HHHHHHHS--
----SSS---HHHHHHHS--
--SSSSS---HHHHHHHS--
--SBTTB---HHHHHHH---
--S-SSS---HHHHHHHT--
--S-SSS---HHHHHHHS--
--SSSSS---HHHHHHHH--
--S-SSS---HHHHHHHH--
--SSSSS---HHHHHHTT--
----SS----HHHHHHHT--
--S-SSS---HHHHHHHT--
--SBTTB---HHHHHTTT--
--S-SSS---HHHHHHHH--
--SSSSS---HHHHHHHT--
--SSSSS---HHHHHHTT--
--SSTTS---HHHHHHTT--
--S-SSS---TTHHHHTT--
--S-SS----HHHHHHHH--
--S-SS----TTTTGGGS--
--S-SSS---TTTTHHHH--
--S-SSS---TTHHHHHH--
--SBTTB---TTHHHHTS--
--SSSSS---TTHHHHTT--
--SBTTB---TTHHHHHT--
--SSTTS---TTHHHHHH--
--SSTTS---TTHHHHTS--
--SSTTS---TTTTHHHH--
--SSTTS---TTHHHHHH--
--SSTTS---TTHHHHTT--
--SSTTS---TTHHHHTT--
--SBTTB---TTTTGGGT--
--S-SSS---TTHHHHHT--
--SSTTS---TTHHHHHH--
--SSSSS---TTHHHHHT--
--SSSSS---TTHHHHTT--
--SSSS----TTHHHHHH--
--SSTTS---TTHHHHHT--
--S-SSS---TTHHHHHH--
--SSTTS---TTTTHHHH--
--S-TTS---TTHHHHHT--
--SSSSS---TTHHHHHT--
--S-SSS---TTHHHHHT--
--S-SSS---TTHHHHHS--
--SSSSS---TTHHHHHT--
--S-SSS---TTHHHHHT--
--SSTTS---TTTTTTTS--
--SSTTS---TTHHHHTT--
--SSTTS---TTHHHHTT--
--S-SS----TTHHHHHT--
--S-SSS---TTHHHHHT--
--SSTT----TTHHHHHS--
--S-TT----TTHHHHTT--
--SSTT----TTHHHHHH--
--SSTT----TTHHHHHS--
--SSSSS---TTHHHHHS--
--SSSSS---TTHHHHHT--
--SSSS----TTHHHHHH--
--SSSSS---TTHHHHHH--
--SSTTS---TTHHHHTT--
--SSSSS---TTHHHHHH--
--SSSSS---TTHHHHHH--
--SSSSS---TTHHHHHH--
--SSSSS---TTHHHHHH--
--SSSSS---TTHHHHTT--
--SSSS----TTHHHHHH--
--SSSS----TTTTGGGT--
--SSSSS---TTHHHHTT--
--SSTTS---TTHHHHTT--
--SSTTS---TTHHHHHH--
--SSTTS---TTHHHHTT--
--S-SS----TTHHHHHH--
--S-SS----TTHHHHHH--
--S-SSS---TTHHHHHH--
--S-SSS---TTHHHHHH--
--SBTTB---TTHHHHHH--
--S-SS----TTHHHHTT--
--S-SS----TTHHHHHH--
--S-SSS---TTHHHHTT--
--S-SSS---TTHHHHHH--
--S-TTS---TTHHHHHS--
--S-TT----TTHHHHHH--
--S-TT----TTHHHHHH--
--SSTTS---TTHHHHHH--
--S-TTS---TTHHHHHH--
--SSTTS---TTHHHHHH--
--S-SSS---TTHHHHHH--
--S-SSS---TTHHHHHH--
--S-SS----TTHHHHHHT-
--S-SSS---TTHHHHHHT-
--S-SSS---TTHHHHHS--
--S-SSS---TTHHHHHTT-
--S-SSS---TTHHHHHTT-
--S-SSS---TTHHHHHHH-
--S-SSS---TTHHHHHTT-
----SSS---TTHHHHGGG-
--S-SSS---TTHHHHHHH-
--SSSSS---TTHHHHHHH-
--S-SSS---TTHHHHHTT-
--S-SS----TTHHHHHHH-
--SSSS----TTHHHHHTT-
--S-SSS---TTHHHHHHT-
--S-SS----TTHHHHHTT-
----TT----TTHHHHHHH-
--S-SS----TTHHHHHTT-
--S-SSS---TTHHHHHHH-
--S-SSS---TTHHHHHHT-
--S--SS---TTHHHHHTT-
--S-SS----TTHHHHHHH-
--S--SS---TTHHHHHHT-
--S-SS----TTHHHHHHT-
--S-SS----TTHHHHHHT-
----TT----TTHHHHHHH-
--S-SSS---TTHHHHHHT-
--S-SSS---TTHHHHHHT-
--S--SS---TTHHHHHHT-
--S-SS----TTHHHHHTT-
--SSTT----TTHHHHHHH-
--SSSS----TTHHHHHHT-
--SSSS----TTHHHHHH--
--SSSS----TTHHHHHH--
--SSTT----TTHHHHTT--
--SSSS----TTHHHHHHT-
--SSSS----TTHHHHHHH-
--SSSS----TTHHHHHHT-
--SSSS----TTHHHHTT--
--SSSS----TTTTHHHHT-
--SSTT----TTHHHHHHT-
--SSTT----TTHHHHHHT-
--SSSS----TTHHHHHTT-
--SSTT----TTHHHHHTT-
--SSSS----TTHHHHHHH-
--SSSS----TTHHHHHHH-
--SSSS----TTHHHHHHH-
--SSSS----TTHHHHHHH-
--SSSS----TTHHHHHHH-
--SSSS----TTHHHHHHH-
--SSTT----TTHHHHHHH-
--SSTT----TTHHHHHHH-
--SSSS----TTHHHHHHH-
--SSSS----TTHHHHHHH-
--SSTT----TTHHHHHHH-
--SSSS----TTHHHHHHH-
--SSTT----TTHHHHHHH-
--SSSS----TTHHHHHHT-
--SSTT----TTHHHHHHH-
--SSSS----TTHHHHHHT-
--SSTT----TTHHHHHHH-
--SSTT----TTHHHHHHH-
--SSTT---STTHHHHHHH-
--SSSSS---TTHHHHHHH-
--SSTT----TTHHHHHTT-
--SSSS----TTHHHHHHT-
--SSSS----TTHHHHHHT-
--S-SS----TTHHHHHHT-
--SSSS----TTHHHHHHH-
--S-TT----TTHHHHHHT-
--S-SS----TTHHHHHHH-
--S-TT----TTHHHHHHT-
--S-SS----TTHHHHHH--
----TT---STTHHHHHTT-
----SS---STTHHHHHHT-
----SS---STTHHHHHHT-
----TT---STTHHHHHHH-
---STT---STTHHHHHHH-
---STT---STTHHHHHTT-
---STT---STTHHHHHHH-
---STT---STTHHHHHHT-
----TT----TTHHHHHTT-
---SSS----TTHHHHHHH-
----TT---STTHHHHHHH-
---STT---STTHHHHHHH-
----TT---STTHHHHHHT-
----TT---STTHHHHHTT-
---SSS---STTHHHHHTT-
----SS---STTHHHHHHT-
----SS---STTHHHHHHT-
----SS---STTHHHHHHH-
----TT---STTHHHHHHH-
----TT---STTHHHHHTT-
----TT---STTHHHHHHT-
---STT---STTHHHHHH--
---STT---STTHHHHHTT-
----TT---STTHHHHHHH-
----TT----TTHHHHHHT-
----TT---STTHHHHHH--
----TT---STTHHHHHTT-
---STT---STTHHHHHHH-
----TT---STTHHHHHHH-
---STT---STTHHHHHHH-
----TT---STTHHHHHHH-
---STT---STTHHHHHHH-
---STT---STTHHHHHHH-
---STT---STTHHHHHHH-
---STT---STTHHHHHHH-
---STT---STTHHHHHHH-
---SSSS--STTHHHHHHT-
----SSS--STTHHHHHHH-
----TTS--STTHHHHHHH-
---SGGG--STTHHHHHHH-
---SGGG--STTHHHHHHH-
---SSSS--STTHHHHHHH-
---SSTT--STTHHHHHTT-
---STTS--STTHHHHHHH-
---SGGG--STTHHHHHTT-
---STTS--STTHHHHHTT-
---SGGG--STTHHHHHHH-
----TTS--STTHHHHHHH-
----TTS--STTHHHHHHH-
----TTS--STTHHHHHHH-
----TT---STTHHHHTTT-
---SSSS--STTHHHHHTT-
----SSS--STTHHHHHT--
----TTS--STTHHHHHHH-
---STTS--STTHHHHHTT-
----TTS--STTHHHHTT--
----TTS--STTHHHHHHT-
---STTS--STTHHHHHHT-
----TTS--STTHHHHHHT-
---STTS--STTHHHHHHT-
----SSS--STTHHHHHHT-
----TTT--STTHHHHHS--
----TTT--STTTTGGGS--
----TTT--STTHHHHHH--
----TTS--STTTTHHHH--
----TTS--STTTTGGGT--
---SGGG--STTTTHHHH--
---SGGG--STTTTHHHH--
----TTS--STTHHHHHH--
----TTS--STTHHHHHHT-
----SSS--STTHHHHHHH-
----TTT--STTHHHHHHT-
----TTT--STTHHHHHTT-
----TTS--STTHHHHHHT-
----TTT--STTHHHHHHH-
----TTT--STTHHHHHHT-
----TTT--STTHHHHHTT-
----TTT--STTHHHHHHT-
----TTT--STTHHHHHHT-
----TTT--STTHHHHHHT-
----TTT--STTHHHHHHT-
----TTT--STTHHHHHTT-
----TTT--STTHHHHH---
---SGGG--STTHHHHHTT-
---STTT--STTTTHHHH--
----TTS--STTHHHHHH--
----TTS--STTHHHHTT--
----TTS--STTHHHHHH--
----TTS--STTHHHHTT--
----GGG--STTTTTTTT--
----GGG--STTHHHHHH--
---BTTB--STTHHHHHS--
---BTTB--STTTTTTTS--
----TTS--STTHHHHHH--
----TTS--STTHHHHHH--
----TTS--STTHHHHHH--
---SGGG--STTHHHHTT--
---SGGG--STTHHHHHH--
---SGGG--STTHHHHHHT-
---STTS--STTHHHHHTT-
----STT--STTHHHHHTT-
---SGGG--STTHHHHHHH-
---STTS--STTHHHHHTT-
---STTS--STTHHHHHT--
----TTS--STTHHHHHHH-
----TTT--STTHHHHHHH-
---STTT--STTHHHHHTT-
----TTT--STTHHHHHHH-
---STTT--STTHHHHHTT-
---STTT--STTHHHHHHT-
----TTT--STTHHHHHHH-
----TTT--STTHHHHHHT-
----TTS--STTHHHHHTT-
----TTT--STTHHHHHHH-
----TTT--STTHHHHHHT-
----TTT--STTHHHHHHH-
----TTT--STTHHHHHTT-
----TTT--STTHHHHHHT-
----TTS---TTHHHHTTT-
----TTTS--TTHHHHHHH-
----TTT--STTHHHHTT--
----TTTS-STTHHHHTTT-
----TTT--STTHHHHHHH-
----TTTS--TTHHHHHHH-
----TTT---TTHHHHHTT-
----TTTS--TTHHHHHHH-
----TTT--STTHHHHHHH-
----TTT--STTHHHHHHH-
----TTSS-STTHHHHHTT-
----TTTS-STTHHHHHHT-
----TTTS-STTHHHHHTT-
----TTS---TTHHHHHTT-
----SSS---TTHHHHHHH-
----TTS--STTHHHHHHH-
----TTSS-STTHHHHHHH-
----STT---TTHHHHHH--
----GGG---TTHHHHHTT-
----TT---STTHHHHHTT-
----SS---STTHHHHTTT-
----SSS---TTTTGGGTT-
-----TT---TTHHHHHS--
----SSS---TTHHHHTS--
----STT---TTHHHHTS--
----SSS---TTHHHHTS--
----STT---TTHHHHHS--
----TTS--STTHHHHHHH-
----STT--STTHHHHHHT-
----SSS---TTHHHHHHT-
-----TT--STTHHHHHTT-
----STT--STTHHHHHH--
----TTS--STTHHHHHTT-
----TTTS--TTHHHHGGG-
----TTT--STTHHHHGGG-
----TTT--STTHHHHHHT-
----TTTS-STTHHHHHTT-
----TTTS-STTHHHHHHH-
----TTT--STTHHHHHHH-
----TTTS-STTHHHHHHH-
----TTTS--TTHHHHHHH-
----TTT---TTHHHHHHT-
----TTTS--TTHHHHHHH-
----TTTS--TTHHHHHHH-
----TTTS--TTHHHHHHH-
----TTTS--TTHHHHHHH-
----TTT---TTHHHHHHH-
---STTTS--TTHHHHHTT-
----TTT---TTHHHHHTT-
----TTT---TTHHHHHTT-
----TTTS--TTHHHHTTT-
----TTTS--TTHHHHTT--
----TTTS-STTHHHHTT--
----TTTS--TTHHHHHTT-
----TTTS-STTHHHHHTT-
----TTTS-STTHHHHGGG-
----TTTS-STTHHHHHT--
---STTS--STTHHHHHHH-
---SSSSS-STTHHHHHTT-
---STTS---TTHHHHHTT-
----GGG---TTHHHHHTT-
----TTS---TTHHHHHHT-
---STTTS-STTHHHHHHH-
----TTTS-STTHHHHHHH-
---STTT--STTHHHHHHH-
----TTTS--TTHHHHHT--
----TTT---TTHHHHHT--
----TTT---TTHHHHHHT-
----TTTS--TTHHHHHHT-
----TTTS--TTHHHHHTT-
----TTTS--TTHHHHHH--
----TTSS--TTHHHHHHH-
----TTS---TTHHHHHTT-
---BTTB---TTHHHHHHH-
--S-TTS---TTHHHHHH--
----TTT---TTHHHHHHH-
----TTT---TTHHHHHHT-
--S-TTT---TTHHHHHHH-
--S-TTT---TTHHHHHTT-
--S-TTT---TTHHHHHTT-
--S-TTS---TTHHHHHHT-
----TTS---TTHHHHHHH-
----TTT---TTHHHHHHH-
----TTS--STTHHHHHHH-
---BTTB--STTHHHHHHH-
----TTS---TTHHHHHHT-
--S-TTS---TTHHHHHTT-
-TT-TTS--STTHHHHTTT-
----SSSS-STTHHHHHHH-
----SSSS--TTHHHHHHT-
----TTS--STTHHHHHHH-
----SSSS-STTHHHHHHH-
----TTTS--TTHHHHTT--
----SSSS--TTHHHHHHH-
----GGGS-STTHHHHHTT-
--S-TTSS-STTHHHHHH--
----TTTS-STTHHHHHT--
----GGGS-STTHHHHHTT-
----TTS---TTHHHHHTT-
----TTSS-STTHHHHHHH-
----GGGS--TTTTHHHH--
----GGGS-STTHHHHHH--
----GGGS--TTHHHHHH--
----GGGS-STTHHHHHTT-
----GGGSSSTTHHHHHH--
----TTTS-STTTTHHHHT-
----GGGS-STTHHHHHHH-
----TTTS-STTTTHHHHT-
----TTTS-STTTTTTTTT-
----GGGS-STTHHHHHHT-
----GGGS-STTHHHHTTT-
----STTS-STTHHHHTTT-
----GGGS-STTTTHHHHT-
----GGGS-STTHHHHHHT-
----GGG--STTHHHHHHT-
----TTSS-STTHHHHHHT-
--S-GGGS-STTTTTTTTT-
--S--TT--STTHHHHTT--
--S-TTTS-STTHHHHTTT-
--S-TTTS-STTHHHHHTT-
--SSGGGS--TTHHHHHHH-
--S-GGGS-STTHHHHHHH-
--S-TTTS--TTHHHHHHH-
--S-GGGS--TTHHHHHH--
--S-GGGS--TTHHHHHHT-
--S-GGGS--TTHHHHTT--
----TTSS--TTHHHHTTT-
--S-GGGS--TTHHHHHTT-
--S-GGGS-STTHHHHHTT-
--S-GGGS-STTHHHHTT--
--S-GGGS-STTHHHHTT--
--S-GGGS-STTHHHHTT--
--S-GGGS-STTHHHHHHH-
--S-GGGS--TTHHHHHH--
--S-GGG--STTHHHHHHT-
--S-GGGS-STTHHHHHTT-
--S-GGGS--TTHHHHHH--
----TTTS--TTHHHHHHT-
--SSTTTS--TTHHHHHHT-
--S-GGGS--TTHHHHHH--
----STTS--TTHHHHHTT-
----TTTS--TTHHHHHTT-
----STTS--TTHHHHTT--
----GGGS--TTHHHHHTT-
----GGGS--TTHHHHHHT-
----GGG---TTHHHHHTT-
----GGGS--TTHHHHHTT-
----STTS--TTHHHHHHH-
--S-TTTS--TTHHHHHTT-
----GGGS--TTHHHHHTT-
--S-TTTS--TTHHHHHHH-
--S-GGGS--TTHHHHHHT-
--S-TTTS--TTHHHHHHT-
--S-GGGS--TTHHHHHHT-
--S-TTSS--TTHHHHHHT-
--S-GGGS--TTHHHHHT--
--S-GGGS--TTHHHHHHT-
--S-GGGS--TTHHHHHHT-
--S-TTTS--TTHHHHHTT-
--S-TTTS--TTHHHHHTT-
--S-TTTS--TTHHHHHTT-
--S-TTTS--TTHHHHHTT-
--S-TTTS--TTHHHHHHH-
--S-TTTS--TTHHHHHHH-
--S-TTTS--TTHHHHHTT-
--S-TTTS--TTTTHHHH--
--S-TTTS--TTHHHHHHH-
--S-TTTS--TTHHHHTS--
--S-TTTS--TTHHHHHH--
--S-TTTS--TTTTTTTT--
--S-TTTS--TTHHHHHH--
--S-TTTS--TTHHHHHTT-
--S-TTTS--TTHHHHHHH-
--S-TTTS--TTHHHHHHH-
--S-TTTS--TTHHHHHHT-
--S-TTTS--TTHHHHHHH-
--S-TTTS--TTHHHHHHH-
--S-TTTS--TTHHHHHHH-
--S-TTTS--TTHHHHHHH-
--S-TTTS--TTHHHHHHT-
--S-TTTS--TTHHHHHHH-
--S-TTTS--TTHHHHHHH-
----TTTS--TTHHHHHHH-
----TTSS--TTHHHHHHT-
----SSSS--TTHHHHHHH-
--S-SSSS--TTHHHHHHH-
--S-SSSS--TTHHHHHHT-
--S-TTTS--TTHHHHHT--
--S-TTTS--TTHHHHHHH-
--S-TTT---TTHHHHHHH-
--S-TTTS--TTHHHHHTT-
--S-TTTS--TTHHHHHTT-
--S-TTTS--TTHHHHHHT-
--S-TTT---TTHHHHHHH-
--S-TTT---TTHHHHHHH-
--S-TTT---TTHHHHHTT-
--S-TTT---TTHHHHHHH-
--S-TTT---TTHHHHHHH-
--S-TTT---TTHHHHHHH-
--S-TTT---TTHHHHHH--
--S-TTT---TTHHHHHTT-
--S-TTT---TTHHHHHTT-
--S-TTT---TTHHHHHHH-
--S-TTT---TTHHHHHHH-
--S-TTT---TTHHHHHHH-
--S-TTT---TTHHHHHHH-
--S-TTT---TTHHHHHHH-
--S-TTT---TTHHHHHHT-
--S-TTT---TTHHHHHTT-
--S-TTT---TTHHHHHHT-
--S-TTT---TTHHHHHHH-
--S-TTT---TTHHHHHTT-
--S-TTT---TTHHHHHTT-
--S-TTT---TTHHHHHTT-
--S-TTT---TTHHHHHHH-
--S-TTT---TTHHHHHHH-
--S-TTT---TTHHHHHHH-
--S-TTT---TTHHHHHHH-
--S-TTT---TTHHHHHHH-
--S-TTT---TTHHHHHHH-
--S-TTT---TTHHHHHHH-
--S-TTT---TTHHHHHHH-
--S-TTT---TTHHHHTTT-
--S-TTT---TTHHHHHHH-
--S-TTT---TTHHHHHTT-
--S-TTT---TTHHHHHHH-
--S-TTT---TTHHHHHTT-
--S-TTT---TTHHHHHTT-
--S-TTT---TTHHHHHHH-
--S-TTT---TTHHHHHH--
--S-TTT---TTHHHHHTT-
--S-TTT---TTHHHHHH--
--S-TTT---TTHHHHHHH-
--S-TTTS--TTHHHHHTT-
--S-TTT---TTHHHHHTT-
--S-TTT---TTHHHHHHH-
----TTT---TTHHHHHTT-
--S-TTT---TTHHHHHHT-
--S-TTT---TTHHHHHHH-
--S-TTT---TTHHHHHHH-
--S-TTT---TTHHHHHHH-
--S-TTTS--TTHHHHHHH-
--S-TTT---TTHHHHHTT-
--S-TTT---TTHHHHHHH-
--S-TTTS--TTHHHHHHH-
--S-TTTS--TTHHHHHHH-
--S-TTTS--TTHHHHHHH-
--S-TTT---TTHHHHHHH-
--S-TTT---TTHHHHHTT-
--S-TTTS--TTHHHHHHH-
--S-TTT---TTHHHHTTT-
--S-TTTS--TTHHHHHHH-
--S-TTTS--TTHHHHHTT-
--S-TTTS--TTHHHHHHH-
--S-TTT---TTHHHHHHT-
--S-TTT---TTHHHHHHT-
--S-TTT---TTHHHHHHH-
--S-TTTS--TTHHHHTT--
--S-TTTS--TTHHHHHHH-
--S-TTT---TTHHHHTT--
--S-TTT---TTHHHHHTT-
--S-TTT---TTHHHHHHH-
--S-TTTS--TTHHHHHHH-
--S-TTTS--TTHHHHTTT-
--S-GGG---TTHHHHHHH-
--S-TTTS--TTHHHHHTT-
--S-TTTS--TTHHHHHHH-
--S-TTT---TTHHHHHTT-
--S-TTTS--TTHHHHHHH-
--S--GGG--TTHHHHHHH-
--SS-GGG--TTHHHHHTT-
--S--GGG--TTHHHHHHH-
--S--STT--TTHHHHHHH-
-----GGG--TTHHHHTTT-
-----GGG--TTHHHHHHH-
-----STT--TTHHHHHTT-
-----GGG--TTHHHHHHH-
-----STT--TTHHHHHHH-
-----GGG--TTHHHHTT--
-----STT--TTHHHHHTT-
-----TTT--TTHHHHHHH-
--S--TTT--TTHHHHHHH-
--S--TTT--TTHHHHHHH-
--S--GGG--TTHHHHHTT-
--S--GGG--TTHHHHHHH-
--S--GGGS-TTHHHHHHH-
--S--GGG--TTHHHHHHH-
-----GGG--TTHHHHHHH-
--S--GGG--TTHHHHTTT-
--S--GGG--TTHHHHHHH-
--S--TTTS-TTHHHHHHH-
-----TTS--TTHHHHHHH-
-----GGG--TTHHHHHTT-
-----TTS--TTHHHHHHH-
-----TTT--TTHHHHHHH-
-----GGG--TTHHHHHTT-
------TT--TTHHHHTTT-
-----GGG--TTHHHHTTT-
-----STT--TTHHHHHTT-
-----GGG--TTHHHHHTT-
-----GGG--TTHHHHHHH-
-----GGG--TTHHHHHTT-
-----TTT--TTHHHHHTT-
--S--TTT--TTHHHHHHH-
--S--TTT--TTHHHHHHH-
--S--TTT--TTHHHHHHH-
--S--TTT--TTHHHHHHH-
--S--TTT--TTHHHHHTT-
--S--TTT--TTHHHHHHH-
--S--SSSS-TTHHHHHHH-
--S--TTS--TTHHHHTT--
--S--TTT--TTHHHHHHH-
--S--GGG--TTHHHHHHH-
--S--TTT--TTHHHHHTT-
--S--TTT--TTHHHHTTT-
--S--GGGS-TTHHHHHHH-
--S--SSS--TTHHHHHHH-
--S--TTTS-TTHHHHHHH-
--S--TTTS-TTHHHHHHH-
--S--TTTSTTTHHHHTTT-
--S--TTTS-TTHHHHHHH-
--S--GGGSTTTHHHHHHH-
--S--GGGSTTTHHHHHHH-
--S--GGGSTTTHHHHHHH-
--S--STTSTTTHHHHHHH-
--S--STTSTTHHHHHHHH-
--S--STTSTTTHHHHHHH-
------TTSTTTHHHHHHH-
------TTS-TTHHHHHHH-
--S--STTS-TTHHHHHHH-
--S--GGGSTTTHHHHHTT-
--S--STT-STTHHHHHTT-
--S--GGGSSTTHHHHHHH-
-----GGG-STTHHHHHHH-
--S--GGGSSTTHHHHHHH-
-----GGGSSTTHHHHHHH-
-----GGGSSTTHHHHHHH-
-----GGGTSTTHHHHHHH-
--S--GGGTSTTHHHHTTT-
--S--GGG-STTHHHHHTT-
--S--GGGTSTTHHHHHHH-
--S--GGG-STTHHHHHT--
--S--GGGTSTTHHHHHTT-
--S--GGGSSTTHHHHHHH-
--S--GGG-STTHHHHHHT-
--S--GGGTSTTHHHHHHT-
--S--GGGTSTTHHHHHHH-
--S--GGG-STTHHHHHHT-
--S--GGGTSTTHHHHTTT-
--S--GGGTSTTHHHHHHT-
--S--GGGTSTTHHHHHHT-
--S--GGGSSTTHHHHHTT-
--S--TTS-STTHHHHTT--
--S--TTS-STTHHHHHH--
--S--TTTS-TTHHHHHTT-
--S--TTSSSTTHHHHHS--
--S--SSS-STTHHHHHHH-
--S--TTTTSTTHHHHHH--
--S--SSS-STTHHHHHHH-
--S--TTS-STTHHHHHHH-
--S--TTS-STTHHHHHHH-
--S--TTS-STTHHHHHHH-
--S--GGG-STTHHHHHHT-
--S--GGGSSTTHHHHHHT-
--S--GGG-STTHHHHHTT-
--S--GGGSSTTHHHHHH--
--S--GGGSSTTHHHHHHT-
--S--TTSSSTTHHHHHHH-
--S--GGGSSTTHHHHHHH-
--S--GGGSSTTHHHHHHH-
--S--GGGSSTTHHHHHHH-
--S-GGGGSSTTHHHHHT--
--S--GGGSSTTHHHHHHT-
--S--GGGTSTTHHHHHTT-
--S--GGG-STTHHHHHHT-
--S--GGGSSTTHHHHHTT-
--S--GGGSSTTHHHHHH--
--SS-GGGSSTTSHHHHTT-
--S--TTTTSTTHHHHHTT-
--S--GGGTSTTHHHHHT--
--S--GGGTSTTHHHHHHH-
--S--GGGSSTTHHHHHH--
-----GGG-STTHHHHHH--
-----GGGTTTTHHHHHH--
-----GGGTSTTHHHHHS--
-----GGGTSTTHHHHHT--
-----GGGTSTTHHHHHH--
--S--GGGTSTTHHHHTT--
--S--GGG-STTHHHHHH--
--S--GGGTSTTHHHHTT--
-----GGGTSTTHHHHHH--
-----GGGTSTTHHHHHT--
-----GGGTSTTHHHHHT--
-----GGGTSTTHHHHHS--
--S--GGG-STTHHHHHS--
--S--GGGSSTTHHHHHS--
-----GGGSSTTHHHHHT--
-----GGG-STTHHHHHT--
-----GGG-STTHHHHHT--
-----GGGSSTTHHHHHH--
-----GGGSSTTHHHHHH--
-----GGG-STTTTHHHH--
-----GGGSSTTTTTTTS--
---S-GGGSSTTTTHHHH--
---S-GGGSSTTSTHHHH--
---S-GGGSSTTTTTTTS--
---SSGGGTSTTHHHHHH--
---S-GGGTSTTTTTGGG--
---S-GGGTSTTTTHHHH--
-----HHHHSTTSTHHHH--
-----GGGTSTTTTHHHH--
---SSGGGSSTTSTHHHH--
---S-TTSSSTTTTHHHH--
-----GGGSSTTHHHHHH--
--S--GGGTSTTHHHHTT--
--S--TTTSSTTHHHHTT--
--S--GGGTSTTTTTTTT--
--SS-GGGSSTTTTHHHH--
--STTGGGTSTTHHHHTT--
--SS-GGGTSTTTTHHHH--
--S-GGGTSSTTTTHHHH--
--S--GGGTSTTHHHHHH--
-----GGGSSTTHHHHHH--
-----GGGTSTTTTHHHH--
-----GGGTSTTHHHHHH--
-----GGGSSTTTTHHHH--
-----GGGSSTTHHHHHH--
-----GGGSSTTTTTTTS--
-----GGG-STTHHHHTT--
--S--GGGTSTTHHHHTT--
--S--TTTSSTTHHHHHH--
-----GGGSSTTHHHHHS--
-----HHHHSTTHHHHHH--
-----GGGSSTTHHHHHT--
-----GGGTSTTHHHHHS--
----GGGSSSTTHHHHHS--
----GGGGTSTTHHHHHH--
----GGGGTSTTGGGGTS--
----GGGGSSTTTHHHHS--
----GGGGTSTTGGGGTT--
----GGGGTSTTTTTTTS--
----GGGG-STTSGGGTS--
----GGGGSSTTHHHHHH--
----GGGGSSTTSHHHHT--
----GGGSSSTTTTTTTT--
----GGGGSSTTGGGGTT--
----GGGTSSTTGGGGTT--
----GGGGSSTTGGGGTT--
----GGGGSSTTSGGGTT--
----GGGGSSTTSGGGTT--
----GGGGSSTTTTTTTT--
----GGGSSSTTSGGGTT--
----GGGGSSTTHHHHHT--
----SGGGSSTTTTTTTT--
-----GGGSSTT-HHHHT--
-----GGGSSTTGGGGTT--
----SGGGSSTTTTTTTT--
-----GGGSSTTHHHHHT--
-----GGGTSTTTTTTTT--
-----GGGSSTTTTTTTT--
-----GGGSSTTTTTTTT--
-----GGGSSTTHHHHHT--
-----TTSSSTTTTTTTT--
-----TTTSSTTTTTTTT--
-----GGGSSTTSGGGTT--
-----GGG-STTGGGGTT--
-----GGGSSTTHHHHHT--
-----GGGTSTTHHHHHT--
-----GGG-SGGGGTTTT--
-----GGGSSTTTTTTTT--
-----GGGSSTTHHHHHT--
-----GGG-STTTTTTTT--
-----TTSSSTTTTTTTT--
-----GGG-STTGGGGTT--
-----GGGSSTTSGGGTT--
---S-GGGSSTTSGGGTT--
-----HHHHSTTGGGGTT--
---S-GGG-STTGGGGTT--
---S-GGGSSTTGGGGTT--
---S-HHHHSTTTTTTTT--
-----GGGTSTTSGGGTT--
-----STTSSTTTGGGTT--
---S-GGGTSTTHHHHHT--
---S-GGGTSTTTTTTTT--
---SSGGGTSTTHHHHHT--
---SGGGGSSTTTTTTTT--
---S-GGGSSTTSGGGTT--
---S-GGGSSTTTTHHHH--
-----GGGSSTTTTTTTT--
-----HHHHSTTGGGGTT--
-----TTTSSTTGGGGTT--
---S-GGGSSTTSGGGTT--
---S-TTTSSTTSGGGTT--
---S-GGGSSTTSGGGTT--
---S-GGGSSTTSSTTTT--
---S-GGGTSTTSGGGTT--
-----GGGSSTTTTTTTT--
-----GGGTSTTTTTTTT--
---S-GGGTSTTSGGGTT--
---S-SGGGSTTHHHHHS--
---S-GGGTSTTHHHHHT--
---S-GGGS-TTHHHHHS--
---S-GGG-STTHHHHHS--
---S-GGGSSTTTTTTTS--
---S-STTSSTTHHHHTS--
---S-GGGSSTTHHHHTS--
---S-GGGGSTTHHHHTT--
---S-GGGSSTTHHHHTT--
---S-GGG-STTHHHHTT--
---S-GGGSSTTHHHHTT--
---S-GGG-STTHHHHTT--
---S-GGG-STTHHHHTS--
---S-TTS-STTHHHHTT--
---S-GGGTSTTHHHHHH--
---S-GGGSSTTHHHHHH--
-----GGGSSTTHHHHHH--
-----GGGTSTTHHHHHH--
-----GGGSSTTTTGGGT--
-----GGGTSTTHHHHTT--
-----GGGTSTTHHHHTT--
-----GGGTSTTHHHHTT--
-----GGGTTTTHHHHTT--
-----GGGTTTTHHHHHH--
-----GGGTTTTHHHHTT--
-----GGGTTTTHHHHHT--
-----GGGTSTTHHHHTS--
-----GGGSSTTHHHHTT--
-----GGGSSTTHHHHTT--
-----GGGTSTTHHHHTT--
-----GGGTSTTTTGGGT--
-----GGGTSTTHHHHTT--
-----GGGTSTTHHHHTT--
-----GGGSSTTHHHHTT--
-----GGGTSTTHHHHTT--
-----GGG-STTHHHHTT--
-----GGGTSTTHHHHHS--
-----TTTTSTTGGGGGT--
-----GGGTSTTTTHHHH--
-----GGGTSTTTTHHHH--
-----GGGTSTTTTHHHH--
-----HHHHSTTHHHHHS--
-----GGGTTTTHHHHHH--
-----GGGTSTTHHHHHH--
-----TTTTSTTHHHHHH--
-----GGGTSTTHHHHTT--
-----TTTTSTTHHHHTT--
-----GGGTSTTHHHHTT--
-----GGGTSTTHHHHHT--
-----GGGTSTTHHHHTT--
-----GGGTSTTHHHHHH--
-----GGGTSTTHHHHHH--
-----GGGTSTTHHHHHH--
-----GGGTTTTHHHHHH--
-----TTTTSTTHHHHHH--
-----GGGTTTTHHHHHH--
-----GGGTSTTTTHHHH--
-----GGGTTTTHHHHTT--
-----GGGTTTTHHHHTT--
-----GGGSSTTHHHHTT--
-----GGGSSTTHHHHTS--
-----GGGTTTTTTTTTS--
-----HHHHSTTTTGGGS--
-----GGGSSTTHHHHTT--
-----GGGSSTTTTGGGS--
-----GGGTTTTHHHHTT--
-----GGGTSTTHHHHTS--
-----GGGSSTTTTGGGS--
-----GGGTTTTTTGGGS--
-----GGGSSTTHHHHTS--
-----GGGSSTTTTGGG---
-----GGGTSTTTTTTTS--
-----GGGTTTTTTTTTS--
-----GGGTTTTTTGGGS--
-----GGGTSTTTTTTSS--
-----GGGTTTTTTGGGS--
-----GGGTSTTTTTT-S--
-----GGGTTTTHHHHHS--
-----GGGSSTTTTGGGT--
-----GGGSSTTTTGGG---
-----GGGTSTTHHHHS---
-----GGGTTTTTTGGGS--
-----GGGTSTTGGGGGS--
-----GGGTTTTTTGGGS--
-----GGGTSTTTTTSS---
-----GGGTTTTTTGGGS--
-----GGGTSTTTTTSSS--
-----GGGT-TTTTSSSS--
-----GGGSSTTTTTTTS--
-----GGGTSTTTTTGGG--
-----GGGS-TTTTTGGG--
-----GGGTSTTTTTGGG--
-----TTSSSTTTTTGGG--
-----GGGSSTTTTTGGG--
-----GGGTSTTTTTGGG--
-----GGGTTTTTTTGGG--
-----GGGSSTTTTTGGG--
-----GGGTSTTTTTGGG--
-----GGGSSTTTTTGGG--
-----GGGTTTTTTTGGG--
-----GGGTSTTTTTGGG--
-----GGGTSTTTTTGGG--
-----GGGTSTTTTTGGG--
-----GGGTTTTTTTGGG--
-----GGGTSGGGGTGGG--
-----GGGTSTTTTTGGG--
-----GGGTSTTTTTGGG--
-----GGGTSTTTTTGGG--
-----GGGSSTTTTGGGG--
-----TTTTSTTTTGGGG--
-----GGGTTTTTTGGGG--
-----GGGT-TTTTGGGG--
-----GGGSSTTTTTGGG--
-----GGGTSTTTTGGGT--
-----GGGTTTTTTGGGG--
-----GGGTTTTTTGGGG--
-----GGGTSTTTTTGGG--
-----GGGTTTTTTGGGG--
-----GGGTTTTTTGGGG--
-----GGGTTTTTTGGGG--
-----HHHHTTTTTGGGG--
-----GGGTTTTTTGGGG--
-----GGGTSTTTTGGGS--
-----GGGTTTTTTGGGG--
-----GGGTTTTTTTGGG--
-----GGGTTTTTGGGTT--
-----HHHHTTTTTGGGG--
-----GGGGSTTTTGGGG--
-----HHHHTTTHHHHTT--
-----HHHHTTTHHHHTT--
-----HHHHSTTTTGGGG--
-----GGGTSTTTTGGGG--
-----HHHHTTTTTGGGG--
-----HHHHSTTGGGGGS--
-----GGGTSTTTTGGGG--
-----GGGT-TTSGGGTT--
-----GGGTSTTGGGGTT--
-----HHHHSTTGGGGTT--
-----HHHHSTTSSTTTT--
-----GGGTSTTHHHHTT--
-----GGGTTTTTTTTSS--
-----GGGTSTTGGGGGG--
-----GGGTSTTTTGGGG--
-----GGGTSTTGGGGGT--
--S--HHHHSTTGGGGGG--
-----HHHHSTTTGGGGG--
-----HHHHSTTGGGGGG--
-----GGGTSTTSGGGGG--
-----GGGTSGGGGGGGG--
-----HHHHSGGGGGGGG--
-----HHHHSTTGGGGGG--
-----HHHHSSGGGGGGG--
--S--HHHHSGGGGGGGG--
-----GGGGSTTGGGGGG--
-----GGGTSSGGGGGGG--
-----TTTTSHHHHGGGG--
-----GGGSSHHHHGGGG--
-----GGGTSHHHHHGGG--
-----HHHHSHHHHGGGS--
-----HHHHSHHHHGGGG--
-----TTTTSHHHHGGGG--
-----GGGTSHHHHGGGG--
-----GGGTSTTTTTGGG--
-----GGGTSHHHHTTTT--
-----GGGTSHHHHTSTT--
-----GGGTSTTGGGGGG--
-----HHHHSTTGGGGGG--
-----GGGTSHHHHTTTT--
-----HHHHSHHHHHTTT--
-----GGGSSHHHHHHTT--
-----GGGS-HHHHHHHS--
-----GGGT-HHHHHHHT--
-----GGGT-HHHHHHHT--
-----GGGTSHHHHHHHS--
-----HHHH-HHHHHHHT--
-----HHHH-HHHHHHHS--
-----GGGT-HHHHHHHT--
-----GGGT-HHHHHHHH--
-----GGGT-HHHHHHHH--
-----HHHH-HHHHHHHT--
-----HHHH-HHHHHHHH--
-----HHHHSHHHHHHTT--
---S-HHHHSHHHHHHHT--
---S-TTTSSHHHHHHTT--
---S-TTTSSHHHHHHHS--
-----TTTSSHHHHHHHH--
-----TTTSSHHHHHHHT--
-----TTTSSHHHHHHHH--
-----TTTSSHHHHHHTT--
-----TTTSSHHHHHHTS--
-----TTTS-HHHHHHHH--
-----TTTS-HHHHHHHH--
----STTT--HHHHHHHH--
-----TTT--HHHHHHTT--
----GGGG--HHHHHHHS--
----STTTS-HHHHHHHH--
----STTTS-HHHHTTS---
----GGGTS-HHHHHTS---
----STTTS-HHHHTTTS--
-----TTTS-HHHHHHHS--
-----TTTS-HHHHHHTT--
-----TTTS-HHHHHHHT--
-----TTTS-HHHHHHHT--
-----TTTS-HHHHHHHS--
-----TTTS-HHHHHHHT--
-----TTTS-HHHHHHTT--
-----TTTS-HHHHHHHH--
-----TTT--HHHHHHTT--
-----TTT--HHHHTTTT--
-----TTT--HHHHHHHS--
-----TTT--HHHHHHHT--
-----TTT--HHHHHTTS--
-----TTT--HHHHHHHS--
-----TTT--HHHHHHHS--
-----TTT--HHHHHHHS--
-----TTT--HHHHHHTS--
-----TTT--HHHHHTTS--
-----TTTS-HHHHHTTS--
-----TTTS-HHHHHHTS--
-----TTT--HHHHHHHS--
-----TTT--HHHHHHTS--
-----TTTS-HHHHHHTT--
-----TTTS-HHHHHHHT--
-----TTTS-HHHHHHTT--
-----TTTS-HHHHHHHS--
-----TTT--HHHHHHH---
-----TTTS-HHHHHHHT--
-----TTTS-HHHHHHTT--
-----TTT--HHHHHTTT--
-----TTT--HHHHHHHT--
-----TTT--HHHHHHHH--
-----TTTS-HHHHHHHH--
-----SSSS-HHHHHHHH--
-----TTTS-HHHHHHHH--
-----TTTS-HHHHHHHH--
-----TTTS-HHHHHHHH--
-----TTTS-HHHHHHHS--
-----TTT--HHHHHHHH--
-----TTT--HHHHHHHH--
-----TTTS-HHHHHHHH--
-----GGGS-HHHHHHHT--
-----TTT--HHHHHHTS--
-----TTT--HHHHHHHH--
---S-TTT--HHHHHHHT--
---S-TTT--HHHHHHHT--
-----TTTS-HHHHHHHH--
-----TTT--HHHHHHHH--
-----TTT--HHHHHHHS--
-----TTT--HHHHHHHT--
-----TTT--HHHHHHHT--
-----TTT--HHHHHHHT--
-----TTT--HHHHHHTT--
-----TTT--HHHHHHHT--
-----TTT--HHHHHHHT--
-----TTT--HHHHHHHT--
-----TTT--HHHHHHHH--
-----TTT--HHHHHHHH--
---S-TTT--HHHHHHHH--
-----TTT--HHHHHHHH--
-----TTT--HHHHHHHT--
-----TTT--HHHHHHHT--
-----TTT--HHHHHHHH--
-----GGG--HHHHHHTT--
-----SSS--HHHHHHHH--
-----SSS--HHHHHHHH--
-----TTT--HHHHHHHH--
-----TTT--HHHHHHHH--
-----TTT--HHHHHHHT--
-----TTS--HHHHHHHH--
-----TTT--HHHHHHHT--
-----TTT--HHHHHHHH--
-----TTT--HHHHHHHH--
-----TTT--HHHHHHHH--
-----TTT--HHHHHHHH--
-----TTT--HHHHHHTT--
-----TTT--HHHHHHHH--
-----GGG--HHHHHHHH--
-----TTT--HHHHHHHH--
-----TTT--HHHHHHHHH-
-----TTT--HHHHHHHTT-
-----TTT--HHHHHHHHH-
-----SSSS-HHHHHHHHH-
-----SSSS-HHHHHHHHH-
------SSS-HHHHHHHHH-
-----SSSS-HHHHHHHTT-
-----STT--HHHHHHHHH-
-----STTS-HHHHHHHHT-
-----STTS-HHHHHHHHH-
-----STTS-HHHHHHHHT-
------TTS-HHHHHHHTT-
---S--TT--HHHHHHHHH-
------TT--HHHHHHHHT-
------SS--HHHHHHHTT-
------TT--HHHHHHHTT-
------TT--HHHHHHHHT-
------TT--HHHHHHHTT-
--S---TT--HHHHHHHTT-
------TT--HHHHHHHHH-
------SS--HHHHHHHTT-
-----STTS-HHHHHHHTT-
------TT--HHHHHHHHT-
-----SSS--HHHHHHHHT-
----S-SS--HHHHHHHTT-
------TT--HHHHHHHHT-
------TT--HHHHHHHTT-
------TT--HHHHHHHTT-
----SSTT--HHHHHHHHT-
----S-TT--HHHHHHHHT-
----TTTT--HHHHHHHHT-
----TTTT--HHHHHHHH--
----TTTT--HHHHHHHT--
----TTTT--HHHHHHHT--
----SSTT--HHHHHHHH--
----SSSS--HHHHHHHH--
----TTTT--HHHHHHHT--
----TTSSS-HHHHHHHH--
----TTTT--HHHHHHHH--
----TTTT--HHHHHHHH--
----SSTT--HHHHHHHH--
----SSTT--HHHHHHHH--
----TTTT--HHHHHHTT--
----TTTT--HHHHHHHH--
----TTTT--HHHHHHTT--
----TTTT--HHHHHHHT--
----TTTT--HHHHHHHH--
----TTTT--HHHHHHHH--
----TTTTS-HHHHHHTT--
----TTTT--HHHHHHTT--
----TTTT--HHHHHHHH--
----TTTTS-HHHHHHHS--
----TTTT--HHHHHHT---
----TTTT--HHHHHTT---
----TTSS--HHHHTTT---
----TTTT--HHHHHHHS--
----TTTT--HHHHHHTS--
----TTTT--HHHHHHTS--
----TTTT--HHHHHTT---
----SGGG--HHHHHTTT--
----TTSS--HHHHHHHT--
----TTTT--HHHHHHHH--
----TTTTS-HHHHHHHH--
-----STTS-HHHHHHHH--
-----GGGS-HHHHHHHH--
-----STTS-HHHHHHTT--
-----STTS-HHHHHHHH--
-----GGGS-HHHHHHHH--
-----GGGS-HHHHHHTT--
----SSTTS-HHHHHHHH--
-----STTS-HHHHHHTT--
-----GGGS-HHHHHHHT--
-----TTTS-HHHHHHHH--
-----GGGS-HHHHHHTT--
-----TTTS-HHHHHHHH--
--S--GGGS-HHHHHHHH--
--S--GGGS-HHHHHHHT--
-----STTS-HHHHHHHT--
--S-SSTTS-HHHHHHTT--
--S--STTS-HHHHHHHT--
-----STTS-HHHHHHHS--
--S--GGGS-HHHHHHHS--
--S--SSSS-HHHHHHHH--
--S--GGGS-HHHHHHHH--
-----GGGS-HHHHHHTT--
----SSTTS-HHHHHHHH--
----TTTTS-HHHHHHTT--
----TTTTS-HHHHHHTT--
----TTTTS-HHHHHHHH--
----GGGGS-HHHHHTTT--
----GGGGS-HHHHHHHS--
----GGGTS-HHHHHHTT--
----GGGSS-HHHHHHTT--
----HHHHS-HHHHHTTT--
----GGGTS-HHHHHHTT--
----GGGSS-HHHHTGGG--
----GGGSS-HHHHHHTT--
----GGGSS-HHHHHHTT--
----GGGTS-HHHHHHTT--
----GGGSS-HHHHHHTS--
----GGGSS-HHHHHHTT--
----GGGSS-HHHHHTTT--
----TTTSS-HHHHHHTT--
----GGGGS-HHHHHHHH--
----TTTSS-HHHHHHHH--
----TTTSS-HHHHHHTT--
----GGGSS-HHHHHHTT--
----HHHHS-HHHHHHHH--
----SGGGS-HHHHHHHH--
----GGGS--HHHHHHHH--
----GGGG--HHHHHHTT--
----HHHHS-HHHHHHHH--
----SGGGS-HHHHHHHH--
----TTTTS-HHHHHHTT--
----SGGGS-HHHHHHHH--
----SGGGS-HHHHHHHH--
----HHHHS-HHHHHHHH--
---STTTTS-HHHHHHHH--
---STTTTS-HHHHHHHH--
---SHHHHS-HHHHHHHH--
---SHHHHS-HHHHHHHH--
---SGGGTS-HHHHHHHH--
---SGGGTS-HHHHHHHH--
---SGGGTS-HHHHHHHH--
---SHHHHS-HHHHHHTT--
---SHHHHS-HHHHHHHH--
----GGGTS-HHHHHHHT--
----STTTS-HHHHHHHT--
----GGGTS-HHHHHHHH--
---SGGGTS-HHHHHHTT--
---SHHHHS-HHHHHHTT--
---SHHHHS-HHHHHHHH--
---SHHHHS-HHHHHHHH--
---SHHHH--HHHHHGGGG-
---SHHHH--HHHHHHHHT-
---SHHHHS-HHHHHHHHH-
---SHHHHS-HHHHHHHHT-
---SHHHHS-HHHHHHHHT-
---SHHHH--HHHHHHHHT-
---SGGGTS-HHHHHHHHT-
---SSGGG--HHHHHHHHT-
---STTTT--HHHHHHHHH-
---SHHHHS-HHHHHHHHT-
---SGGGTS-HHHHHHHTT-
---SGGGG--HHHHHHHTT-
---SGGGG--HHHHHHHTT-
---SHHHHS-HHHHHHGGG-
---SHHHHS-HHHHHHHTT-
---SHHHHS-HHHHHHHH--
----HHHHS-HHHHHHHHT-
----HHHHS-HHHHHHHHT-
---SGGGTS-HHHHHHHTT-
---SGGGTS-HHHHHHHHT-
---SGGGTS-HHHHHHHHH-
---SGGGTS-HHHHHHHHH-
---SGGGTS-HHHHHHHHH-
---SHHHHS-HHHHHHHHT-
---SGGGSS-HHHHHHHHT-
---SGGGSS-HHHHHHHH--
---SGGGSS-HHHHHHHHT-
---SHHHHS-HHHHHHHH--
---SGGGTS-HHHHHHHH--
---SGGGTS-HHHHHHHH--
--S-GGGTS-HHHHHHHHT-
---SGGGSS-HHHHHHHHT-
---SGGGSS-HHHHHHHHT-
---SHHHHS-HHHHHHHHT-
---SGGGSS-HHHHHHHHH-
---SGGGSS-HHHHHHHHT-
---SGGGSS-HHHHHHHHT-
--SSGGGSS-HHHHHHHHT-
--SSGGGTS-HHHHHHHHT-
---SGGGTS-HHHHHHHHT-
--SSGGGTS-HHHHHHHTT-
---SGGGTS-HHHHHHHHT-
--SSGGGTS-HHHHHHHHT-
--SSGGGTS-HHHHHHHHT-
--SSGGGSS-HHHHHHHHT-
--SSGGGTS-HHHHHHHHT-
--SSGGGSS-HHHHHHHHT-
--SSGGGSS-HHHHHHHHT-
--SSGGGSS-HHHHHHHHT-
--SSGGGSS-HHHHHHHTT-
--SSGGGSS-HHHHHHTT--
--SSGGGTS-HHHHHHHHT-
--S-GGGSS-HHHHHHHH--
--S-GGGGS-HHHHHHHH--
--S-TTTTS-HHHHHHHH--
--S-TTTTS-HHHHHHHH--
--SSGGGGS-HHHHHHHH--
--S-GGGGS-HHHHHHHH--
--S-GGGGS-HHHHHHHH--
--S-GGGGS-HHHHHHHH--
--S-TTTTS-HHHHHHTT--
--S-GGGGS-HHHHHHHH--
--S-GGGGS-HHHHHHHS--
--S-GGGGS-HHHHHHHH--
--S-GGGGS-HHHHHHTT--
--S-GGGGS-HHHHHHHH--
--S-GGGG--HHHHHHHH--
--S-GGGGS-HHHHHHHH--
--S-GGGG--HHHHHHHH--
--S-GGGG--HHHHHHHS--
--S-TTTT--HHHHHHHH--
--S-GGGT--HHHHHHHH--
--S-HHHHS-HHHHHHHH--
--S-HHHHS-HHHHHHHH--
--S-GGGTS-HHHHHHHS--
--S-GGGTS-HHHHHHHH--
--S-TTTTS-HHHHHTTT--
--SSGGGTS-HHHHHHHH--
--S-TTTTS-HHHHHHHH--
----GGGGS-HHHHHHHH--
--S-GGGG--HHHHHHHH--
--S-GGGTS-HHHHHHHH--
--S-GGGGS-HHHHHHHHT-
--S-GGGG--HHHHHHHHT-
----GGGG--HHHHHHHHT-
--S-GGGGS-HHHHHHHH--
--S-GGGG--HHHHHHHTT-
----GGGGS-HHHHHHTTT-
--S-GGGSS-HHHHHHHH--
--S-GGGG--HHHHHHHTT-
--S-GGGGS-HHHHHHHHH-
---SGGGGS-HHHHHHHHH-
---SGGGGS-HHHHHHHTT-
---SGGGGS-HHHHHHHHT-
---SGGGG--HHHHHHHTT-
--SSGGGG--HHHHHHHHH-
--S-GGGGS-HHHHHHHHT-
--S-GGGGS-HHHHHHHTT-
--S-GGGG--HHHHHHHHT-
--S-GGGG--HHHHHHHH--
----GGGT--HHHHHHHH--
--SSGGGG--HHHHHHHHH-
----HHHHS-HHHHHHHHH-
--S-GGGG--HHHHHHHTT-
----GGGGS-HHHHHHHTT-
----GGGTS-HHHHHHHTT-
--S-GGGT--HHHHHHHHH-
--S-GGGG--HHHHHHHTT-
--S-GGGG--HHHHHHHH--
--S-GGGG--HHHHHHHHH-
--S-GGGT--HHHHHHHHH-
--S-TTTT--HHHHHHHTT-
--S-TTTT--HHHHHHHTT-
----GGGG--HHHHHHHHH-
----GGGG--HHHHHHHTT-
--S-GGGG--HHHHHHHHH-
--SSGGGG--HHHHHHHHH-
--S-GGGGS-HHHHHHHH--
--S-GGGGS-HHHHHHHH--
----GGGTS-HHHHHHHHT-
--S-GGGT--HHHHHHHHH-
--SSGGGS--HHHHHHHH--
----GGGG--HHHHHHHTT-
----GGGG--HHHHHHHHT-
--S-HHHHS-HHHHHHHHH-
--S-GGGGS-HHHHHHHHH-
---SHHHHS-HHHHHHHHH-
--SSHHHHS-HHHHHHHTT-
---SHHHHS-HHHHHHHTT-
--S-HHHHS-HHHHHHHTT-
--S-GGGSS-HHHHHHHTT-
--S-GGGGS-HHHHHHHTT-
--S-GGGGS-HHHHHHHHH-
--SSGGGGS-HHHHHHHTT-
--S-TTTTS-HHHHHHHHH-
--S-TTTTS-HHHHHHTTT-
--S-TTTTS-HHHHHHHTT-
--S-TTTT--HHHHHHHHH-
--S-TTTTS-HHHHHHHHH-
--S-TTTTS-HHHHHHHHH-
--S-TTTTS-HHHHHHTTT-
--S-TTTT--HHHHHHHHH-
--S-TTTT--HHHHHHHHH-
--S-TTTT--HHHHHHHHH-
--S-TTTT--HHHHHHHHH-
--S-TTSSS-HHHHHHHHH-
--S-TTSS--HHHHHHHHH-
--S-TTSS--HHHHHHHHH-
--S-TTSSS-HHHHHHHHH-
--S-TTSS--HHHHHHHHT-
--S-GGGT--HHHHHHHH--
--SSGGGT--HHHHHHHTT-
----GGGS--HHHHHHHHT-
----GGGT--HHHHHHHHT-
--S-GGGT--HHHHHHHHT-
----GGGT--HHHHHHHHT-
----GGGT--HHHHHHHHT-
--S-TTSS--HHHHHHHHT-
--S-GGGG--HHHHHHHTT-
--S-TTSS--HHHHHHTT--
--S-GGGS--HHHHHHTT--
--S-TTSS--HHHHHHHT--
--S-GGGS--HHHHHHHHT-
--S-TTSS--HHHHHHHTT-
--S-TTSS--HHHHHHHHH-
--S-GGGS--HHHHHHT---
--S-GGGS--HHHHHHHT--
----GGGS--HHHHHHHS--
--S-GGGG--HHHHHHHS--
--S-GGGG--HHHHHHHS--
--S-GGGG--HHHHHHHS--
--S-GGGT--HHHHHHH---
--S-GGGG--HHHHHHH---
--S-GGGG--HHHHHHT---
--S-GGGG--HHHHHTT---
--S-GGGG--HHHHHHT---
--S-GGGG--HHHHHHH---
----GGGGS-HHHHHHT---
--S-GGGGS-HHHHHHH---
--SSGGGGS-HHHHHHH---
--S-GGGG--HHHHHHT---
--S-TTTTS-HHHHHHHS--
--S-GGGG--HHHHHHHT--
--S-GGGSS-HHHHHHH---
--S-GGGG--HHHHHHHH--
--S-GGGT--HHHHHHHT--
--S-GGGT--HHHHHTTS--
----GGGGS-HHHHGGG---
--S-TTTT--TTGGGSS---
--S-GGGG--TTGGGSS---
--S-GGGGS-HHHHHTT---
--S-GGGG--HHHHTTSS--
--S-GGGTS-HHHHTTS---
--S-GGGG--HHHHTTSS--
--S-GGGG--HHHHTTS---
----GGGS--HHHHHTS---
----GGGG--HHHHT-SS--
--S-GGGTS-HHHHHTTS--
--SSGGGGS-HHHHHGGG--
--S-GGGGS-HHHHHHTT--
----GGGG--HHHHHGGG--
--S-GGGG--HHHHGGGS--
--SSGGGG--HHHHHTTS--
--SSGGGGS-HHHHHHHT--
--SSHHHHS-HHHHHHHH--
--SSGGGTS-HHHHHHHS--
--SSGGGGS-HHHHHHHH--
--SSHHHHS-HHHHHHHH--
--SSHHHHS-HHHHHHHT--
--SSHHHHS-HHHHHHTT--
--SSHHHHS-HHHHHHHT--
--SSHHHHS-HHHHHHHS--
--SSHHHHS-HHHHHHHT--
--SSGGGT--HHHHHHTS--
--SSGGGGS-HHHHHHTS--
--SSGGGTS-HHHHHHTT--
--SSGGGGS-HHHHHHTT--
--SSGGGGS-HHHHHHHT--
--SSGGGG--HHHHHHTT--
--SSGGGG--HHHHHHHH--
--SSGGGG--HHHHHHHH--
--SSGGGTS-HHHHHTTT--
--SSGGGTS-HHHHHTTT--
--SSGGGTS-HHHHHHHH--
--SSGGGGS-HHHHHTTT--
--SSGGGG--HHHHHHTT--
--SSGGGGS-HHHHHTTT--
--SSGGGGS-HHHHHHTT--
--SSGGGGS-HHHHHHHH--
--SSGGGG--HHHHHHHH--
--SSGGGTS-HHHHHHTT--
--SSGGGG--HHHHHHHH--
--SSGGGGS-HHHHHHHH--
--SSGGGG--HHHHHHHS--
--SSGGGTS-HHHHHHHH--
--SSGGGS--HHHHHHHH--
--SSGGGG--HHHHHHTT--
--SSGGGGS-HHHHHHTS--
--SSGGGGS-HHHHHTTS--
--SSGGGG--HHHHHHHS--
--SSGGGSS-HHHHHHHS--
--SSHHHHS-HHHHHHT---
--SSHHHHS-HHHHHTT---
---SGGGTS-HHHHHHTT--
--SSGGGSS-HHHHHHTT--
--SSGGGSS-HHHHHHTT--
--SSGGGSS-HHHHHHTT--
--SSGGGSS-HHHHHHTT--
--SSGGGTS-HHHHHHHH--
--SSGGGTS-HHHHHHHS--
--SSGGGSS-HHHHHHHT--
--SSGGGSS-HHHHHHTT--
--SSTTTSS-HHHHHHTT--
--SSGGGTS-HHHHHHTT--
--SSGGGSS-HHHHHHTT--
--SSGGGSS-HHHHHHTT--
--SSGGGTS-HHHHHHHH--
--SSHHHHS-HHHHHHTT--
--SSGGGSS-HHHHHHTT--
--SSGGGSS-HHHHTTTT--
--SSGGGSS-HHHHHHTT--
--SSGGGSS-HHHHHHHT--
--SSGGGTS-HHHHHHTT--
--SSGGGSS-HHHHHHHH--
--SSHHHHS-HHHHHHTT--
--SSHHHHS-HHHHHHTT--
--SSGGGTS-HHHHHTTT--
--SSHHHHS-HHHHHTTT--
--SSGGGTS-HHHHHHTT--
--SSHHHHS-HHHHHHHH--
--SSHHHHS-HHHHHHHH--
--SSHHHHS-HHHHHHHH--
--SSTTTSS-HHHHHHHH--
--SSGGGTS-HHHHHHHT--
--SSGGGTS-HHHHHHHH--
--SSGGGSS-HHHHHHTT--
--SSGGGTS-HHHHHTTS--
--SSGGGSS-HHHHHHHH--
--SSGGGSS-HHHHHHHH--
--SSGGGTS-HHHHHHHH--
--SSGGGTS-HHHHHHHT--
--SSHHHHS-HHHHHHTT--
--SSGGGSS-HHHHHHHT--
---SGGGSS-HHHHHHHH--
---SGGGSS-HHHHHHHT--
---SGGGSS-HHHHHHHH--
---SGGGSS-HHHHHHHH--
---SHHHHS-HHHHHHHS--
--SSHHHHS-HHHHHHHT--
--SSGGGTS-HHHHHHTT--
--SSGGGSS-HHHHHHHT--
--SSTTTSS-HHHHHHHS--
--SSGGGSS-HHHHHHHS--
--SSGGGTS-HHHHHHHH--
--SSGGGSS-HHHHHHHT--
--SSGGGSS-HHHHHHHT--
--SSGGGSS-HHHHHHHT--
--SSGGGSS-HHHHHHHH--
--SSGGGSS-HHHHHHHH--
--SSGGGSS-HHHHHHHH--
--SSGGGSS-HHHHHHHH--
--SSGGGTS-HHHHHHHT--
--SSTTTSS-HHHHHHHS--
--SSGGGSS-HHHHHHHT--
--SSGGGSS-HHHHHHTT--
--SSGGGSS-HHHHHHHHH-
--SSGGGSS-HHHHHHHT--
--SSGGGSS-HHHHHHHH--
--SSGGGTS-HHHHHHHT--
--SSGGGTS-HHHHHHTT--
--SSGGGSS-HHHHHHTS--
--SSGGGSS-HHHHHHHT--
--SSGGGSS-HHHHHHHS--
--SSGGGSS-HHHHHHTT--
--SSGGGSS-HHHHHHHT--
--SSGGGSS-HHHHHHHT--
--SSGGGTS-HHHHHHHT--
---SGGGSS-HHHHHHHS--
---SGGGSS-HHHHHHHT--
--SSGGGTS-TTHHHHT---
--SSGGGTS-HHHHHHTT--
--SSGGGSS-HHHHHHTT--
--SSGGGSS-HHHHHHHS--
--SSGGGSS-HHHHHHHS--
--SSGGGSS-HHHHHTS---
--SSGGGTS-HHHHTTS---
---SGGGTS-HHHHTTS---
--SSGGGSS-HHHHHTT---
--SSGGGSS-HHHHHHT---
--SSTTTSS-HHHHHHH---
--SSGGGSS-HHHHTTS---
--SSGGGTS-HHHHHHH---
--SSGGGTS-HHHHHHH---
--SSGGGTS-HHHHHHH---
--SSGGGSS-HHHHHHS---
---SGGGTS-HHHHHTT---
---SGGGTS-HHHHHTT---
---SGGGTS-HHHHHHT---
---STTTSS-HHHHHTT---
-TTSGGGTS-HHHHHTT---
---SGGGTS-HHHHHTT---
---SGGGTS-HHHHHTT---
---SGGGSS-HHHHHHS---
---SGGGSS-HHHHHHT---
---SGGGSS-HHHHHHT---
---SGGGSS-HHHHHTT---
---SGGGSS-HHHHHTT---
----TTTSS-HHHHHTT---
---SGGGTS-HHHHTTS---
---SGGGS--HHHHHHHS--
---STTTSS-HHHHTTT---
--S-HHHHS-HHHHTTT---
--S-GGGG--HHHHHTT---
--S-GGGG--HHHHHHH---
--S-GGGG--HHHHHTT---
--SSGGGG--HHHHTTT---
--SSGGGS--HHHHHTT---
--SSTTTS--HHHHHTT---
--S-TTTS--HHHHTTT---
--SSGGGS--HHHHHHH---
--SSGGGT--HHHHTTT---
--SSTTTSS-HHHHHHH---
--SSGGGG--HHHHHTT---
--SSGGGS--HHHHTTT---
--SSGGGG--HHHHHTT---
--SSGGGS--HHHHHHH---
--SSGGGT--HHHHHHH---
--SSGGGS--HHHHHHH---
--SSGGGG--HHHHTTTS--
--SSGGGG--HHHHHTTS--
--SSGGGT--HHHHHTT---
--SSTTTS--HHHHHHHS--
--SSGGGT--HHHHHHH---
--SSHHHH--HHHHTTTS--
--SSGGGT--HHHHTTT---
--SSGGGT--HHHHHHH---
--SSHHHH--HHHHTTT---
--SSGGGT--HHHHTTT---
--SSGGGSS-THHHHTT---
--SSGGGSS-HHHHHHT---
--SSGGGTS-HHHHHH----
--SSGGGSS-HHHHHH----
--SSGGGTS-HHHHHH----
--SSGGGTS-HHHHHH----
--SSGGGTS-HHHHTT----
--SSGGGSS-TTHHHH----
--SSGGGSS-HHHHHH----
--SSGGGGS-HHHHTT----
--SSHHHHS-HHHHHS----
--SSGGGSS-HHHHHH----
--SSGGGSS-HHHHTT----
--SSGGGSS-HHHHHS----
--SSGGGSS-HHHHTT----
--SSGGGSS-HHHHHH----
--SSGGGSS-HHHHHTS---
--SSGGGSS-HHHHHHS---
--SSGGGSS-HHHHHH----
--SSGGGSS-HHHHTT----
--SSGGGSS-HHHHTTS---
--SSGGGSS-HHHHHT----
--SSGGGTS-HHHHHHS---
--SSGGGTS-HHHHHTS---
--SSGGGSS-HHHHHSS---
--SSGGGTS-HHHHTTS---
--SSGGGSS-HHHHHSS---
--SSHHHHS-HHHHHHS---
--SSGGGTS-HHHHHHS---
--SSTTTSS-HHHHHHS---
--SSGGGSS-HHHHHSS---
--SSGGGSS-HHHHHHS---
--SSGGGSS-HHHHHHS---
--SSGGGSS-HHHHHHS---
--SSGGGSS-HHHHHHS---
--SSGGGTS-HHHHHHS---
--SSGGGSS-HHHHTTS---
--SSGGGSS-HHHHHHS---
--SSGGGSS-HHHHTTS---
--SSGGGSS-HHHHTTS---
--SSGGGTS-HHHHTTS---
--SSGGGSS-HHHHTTS---
--SSGGGSS-HHHHHHS---
--SSGGGTS-HHHHTTS---
--SSGGGSS-HHHHTTS---
--SSGGGSS-HHHHTSS---
--SSGGGSS-HHHHTTS---
--SSGGGSS-HHHHTTS---
--SSGGGSS-HHHHHHS---
--SSGGGSS-HHHHTTS---
--SSGGGSS-HHHHHHS---
--SSGGGSS-HHHHHTS---
--SSGGGSS-HHHHHHS---
--SSGGGTS-HHHHTTS---
--SSGGGSS-HHHHTTS---
--SSGGGSS-HHHHTTS---
--SSGGGSS-HHHHTTS---
--SSGGGSS-HHHHTTS---
--SSGGGSS-HHHHHHS---
--SSGGGSS-HHHHTTS---
--SSGGGSS-HHHHHHS---
--SSGGGTS-HHHHHH----
--SSGGGSS-HHHHTTS---
--SSGGGSS-HHHHTS----
--SSGGGSS-HHHHTTS---
--SSGGGSS-HHHHHHS---
--SSGGGSS-HHHHTT----
--SSGGGSS-HHHHHHS---
--SSGGGTS-HHHHTT----
--SSHHHHS-HHHHTT----
--SSGGGSS-HHHHHH----
--SSGGGSS-HHHHHH----
--SSGGGSS-HHHHTT----
--SSGGGTS-HHHHTT----
--SSGGGSS-HHHHHH----
--SSGGGSS-HHHHTS----
--SSGGGSS-TTTTTT----
--SSGGGSS-HHHHTT----
--SSGGGSS-HHHHTT----
--SSGGGSS-HHHHHH----
--SSGGGSS-HHHHHH----
--SSGGGSS-HHHHTT----
--SSGGGSS-HHHHHH----
--SSGGGSS-HHHHTT----
--SSGGGTS-HHHHTT----
--SSGGGSS-HHHHHHS---
--SSGGGSS-HHHHTTS---
--SSGGGSS-HHHHHHS---
--SSGGGTS-HHHHHHS---
--SSGGGSS-HHHHHHS---
--SSGGGSS-HHHHHHS---
--SSGGGSS-HHHHTTS---
--SSGGGSS-HHHHHHS---
--SSGGGTS-HHHHHHS---
--SSGGGSS-HHHHTT----
-TTSHHHHS-HHHHTTS---
--SSGGGSS-HHHHHHS---
--SSGGGSS-HHHHTT----
--SSGGGTS-HHHHHTS---
--SSGGGSS-HHHHHHS---
--SSGGGTS-TTTTTSS---
--SSGGGTS-HHHHTTS---
--SSGGGSS-HHHHTTS---
--SSGGGSS-HHHHTTS---
--SSGGGTS-HHHHTTS---
--SSGGGSS-HHHHHH----
--SSGGGSS-HHHHTTS---
--SSGGGSS-HHHHHTS---
--SSHHHHS-HHHHTTS---
--SSGGGTS-TTGGGT----
--SSGGGTS-HHHHTT----
--SSGGGSS-HHHHHT----
--SSHHHHS-HHHHHHS---
--SSGGGSS-HHHHTT----
--SSHHHHS-HHHHHHS---
--SSGGGTS-HHHHHTS---
--SSGGGSS-HHHHHTT---
---SGGGTS-HHHHTTS---
--SSGGGTS-HHHHHHS---
-TTSHHHHS-HHHHTTS---
-TTSHHHHS-HHHHHH----
-TTSHHHHS-HHHHTT----
-TTSGGGTS-HHHHTT----
-TTSGGGTS-HHHHHHS---
-TTSGGGSS-HHHHTT----
-TTSGGGSS-HHHHTT----
-TTSTTSSS-HHHHHT----
-TTSHHHHS-HHHHHTS---
-TTSTTTSS-HHHHHTS---
--SSGGGSS-HHHHHTS---
-TTSGGGSS-HHHHHTS---
-TTSHHHHS-HHHHHH----
-TTSHHHHS-HHHHHT----
-TTSHHHHS-HHHHHHS---
--SSGGGTS-HHHHHHS---
--SSSTTSS-HHHHTT----
--SSGGGSS-HHHHTT----
--SSHHHHS-TTTTTS----
--SSTTTSS-HHHHTT----
--SSGGGTS-HHHHHT----
-TTSGGGSS-HHHHHTS---
--SSGGGSS-HHHHHTS---
-TTSGGGSS-HHHHHHS---
--SSGGGTS-HHHHHH----
-TTSGGGSS-HHHHHT----
-TTSGGGSS-HHHHTT----
--SSGGGSS-HHHHHH----
-TTSGGGSS-HHHHHHS---
--SSGGGTS-HHHHHTS---
--SSGGGSS-HHHHHHS---
--SSGGGSS-HHHHTTS---
-TTSGGGSS-HHHHHHS---
---SGGGTS-HHHHTT----
---SGGGSS-HHHHHT----
-TTSGGGSS-HHHHTS----
-TTSGGGSS-HHHHTTS---
-TTSGGGSS-HHHHTTS---
-TTSHHHHS-HHHHHHS---
---SGGGTS-HHHHHSS---
---SGGGSS-HHHHTTS---
----SGGGS-HHHHHTS---
---STTTSS-HHHHTTS---
----GGGSS-HHHHHHS---
--SSGGGSS-HHHHTTS---
---SGGGTS-HHHHHSS---
----GGGSS-HHHHTTS---
-TT-GGGTS-HHHHTTS---
----GGGTS-HHHHHTS---
--S-GGGSS-HHHHHHS---
----GGGTS-HHHHHTS---
--SSGGGSS-TTTTTSS---
---SGGGSS-TTHHHHS---
--SSGGGSS-TTGGGGS---
---SGGGSS-HHHHHTS---
---SGGGSS-HHHHHHS---
---SGGGSS-HHHHHTS---
---SGGGTS-HHHHTTS---
---SGGGTS-HHHHTTS---
-TTSGGGTS-HHHHHHS---
-TTSGGGTS-HHHHHHS---
---SGGGTS-HHHHHTS---
--SSGGGTS-HHHHTTS---
---SGGGSS-HHHHTTS---
---STTTSS-HHHHHHS---
---SGGGSS-HHHHTSS---
---SGGGTS-HHHHTTS---
---SGGGTS-HHHHHHS---
---SHHHHS-HHHHHHS---
--SSGGGTS-HHHHHHS---
--SSGGGTS-HHHHTTS---
---SHHHHS-HHHHTTS---
--SSTTTSS-HHHHTT----
---SHHHHS-HHHHTTS---
--SSTTTTS-HHHHTTS---
---SHHHHS-HHHHTTS---
---SHHHHS-HHHHTTS---
---SGGGTS-HHHHTTS---
---SHHHHS-HHHHTTS---
---STTTSS-HHHHTT----
---STTTSS-HHHHTT----
---SHHHHS-HHHHTTS---
---SHHHHS-HHHHTTS---
---SGGGTS-HHHHTT----
---SGGGSS-HHHHTT----
---SGGGTS-HHHHTT----
---SGGGTS-HHHHTT----
---SGGGTS-HHHHTT----
---SGGGTS-HHHHTT----
---SGGGSS-HHHHTT----
---SGGGTS-HHHHTT----
---SGGGTS-HHHHHSS---
---SGGGTS-HHHHTT----
---SGGGTS-HHHHHT----
--SSGGGTS-HHHHTT----
--SSGGGTS-HHHHHT----
--SSGGGTS-HHHHHH----
--SSGGGTS-HHHHTTS---
--SSGGGTS-HHHHTT----
--SSGGGTS-HHHHHH----
--SSGGGTS-HHHHHSS---
--SSGGGTS-HHHHTT----
--SSGGGTS-HHHHHT----
--SSGGGTS-HHHHHHS---
--SSGGGTS-HHHHHHS---
---SGGGTS-HHHHHTS---
--SSGGGTS-HHHHTTS---
--SSGGGTS-HHHHTTS---
--SSGGGTS-HHHHTTS---
--SSGGGTS-HHHHHT----
--SSGGGTS-HHHHTT----
--SSGGGTS-HHHHTSS---
--SSGGGTS-HHHHHHS---
--SSHHHHS-HHHHHHS---
--SSGGGSS-TTHHHHS---
--SSGGGTS-HHHHHSS---
--SSGGGTS-HHHHTS----
---SGGGTS-HHHHTT----
--SSSTTTS-HHHHHTS---
--SSGGGTS-HHHHHTS---
--SSGGGSS-HHHHTTS---
--SSGGGTS-HHHHHSS---
--SSGGGTS-HHHHHSS---
--SSGGGSS-HHHHHT----
--SSGGGSS-HHHHHHS---
--SSGGGTS-HHHHHTS---
--SSGGGSS-HHHHHTS---
--SSGGGSS-HHHHHT----
--SSGGGSS-HHHHTTS---
--SSGGGSS-HHHHHHS---
---SGGGSS-HHHHHT----
--SSGGGSS-HHHHHT----
--SSGGGTS-HHHHTTS---
---SGGGTS-HHHHTT----
---SGGGTS-HHHHTTS---
--SSGGGSS-HHHHTT----
---SHHHHS-HHHHTT----
---SGGGSS-HHHHTT----
---SGGGSS-HHHHTT----
---SGGGTS-HHHHTS----
---SGGGTS-HHHHTT----
---SGGGTS-HHHHTTS---
---SGGGTS-HHHHHS----
---SGGGTS-HHHHTTS---
---SGGGSS-HHHHTT----
---SGGGTS-HHHHHHS---
---SGGGSS-HHHHHHS---
---SGGGTS-HHHHHHS---
---SGGGSS-HHHHTTS---
---SSTTTS-HHHHTTS---
---SSTTTS-HHHHHHS---
---SGGGTS-TTHHHHS---
---SGGGTS-HHHHTTS---
---SGGGTS-HHHHTTS---
---SGGGTS-HHHHHHS---
---SHHHHS-HHHHHTS---
---SGGGS--HHHHTTS---
---SGGGTS-HHHHTTS---
---SGGGSS-HHHHTTS---
---SSTTT--HHHHTTS---
---SGGGS--HHHHTTS---
---SGGGS--HHHHTT----
---STTTSS-HHHHHH----
---SGGGSS-HHHHHH----
---SGGGTS-HHHHTTS---
---SGGGSS-HHHHTT----
---SSGGGS-HHHHTT----
---SGGGTS-HHHHTTS---
---SGGGSS-HHHHTTS---
--SSGGGTS-HHHHTTS---
----HHHHS-HHHHTTS---
----GGGSS-HHHHTTS---
---SGGGTS-HHHHHTS---
--SSHHHHS-HHHHHHS---
--SSGGGTS-HHHHTTS---
--SSGGGTS-HHHHTTS---
-TTSGGGTS-HHHHHHS---
----GGGTS-HHHHHHS---
---SGGGSS-HHHHTTS---
---SGGGTS-HHHHTTS---
---SGGGTS-HHHHHHS---
---SGGGTS-HHHHHHS---
---SHHHHS-HHHHHHS---
---SGGGTS-HHHHTTS---
---SGGGSS-HHHHTTS---
---SGGGSS-HHHHHHS---
----GGGSS-TTGGGTS---
---SGGGSS-TTHHHHS---
---SGGGSS-HHHHTTS---
--SSGGGTS-HHHHTTS---
---SGGGTS-HHHHTTS---
--SSGGGTS-HHHHTTS---
---SGGGSS-HHHHHTS---
--SSGGGSS-HHHHTTS---
--SSGGGSS-HHHHHHS---
--SSGGGTS-HHHHHHS---
--SSGGGSS-HHHHTTS---
--SSGGGTS-HHHHTTS---
--SSGGGSS-HHHHTTS---
--SSGGGTS-HHHHHTS---
---SGGGSS-HHHHTTS---
--SSGGGSS-HHHHHTS---
--SSGGGTS-HHHHTTS---
--SSGGGTS-HHHHHTS---
--SSGGGTS-HHHHTTS---
--SSGGGSS-HHHHTSS---
--SSGGGSS-HHHHHHS---
--SSGGGSS-HHHHTTS---
--SSGGGSS-HHHHTTS---
--SSGGGSS-HHHHTTS---
--SSGGGSS-HHHHHHS---
--SSGGGTS-HHHHTTS---
--SSGGGSS-HHHHHHS---
--SSGGGTS-HHHHTTS---
---SGGGTS-HHHHTTS---
-TTSHHHHS-HHHHTTS---
-TTSGGGTS-HHHHHTS---
-TTSGGGTS-HHHHHHS---
-TTSGGGTS-HHHHHTS---
--SSGGGTS-HHHHTTS---
---SGGGTS-HHHHTTS---
--SSGGGSS-HHHHHTS---
--SSGGGSS-HHHHHHS---
--SSGGGTS-HHHHTTS---
---SGGGTS-HHHHHHS---
---SGGGSS-HHHHHHS---
---SGGGTS-HHHHHHS---
---SGGGSS-HHHHTTS---
--SSGGGTS-HHHHHHS---
--SSGGGSS-HHHHTSS---
--SSHHHHS-HHHHHHS---
---SGGGTS-HHHHHTS---
---SGGGGS-HHHHHHS---
---SGGGSS-HHHHTTS---
--SSGGGTS-HHHHTTS---
---SGGGTS-HHHHTTS---
---SGGGGS-HHHHHTS---
---SGGGTS-HHHHTTS---
---SGGGTS-HHHHTTS---
---SGGGTS-HHHHTSS---
---SHHHHS-HHHHTTS---
--SSGGGSS-HHHHHTS---
--SSGGGGS-HHHHTTS---
---SGGGSS-HHHHHHS---
---SGGGTS-HHHHHTS---
---SGGGGS-HHHHTTS---
---SGGGSS-HHHHHHS---
---SGGGTS-HHHHTTS---
---SGGGTS-HHHHTTS---
---SGGGTS-HHHHTTS---
-TTSGGGTS-HHHHTTS---
---SGGGGS-HHHHTTS---
--SSGGGSS-HHHHTTS---
--SSGGGGS-HHHHTTS---
---SGGGGS-HHHHTTS---
--SSGGGSS-TTTTTSS---
--SSGGGSS-HHHHHSS---
---SGGGTS-HHHHHHS---
---SHHHHS-HHHHTTS---
---SGGGSS-HHHHHHS---
---SGGGSS-HHHHTTS---
---SGGGTS-HHHHHHS---
--SSTTTSS-HHHHHTS---
---SGGGTS-HHHHTTS---
---SGGGGS-HHHHHTS---
--SSGGGSS-HHHHHHS---
--SSGGGSS-HHHHTTS---
--SSGGGSS-HHHHHHS---
--SSGGGTS-HHHHTTS---
--SSHHHHS-HHHHHHS---
--SSGGGTS-HHHHHSS---
--SSGGGTS-HHHHTTS---
--SSHHHHS-HHHHHHS---
--SSHHHHS-HHHHTTS---
--SSGGGTS-HHHHHHS---
--SSGGGSS-TTHHHHS---
---SGGGSS-HHHHHSS---
--SSGGGTS-HHHHHHS---
--SSGGGTS-HHHHHHS---
--SSGGGSS-HHHHHTS---
--SSGGGSS-HHHHTTS---
--SSGGGGS-HHHHTTS---
---SGGGSS-HHHHHTS---
---SGGGGS-HHHHHHS---
---SGGGSS-HHHHTTS---
--SSGGGT--HHHHHTS---
---SGGGTS-HHHHTTS---
--SSGGGTS-HHHHTTS---
--SSTTTTS-HHHHTTS---
--SSHHHH--HHHHTTS---
--SSGGGGS-HHHHHTS---
--SSGGGGS-HHHHTTS---
---SGGGGS-HHHHTTS---
--SSGGGTS-GGGGTSS---
---SGGGTS-TTGGGSS---
--SSGGGTS-HHHHHHS---
-TTSGGGG--HHHHHTTT--
---SSGGGS-HHHHTTSS--
---SGGGSS-HHHHHSS---
---SGGGGS-HHHHHHS---
---SGGGSS-HHHHHTS---
---SGGGSS-HHHHTTS---
---SGGGTS-HHHHTTS---
---SGGGTS-HHHHTTS---
---SGGGTS-HHHHTTS---
--SSGGGTS-HHHHHSS---
--SSHHHHS-HHHHTTS---
--SSGGGSS-HHHHTTS---
--SSGGGGS-HHHHTTS---
--SSGGGSS-HHHHTSS---
--SSTTTTS-HHHHTTS---
--SSHHHHS-HHHHHHS---
---SGGGSS-THHHHHS---
---SGGGTS-HHHHHSS---
---SGGGTS-HHHHTTS---
---SGGGSS-HHHHHTS---
---STTTSS-HHHHHHS---
--SSGGGSS-HHHHHHS---
--SSHHHHS-HHHHHHS---
--SSGGGSS-HHHHTTS---
--SSGGGTS-HHHHSSS---
--SSGGGGS-HHHHHSS---
--SSGGGSS-HHHHHHS---
---SHHHHS-HHHHHHS---
--SSHHHHS-HHHHHTS---
--SSGGGTS-HHHHHTS---
--SSHHHHS-HHHHTTS---
--SSHHHHS-HHHHHTS---
---SSTTTS-HHHHHTS---
---SGGGTS-HHHHHH----
---SGGGGS-HHHHHSS---
--SSHHHHS-HHHHHTS---
---SGGGG--HHHHTTS---
---SHHHHS-HHHHTT----
---SGGGTS-HHHHHH----
---SGGGSS-HHHHHS----
--SSGGGTS-HHHHTT----
---SSTTSS-TTHHHH----
---SGGGTS-HHHHTT----
---SGGGTS-HHHHTTS---
--SSGGGT--HHHHTT----
---SGGGTS-HHHHTTS---
---SSTTTS-HHHHTT----
--SSGGGSS-HHHHTTS---
--SSGGGTS-HHHHTT----
--SSHHHHS-HHHHTTS---
--SSHHHHS-HHHHTT----
--SSHHHHS-HHHHHTS---
--SSGGGG--HHHHHHS---
--SSGGGSS-HHHHTTS---
---SGGGTS-HHHHHTS---
---SGGGGS-HHHHTTS---
---SGGGGS-HHHHHTS---
---STTTSS-HHHHHHS---
---SHHHHS-HHHHHHS---
---SGGGTS-HHHHHTS---
---SHHHHS-HHHHHT----
--SSGGGTS-HHHHHSS---
---SGGGTS-HHHHHTS---
---STTTTS-HHHHTT----
---SGGGTS-HHHHTTS---
---SHHHHS-HHHHTTS---
--SSGGGS--HHHHTT----
---SSTTT--HHHHTTS---
---SHHHHS-HHHHHTS---
---SGGGGS-HHHHTTS---
---SGGGSS-HHHHTS----
---SGGGTS-HHHHHTS---
---SGGGTS-HHHHTT----
--SSHHHHS-HHHHHT----
---SGGGTS-HHHHHTS---
---SHHHHS-HHHHTT----
---SGGGTS-HHHHTT----
---SGGGSS-HHHHHH----
---SGGGSS-HHHHTT----
---SGGGGS-HHHHTTS---
---SGGGSS-HHHHTT----
---SGGGTS-HHHHTT----
---SGGGTS-HHHHTT----
---SGGGGS-HHHHTTS---
--SSGGGSS-HHHHTT----
---STGGGS-HHHHTT----
--SSTTTTS-TTGGGG----
---SGGGSS-HHHHTT----
--SSGGGGS-HHHHTTS---
--SSGGGSS-HHHHHH----
---SGGGSS-HHHHHH----
---SGGGTS-GGGGGGS---
--SSGGGSS-HHHHTT----
---SGGGTS-HHHHHT----
--SSGGGTS-HHHHTSS---
--SSSTTTS-HHHHTT----
--SSGGGGS-HHHHHHS---
---SGGGSS-HHHHHHS---
---SGGGGS-HHHHHHS---
--SSGGGTS-HHHHTT----
--SSHHHHS-HHHHTT----
--SSHHHHS-HHHHTTS---
---SGGGTS-HHHHTT----
---SSGGGS-HHHHTTS---
--SSGGGTS-HHHHTTS---
--SSGGGS--HHHHTTS---
--SSGGGTS-HHHHTTS---
---SGGGTS-HHHHHTS---
---SGGGTS-HHHHTTS---
---SGGGTS-HHHHTTS---
--SSGGGTS-HHHHTTS---
--SSGGGTS-GGGGTTS---
---SGGGSS-HHHHTT----
---SGGGTS-HHHHTT----
--SSGGGSS-HHHHTTS---
---SGGGTS-HHHHTTS---
---SGGGGS-HHHHTTS---
---STTTSS-HHHHHH----
----GGGSS-HHHHHH----
----GGGSS-HHHHTTS---
---STGGGS-TTHHHHS---
---SGGGG--HHHHHTS---
---SGGGGS-HHHHTTS---
---SGGGTS-TTTTTTS---
---SHHHHS-TTGGGTS---
--SSGGGSS-HHHHHHS---
---SHHHHS-HHHHTTS---
--SSGGGTS-TTGGGTS---
--SSGGGTS-HHHHTTS---
--SSGGGTS-HHHHHTS---
--SSGGGTS-HHHHTTS---
--SSHHHH--HHHHHTS---
--SSGGGS--HHHHHTS---
--SSGGGT--HHHHHTS---
--SSGGGTS-HHHHHTS---
--SSGGGT--HHHHHHS---
--SSHHHH--HHHHTSS---
--SSGGGT--TTHHHHS---
--SSGGGT--HHHHHHS---
--SSGGGT--HHHHHHS---
--SSGGGT--HHHHHTS---
--SSGGGS--TTHHHHS---
--SSGGGS--HHHHHHS---
--S-GGGTS-TTGGGTS---
--SSGGGSS-HHHHTTS---
--S-TTTSS-HHHHTTS---
--S-GGGGS-HHHHTTS---
--SSGGGTS-HHHHTTS---
--SSGGGTS-HHHHHHS---
--SSGGGTS-HHHHHHS---
--SSGGGTS-HHHHHTS---
--SSGGGTS-HHHHHHS---
--SSGGGGS-HHHHTTS---
--SSGGGT--HHHHTTS---
--SSGGGTS-HHHHHHS---
--SSHHHHS-HHHHHHS---
--SSHHHHS-HHHHHHS---
---SHHHH--HHHHTTS---
--SSGGGTS-HHHHTTS---
--SSGGGTS-HHHHHHS---
---SGGGGS-HHHHHTS---
---SSGGG--HHHHHTS---
--SSGGGGS-HHHHTSS---
--SSGGGSS-HHHHHTS---
--SSHHHHS-HHHHTTS---
--SSGGGS--HHHHHHS---
--SSGGGGS-HHHHHTS---
--SSGGGSS-TTHHHHS---
---SGGGT--HHHHHHS---
---SGGGGS-HHHHHHS---
--SSHHHH--HHHHHHS---
---SGGGT--HHHHHHS---
--SSGGGTS-HHHHHHS---
---SGGGSS-HHHHHHS---
---SGGGTS-TTGGGTS---
---SHHHH--HHHHTTS---
---SHHHHS-HHHHHHS---
---SGGGT--HHHHHHS---
---SGGGTS-HHHHHHS---
---SGGGTS-HHHHTTS---
---SGGGTS-HHHHHHS---
---SGGGTS-THHHHHS---
---SHHHHS-HHHHHSS---
---SGGGT--HHHHHHS---
---SGGGT--HHHHTTS---
---SGGGT--HHHHTTS---
---SGGGT--HHHHHHS---
----GGGT--HHHHHHS---
---SGGGT--HHHHHHS---
----HHHH--HHHHTTS---
---SHHHHS-HHHHTSS---
---SHHHH--HHHHTTS---
---SHHHHS-HHHHTTS---
---SGGGTS-HHHHTSS---
---SHHHH--HHHHHTS---
---SHHHH--TTTTTSS---
---SGGGT--HHHHHHS---
---SHHHHS-HHHHHHS---
--SSGGGT--HHHHTTS---
--SSHHHHS-HHHHTTS---
--SSHHHH--HHHHHHS---
--SSHHHH--TTHHHHS---
---SHHHHS-HHHHTSS---
---SHHHHS-TTTTTSS---
--SSGGGGGSHHHHHHS---
--SSGGGGSSHHHHTTS---
--SSGGGG-SHHHHTTS---
--SSHHHHSSHHHHTTS---
--SSHHHHT-HHHHTTS---
--SSGGGTS-HHHHTTS---
--SSGGGTS-HHHHTTS---
--SSGGGT-SHHHHHHS---
--SSHHHHS-HHHHTTS---
--SSGGGTS-HHHHTTS---
--SSHHHHT-HHHHTTS---
--S-HHHHT-HHHHTTS---
--SSHHHHS-HHHHTTS---
--SSGGGGS-HHHHTTS---
--SSGGGGS-HHHHTTS---
---SHHHHT-HHHHTTS---
--SSHHHHT-HHHHTTS---
--SSTTTTT-HHHHTTS---
---SGGGG-SHHHHTTS---
--SSSGGG-SHHHHTSS---
--SSGGGS--HHHHHTS---
--SSHHHH--HHHHTTS---
---SGGGG--HHHHTT----
--SSHHHH--HHHHHH----
---SGGGT--HHHHTT----
---SHHHHS-HHHHTT----
---SGGGTS-HHHHHH----
--SSHHHH--HHHHTT----
---SGGGTS-HHHHTT----
-TTSHHHH--HHHHHH----
-TTSHHHH--HHHHTT----
-TTSHHHHS-HHHHHH----
--SSGGGTS-HHHHHH----
-TTSGGGTSSHHHHTT----
-TTSTTTTS-GGGGGT----
-TTSTTTTTSTHHHHS----
-TTSTTTTS-THHHHT----
-TTSHHHHT-GGGGTS----
-TTSHHHHT-GGGGTS----
-TTSTTTTT-GGGGTT----
-TTSTTTTT-GGGTTT----
-TTSTTGGG-GGGGTT----
-TTSTTGGG-GGGTTT----
-TTSTTGGG-TTTTTTS---
---SHHHHS-GGGTTTS---
--SSTTTTT-TTTTTTS---
---STTGGG-GGGGTTS---
--SSTTTTT-GGGTTSS---
---STTTTS-TTTTTTS---
---SSGGGS-GGGTTTS---
--SSGGGTSSGGGTTTS---
--SSGGGTS-GGGGTTS---
-TTSHHHHS-GGGTTTS---
-TTSSTTTSSGGGGTTS---
-TTSGGGGS-GGGGTTS---
-TTSTTTTS-GGGGTTS---
-TTSSGGGSSHHHHTTS---
-TTSSGGG-STHHHHHS---
-TTSGGGS--THHHHHS---
-TTSTTTT--GGGTTTS---
-TTSGGGS--TTHHHHS---
-TTSSGGG--GGGTTTSS--
-TTSGGGS--HHHHTTS---
--SSSSSS-STHHHHHS---
-TTSGGGS--THHHHHS---
--SSGGGS-STHHHHTS---
-TTSGGGS-STHHHHTS---
-TTSSSSS--THHHHSS---
-TTSGGGS--THHHHTS---
-TTSGGG--STHHHHSS---
-TTSGGG---THHHHT----
-TTSGGGS--THHHHTS---
-TTSSTTS--THHHHSS---
-TTSTTTTTSGGGGGTS---
-TTSTTS---GGGGGTS---
-TTSGGG--STTHHHHS---
-TTSGGGG--GGGGGTS---
-TTSGGGS-SGGGGGTS---
---SGGGS--GGGGGTS---
--SSGGG--SGGGTTT----
---SGGGS--GGGGGT----
---SGGGS-STTHHHHS---
---SGGGS-SGGGGGT----
---SGGGS--TTHHHHS---
-TTSGGGS-SSGGGGT----
-TTSGGGS--TTHHHH----
-TTSGGG--STTHHHH----
-TTSGGGSSSTTHHHHS---
-TTSGGGS-STTHHHH----
-TTSGGGS-SGGGGGTS---
-TTSGGGSSSTHHHHHS---
-TTSGGG-SSTTHHHHS---
-TTSTGGGSSGGGGGTS---
-TTSGGGGSSGGGGGTS---
-TTSGGG-SSGGGGGTS---
-TTSGGG-SSTTHHHHS---
-TTSGGG-SSTTHHHHS---
-TTSGGGSSSGGGGGTS---
-TTSGGG-SSTTHHHHS---
-TTSGGG-SSTTHHHHS---
-TTSGGG--STTHHHHS---
-TTSGGGSSSGGGGGTS---
-TTSGGG--SGGGGGTS---
-TTSGGGS-SGGGGGTS---
-TTSHHHHSSGGGGGTS---
-TTSGGG-SSTTHHHHS---
--SSHHHHSSTTHHHHS---
-TTSHHHHSSGGGGGTS---
-TTSHHHHSSGGGGGTSS--
-TTSGGGTSSGGGGGTS---
--SSGGGTSSTTHHHHS---
-TTSSGGGSSTTHHHHS---
--SSHHHHSSTTHHHHS---
--SSHHHHSSTTHHHHS---
-TTSHHHHSSTTHHHHS---
-TTSTTTTSSTTHHHHS---
--SSHHHHTSGGGGGTS---
-TTSGGGT-STTHHHHS---
-TTSGGG--SGGGGGTS---
--SSGGG-SSGGGGGGS---
--SSGGG-SSGGGGGGS---
--SSGGG-SSGGGGGGS---
---SGGG--STTHHHHS---
--SSGGG--SGGGGGTS---
--SSGGG--SGGGGTSS---
--SSGGG--STTHHHHS---
-TTSGGG--SGGGGGGS---
--SSGGG--SGGGGTT----
--SSGGG--SGGGTTTS---
--SSGGG--STTHHHHS---
--SSGGG--SGGGGTT----
-TTSGGG-SSGGGGGG----
--SSGGG-SSGGGTTTS---
--SSTTS-SSGGGGTT----
--SSTTT--SGGGGGG----
--SSTTT--STTHHHHS---
-TTSGGG-SSGGGGTTS---
-TTSGGGS-SGGGSTT----
-TTSGGGSSSGGGGGS----
-TTSGGG-SSGGGGGT----
-TTSGGGS-STTGGGG----
-TTSGGG--SSSGGGG----
-TTSGGGS-STTGGGT----
-TTSGGGS-STTGGGT----
-TTSTTTTT-TTGGGT----
--SSTTTTTSTTGGGG----
--SSGGGSSSTTGGGT----
--SSTTT-SSSSGGGT----
--SSTTTSSSS-GGGTS---
--SSHHHHTSTTGGGTS---
--SSGGG-SSS-GGGTS---
-TTSGGGGSSS-GGGTS---
--SSGGGTSSTTGGGT----
--SSGGGTSSS-GGGT----
-TTSTTTTSSS-GGGT----
-TTSTTT--SS-GGGT----
--SSTTT--SSSGGGT----
-TTSGGG--SSSGGGG----
--SSGGG--SSSGGGGS---
--SSGGG--SSSGGGGS---
-TTSGGG--STTGGGG----
-TTSGGG--SS--TTT----
--SSGGG--SS--GGG----
--SSGGG--SS--TTT----
-TTSGGGS-STT-TTTS---
-TTSGGGS-STTGGGT----
-TTSGGGG-SS--GGG----
-TTSTTGGG-SS-GGG----
-TTSSGGG-SSS-GGG----
-TTSTGGGSSS--TTS----
-TT-TTSSSSS--GGG----
--S-SSSSSSS--TTT----
-TT-TTTTSSS--TTT----
-TT-TTTTSSS--GGG----
-TT-TTTTS-S--TTT----
-TT-TTTTSSS--GGG----
-TT-TTT-SSS--TTT----
-TT-SGGGS-S--TTT----
-TT-HHHHS-S--TTTS---
--S-TGGGSSS--SSSS---
--S-SSTT--S--STT----
--S-STT--SS--GGG----
--S-TTTT-SS--GGGS---
--S-GGG--SS--GGGS---
--S-GGG--SS--GGGS---
--S-TTS-SSS--GGGS---
--S-GGG--SS--GGGS---
--S-GGG--SS--GGG----
--S-STT-SSS--GGGS---
--S-GGG--SS-GGGG----
--S-GGG--SS-GGGG----
--S-GGGS-SS-GGGTS---
-TT-TTTS-SS-GGGG----
--S-SGGG-SS-GGGG----
--S-TGGG-STTGGGSS---
--S-TTGGG-S-GGGG----
-TT-GGGTT-TTGGGG----
-TT-STTSSSTTTTTTS---
-TT-TTGGGSTTTTTTS---
--S-TTGGGSTTHHHHS---
--SSSSSSSSS-HHHHS---
-TT-STTTTSS-GGGTS---
--S-TTTTSSS-GGGSS---
-TT-SGGGGSS-TGGGS---
--S-SGGGGSS-GGGGS---
-TT-SGGGSSS--TTTS---
-TT-SGGGSSS--TTTS---
-TT-SGGGSSS--GGGS---
-TT-SGGGSSS--STTS---
-TT-SSS--SS--GGGS---
-TT-TTGGGSS--TTSS---
-TT-TTTTSSS--TTSS---
-TT-SGGGSSS--TTSS---
-TT-SGGGSSS--GGGS---
-TT-GGGGSSS--TTTS---
--S-GGG-SSS--TTTS---
--S-TGGGGSS--TTTS---
--S-GGGGSSS--TTTS---
--S-TTTT-SS--TTTS---
--S-GGGGSSS--TTTS---
--S-SSTTSSS--TTTS---
--S-SSSTTSS--TTTS---
--S-STT--SS--TTTS---
--S-STT-SSS--TTTS---
--S-GGGGGSS--TTTS---
--S-SGGG-SS--TTTS---
--S-GGGGSSS--TTTS---
--S-SGGGGSS--TTTS---
--S-SGGGGSS--TTTS---
--S-GGGGGSS--TTTS---
--S-TTSTTSS--TTTS---
--S-GGGTTS---TTTS---
--S-GGGGGS---TTSS---
--S-GGGGGSS--GGGS---
--S-GGGGGSS--GGGS---
--S-GGGTT-S--TTSS---
--S-GGGTTSS--GGGS---
--S-TTSTTSS--TTTS---
--S-GGGTTSS--TTSS---
--S-TT-TT-S--TTSS---
--S-GGGTT-S--TTTS---
--S-TT-TTSS--TTSS---
--S-TTGGG-S--GGGS---
--S-TT-TT-S--TTTS---
--S-TTGGG-S--TTTS---
--S-TTGGG-S--GGGS---
--S-TTGGG----GGGS---
--S-TTGGGSS--TTTS---
--S-TTGGGSS--TTTS---
--S-TTGGG----TTTS---
--S-TTTTTS---TTTS---
--S-TTGGG-S--TTTS---
--S-TTGGG-S--TTTS---
--S-TTGGGSS--TTTS---
--S-TTGGG-S--TTTS---
--S-TTGGG-S--TTTS---
--S-TTGGGSS--TTTS---
--S-TTGGGSS--TTTS---
--S-TTGGG-S--TTTS---
--S-TTGGGSS--TTTS---
--S-GGGGGSS--TTTS---
--S-TTGGGSS--TTTS---
--S-GGGGSSS--TTTS---
--S-GGGGGSS--TTTS---
--S-GGGGGSS--TTTS---
--S-GGGGGSS--TTTS---
--S-GGGGSSS--TTTS---
--S-GGGGGSS--TTTS---
--S-SGGGGSS--TTTS---
--S-GGGGGSS--TTT----
--S-SGGGGSS--TTTS---
--S-GGGGGSS--TTTS---
--S-GGGGGSS--TTT----
--S-GGGGGSS--TTS----
--S-GGGGGSS--TTTS---
--SSGGGGGSS--TTTS---
--S-GGGGGSS--TTTS---
--S-GGGGGSS--TTTTT--
--SSGGGGS-S--TTTSS--
--SSGGGGGSS--TTTSS--
--SSGGGGGSS--TTTSS--
--SSGGGGGSS--TTTSS--
--SSGGGGGSS--TTTSS--
--SSGGGGGSS--TTTSS--
--S-GGGGGSS--TTTS---
--S-GGGGGSS--TTTS---
--S-GGGGGSS--TTTS---
--S-GGGGGSS--TTTS---
--S-GGGGGSS--TTTS---
--SSGGGGGS---TTTS---
--SSGGGGSSS--TTT----
--SSGGGGSSS--TTT----
--SSGGGG-SS--TTT----
--SSTTS--SS--TTT----
--SSGGGG-SS--TTT----
--SSGGGS-SS--TTT----
--SSGGGGSSS--TTT----
--SSGGGS-SS--TTT----
--SSGGGG-SS--TTT----
--SSGGGG-SS--TTT----
--SSGGGTSSS--TTT----
--SSGGGGSSS--TTT----
--SSGGGGSSS--TTTS---
--SSTTTT-SS--TTTS---
--SSHHHHTSS--TTTS---
--SSGGGGTSS--TTTS---
--SSTTGGGSS--TTTS---
--SSTTGGGSS--TTTS---
--SSGGGGSSS--TTSS---
---SGGGGTSS--TTSS---
--SSGGGGTSS--TT-S---
---SGGGGSSS--TTSS---
--SSGGGGTSS--TT-S---
--SSGGGGTSS--TTSS---
--SSGGGTS-S--SS-S---
--SSGGGTSSS--SSSS---
--SSGGGGS-S--SSSS---
--SSGGGTSSS--SSSS---
--SSHHHHSSS--SSSS---
--SSGGGTSSS--SS-S---
--SSGGGTSSS--SS-S---
--SSGGGG--SS-SSSS---
--SSGGGGSSS--SSS----
--SSGGGGS-S--SSS----
--SSHHHHT-S--SSS----
--SSGGGGS-S--SSSS---
--SSGGGGG-S--SSSS---
--SSHHHHTSS--SSSS---
--SSTTGGG-S--SSSS---
--SSGGGGSSS--SSS----
--SSGGGTSSS--SSSS---
--SSTTGGG-S--SSSS---
--SSGGGGG-S--SSS----
--SSGGGGG-S--SSS----
--SSGGGGG-S--SSS----
--SSGGGGG-S--SSSS---
--SSGGGGGSS--SSSS---
--SSGGGGG-S--SSSS---
--SSHHHHT-S--SSSS---
--SSGGGGS-S--SSS----
--SSGGGGG-S--SSS----
--SSGGGGG-S--TTS----
--SSGGGGG-S--SSS----
--SSTTTTS-S--SSS----
--SSTTGGGSS--TTTS---
--SSTTGGGSS--TTSS---
--SSTTGGG-S--SSS----
--SSTTGGG-S--SSS----
--SSTTTTS-S--SSS----
--SSTTGGG-S--SSS----
--SSTTTTS-S--SSSS---
--SSTTGGGSS--SSS----
--SSTTGGG-S--TTTS---
--SSTTTTSSS--TTTS---
--SSTTGGGSS--SSS----
--SSTTGGG-S--TTT----
--SSTTGGGSS--TTTS---
--SSGGGGGSS--SSS----
--SSGGGGGSS--SSS----
--SSTTTTTSS--TTT----
--SSGGGG-SS--TTS----
--SSSGGG-SS--TTTS---
--SSGGGG-SS--TTTS---
--SSSGGG-SS--TTTS---
--SSGGGGGSS--TTTS---
--SSHHHHTSS--TTTS---
--SSGGGGGSS--TTTS---
--SSTTGGGSS--TTTS---
--SSSGGG-SS--TTTS---
--SSGGGG-SS-STTTS---
--SSTTS--SS-STTTS---
--SSGGGG-SS--TTS----
--SSTTTTTSS--TTTS---
--SSTTTTSSS--TTT----
--SSGGGGGSS--TTTS---
--SSTTSSSSS--TTT----
---STTTTSSS--SSSS---
---STTTTSSS--TTS----
---STTGGGSS--TTT----
--SSTTGGG-S--TTT----
--SSTTGGGSS--TTT----
--SSTTGGGSS--TTTS---
--SSSSTTSSS--TTTS---
--SSTTGGGSS--TTTS---
--SSTTGGGSS--TTTS---
--SSTTGGGSS--TTTS---
--SSTTGGGSS-STTTS---
---STTGGGSS--TTTS---
--SSTTGGGSS--TTT----
--SSTTSTTSS--TTTS---
--SSTTGGGSS--TTT----
--SSTTGGGSS--TTTS---
--SSTTGGGSS--TTTS---
--SSTTGGGSS--TTTS---
--SSTTGGGSS--TTTS---
--SSGGGGGSS--TTTS---
--SSGGGGGSS--TTTS---
--SSTTGGGSS--TTTS---
--SSTTGGGSS--TTTS---
--SSTTGGGSS--TTTS---
--SSTTGGGSS--TTTS---
--SSTTGGGSS--TTTS---
--SSTTGGGSS--TTTS---
--SSTTGGGSS--TTTS---
--SSTTSTTSS--TTTS---
--SSTTGGGSS--TTTS---
--SSTTSTTSS--STTS---
--SSTTGGGSS--TTTS---
--SSTTGGGSS--SSSS---
--SSTTGGGSS--TTTS---
---STTGGGSS--TTTS---
--SSTTTTTSS--TTTS---
--SSTTGGGSS--STTS---
---STTGGGSS--TTTS---
--SSTTGGGSS--TTTS---
--SSGGGGSSS--TTTS---
--SSHHHHTSS--TTTS---
--SSHHHHTSS--TTTS---
--S-HHHHSSS--TTTS---
--SSHHHHTSS--TTTS---
--SSHHHHTSS--TTTS---
-TTSHHHHSSS--TTTS---
--S-HHHHTSS--TTTS---
--S-HHHHSSS--TTTS---
--S-HHHHTSS--TTTS---
-TTSHHHHSSS--TTTS---
-TT-HHHHSSS--TTTS---
-TT-GGGTSSS--TTTS---
-TTSTGGGS-S--TTTS---
--SSTTTTSSS--TTTS---
-TT-HHHHTSS--TTTS---
--SSGGGGSSS--TTTS---
--SSGGGGSSS--TTTS---
--S-HHHH-SS--TTTS---
--S-TTTT--S--TTTS---
-TTSGGGGGSS--TTTS---
-TTSGGGGGSS--TTTS---
-TT-GGGG-SS--TTTS---
-TTSGGGG-SS--TTTS---
-TT-TTGGGSS--TTT----
-TT-TTGGGSS--TTTS---
-TTSGGGGGSS--TTTS---
-TTSGGGGSSS--TTT----
--SSGGGGGSS--TTTS---
--SSGGGGGSS--TTT----
--SSGGGGGSS--TTT----
--SSGGGGGSS--TTTS---
--SSGGGGSSS-STTTS---
--SSTTTTTSS--TTTS---
-TT-TTGGGSS--TTSS---
-TTSTTGGGSS--TTTS---
-TT-HHHHT-S--TTTS---
-TT-HHHHTSS--TTTS---
-TT-HHHHSSS--TTTS---
-TT-HHHHTSS--TTTS---
-TT-HHHHHSS-STTTS---
-TT-HHHHTSS--TTTS---
-GGGGGGTSSS--SSSS---
--S-HHHHHSS--TTTS---
-TT-HHHHS-S--TTTS---
-TT-GGGTT-S--TTTS---
-TT-HHHHH----TTTS---
-TT-GGGGS----TTTS---
-TT-GGGSS----TTTS---
-TT-GGGSS-S-STTTS---
--S-GGGTT-S--TTTS---
-TT-TTGGG-S--TTTS---
-TT-GGGTT-S--TTTS---
-GGGGGGTT----TTTS---
-TTSGGGTT----TTSS---
-GGGGGGTT-S-STTTS---
-TTS-TTTTSS-STTTS---
-GGGGGGTT-S--TTTS---
-GGGGGGTT-S--TTTS---
-GGGTT-TT-S--TTTS---
-GGGTTS-S----TTSS---
-GGGGGGTTSS--TTTS---
-GGGTTGGG-S-STTTS---
-GGGTTGGG-S--TTSS---
-TTTTTT---S--TTSS---
-TTTTTTT--S--TTTS---
-TTTTTTTT-S--TTTS---
-TTTHHHHTSS--TTTS---
-TTTTTGGGSS--GGGS---
-TTTHHHHTSS--TTTS---
-TTTHHHHTSS--TTTS---
-TTTHHHHSSS--TTTS---
-TTTHHHHTSS--GGG----
-GGGHHHHTSS--TTTS---
-GGGTTTTSSS--GGGS---
-TTTGGGSS-S--GGGS---
-TTTHHHHTSS--TTTS---
-TTTTTGGG-S--TTTS---
-TTTHHHHS-S--TTTS---
-TTTHHHHS-SS-TTTS---
-TTSTTTTS-SS-TTTS---
-GGGTTTTSSS--TTTS---
-TTSHHHHS-S--TTTS---
-TTTHHHHS-S--TTTS---
-TTTHHHHS-S--TTTS---
-TTTHHHH-SS-STTTS---
-TTTHHHHS-S--TTTS---
-TTTHHHHS-S--TTTS---
-TTTHHHHS-S--TTTS---
-TTTTTGGG-S--TTT----
-TTTTTGGG-S--TTT----
-TTTTTGGG-S--TTTS---
-TTTHHHHT-S--TTT----
-TTTHHHHT-S--TTTS---
-TTTHHHHT-S--TTTS---
-TTTTTGGG-S--TTT----
-TTTHHHHS----TTTS---
-TTTHHHHT----TTT----
-TTTHHHHT----TTTS---
-TTTHHHHT----TTT----
-TTTHHHHT----TTTS---
-TTTHHHHH----TTTS---
-HHHHTGGG----TTT----
-TTTTTGGG----TTT----
-HHHHHHHH----TTT----
-TTTHHHHT----TTT----
-TTTHHHHT-S--TTT----
-TTTHHHHS----TTT----
-TTTHHHHT---STTTS---
-TTTHHHHS-S--TTTS---
-TTTHHHHS-S--TTTS---
-TTTGGGTS-S--TTT----
-TTTHHHHT-SSSTTT----
-TTTHHHHT-SS-TTTS---
-TTTHHHHT-SSSTTT----
-TTTHHHHH-SS-TTT----
-TTTTTGGG-SS-TTT----
-TTTGGGGS-SS-TTT----
-TTTTTGGG-SS-TTT----
-TTTTTTTT-S--TTT----
-TTTHHHHS-SSSTTT----
-TTTHHHHH-SSSTTT----
-TTTSGGGT-S-STTT----
-TTTHHHHH-S-GGGT----
-TTTHHHHT-S-GGGT----
-TTTGGGGT-S-GGGT----
-TTTHHHHH-S-GGGT----
-TTTHHHHH-SSGGGT----
-TTTHHHHH-S-GGGT----
-TTTSSTTT-S-TTTT----
-TTTHHHHS-S-GGGG----
-TTTHHHHT-S-GGGSS---
-TTTHHHHT-SSTTTT----
-TTTHHHHS-S-GGGG----
-TTTHHHHSSSSGGGGS---
-TTTHHHHS-SSGGGGS---
-TTTGGGSSSSSGGGGS---
-TTTGGGTSSSSGGGGS---
-TTTTTTS--SSTTTTS---
-TTTHHHH-SSSSS-SS---
-GGGHHHH-SSSSSTTS---
-TTTHHHHS-SSSSTTS---
-TTTGGGTSSSSTTTTS---
-TTTGGGS--SSSSTTS---
-TTSGGGTS-SSTTTTS---
-TTTTTTTTSSSGGGGS---
-TTTGGG-SSSSSGGGS---
-TTTGGGSS-S-SGGGS---
-TTTHHHHSSS-STTTS---
-TTTHHHHSSS--GGGS---
-GGGHHHHTSS--TTTS---
-TTTHHHHSSS-SGGGS---
-TTTHHHHTSS-SGGGS---
-TTTTTGGG-S--TTTS---
-TTTTTTTT-SSSTTTS---
-TTTTTTTT-S--TTTS---
-TTTHHHHTSSSSTTTS---
-TTTTTGGGSSSSTTTS---
-HHHHTGGG-SSGGGTS---
-TTTHHHHT-SSGGGTS---
-TTTHHHHT-S-SGGGS---
-TTTHHHHH-S-STTTS---
-TTTTTGGG-SSGGGSS---
-TTTTTGGG-SSSTTT----
-TTTHHHHHSSSSTTTS---
-TTTTTGGG-SSSTTTS---
-TTTHHHHSSSSGGGGS---
-TTTHHHHTSSSSTTTS---
-GGGHHHHTSSSSTTTS---
-TTTTTTTTSSSSTTTS---
-TTTHHHHTSSSSTTTS---
-TTTHHHHT-SSGGGTS---
-TTTHHHHTSSSGGGTS---
-TTTHHHHSSSSGGGS----
--TTHHHHT-SSSGGG----
-TTSHHHHS-S-GGGGS---
-TTTHHHHHSS-GGGSS---
-GGGHHHHHSS-GGGTS---
-GGGHHHHH-S-GGGTS---
-GGGHHHHHSS-GGGTS---
-TTTGGGGTSS-GGGT----
--TTTTTTT-SSGGGTS---
-GGGSGGGSSS-STTTS---
-TTSTTGGGSS-GGGTS---
-GGGHHHHTSS-GGGT----
-TTSTTTTTSS-GGGT----
-TTTTTTTT-S-GGGT----
-TTTHHHHHSS-GGGT----
-HHHHHHHHSS-GGGTS---
-HHHHHHTTSS-GGGTS---
-HHHHHHHHSS-GGGTS---
-HHHHHTTTSS-GGGTS---
-HHHHHHHHSS-GGGTS---
-HHHHHHHHSS-GGGTS---
-HHHHHHHHSS-GGGTS---
-HHHHHHHHSS-GGGTSS--
-HHHHHHHHSS-GGGTSS--
-HHHHGGGSSS-GGGTS---
-HHHHGGGTSS-GGGTS---
-GGGTGGGSSS-GGGTS---
--STTGGGS-S-GGGTS---
--TTTGGGTSS-GGGGSS--
-TTTTGGGT-S-GGGGS---
--HHHHGGGSS-GGGTS---
--STTGGGT-S-GGGTS---
--GGGGGGT-SSGGGSS---
-GGGGGGGT-SSGGGSS---
-TTTTHHHH-S-GGGTS---
-TTTTHHHH-S-GGGT----
--SSSHHHH-S-GGGGS---
-TTSSGGGT-SSGGGT----
-TTSSHHHH-S-GGGT----
-TTTTSTTTSSSGGGT----
-TTTTGGGS-S-GGGT----
-HHHHGGGS-S-GGGS----
-TTTSGGGS-S-GGGT----
-TTTSGGGS-S-GGGT----
-TTTTGGGS-S-GGGT----
-TTTTGGGS-SSGGGT----
-HHHHGGGS-S-GGGT----
--GGGGGGT-S-GGGT----
--GGGGGGS-S-GGGT----
-TGGGGGGT-S-GGGT----
-TTTTHHHHSS-GGGT----
-TTTTGGGTSS-GGGT----
--HHHHHHHSS-GGGT----
-HHHHHHHHSS-GGGT----
-HHHHGGGTSS-GGGT----
--TTTHHHH-S-GGGT----
-TGGGHHHHSS-GGGT----
--TTSGGGS-S-GGGT----
-HHHHHHHHSS-GGGT----
-HHHHHHHH-S-GGGT----
-HHHHHHHHSS-GGGT----
--GGGHHHHSS-GGGT----
-TTTTHHHH-S-GGGGS---
--GGGHHHHSS-GGGGS---
-HHHHHHHHSSSGGGGS---
-TGGGHHHH-S-GGGGS---
--GGGHHHH-SSGGGGS---
--TTTTTTS-SSGGGTS---
-HHHHHHHH-S-SGGGS---
-HHHHHHHHSSSGGGGS---
-HHHHTTTT-S-GGGG----
-HHHHTTTSSSSGGGGS---
-HHHHHHHHSS-GGGGS---
-HHHHHHHHSSSGGGGTS--
-GGGTTTTS-SSGGGGS---
-GGGTTTTT-SSGGGTS---
-HHHHHHHH-SSGGGTSS--
-HHHHTTTT-SSGGGT----
-HHHHTTTS-SSGGGT----
-GGGTGGGG-S-GGGTS---
-GGGTGGGG-S-GGGG-S--
-GGGS-TTTSSSGGGGS---
-GGGG-TTT-SSGGGGS---
-HHHHGGGTSS-GGGGS---
-TTTS-TTTSSSGGGGS---
-GGGS-TTT-SSGGGG-S--
-GGGS-GGG-SSGGGG----
-GGGS-TTT-SSSGGG----
-GGGS-TTT-S-GGGT----
--GGGGGGS-SSGGGT----
-HHHHHGGG-S-GGGT----
-HHHHGGGT-S-GGGT----
--TTTHHHH-S-GGGT----
--GGGHHHH-S-GGGT----
--GGG-TTT-SSHHHH----
-TTTSHHHH-S-GGGT----
-TTTTHHHH-SSGGGTS---
-HHHHHTTT-S-GGGGS---
-HHHHGGGT-SSGGGGS---
-HHHHGGGT-SSGGGGS---
-TTTTGGGG-S-GGGTS---
-TGGGGGGS-SSGGGTS---
-TTTSHHHH-SSGGGGS---
--TTTHHHH-S-HHHHS---
-GGGTGGGT-S-GGGGS---
-GGGTGGGT-SSGGGGS---
-TTTTHHHH-SSTTGGG---
-GGGTGGGT-SSGGGGS---
-HHHHTTTS-S-GGGGS---
-HHHHGGGS-SSGGGGS---
-GGGGGGGS-S-GGGGS---
-HHHH-GGG-S-HHHHT---
-GGGT-TTS-SSGGGGS---
-GGGT-TTSSSSTTGGG---
-HHHHTTTS-SSGGGGS---
-GGGTSTTS-SSGGGG----
-TTTTTTTS-SSGGGG----
-TTTTTTTSSSSGGGGS---
-HHHHTTTS-SSGGGGT---
-TTTTTTTS-SSHHHHH---
-GGGTSTTT-SSGGGGT---
-HHHHTGGG-S-GGGTS---
--TTTSTTS-SSGGGTS---
-GGGTTTTT-SSGGGSS---
-GGGTTTTT-SSGGGSS---
-GGGTSTTT-SSTTTTS---
--TTSSTTT-SSGGGGS---
-GGGTTTTT-S-GGGGT---
--TTTSTTS-SSGGGGS---
-GGGTSTTT-SSGGGG----
--TTTSGGG-SSGGGSS---
-GGGSSTTT-SSGGGTS---
--TTTTTTS-SSGGGGT---
--TTTTTTS-S-GGGGS---
--TTSSTTT-S-GGGGS---
--TTTTTTS-S-GGGTS---
--SSTTTTSSS-GGGT----
--SSTTSSS-SSGGGT----
--SSTTTTS-S-GGGT----
--SSTTGGG-SSGGGTS---
--SSTTTTSSS-GGGTS---
--TTTTTTS-SSGGGGS---
--TTTTGGG-SSGGGTS---
--TTTTTTS-S-GGGTS---
--TTSSTTTSSSGGGTS---
--TTTTTTS-S-GGGTS---
--SSTTGGGSSSGGGGS---
--TTTTTTSSS-GGGGS---
--TTTTTTTSS-GGGGS---
-GGGTTTTS-S-GGGSS---
--TTTTTTS-S-GGGGS---
--SSTTGGG-SSGGGGS---
-GGGTTGGG-S-GGGTS---
-HHHHTTTT-SSGGGTS---
-GGGTSTTT-SSGGGTS---
-GGGTTTTTSSSGGGTS---
--TTTTTTS-SSGGGGS---
--TTSSGGG-SSGGGGS---
--TTTTTTTSSSGGGGS---
--TTTTTTT-S-GGGTS---
--TTSSTTT-SSGGGTS---
--TTTTTTTSSSGGGTS---
--TTTTTTTSS-GGGTS---
--TTTTTTTSSSGGGTS---
--SSTTTTSSSSGGGTS---
-GGGTTTTTSSSGGGTS---
--TTTTTTTSSSGGGGS---
--TTTTTTTSS-GGGTS---
--TTTTTTSSS-GGGT----
--TTTTTTTSSSGGGT----
-TTTTTTTTSSSGGGG----
--TTTTTTTSSSGGGTSS--
-GGGTTTTTSS-GGGTSS--
-GGGTTTTTSSSGGGT----
-TT-TTTTSSSSGGGT----
-TT-TTTTS-SSGGGGS---
-TT-TTTTTSSSGGGT----
-TT-TTTTTSSSGGGG----
-GGGSSTTTSSSGGGG----
-GGGGGTTTSSSGGGG----
-TTTTSTTS-S-GGGG----
-TT-SSTTTSS-GGGG----
-TTTTTTTTSSSGGGG----
-GGGTTTTTSS-GGGG----
-TTTGGGGTSS-GGGG----
-GGGTTTTTSS-GGGG----
-GGGTTTTTSSSGGGT----
-GGGTTTTSSS-GGGG----
-GGGTTTTTSSSGGGG----
-GGGTTTTTSS-GGGG----
-GGGTTGGGSSSGGGG----
-GGGTTGGGSSSGGGG----
-GGGTTTTSSSSGGGT----
-GGGTTTTTSS-GGGG----
-GGGTTTTSSSSGGGT----
-GGGTTTTTSSSGGGG----
-GGGTTTTTSS-GGGG----
-GGGTTTTTSSSGGGGS---
-GGGTTTTTSS-HHHH----
-GGGTTTTTSSSGGGS----
-GGGSSTTTSSSGGGG----
-TTTTTTTTSS-GGGS----
-GGGTTGGG-S-GGGSS---
-TTTTTTTTSSSGGGGS---
-GGGTTTTTSSSGGGG----
-GGGTTTTT-S-GGGTS---
-GGGTTTTT-SSGGGTS---
-GGGTTTTS-S-GGGT----
-GGGSSTTTSS-GGGS----
-GGGTTGGG-S-GGGT----
-GGGTTTTS-S-GGGS----
-GGGTTGGG-SSGGGT----
-GGGTTTTSSSSGGGT----
-GGGTTSTT-S-GGGT----
-GGGTTTTT-SSGGGTS---
-TTTTTGGG-S-GGGTS---
-GGGTTTTTSS-GGGGS---
-GGGTTGGG-S-GGGTS---
-TTTTTTTTSS-GGGTS---
-TTTTTTTTSS-GGGTS---
-TTTTTTTSSS-GGGG----
-TTTTTTTSSS-GGGT----
-TTSTTTTTSS-GGGG----
-GGGTTTTSSS-GGGT----
-GGGTTTTS-S-GGGG----
-GGGTTTTTSS-GGGT----
-GGGTTTTSSS-GGGT----
-TTTTTTTSSS-GGGT----
-TTTTTTTTSS-GGGT----
-GGGTTTTTSSSGGGT----
-TTTTTTTSSS-GGGTS---
-GGGSSTTS-S-GGGT----
-GGGTTTTSSS-GGGTS---
-GGGTTTTSSS-GGGT----
-GGGTTTTTSS-GGGTS---
-TTSTTTTTSS-GGGT----
-TTSTTTTSSSSGGGT----
-TTTTTTTSSS-GGGTS---
-GGGTTTTSSS-GGGTS---
-TTTTTTTTSS-GGGT----
-TTTS-TTTSS-GGGT----
-TTTSSTTT-S-GGGTS---
-TTTTTTTTSS-GGGT----
-TTTTTTTTSSSGGGTS---
-HHHHTTTTSS-GGGTS---
-TTTTTTTTSS-GGGTS---
-TTTTTTTS-S-GGGTS---
-GGGSSTTTSS-GGGTS---
-TTTTTTTSSS-GGGTS---
-TTTTTTTTSSSGGGTS---
-TTTTTTTTSSSGGGTS---
-GGGTTTTSSSSGGGTS---
-GGGTTTTS-S-GGGTS---
-GGGTTTTTSS-GGGTS---
-GGGS-TTSSSSGGGTS---
-TTTTTTTSSSSGGGTS---
-GGGTTTTTSS-GGGTS---
-GGGTTTTTSS-GGGTS---
-GGGTTTTTSS-GGGTS---
-GGGTTTTS-S-GGGTS---
-GGGTTTTT-SSGGGTS---
-GGGTTTTTSS-GGGTS---
-GGGTTTTTSS-GGGTS---
-GGGTTTTS-S-GGGTS---
--TTTTTTTSS-GGGTS---
-GGGTTTTTSS-GGGTS---
-GGGTTTTT-S-GGGT----
-GGGTTTTT-S-GGGT----
-GGGTTTTTSS-GGGT----
-GGGTTTTTSS-GGGT----
-GGGSSTTT-SSGGGTS---
-GGGTTTTT-S-GGGT----
-GGGTTTTT-S-GGGT----
-GGGTTTTS-S-STTT----
-GGGSSTTT-S-GGGT----
-GGGTTTTT-SSGGGT----
-GGGTTTTT-SSGGGG----
-GGGTTTTSSS-GGGT----
-GGGTTTTT-S-GGGT----
-GGGTTTTS-S-GGGT----
-GGGTTTTT-S-GGGT----
-GGGGGTTSSS-GGGT----
-GGGTTTTTSS-GGGT----
-GGGTTTTT-S-GGGT----
-GGGTTTTT-S-GGGTS---
-GGGTTTTT-SSGGGTS---
-GGGS-TTT-SSGGGT----
-GGGS-TTT-SSGGGTS---
-GGGS-TTT-SSGGGTS---
-GGGT-TTTSSSGGGTS---
-GGGTTTTSSSSGGGTS---
-GGGTTTTS-S-GGGTS---
-GGGTTTTS-SSGGGTS---
-GGGTTTTTSS-GGGTS---
--TTTTTTS-S-GGGTS---
-TTTTTTTS-SSGGGT----
-GGGTTTTS-S-GGGTS---
-GGGTTTTTSS-GGGTS---
-TT-TTTTTSS-GGGTS---
-TT-TTTTSSS-GGGTS---
-GGGTTTTT-S-GGGTS---
--S-TTTTTSSSGGGTS---
----TTTTT-S-GGGTS---
----TTTTTSS-GGGTS---
----TTTTTSS-GGGTS---
----SSTTTSSSGGGTS---
----TTTTTSS-GGGTS---
----TTTTTSS-GGGTS---
----TTTTT-S-GGGTS---
----TTTTT-S-GGGTS---
----TTTTT-S-GGGTS---
----TTTTTSS-GGGTS---
----TTTTSSS-GGGTS---
----TTTTTSS-GGGTS---
----TTTTTSS-GGGTS---
----TTTTS-SSSTTTS---
----TTTTT-S-GGGT----
----TTTTSSS-GGGT----
----TTTTTSS-GGGT----
----TTTTSSSSGGGT----
----TTGGG-SSGGGT----
----TTTTSSS-GGGT----
----TTTTTSSSGGGT----
----TTTTTSSSGGGT----
----TTTTSSSSGGGT----
----TTTTSSSSGGGTS---
----TTTTT-S-GGGT----
----TTTTT-S-GGGTS---
-B--TTTTTSS-GGGTB---
----TTTTTSS-GGGT----
----SSGGGSS-GGGT----
-B--TTGGG-SSGGGSB---
----TTTTSSS-GGGS----
-B--TTTTSSS-GGGGB---
-B--TTTTSSSSGGGGB---
----TTTTSSSSGGGT----
----TTTTTSSSGGGT----
----TTTTSSS-GGGT----
----TTTTT-SSGGGT----
----TTTTTSS-GGGT----
----TTTTT-S-GGGT----
----TTTTTSS-GGGT----
----TTTTS-S-GGGT----
----TTTTT-S-GGGT----
----TTTTS-SSGGGT----
----TTTTTSS-GGGTS---
----TTTTT-S-GGGTS---
----TTTTSSS-GGGT----
----TTTTSSS-GGGT----
----TTTTTSS-GGGS----
----TTTTTSS-GGGT----
----TTTTTSSSGGGTS---
----TTGGGSSSGGGGS---
----TTTTSSS-GGGSS---
-B--TTTTSSS-GGGTB---
---SSSGGG-S-GGGTS---
----TTGGGSS-GGGGS---
----TTTTTSS-GGGTS---
----TTGGG-S-GGGTS---
----TTTTTSS-GGGGS---
----TTSSSSSSGGGSS---
----TTGGGSS-GGGGS---
----TTTTSSS-GGGSS---
----TTTTS-S-GGGGS---
----TTTTTSS-GGGGS---
-B--SSTTTSS-GGGTB---
----TTTTS-S-GGGTS---
----TTGGGSS-GGGSS---
----TTTTS-S-GGGTS---
---STTTTSSS-GGGTS---
---STTTTS-S-GGGTS---
---STTGGGSS-GGGGS---
---STTTTSSS-GGGTS---
---STTTTT-SSGGGG----
-B-STTTTT-S-GGGGB---
----TTTTT-S-GGGTS---
----TTTTSSS-GGGTS---
----TTTTT-SSGGGGS---
---SSSTTTSS-GGGSS---
---STTTTSSS-GGGTS---
----TTTTSSS-GGGTS---
-B-STTTTSSS-GGGTB---
---STTTTSSS-GGGTS---
-B--TTGGGSSSGGGSB---
----TTTTT-SSGGGG----
----TTGGGSS-GGGTS---
----TTTTSSSSGGGGS---
---STTGGGSS-GGGT----
---STTTTTSSSGGGTS---
---STTTTSSS-GGGT----
---STTGGGSS-GGGG----
---STTTTSSS-GGGTS---
----TTTTT-SSGGGTS---
----TTTTTSS-GGGTS---
---STTTTSSS-GGGGS---
---STTTTSSSSGGGG----
----TTTTTSSSGGGTS---
----TTTTTSS-GGGGS---
----TTTTTSS-GGGT----
---STTTTSSS-GGGTS---
---STTTTSSSSGGGSS---
----TTGGGSS-GGGTS---
----TTTTTSS-GGGTS---
----TTTTSSS-GGGTS---
----TTGGG-S-GGGTS---
----TTTTSSS-GGGTS---
----TTTTT-S-GGGSS---
----TTTTSSS-GGGSS---
----TTTTSSS-GGGTS---
----TTTTT-S-GGGTSS--
----TTTTTSS-GGGTSS--
----TTTTTSS-GGGTS---
----TTTTSSS-GGGTS---
----TTTTSSS-GGGT----
----TTGGGSS-GGGTS---
----TTTTSSS-GGGTS---
----TTSTTSSSGGGG----
----TTTTTSS-GGGTS---
----TTTTT-S-GGGTS---
----S-GGGSSSGGGTS---
----TTTTSSS-GGGTS---
----SSTTTSS-GGGTS---
----TTGGGSSSGGGTS---
----TTTTTSS-GGGTS---
----TTTTTSS-GGGTS---
----TTTTSSS-GGGTS---
----TTTTTSS-GGGTS---
----TTTTTSS-GGGTS---
----TTTTTSSSGGGTS---
----TTGGGSS-GGGTS---
----TTTTTSSSGGGTS---
---STTTTTSS-GGGTS---
----TTTTTSSSGGGTS---
----TTTTS-SSGGGS----
---STTGGGSS-GGGGS---
----TTTTTSSSGGGT----
----TTTTTSS-GGGTS---
----TTTTS-S-GGGTS---
----TTTTSSS-GGGTS---
----TTTTTSSSGGGT----
----TTGGGSSSGGGGS---
---SS-TTTSSSGGGS----
----TTGGGSS-GGGSS---
---STTTTTSSSGGGS----
---SSSTTSSS-GGGTS---
----SSTTS-SSSTTTS---
---SGGGGGSSSGGGS----
---STTTTTSSSGGGSS---
---STTTTTSSSGGGT----
---STTGGGSSSGGGTS---
----TTTTTSSSGGGTS---
----TTTTTSSSGGGGS---
----TTTTTSSSGGGT----
----TTTTTSSSGGGTS---
----TTTTTSSSGGGTS---
----TTGGG-S-GGGTS---
----TTTTSSS-GGGTS---
----TTTTS-S-GGGT----
-B--TTGGGSSSGGGTB---
-B-STTGGG-S-GGGTB---
----TTTTTSS-GGGT----
-B-STTTTT-SSGGGTB---
----TTGGG-SSGGGT----
---STTSSSSS-GGGT----
----TTTTS-S-GGGT----
----SSGGGSS-GGGT----
-B--TTTTSSS-GGGTB---
-B--TTTTTSS-GGGGB---
-B--TTTTSSSSGGGTB---
----TTGGGSS-GGGTS---
---STTTTT-S-GGGTS---
-B--TTTTTSS-GGGTB---
-B--TTTTTSS-GGGTB---
-B--TTTTSSS-GGGTB---
-B--TTTTTSS-GGGTB---
-B--TTSSSSS-GGGTB---
-B--TTTTTSS-GGGTBS--
-B--TTTTSSS-GGGTB---
-B--TTTTT-S-GGGTB---
-B--TTTTT-SSGGGTB---
-B--TTTTTSS-GGGTB---
-B--TTTTT-SSGGGTB---
----SSTTTSS-GGGTS---
-B--TTTTTSS-GGGTB---
-B--TTTTTSS-GGGTB---
-B--TTTTTSSSGGGTB---
---STTTTTSS-GGGTS---
-B--TTTTTSS-GGGTB---
-B--TTTTTSSSGGGTB---
----TTTTTSSSGGGT----
-B--TTTTTSSSGGGTB---
-B--TTTTS-S-GGGTB---
-B--TTTTSSSSGGGSB---
----TTTTTSS-GGGT----
-B-SSSTTSSS-GGGTB---
-B--TTTTTSS-GGGSB---
----TTTTSSS-GGGSS---
-B--TTTTT-S-GGGTB---
----TTTTTSSSGGGTSS--
-B--TTTTT-S-GGGTBS--
----TTTTS-S-GGGTS---
----TTGGGSS-GGGTS---
--S-TTTTT-S-GGGSS---
--S-TTTTS-S-GGGTS---
----TTTTS-S-GGGTS---
----TTTTTSS-GGGTS---
---STTGGGSS-GGGGS---
---STTTTT-S-GGGTS---
---STTGGGSS-GGGTSS--
----TTTTS-SSGGGTS---
----TTGGGSS-GGGTS---
----TTTTTSS-GGGTS---
----SSTTTSS-GGGTS---
-B--TTTTTSS-GGGTB---
---STTSTT-SSGGGGS---
-B--TTGGGSSSGGGTB---
-B--TTGGG-S-GGGGB---
-B--TTTTSSS-GGGTB---
-B--TTGGGSSSGGGGB---
----TTGGG-S-GGGTS---
-B-STTTTSSSSGGGTB---
---SS-TTTSSSGGGTSS--
---STTTTTSS-GGGTS---
---STTTTTSSSGGGTS---
---STTTTTSSSGGGTS---
---STTTTTSSSGGGTS---
---S--GGGSSSGGGTS---
----TTGGGSSSGGGTS---
-B--TTTTS-S-GGGTB---
-B--TTGGGSSSGGGTB---
-B--TTTTTSSSGGGTB---
----S-TTSSS-GGGTS---
----TTTTTSS-GGGTS---
----TTTTSSS-GGGTS---
-B-SGGGGT-S-GGGTB---
---SS-GGG-SSGGGTS---
----TTGGG-SSGGGTS---
---STTGGG-S-GGGTS---
----TTTTSSS-GGGS----
---STTTTT-S-GGGG----
----TTTTTSS-GGGG----
----TTTTTSS-GGGTS---
----TTGGGSS-GGGSS---
----TTTTTSS-GGGT----
----TTGGGSS-GGGTS---
----TTTTTSS-GGGT----
----TTTTTSS-GGGT----
----TTTTT-S-GGGT----
---STTTTTSS-GGGTS---
-B--TTTTT-S-GGGSB---
----TTTTTSS-GGGT----
----TTTTTSS-GGGT----
---STTTTSSS-GGGTS---
----TTTTT-S-GGGTS---
---STTGGGSS-GGGG----
----TTTTTSSSGGGTS---
----TTTTS-S-GGGTS---
----TTGGGSS-GGGT----
----TTGGG-S-GGGT----
---STTTTTSSSGGGT----
---STTTTSSS-GGGT----
----TTGGGSSSGGGG----
----TTTTSSSSGGGT----
---STTTTSSS-GGGTS---
----TTTTSSS-GGGTS---
----TTTTTSS-GGGTS---
---STTTTTSS-GGGSS---
----SSGGGSS-GGGTS---
---STTGGG-SSGGGT----
----TTTTT-S-GGGSS---
----TTTTS-SSGGGTS---
---STTTTS-S-GGGTS---
-B-STTGGG-SSGGGTB---
-B--TTGGG-SSGGGGB---
----TTTTS-S-GGGTS---
----TTTTTSS-GGGTS---
----TTTTTSSSGGGS----
----SSTTT-S-GGGTS---
----TTGGGSS-GGGTS---
-B--TTTTSSSSGGGSB---
-B--SSGGG-S-GGGSB---
-B--TTTTTSS-GGGTB---
-B--TTTTSSS-GGGTB---
-B--TTTTTSS-STTTB---
-B--TTTTTSSSGGGTB---
-B--TTTTS-S-GGGSB---
-B--TTTTTSSSGGGGB---
-B--TTTTT-S-GGGTB---
----TTTTTSS-GGGTS---
---SGGGGT-SSGGGTS---
-B--TTTTT-S-GGGGB---
----TTTTTSS-GGGTS---
---STTTTTSSSGGGTS---
----GGGGT-S-GGGTS---
-B--TTTTS-SSGGGTB---
-B--TTGGGSSSGGGGB---
-B--TTTTTSSSGGGTB---
-B--TTGGG-SSGGGTB---
-B--TTTTT-S-GGGTB---
-B--GGGGT-SSGGGTB---
-B--TTTTT-SSGGGSB---
-B--TTTTT-SSGGGGB---
-B--GGGGT-S-GGGTB---
-B--TTTTT-SSGGGTB---
-B--TTTTSSSSGGGTB---
-B-SSGGGS-SSGGGTB---
-B-SSGGGS-SSGGGTB---
-B--TTTTT-SSGGGTB---
-B--S-TTS-S-GGGTB---
----S-TTS-SSGGGSS---
----SGGGT-S-GGGSS---
-B--TTTTSSS-GGGTB---
-B--TTTTT-SSGGGTBS--
----TTTTTSSSGGGTSS--
-B--TTTTS-S-GGGSBS--
-B--TTTTTSS-GGGSBS--
-B--TTTTTSS-GGGTB---
-B--TTTTT-S-GGGTB---
-B--TTTTSSS-GGGTB---
----TTTTS-S-STTTS---
--S-SSTTTSSSGGGTS---
-B-STTGGG-SSGGGTB---
----TTGGG-S-GGGGS---
---STTGGG-SSGGGTS---
----TTGGG-SSGGGSS---
-B--S-GGG-S-GGGTB---
----SSTTTSS-GGGTS---
----TTTTSSS-GGGTS---
----TTGGGSSSGGGTSS--
-B--TTTTT-S-GGGTB---
-B-STTTTS-S-GGGSB---
---SSSGGGSS-GGGTS---
---SS-TTS-S-GGGTS---
----TTTTTSS-GGGTS---
-B--TTTTT-S-GGGTB---
----S-TTSSS-GGGTS---
----SSGGG-S-GGGTS---
----TTGGG-S-GGGTS---
----TTTTTSS-GGGTS---
----TTTTTSS-GGGTS---
----TTTTSSS-GGGTS---
-B--TTTTSSS-GGGTB---
---STTTTSSS-GGGTS---
----GGGGSSS-GGGTS---
----TTGGGSS-GGGTS---
----TTSSSSS-GGGTS---
----TTGGG-S-GGGTS---
----TTTTSSSSGGGTS---
----TTTTTSS-GGGTS---
----TTTTSSS-GGGTS---
----TTTTTSSSGGGSSS--
----TTTTS-S-GGGTS---
----TTTTSSS-GGGTS---
----TTGGGSSSGGGTS---
----TTTTTSSSGGGTS---
----TTTTS-S-GGGTS---
----TTTTT-SSGGGTS---
----TTTTTSSSGGGTS---
----TTSSSSSSGGGTS---
----TTTTTSS-GGGTS---
----TTTTTSSSGGGTS---
-B--TTTTS-S-GGGTB---
----TTTTSSS-GGGTS---
-B--TTTTTSS-GGGTB---
----TTGGGSSSGGGTS---
-B--TTTTSSS-GGGTB---
----TTTTSSS-GGGTS---
----TTTTSSSSGGGTS---
----TTTTSSS-GGGTS---
----TTGGGSSSGGGTS---
----TTTTTSS-GGGTS---
----S-TTSSS-GGGTS---
----S-TTTSS-GGGTS---
----SSTTSSS-GGGTS---
----TTGGGSS-GGGTS---
----TTTTTSS-GGGTS---
----SSTTTSSSGGGTS---
----TTTTSSS-GGGTS---
----TTTTT-S-GGGTS---
----TTTTT-S-GGGT----
----TTTTTSS-GGGT----
----TTTTTSS-GGGT----
----S-TTT-S-GGGT----
-B--SSTTTSS-GGGTB---
----GGGGG-S-GGGT----
-B--SGGGT-S-GGGTB---
-B--TTGGG-S-GGGTB---
-B--TTTTSSS-GGGTB---
---STTSTTSSSGGGT----
-B--S-TTSSS-GGGTB---
----TTGGG-S-GGGT----
-B--TTTTT-S-GGGTB---
----S-SSSSS-GGGT----
----S-TTTSSSGGGT----
----S-SSSSS-GGGT----
----S-SSSSS-GGGT----
------TTT-S-GGGT----
----S-GGGSS-GGGT----
-B--S-GGGSSSGGGTB---
----S-SSSSS-GGGT----
------TTTSSSGGGT----
----TTSSSSS-GGGT----
--S-TTTTTSS-GGGT----
------TTSSSSGGGT----
--S--SSSSSS-GGGT----
--S---SSSSS-GGGG----
--SS--SSSSS-GGGT----
--S-S-TTS-SSGGGT----
------TTSSSSGGGT----
--SS--TTT-S-GGGT----
------SSS-S-GGGT----
-B--TTSSSSS-GGGTB---
------TTTSSSGGGT----
----TTGGG-SSGGGT----
----TTGGG-SSGGGT----
----TTGGG-SSGGGT----
----TTTTTSSSGGGT----
------TTT-SSGGGT----
---S--TTTSS-GGGT----
------TTTSSSGGGT----
----S-GGG-S-GGGT----
-B--S-TTS-S-GGGTB---
-B--S-TTSSS-GGGTB---
-B--S--SSSS-GGGTB---
-B--S-GGG-SSGGGTB---
-B--TTTTSSS-GGGTB---
-B----TTT-S-GGGTB---
----S-TTSSSSGGGT----
-B--S-TTTSSSGGGTB---
-B--S-TTSSSSGGGTB---
-B--STTTTSSSGGGTB---
-B----GGG-SSGGGTB---
----S-GGG-SSGGGT----
----TTTTSSS-GGGT----
-B--S-TTSSS-GGGTB---
-B--TTTTTSS-GGGTB---
----S-TTTSS-GGGT----
----TTTTT-S-GGGT-S--
-B--S-GGG-S-GGGTBS--
-B----GGG-SSGGGTBS--
-B--S-GGG-SSGGGTB---
-B--S-GGG-SSGGGTB---
-B--S-GGG-SSGGGTBS--
-B----TTS-SSGGGTBS--
-B--S-TTS-SSGGGTBS--
-B--S-TTS-SSGGGTBS--
-B--S-TTS-S-GGGTBS--
----S-GGG-S-GGGT-S--
-B--S-TTT-S-GGGTBS--
-B-SS-GGG-SSGGGTBS--
-B----TTT-SSGGGTBS--
-B--S-TTS-S-GGGTBS--
-B--S-TTS-S-GGGTBS--
-B--S-TTSSSSGGGTBS--
-B----TTS-S-GGGTBS--
------TTTSS-GGGT-S--
----S-GGG-SSGGGT-S--
----S-GGG-S-GGGT-S--
-B----TTS-SSGGGTBS--
-B--S-TTSSS-GGGTBS--
-B--S-TTTSSSGGGTBS--
-B--S-TTTSSSSTTTBS--
------TTTSSSGGGT-S--
-B----GGG-SSGGGTBS--
-B--S-SSS-SSGGGTBS--
-B--S-GGG-SSGGGTBS--
----S-GGG-S-GGGT-S--
-B--S-TTS-S-GGGTBS--
-B--S-GGG-SSGGGTBS--
----S-GGG-S-GGGT-S--
---SS-GGGSSSGGGT----
-B--S-STTSS-GGGTBS--
----S-STTSS-GGGT----
-B--S-GGG-SSGGGTB---
-B--S-GGG-SSGGGTBS--
-B----TTT-SSGGGTB---
----S-TTSSSSGGGT-S--
-B--S-TTSSS-GGGTB---
-B--S-TTSSSSGGGTB---
-B--S-TTSSS-GGGTB---
-B--S-TTSSSSGGGTB---
-B----TTSSSSGGGTB---
-B--S-GGG-SSGGGTBS--
-B-SS-GGG-SSGGGTBS--
-B--S-GGGSSSGGGTB---
-B----TTT-S-GGGTB---
-B--S-GGG-SSGGGTBS--
-B-SS-GGG-SSGGGTBS--
-B--S-TTT-S-GGGTB---
-B--S-GGG-S-GGGTBS--
-B----TTS-S-GGGTBS--
-B--S-TTTSSSGGGTBS--
-B----TTTSS-GGGTB---
----S-TTTSSSGGGT-S--
-B--S-TTS-S-GGGTBS--
-B-SS-SSS-SSGGGTBS--
-B--S-TTSSSSGGGTBS--
-B--S-TTSSS-GGGTBS--
-B--S-TTT-S-GGGTBS--
-B--S-GGGSS-GGGTBS--
-B--S-TTT-S-GGGTBS--
-B--S-GGG-SSGGGTBS--
-B--S-TTS-SSGGGTB---
-B----TTT-S-GGGTB---
-B-S--TTT-SSGGGTB---
-B-SS-TTTSSSGGGTB---
-B-S--TTTSSSGGGTB---
-B----TTS-S-GGGTB---
-B-S--TTTSS-GGGTB---
-B-SS-TTTSS-GGGTB---
-B--S-TTSSS-GGGTB---
-B----TTTSSSGGGTB---
-B--S-TTTSSSGGGTB---
-B--S-TTT-SSGGGTB---
-B--S-GGGSSSGGGTB---
-B---TTTT-S-GGGTB---
-B----TTT-SSGGGTB---
-B-SS-SSSSS-GGGTBS--
-B--S-TTT-SSGGGTBS--
-B--S-GGG-S-GGGTBS--
-B--S-TTS-SSGGGTBS--
-B--S-TTT-SSGGGTBS--
-B--S-TTT-SSGGGTBS--
-B--S-SSSSSSGGGTBS--
-B--S-GGGSSSGGGTBS--
-B----GGG-S-GGGTBS--
-B--S-TTT-S-GGGTBS--
-B--S-TTSSSSGGGTBS--
-B--S-TTSSSSGGGTBS--
-B--S-TTS-S-GGGTBS--
-B--S-TTSSS-GGGTBS--
-B--S-TTT-S-GGGTBS--
-B-SS-TTT-SSGGGTBS--
-B--S-TTS-S-GGGTBS--
----S-TTTSS-GGGT-S--
-B--S-GGG-S-GGGTBS--
-B-SS-TTT-S-GGGTBS--
-B--S-TTS-S-GGGTBS--
-B--S-SSSSS-GGGTBS--
-B----GGG-S-GGGTBS--
-B--S-GGGSS-GGGTBS--
-B--S-GGG-SSGGGTBS--
-B--S-GGG-SSGGGTBS--
-B--S-TTT-S-GGGTB---
-B--S-TTT-S-GGGTB---
-B--S-TTT-SSGGGTBS--
----S-TTTSS-GGGT-S--
---SS-TTSSSSGGGT-S--
---S--TTS-SSGGGT-S--
----S-TTSSSSGGGT-S--
-B--S-GGG-SSGGGTBS--
----S-GGGSS-GGGT-S--
----S-TTT-SSGGGT-S--
-B--S-SSSSSSGGGTBS--
-B--S-TTTSS-GGGTBS--
-B--S-TTSSSSGGGTBS--
-B--S-TTTSSSGGGTBS--
-B-SS-GGG-SSGGGTBS--
-B----GGG-S-GGGTBS--
-B--S-TTS-S-GGGTBS--
-B----TTT-S-GGGTBS--
-B--S-TTSSSSGGGTBS--
-B--S-TTSSS-GGGTBS--
-B--S-TTT-S-GGGTBS--
-B--S-TTTSS-GGGTBS--
-B--S-TTTSSSGGGTBS--
-B--S-TTSSS-GGGTBS--
----S-TTSSSSGGGT-S--
-B--S-GGGSS-GGGTBS--
-B----TTT-SSGGGTBS--
-B--S-GGG-S-GGGTBS--
-B-SS-TTS-SSGGGTBS--
-B--S-GGG-SSGGGTBS--
-B--S-TTT-SSGGGTBS--
-B--S-TTT-SSGGGTBS--
-B--S-TTTSS-GGGTBS--
-B--S-TTT-S-GGGTBS--
-B--S-TTT-SSGGGTBS--
-B--S-TTT-S-GGGTBS--
-B-SS-TTSSS-GGGTBS--
----S-TTTSS-GGGT-S--
-B----TTT-S-GGGTBS--
-B--S-TTTSSSGGGTBS--
-B--S-TTTSS-GGGTBS--
-B--S-TTTSS-GGGTBS--
---SS-TTSSS-GGGT-S--
-B--S-SSSSSSGGGTBS--
------TTS-S-GGGT-S--
-B-SS-TTS-SSGGGTBS--
-B--S-TTS-SSGGGTBS--
-B-SS-TTT-SSGGGTBS--
-B----TTT-S-GGGTBS--
-B--S-TTS-S-GGGTBS--
-B-S--TTTSSSGGGTBS--
-B-SS-TTS-SSGGGTBS--
-B-SS-TTT-SSGGGTBS--
-B----TTT-SSGGGTBS--
-B--S-TTTSS-GGGTBS--
-B--S-TTT-SSGGGTBS--
-B-SS-TTS-SSGGGTBS--
-B----TTT-S-GGGTBS--
-B--S-TTTSS-GGGTBS--
-B--S-TTSSS-GGGTBS--
-B-S--TTSSSSGGGTBS--
-B--S-TTSSS-GGGTBS--
-B--S-TTTSS-GGGTBS--
-B--S-TTSSSSGGGTBS--
-B-SS-TTSSS-GGGTBS--
-B--S-TTT-SSGGGTBS--
-B----TTT-S-GGGTBS--
-B----TTT-S-GGGTBS--
-B--S-GGG-SSGGGTBS--
----S-TTS-SSGGGT-S--
---SS-TTSSS-GGGT-S--
-B-S--TTS-S-GGGTBS--
-B--S-TTT-S-GGGTBS--
-B----TTT-S-GGGTBS--
-B--S-TTTSSSGGGTBS--
-B--S-TTS-SSGGGTBS--
-B--S-TTSSS-GGGTBS--
------TTT-S-GGGT-S--
-B----TTS-S-GGGTBS--
-B-SS-GGG-S-GGGTBS--
-B----TTT-SSGGGTBS--
-B--S-TTSSS-GGGTBS--
-B--S-TTSSS-GGGTBS--
-B----TTSSS-GGGTBS--
-B--S-TTSSS-GGGTBS--
-B----TTS-SSGGGTBS--
-B--S-TTTSS-GGGTBS--
-B--S-TTS-S-GGGTBS--
-B----TTT-S-GGGTBS--
-B----TTTSS-GGGTBS--
-B--S-TTT-SSGGGTBS--
-B--S-TTT-SSGGGTBS--
-B--S-TTSSSSGGGTBS--
-B--S-GGG-S-GGGTBS--
-B--S-GGG-S-GGGTBS--
-B--S-TTS-S-GGGTBS--
-B--S-TTS-S-GGGTBS--
-B--S-TTSSS-GGGTBS--
-B--S-TTTSSSGGGTBS--
-B--S-TTT-SSGGGTBS--
-B--S-GGG-S-GGGTBS--
-B-SS-TTTSSSGGGTBS--
-B--S-TTTSSSGGGTBS--
-B-SS-GGG-SSGGGTBS--
-B-S--TTT-SSGGGTBS--
-B--S-GGG-SSGGGTBS--
-B--S-TTT-S-GGGTBS--
-B--S-GGG-S-GGGTBS--
-B--S-TTT-SSGGGTBS--
-B--S-TTT-SSGGGTBS--
-B--S-TTT-S-GGGTBS--
-B--S-GGG-SSGGGTBS--
-B--S-TTSSS-GGGTBS--
-B--S-TTS-S-GGGTBS--
-B--S-TTTSS-GGGTBS--
-B--S-TTS-S-GGGTBS--
-B--S-TTS-S-GGGTBS--
-B--S-TTT-S-GGGTBS--
-B--S-TTTSSSGGGTBS--
-B--S-TTT-SSGGGTBS--
-B--S-TTS-S-GGGTBS--
-B--S-TTSSSSGGGTBS--
-B--S-TTSSSSGGGTBS--
-B--S-TTS-S-GGGTBS--
-B--S-TTS-S-GGGTBS--
-B--S-TTS-S-GGGTBS--
-B--S-TTT-SSGGGTBS--
-B--S-TTS-SSGGGTBS--
-B--S-TTS-S-GGGTBS--
-B--S-TTS-SSGGGTBS--
-B----TTS-SSGGGTBS--
-B--S-TTSSSSGGGTBS--
-B--S-TTTSSSGGGTBS--
-B--S-GGGSSSGGGTBS--
-B--S-TTTSSSGGGTBS--
-B----TTSSSSGGGTBS--
-B--S-TTTSSSGGGTBS--
-B----TTTSS-GGGTBS--
-B--S-TTTSSSGGGTBS--
-B--S-TTSSSSGGGTBS--
----S-GGG-SSGGGT-S--
-B----TTS-SSGGGTBS--
-B--S-SSSSSSGGGTBS--
-B--S-TTSSS-GGGTBS--
-B--S-TTTSS-GGGTBS--
------TTT-SSGGGT-S--
-B--S-TTT-SSGGGTBS--
-B----TTTSSSGGGTBS--
-B--S-TTSSSSGGGTBS--
-B--S-TTTSSSGGGTBS--
-B--S-TTSSSSGGGTBS--
-B--S-TTSSS-GGGTBS--
----S-TTTSSSGGGT-S--
-B-S--TTS-SSGGGTBS--
-B----TTTSSSGGGTBS--
---S--TTT-SSGGGT-S--
-B-SS-TTSSSSGGGTBS--
---S--TTS-SSGGGT-S--
---S--TTS-SSGGGT-S--
---SS-TTTSSSGGGT-S--
----S-GGGSSSGGGT-S--
----S-TTTSSSGGGT-S--
-B--S-TTTSSSGGGTBS--
-B--S-TTSSSSGGGTBS--
---SS-GGGSSSGGGT-S--
------GGG-SSGGGT-S--
---SS-GGG-SSGGGT-S--
------TTS-SSGGGT-S--
---S--GGG-SSGGGT-S--
---S--GGG-SSGGGT-S--
------TTSSSSGGGT-S--
-----GGGT-SSGGGT-S--
---SS-TTSSSSGGGT-S--
----S-GGG-SSGGGT-S--
---SS-TTT-SSGGGT-S--
---SS-TTT-SSGGGT-S--
---SS-TTT-SSGGGT-S--
---SS-GGG-SSGGGT-S--
---SS-TTSSSSGGGT-S--
---S--TTT-SSGGGT-S--
---S--TTSSSSGGGT-S--
---S--TTSSSSGGGT-S--
---SS-TTTSSSGGGT-S--
---S--GGG-SSGGGT-S--
---SS-GGG-SSGGGT-S--
---SS-TTTSSSGGGT-S--
---SS-TTSSSSGGGT-S--
------GGG-SSGGGT-S--
---SS-GGGSSSGGGT-S--
---S--GGG-SSGGGT-S--
---S-GGGTSSSGGGT-S--
---S--TTS-SSGGGT-S--
---S--GGG-SSGGGT-S--
------GGG-SSGGGT-S--
---S--TTTSSSGGGT-S--
------TTTSSSGGGT-S--
---S--GGGSSSGGGT-S--
---SS-TTTSSSGGGT-S--
---SS-GGG-SSGGGT-S--
---S--TTS-SSGGGT-S--
---S--TTTSSSSTTT-S--
---SS-GGGSSSGGGT-S--
---SS-GGGSSSGGGT-S--
---S--GGG-SSGGGT-S--
---SS-GGGSSSGGGT-S--
---S--GGG-SSGGGT-S--
---SS-GGG-SSGGGT-S--
----S-GGGSSSGGGT-S--
---S--TTT-SSGGGT-S--
---SS-GGG-SSGGGT-S--
---S--TTT-SSGGGT-S--
---S--TTT-SSGGGT-S--
---SS-GGGSSSGGGT-S--
---S--TTT-SSGGGT-S--
---SS-GGGSSSGGGT-S--
---S--TTTSSSGGGT-S--
---S--GGG-SSGGGT-S--
---S--TTT-SSSTTT-S--
---S--TTTSSSGGGT-S--
---SS-GGG-SSGGGT----
---SS-TTT-S-GGGT----
---S--TTTSSSGGGT----
---SS-GGG-SSGGGT----
---SS-TTTSSSGGGT----
---SS-TTTSSSGGGT----
---SS-GGGSSSGGGT----
----S-STT-SSGGGT-S--
---SS-GGG-SSGGGT----
----S-GGGSS-GGGT----
---S--TTS-SSGGGT----
---SS-TTTSSSGGGT----
---SS-GGGSSSGGGT----
---S--TTTSSSGGGT----
---SS-TTTSSSGGGT-S--
---S--GGGSS-GGGT----
---S--TTT-SSGGGT----
---S-GGGT-S-GGGT----
---S--GGG-S-GGGT----
---S--GGGSSSGGGT----
---SS-GGG-SSGGGT----
---S--SSS-SSGGGT----
---SS-TTTSSSGGGT----
---SS-GGGSSSGGGT----
---S--TTTSSSGGGT-S--
---S-GGGT-SSGGGT----
---S-GGGS-SSGGGT----
---SS-TTSSSSGGGT----
---SS-TTT-SSGGGT----
---SS-TTTSSSGGGT----
---SS-TTT-SSGGGT----
---SS-TTT-S-GGGT----
---SS-TTTSS-GGGT----
---SS-GGG-SSGGGT----
---SS-STTSSSGGGT----
---S--TTT-S-GGGT----
---S--TTTSSSGGGT----
---S--TTS-SSGGGT----
---SSGGGT-SSGGGT----
----S-TTTSS-GGGT----
---S--TTSSS-GGGT----
---S--TTT-S-GGGT----
---S--TTT-S-GGGT-S--
----S-TTTSS-GGGT----
---S--TTT-S-GGGT-S--
---SS-TTT-S-GGGT-S--
---SS-TTTSS-GGGT-S--
---S--TTT-SSGGGT-S--
---S--TTT-S-GGGT-S--
---SS-TTT-S-GGGT-S--
---SS-TTS-SSGGGT-S--
---SS-TTSSS-GGGT-S--
---SS-TTTSS-GGGT-S--
---SS-SSS-SSGGGT-S--
---S--TTTSS-GGGT-S--
---S--TTTSS-GGGT-S--
----S-TTTSS-GGGT-S--
----S-TTT-S-GGGT-S--
-B-SS-TTT-SSGGGTBS--
----S-STT-SSGGGT-S--
-B--S-SSSSS-GGGTBS--
-B-SS-TTTSSSGGGTBS--
-B-SS-GGG-SSSTTTBS--
---S--SSS-SSGGGT-S--
----S-GGGSSSGGGT-S--
----S-TTSSS-GGGT-S--
-B--S-TTSSS-GGGTBS--
---SS-TTSSS-GGGT-S--
-B-SS-TTSSSSGGGTBS--
-B-S--STTSS-GGGTBS--
-B-SS-TTT-S-GGGTBS--
-B-SS-TTTSS-GGGTBS--
----S-TTTSSSGGGT-S--
----S-TTTSSSGGGT-S--
---SS-TTT-S-GGGT-S--
-B--S-TTTSSSGGGTBS--
-B--S-TTSSSSGGGTBS--
-B--S-TTSSSSGGGTBS--
----S-TTSSSSGGGT-S--
-B--S-TTSSS-GGGTBS--
-B--S-TTS-SSGGGTBS--
-B--S-TTTSSSGGGTBS--
----S-TTSSSSGGGT-S--
-B--S-TTT-SSGGGTBS--
-B--S-TTSSSSGGGTBS--
-B--S-TTSSSSGGGTBS--
-B--S-TTSSSSGGGTBS--
-B--S-TTSSSSGGGTBS--
-B--S-TTSSSSGGGTBS--
-B--S-TTTSSSGGGTBS--
----S-TTTSSSGGGT-S--
-B--S-TTT-S-GGGTBS--
-B-SS-TTT-SSGGGTBS--
-B--S-TTSSS-GGGTBS--
-B--S-TTTSS-GGGTBS--
-B--S-TTS-SSGGGTBS--
-B-SS-GGG-SSGGGTBS--
-B--S-GGGSSSGGGTBS--
-B--S-TTSSSSGGGTBS--
-B----TTTSSSGGGTBS--
-B----TTTSS-GGGTBS--
-B----TTTSS-GGGTBS--
-B-SS-TTTSS-GGGTBS--
-B--S-TTSSSSGGGTBS--
-B----TTS-SSGGGTB---
-B--S-TTTSS-GGGTBS--
-B--S-TTTSSSGGGTBS--
-B--S-TTTSS-GGGTBS--
-B----TTT-SSGGGTB---
-B--S-TTSSS-GGGTBS--
-B-S--TTS-SSGGGTBS--
---SS-GGGSSSGGGT-S--
-B----TTT-SSGGGTBS--
-B--SGGGG-S-GGGTBS--
-B----STTSSSGGGTBS--
-B----TTSSSSGGGTBS--
-B-S--GGG-SSGGGTBS--
-B--S-GGG-SSGGGTBS--
-B-S--GGGSSSGGGTBS--
-B----TTT-SSGGGTBS--
-B----GGGSS-GGGTBS--
------TTTSSSGGGT-S--
-B-SS-TTS-SSGGGTBS--
-B-SS-GGGSS-GGGTBS--
-B--S-GGG-SSGGGTBS--
-B----GGG-SSGGGTBS--
-B----TTT-SSGGGTBS--
-B--S-GGG-SSGGGTBS--
-B----SSS-SSGGGTB---
-B----TTSSSSGGGTBS--
-B----GGG-S-GGGTBS--
-B-SS-GGG-SSGGGTBS--
-B-SS-TTS-S-GGGTBS--
-B----TTT-SSGGGTBS--
-B----TTT-S-GGGTBS--
-B--S-GGG-SSGGGTBS--
-B--S-TTS-S-GGGTBS--
-B--S-TTS-SSGGGTBS--
-B--S-TTT-S-GGGTBS--
----S-GGG-S-GGGT-S--
-B----TTT-SSGGGTBS--
---S--STT-S-GGGT-S--
---S--TTT-S-GGGT-S--
---SS-TTT-SSGGGT-S--
---SS-TTTSSSGGGT-S--
---S--TTT-S-GGGT-S--
---SS-TTT-SSGGGT-S--
---S--TTT-S-GGGT-S--
---SS-GGG-S-GGGT-S--
---S--TTS-SSGGGT-S--
---S--TTS-S-GGGT-S--
---S--GGG-SSGGGT-S--
---SS-TTS-SSGGGT-S--
---S--TTT-S-GGGT-S--
---S--GGG-SSGGGT-S--
---S--GGG-S-GGGT-S--
---S--GGG-SSGGGT-S--
---SS-GGGSSSGGGT-S--
---SS-GGGSS-GGGT-S--
---S--TTTSSSGGGT-S--
---S--TTS-S-GGGT-S--
---S--TTS-S-GGGT-S--
---S--TTS-SSGGGT-S--
---S--TTS-S-GGGT-S--
---SS-TTT-SSGGGT-S--
---S--TTT-SSGGGT-S--
---S--STT-S-GGGT-S--
---SS-TTS-SSGGGT-S--
---SS-TTS-SSGGGT-S--
---SS-STT-SSGGGT-S--
---S--GGG-SSGGGT-S--
---SS-TTS-S-GGGT-S--
---SS-GGG-S-GGGT-S--
---SS-GGG-SSGGGT-S--
---S--GGG-SSGGGT-S--
---S--GGG-SSGGGT-S--
---SS-GGGSSSGGGT-S--
---S--GGG-SSGGGT-S--
---SS-GGG-S-GGGT-S--
---S--TTS-S-GGGT-S--
---SS-GGG-S-GGGT-S--
---S-GGGG-S-GGGT-S--
---SS-GGGSS-GGGT-S--
---S--GGGSSSGGGT-S--
---S--TTS-S-GGGT-S--
---S--TTT-S-GGGT-S--
---S--GGG-SSGGGT-S--
---S--GGG-S-GGGT-S--
---SS-GGG-S-GGGT-S--
---SS-GGG-SSSTTT-S--
---S--TTS-SSGGGT-S--
---S--TTS-S-GGGT-S--
------TTS-SSGGGT-S--
---SS-GGG-SSGGGT-S--
---SS-GGG-S-GGGT-S--
---S--TTS-SSGGGT-S--
---SS-GGG-SSGGGT-S--
---S--GGG-S-GGGT-S--
---S--TTS-SSGGGT-S--
---S--TTS-SSGGGT-S--
---SS-TTS-S-GGGT-S--
------TTS-S-GGGT-S--
------GGG-S-GGGT-S--
---SS-TTT-S-GGGT-S--
---SS-GGG-SSGGGT-S--
---SS-TTSSSSGGGT-S--
---SS-GGG-S-GGGT-S--
---SS-GGG-S-GGGT-S--
---SS-TTT-SSGGGT-S--
---S--GGG-SSGGGT-S--
---S--TTS-SSGGGT-S--
---SS-GGG-S-GGGT-S--
---SS-GGG-SSGGGT-S--
---S--GGG-S-GGGT-S--
---SS-TTSSSSGGGT-S--
---SS-GGG-S-GGGT-S--
---SS-TTS-S-GGGT-S--
---S--GGG-S-GGGT-S--
---SS-GGG-SSGGGT-S--
---SS-TTS-S-GGGT----
---S--GGG-S-GGGT-S--
---S--TTT-S-GGGT----
---S--TTT-SSGGGT----
---S--GGG-SSTHHHHS--
---SS-TTSSS-HHHH----
---SS-TTS-SSGGGT-S--
---S-GGGS-SSGGGT-S--
------TTS-S-GGGT-S--
---SS-GGG-S-GGGT-S--
---S--GGG-S-GGGT----
----S-GGGSS-GGGT-S--
---S--TTS-S-GGGT-S--
---S--GGG-S-GGGT----
---S--TTSSS-GGGT----
---SS-GGG-SSGGGT----
---S--TTT-S-GGGT-S--
---S--GGG-S-GGGT-S--
---SS-GGG-S-GGGT-S--
----S-TTS-S-GGGT-S--
----S-GGGSS-GGGT-S--
---S--TTS-S-GGGT-S--
---SS-GGGSSSGGGT-S--
---S--TTTSS-GGGT-S--
---S--GGG-SSGGGT-S--
---S--TTT-S-GGGT-S--
---S--TTS-SSGGGT-S--
------GGG-S-GGGT-S--
---S--TTT-SSGGGT-S--
---SS-TTT-SSGGGT-S--
---SS-TTSSSSGGGT-S--
----S-TTSSS-GGGT-S--
----S-GGG-SSGGGT-S--
---S--TTS-S-GGGT-S--
---S--GGG-SSGGGT-S--
---SS-GGG-S-GGGT-S--
---SS-GGG-SSGGGT-S--
---SS-TTTSSSGGGT-TT-
---S--GGGSS-GGGT-TT-
---S--GGG-SSGGGG-S--
---SS-TTS-S-GGGT-S--
---S--GGG-SSGGGT-TT-
------TTS-S-GGGT-S--
----S-TTS-S-GGGT-S--
-----GGGS-S-GGGT-TT-
------GGG-SSGGGT-TT-
------TTS-S-GGGT-S--
---S--TTT-SSGGGT-S--
------TTT-SSGGGT-TT-
------TTS-S-GGGT-TT-
----S-TTTSSSTHHHHTT-
------TTS-S-GGGT-S--
------GGG-S-GGGT-TT-
----S-GGG-SSGGGT-TT-
----S-GGG-S-GGGT-TT-
---S--GGG-SSGGGG-S--
----S-GGG-S-GGGT-S--
---SS-GGG-SSGGGT-TT-
---SS-GGGSS-GGGT-TT-
---SS-TTT-S-GGGT-TT-
-B-SS-TTS-SSGGGTBTT-
------GGG-S-GGGT-TT-
----S-TTT-SSGGGT-TT-
----S-GGG-SSGGGT-TT-
------TTT-SSGGGT-TT-
----S-TTT-SSGGGT-TT-
----S-TTS-S-GGGT----
----S-GGG-SSGGGT-S--
---SS-TTS-SSTHHHHS--
---SS-TTTSSSGGGT-S--
---S--GGG-SSGGGT-TT-
------TTS-S-GGGT-S--
------GGG-SSSTTT-S--
---SS--SS-SSGGGG-S--
---SS-TTT-SSGGGT-S--
-------SS-SSGGGT-S--
---S--STT-SSGGGT-S--
---S--GGG-SSGGGT-S--
-B--S-TTTSS-GGGTBS--
---SS-TTS-SSGGGT-S--
----S-GGG-SSGGGT-S--
---S--GGG-S-GGGT-S--
------TTT-SSGGGT-S--
------GGG-S-GGGT-S--
---S--GGG-S-GGGT-S--
---S--SSS-SSGGGT-S--
---S--TTTSSSGGGT-S--
---S--TTT-S-GGGT-S--
---SS-TTTSSSGGGT-S--
---SS-GGG-SSGGGT-S--
----S-STTSSSGGGT-S--
---S--GGG-S-GGGT-S--
---S--GGG-SSGGGT-S--
---S--GGG-SSGGGT-S--
------GGG-S-GGGT-S--
----S-TTT-S-GGGT-S--
---S--GGG-S-GGGT-S--
---SS-GGGSSSGGGT-S--
---S---TT-S-GGGT-S--
---SS-GGG-S-GGGT-S--
---SS-TTS-S-GGGT-S--
----S-TTS-S-GGGT-S--
------TTS-SSGGGT-S--
---S--TTT-S-GGGT-S--
---SS-STT-SSGGGT-S--
---S--STT-S-GGGT-S--
---SS-GGG-SSGGGT-S--
---SS-GGG-SSGGGT-S--
---SS-TTS-S-GGGT-S--
---SS-GGG-SSGGGT-S--
----S-TTT-SSGGGT-S--
---SS-TTT-SSGGGT-S--
----S-TTT-S-GGGT-S--
------TTT-S-GGGT-S--
---SS-TTS-SSGGGT-S--
---SS-TTT-SSGGGT-S--
----S-TTS-S-GGGT-S--
----S-TTSSSSGGGT-S--
---SS-GGG-SSGGGT----
-----GGGG-SSGGGT-S--
----S-TTTSSSGGGT-S--
----S-TTTSS-GGGT-S--
----S-TTT-S-GGGT-S--
----S-GGG-SSGGGT-S--
---SS-TTS-S-GGGT-S--
---SS-GGG-SSGGGT-S--
---SS-TTS-SSGGGT-S--
----S-TTT-S-GGGT-S--
------TTS-S-GGGT-S--
----S-TTS-S-GGGT-S--
---SS-TTS-S-GGGT-S--
----S-GGG-S-GGGT-S--
---SS-TTS-S-GGGT-S--
----S-TTSSSSGGGT-S--
---SS-SSSSSSGGGT-S--
---SS-GGG-S-GGGT-S--
---S--GGGSSSGGGT-S--
---S--TTSSSSGGGT-S--
---SS-GGGSSSGGGT-S--
---S--GGG-SSGGGS-S--
---S--GGG-SSGGGT-S--
---S--GGGSSSGGGT-S--
---SS-GGGSS-GGGT-S--
---SS-GGG-S-GGGT-S--
---SS-GGG-S-GGGT-S--
----S-TTT-SSGGGT-S--
----S-TTTSS-GGGT-S--
----S-GGG-SSGGGT-S--
----S-TTT-SSGGGT-S--
----S-TTT-SSGGGT-S--
----S-TTTSSSGGGT-S--
----S-TTT-S-GGGT-S--
----S-TTS-SSGGGT-S--
----S-TTT-S-GGGT-S--
----S-TTTSS-GGGT-S--
----S-TTT-S-GGGT-S--
----S-GGG-SSGGGT-S--
----S-TTS-SSGGGT-S--
---SS-TTS-S-GGGT-S--
----S-TTTSS-GGGT-S--
----S-TTS-S-GGGT----
---SS-TTTSS-GGGT----
----S-TTT-S-GGGT----
----S-GGGSS-GGGT----
------TTS-S-GGGT----
---SSGGGS-S-GGGT----
----S-GGG-S-GGGT----
----S-TTT-SSGGGT----
---SS-GGG-SSGGGT----
----S-TTS-S-GGGT----
---SS-GGG-S-GGGT-S--
----S-SSSSS-GGGT----
----S-TTT-S-GGGT-S--
---SS-TTSSS-GGGT----
----S-TTTSS-GGGT----
----S-GGG-S-GGGT-S--
---SS-TTT-SSGGGT-S--
---SS-TTSSS-GGGT-S--
----S-GGGSS-GGGT----
------GGG-S-GGGT----
------TTS-S-GGGT----
---SS-TTT-S-GGGT----
------GGGSSSGGGT----
----S-GGG-S-GGGT----
----S-TTS-S-GGGT----
---SS-TTT-SSGGGT----
---SS-GGGSS-GGGT----
---SS-TTSSS-GGGT----
----S-TTS-SSGGGT----
----S-GGG-S-GGGT----
---S--GGGSSSGGGT----
---SS-GGGSSSGGGT----
---SS-TTS-S-GGGT----
----S-TTS-S-GGGT----
----S-GGG-SSGGGT----
----S-GGG-SSGGGT----
----S-TTS-S-GGGT----
----S-TTS-S-GGGT----
---SS-STT-SSGGGT----
------TTS-S-GGGT----
---SS-GGG-SSGGGT----
---SS-TTS-SSGGGT-S--
---SS-GGGSSSGGGT----
----S-GGG-S-GGGT-S--
----S-TTT-S-GGGT-S--
----S-GGG-S-GGGT----
----S-GGGSS-GGGT----
---S--TTS-S-GGGT----
----S-TTT-S-GGGT----
----S-TTS-SSGGGT-S--
----S-GGG-S-GGGT----
---SS-TTTSS-GGGT-S--
---SS-GGG-S-GGGT----
---SS-GGG-SSGGGT----
---SS-GGGSSSGGGT----
----S-TTTSSSGGGT----
----S-GGG-S-GGGT----
----S-GGGSS-GGGT----
----S-TTT-SSGGGT----
---SS-TTT-S-GGGT----
----S-TTS-S-GGGT----
----S-TTT-S-GGGT----
---SS-TTS-SSGGGT----
----S-GGG-S-GGGT----
----S-TTT-SSGGGT----
---SS-TTT-S-GGGT----
---SS-TTS-S-GGGT----
---SS-GGG-S-GGGT-S--
---S--TTS-S-GGGT-S--
---SS-TTT-SSGGGT----
---SS-TTT-S-GGGT----
------GGG-S-GGGT----
----S-GGG-S-GGGT----
---SS-GGG-SSGGGT----
---S--GGG-S-GGGT----
---SS-TTS-SSGGGT-S--
----S-TTT-S-GGGT----
---SS-TTT-S-GGGT----
---S--TTT-SSGGGT----
---SS-GGG-SSGGGT----
----S-GGG-SSGGGT----
---SS-GGGSSSGGGT-S--
----S-TTS-S-GGGT----
---SS-GGG-S-GGGT----
---SS-GGG-SSGGGT----
----S-TTS-S-GGGT----
----S-TTS-S-GGGT----
----S-TTS-SSGGGT----
---SS-TTT-S-GGGT----
----S-TTSSS-GGGT----
----S-TTS-SSGGGT----
----S-TTTSS-GGGT----
---SS-GGG-SSGGGT----
----S-TTS-SSGGGT----
---SS-GGGSSSGGGT----
------TTT-SSGGGT----
---SS-TTT-SSGGGT----
---S--TTT-SSGGGT----
---S--GGGSSSGGGT----
---SS-GGGSS-GGGT----
---SS-GGG-S-GGGT----
---SS-GGG-SSGGGT----
---SS-GGG-SSGGGT----
---SS-GGG-SSGGGT----
---SS-GGG-SSGGGT----
----S-TTT-SSGGGT----
---SS-TTT-SSGGGT----
----S-GGG-SSGGGT----
---SS-TTS-S-GGGT----
---SS-GGG-S-GGGT----
---SS-TTTSS-GGGT----
---SS-TTSSS-GGGT----
----S-TTTSSSGGGT----
---S--GGG-S-GGGT----
---SS-TTS-SSGGGT----
------TTT-SSGGGT----
---SS-GGGSSSGGGT----
----S-TTS-S-GGGT----
---SS-TTSSS-GGGT----
---SSSGGGSS-GGGT-S--
----S-TTSSSSGGGT----
----S-GGG-SSGGGT----
----S-TTSSS-GGGT-S--
---SS-TTTSSSGGGT-S--
---SS-GGG-SSGGGT-S--
---SS-TTT-SSGGGT-S--
---SS-TTT-SSGGGT-S--
----S-GGG-S-GGGT-S--
---SS-GGG-SSGGGT-S--
----S-TTSSSSGGGT-S--
----S-TTSSS-GGGT-S--
----S-TTTSS-GGGT-S--
----S-TTTSS-GGGT-S--
----S-GGGSS-GGGT-S--
----S-TTSSS-GGGT----
------TTTSSSGGGT-S--
----S-TTSSSSGGGT-S--
----S-TTS-SSGGGT-S--
----S-TTS-S-GGGT-S--
----S-TTS-S-GGGT----
----S-TTS-S-GGGT----
------TTS-SSGGGT----
---SS-SSS-SSGGGT----
----S-GGG-S-GGGT----
----S-TTS-SSGGGT----
----S-TTS-SSGGGT-S--
------TTS-SSGGGT-S--
----S-TTS-S-GGGT-S--
----S-TTS-S-GGGT-S--
---S--GGG-SSGGGT-S--
----S-TTS-SSGGGT-S--
----S-TTS-S-GGGT-S--
----S-TTS-S-GGGT-S--
------TTT-S-GGGT-S--
----S-TTT-SSGGGT-S--
----S-TTT-S-GGGT-S--
-----GGGS-S-GGGT-S--
----S-TTT-S-GGGT-S--
------TTT-S-GGGT----
------TTS-S-GGGT-S--
---S--TTSSSSGGGS-S--
----S-TTS-SSGGGT-S--
------TTS-S-GGGT-S--
------TTS-S-GGGT-S--
------TTS-SSGGGT-S--
------TTTSSSGGGT-S--
----S-TTTSS-GGGT-S--
---SS-GGG-S-GGGT-S--
---SS-TTS-SSGGGT-S--
----S-GGG-SSGGGT----
------TTS-S-GGGT-S--
---SS-GGG-SSGGGT-S--
---SS-TTS-SSGGGT-S--
---SS-GGGSSSGGGT-S--
------GGG-SSGGGT----
------TTS-S-GGGT-S--
----S-TTS-S-GGGT-S--
------TTS-SSGGGT-S--
------GGG-S-GGGT-S--
---SS-GGG-SSGGGT-S--
---S---TTSSSGGGT----
---S--GGG-S-GGGT----
----S-TTS-S-GGGT-S--
----S-TTS-SSGGGT-S--
------TTS-S-GGGT-S--
----S-GGG-SSGGGT-S--
---SS-GGG-SSGGGT-S--
---S--TTS-SSGGGT-S--
---SS-TTS-S-GGGT-S--
------TTS-SSGGGT----
------TTS-SSGGGT----
----S-GGG-S-GGGT-S--
---SS-GGG-SSGGGT----
------TTS-SSGGGT-S--
---S-GGGG-SSGGGT-S--
---S--TTS-SSGGGT-S--
---SS-GGG-SSGGGT-S--
---SS-GGG-S-GGGT-S--
----S-GGG-S-GGGT-S--
---S--GGG-SSGGGT-S--
---SS-TTS-SSGGGT-S--
---S--GGG-SSGGGT-S--
---S--GGG-SSGGGT-S--
------GGG-SSGGGT-S--
------GGG-SSGGGT-S--
---S--GGG-SSGGGT-S--
---S--GGGSSSGGGT-S--
------GGG-SSGGGT----
----S-TTT-SSGGGT-S--
----S-GGGSSSGGGT-S--
---SS-GGG-SSGGGG-S--
------TTS-S-GGGT-S--
---S--GGG-S-GGGT-S--
------GGG-SSSTTT-S--
------TTS-S-GGGT-S--
------TTS-SSGGGT-S--
---S--TTT-S-GGGT-S--
---S--TTS-S-GGGT-S--
------GGG-SSGGGT-S--
--SS--GGG-SSGGGT-S--
--SS--GGG-SSGGGG-S--
---SS-GGG-SSGGGT-S--
---SS-GGGSSSGGGT----
------TTS-S-GGGT-S--
---SS-GGG-SSGGGT-S--
---S--GGG-SSGGGT-S--
---SS-TTS-S-GGGT-S--
---S--GGG-SSGGGT-S--
---S--TTS-SSGGGT-S--
---S--TTS-SSGGGG-S--
---S--GGG-SSGGGT-S--
---S--TTS-SSGGGT-S--
---S--TTS-SSGGGT-S--
---SS-TTS-SSGGGT-S--
---SS-GGG-SSGGGT-S--
---S--GGG-SSGGGS-S--
---S--GGG-SSGGGT----
---S-GGGSSSSGGGT-S--
------GGG-S-GGGT-S--
----S-GGG-SSGGGT-S--
---SS-GGGSSSGGGT-S--
---S--TTT-SSGGGT-S--
---S--TTT-SSGGGT-S--
------TTT-SSGGGT-S--
---S--TTT-SSGGGS-S--
---SS-GGG-SSGGGT-S--
---SS--TT-SSGGGT----
---SS-GGG-SSGGGT-S--
---S--GGG-SSGGGT-S--
---SS-GGG-SSGGGT----
---SS-GGG-SSGGGT-S--
------GGG-SSGGGT-S--
---S--GGG-SSGGGT-S--
------GGG-SSGGGT----
--SS--GGG-SSGGGT-S--
--SS--TTT-SSGGGT-S--
--SS--TTT-SSGGGS-S--
---S--GGGSSSGGGT-S--
---S--TTT-S-GGGT-S--
---S--GGG-S-GGGT-S--
----S-TTTSSSGGGT-S--
----S-TTS-SSGGGT-S--
----S-TTS-S-GGGT-S--
------TTT-S-GGGT----
---SS-TTS-S-GGGT----
---S--TTT-SSGGGT-S--
------GGG-SSGGGT-S--
---S--GGG-SSGGGT----
------TTT-S-GGGT-S--
------TTT-SSGGGT-S--
----S-TTS-S-GGGT-S--
------TTS-SSGGGT-S--
------TTT-S-GGGT-S--
------GGG-S-GGGT-S--
------TTS-S-GGGT-S--
------TTS-SSGGGT-S--
----S-GGG-S-GGGT-S--
----S-GGG-SSGGGT-S--
---S--GGG-SSGGGT-S--
------TTS-SSGGGT-S--
------TTT-SSGGGT-S--
------TTSSSSGGGT-S--
------TTS-SSGGGT-S--
------TTT-S-GGGT----
---SS-TTT-S-GGGT----
----TTTTS-S-GGGT----
----TTTTS-S-GGGS----
---STTSSSSS-GGGT----
----TTSSS-S-GGGT----
----TTTTSSS-GGGT----
----TTTTT-S-GGGT----
----TTTTTSSSGGGT----
----TTTTTSS-GGGS-S--
----TTTTTSS-GGGT----
----TTTTT-S-GGGT-S--
----TTTTTSSSGGGT----
----TTTTTSSSGGGT----
----TTTTTSSSGGGG-S--
----TTTTTSSSGGGT----
----TTTTSSS-GGGT----
----TTTTTSS-GGGT----
----GGGGS-SSGGGT----
----TTTTSSSSGGGS-S--
----TTTTT-SSGGGT----
----TTTTT-SSGGGT----
----TTTTT-S-GGGG-S--
----TTTTTSS-GGGT-S--
----TTSSSSSSGGGG-S--
----TTTTS-S-GGGS-S--
----TTTTSSSSGGGG-S--
----TTTTSSSSGGGT-S--
----TTTTT-S-GGGT-S--
----SSTTSSSSGGGT----
----TTGGG-SSGGGT-S--
----TTTTS-SSGGGT-S--
----TTTTTSSSGGGS-S--
----TTTTSSSSGGGT-S--
----TTTTT-S-GGGS-S--
----TTTTT-S-GGGT----
----TTTTTSS-GGGT----
----TTTTTSS-GGGT-S--
----TTTTSSS-GGGS-S--
----TTTTTSSSGGGT-S--
----TTTTTSS-GGGT-S--
----TTTTTSS-GGGS-S--
----TTTTTSS-GGGT-S--
----TTTTTSS-GGGS-S--
----TTTTSSS-GGGS-S--
----TTTTTSS-GGGT-S--
----TTTTSSS-GGGG-S--
----TTTTSSS-GGGT-S--
----TTTTT-S-GGGT-S--
----TTTTT-S-GGGT-S--
----TTTTTSSSGGGT-S--
----TTTTT-S-GGGT-S--
----TTTTSSS-GGGS-S--
----TTTTS-S-GGGS-S--
----TTTTT-S-GGGT----
----TTTTSSS-GGGG-S--
----TTTTSSS-GGGS----
----TTTTSSS-GGGS----
----TTTTTSS-GGGT-S--
----TTTTS-S-GGGS----
----TTTTSSS-GGGS-S--
----TTTTTSS-GGGT-S--
----TTTTTSS-GGGT-S--
----TTTTTSSSGGGS-S--
----TTTTS-SSGGGT-S--
----TTTTTSS-GGGS-S--
----TTTTTSS-GGGG-S--
----TTTTT-S-GGGT----
----TTTTT-S-GGGT-S--
----TTTTSSS-GGGS-S--
----TTTTSSS-GGGT-S--
----TTTTTSSSGGGS-S--
----TTTTTSS-GGGT----
----SSTTSSS-GGGT----
----TTTTS-SSGGGT-S--
----TTTTS-S-GGGG-S--
----TTTTSSS-GGGS----
----TTTTSSS-GGGS----
----TTTTSSS-GGGT-S--
----TTTTSSSSGGGS----
----TTTTSSS-GGGT----
----TTGGGSS-GGGT----
----TTTTS-S-GGGT----
----TTTTSSS-GGGS-S--
----TTTTSSS-GGGG----
----TTTTSSS-GGGT----
----TTTTSSSSGGGT----
----TTTTTSS-GGGG-S--
----TTTTS-S-GGGS-S--
----TTTTTSSSGGGS-S--
----TTTTTSS-GGGS----
----TTTTTSS-GGGT-S--
----TTSSSSS-GGGS-S--
----TTTTTSS-GGGT-S--
----TTTTTSS-GGGT-S--
----TTTTTSS-GGGT-S--
----TTTTTSS-GGGG-S--
----TTTTTSSSGGGS-S--
----TTSSSSSSGGGT-S--
----GGGGT-SSGGGT-S--
----TTTTS-SSGGGT-S--
----TTTTTSSSGGGT-S--
----TTTTTSS-GGGT-S--
----TTTTTSSSGGGT-S--
----TTTTSSS-GGGT-S--
----TTTTT-SSGGGT-S--
----TTTTTSS-GGGS-S--
----TTTTSSS-GGGS-S--
----TTTTSSS-GGGT-S--
----TTTTS-S-GGGS-S--
----TTTTSSS-GGGS-S--
----TTTTS-S-GGGG----
----TTTTS-S-GGGS-S--
----TTTTSSS-GGGT-S--
----TTSTTSSSGGGS-S--
----TTTTTSS-GGGT-S--
----TTTTTSS-GGGT-S--
----TTTTTSS-GGGT-S--
----TTTTTSS-GGGT-S--
----TTTTSSS-GGGT-S--
----TTTTS-S-GGGG-S--
----TTTTT-S-GGGG-S--
----TTSSSSS-GGGS----
----TTTTSSS-GGGS-S--
----TTTTTSS-GGGT-S--
----TTTTTSS-GGGT-S--
----TTTTTSS-GGGT-S--
----TTTTSSS-GGGT-S--
----TTTTSSS-GGGS-S--
----TTTTTSS-GGGS-S--
----TTTTSSS-GGGG-S--
----TTTTTSS-GGGT-S--
----TTTTTSS-GGGS-S--
----SSTTSSSSGGGT-S--
----TTTTSSS-GGGT-S--
----TTTTTSS-GGGS-S--
----TTTTSSS-GGGS-S--
----TTTTT-S-GGGS-S--
----TTTTTSSSGGGT-S--
----TTTTTSS-GGGS-S--
----SSTTS-S-GGGT-S--
----TTTTS-S-GGGG-S--
----TTTTSSS-GGGG----
----TTTTSSS-GGGS----
----TTTTSSS-GGGT-S--
----TTTTTSS-GGGS-S--
----TTSSSSS-GGGT-S--
----TTTTTSS-GGGT-S--
----GGGTTSSSGGGG-S--
----TTTTT-S-GGGT-S--
----TTTTTSSSGGGT-S--
----TTTTTSSSGGGT-S--
----TTTTSSS-GGGT-S--
----TTTTT-SSGGGT-S--
----TTTTTSS-GGGT-S--
----TTTTTSS-GGGT-S--
----TTTTTSS-GGGT-S--
----TTTTTSS-GGGT-S--
----TTTTTSS-GGGT-S--
----TTTTTSSSGGGT-S--
----TTGGGSS-GGGT-S--
----TTTTTSS-GGGG-S--
----TTTTT-S-GGGS-S--
----TTTTT-S-GGGT-S--
----TTTTT-S-GGGT-S--
----TTTTT-S-GGGT-S--
----TTTTSSSSGGGS-S--
----TTTTSSS-GGGS-S--
----TTTTSSS-GGGT-S--
----TTTTSSS-GGGS-S--
----S-TTTSS-GGGT-S--
----TTSSSSS-GGGT-S--
----TTSSSSS-GGGS-S--
----S-TTTSS-GGGT-S--
----TTTTTSS-GGGS-S--
----TTTTTSS-GGGS-S--
----TTTTTSS-GGGT-S--
----TTTTTSS-GGGG-S--
----TTTTTSSSGGGT-S--
----TTTTTSSSGGGS-S--
----TTTTTSS-GGGT-S--
----TTTTTSS-GGGT-S--
----TTTTTSSSGGGT-S--
----TTTTT-S-GGGS-S--
----TTTTTSS-GGGS-S--
----TTTTTSS-GGGT-S--
----TTTTTSSSGGGT-S--
----SSTTSSS-GGGG-S--
----S-TTTSS-GGGS-S--
----S-TTS-S-GGGT-S--
----S-TTS-S-GGGT-S--
----S-TTTSS-GGGT-S--
----SSTTTSS-GGGTSS--
----TTTTS-S-GGGT-S--
---SS-TTSSS-GGGT-S--
----S-TTT-SSGGGTSS--
-----GGGS-S-GGGTSS--
----S-GGG-S-GGGT-S--
----TTTTTSS-GGGT-S--
----TTTTSSS-GGGT-S--
----S-TTS-SSGGGT-S--
----S-TTTSS-GGGTSS--
----TTTTS-S-GGGT-S--
----SSTTT-SSGGGT-S--
----S-TTT-SSGGGT-S--
----S-TTSSS-GGGT-S--
----S-TTSSS-GGGTSS--
----SSTTT-SSGGGTSS--
----SSTTT-SSGGGTSS--
----SSTTS-S-GGGTSS--
----S-TTS-SSGGGTSS--
----S-TTS-SSGGGT-S--
----S-TTS-SSGGGTSS--
----S-TTS-SSGGGTSS--
----S-TTTSS-GGGTSS--
----TTTTTSSSGGGTSS--
----TTTTSSSSGGGT-S--
----S-TTSSS-GGGTSS--
------TTS-SSGGGT-S--
----TTTTS-S-GGGTSS--
----S-TTTSSSGGGTSS--
----S-TTSSS-GGGTSS--
----TTTTS-SSGGGTSS--
----S-TTSSSSGGGTSS--
---SS-TTT-SSGGGTSS--
---SSGGGT-SSGGGTSS--
----S-TTSSS-GGGTSS--
----S-TTT-S-GGGT----
------GGG-SSGGGT----
---S--TTS-SSGGGT-S--
---S--GGG-SSGGGTS---
---SS-TTS-S-GGGT----
----S-TTT-SSGGGG----
---SS-TTSSS-GGGG----
---SS-TTS-S-GGGT----
---SS-TTS-S-GGGT----
---SS-TTT-SSGGGG----
---S--TTS-S-GGGT----
----TTTTT-S-GGGG----
---SS-TTT-S-GGGT----
----S-TTT-S-GGGT----
---SSSTTTSSSGGGT----
----TTGGGSS-GGGT----
----TTTTTSS-GGGT----
----S-TTSSS-GGGT----
----S-TTSSS-GGGT----
---SS-TTSSSSGGGT----
---SS-TTTSSSGGGT-S--
---SS-TTTSSSGGGT-S--
---SS-TTS-SSGGGT-S--
---SS-TTT-SSGGGTSS--
---STTTTTSSSGGGT-S--
---SGGGGTSSSGGGT-S--
----TTTTSSSSGGGT----
---SS-TTS-SSGGGT----
---S--GGG-S-GGGT----
---SS-TTS-SSGGGT----
---SS-TTTSSSGGGT----
---SS-TTSSS-GGGT----
---SS-TTTSSSGGGT----
---S--TTSSSSGGGT----
----TTTTTSSSGGGT----
---SS-TTSSSSGGGT----
---SS-SSSSS-GGGT----
---SS-TTTSSSGGGT----
---S--TTSSSSGGGT----
---S--TTS-SSGGGT----
---S--TTSSSSGGGT----
---S--TTS-SSGGGT----
----S-TTSSSSGGGT----
---SS-TTS-SSGGGT----
---S-GGGTSSSGGGT----
---SS-TTTSSSGGGT----
---S--TTTSS-GGGT----
---STTTTT-S-GGGT----
---SS-TTSSSSGGGT----
---S--TTTSS-GGGT----
---S--TTTSSSGGGT----
---SS-TTSSS-GGGT----
---S--TTTSSSGGGG----
---S--SSSSSSGGGT----
---S--TTT-SSGGGT----
---S--TTT-SSGGGT----
---S--TTT-SSGGGT----
---S--TTT-SSGGGT----
---S--TTS-SSGGGT-S--
---SS-TTSSSSGGGT----
---S--TTS-SSGGGT----
---S--TTTSS-GGGT----
---S--TTSSSSGGGT----
---S--STT-SSGGGT----
---SS-TTTSSSGGGT----
---STTTTTSSSGGGT----
---S--TTT-SSGGGT----
---SS-TTSSSSGGGT----
---S--TTTSSSGGGT----
---S--TTTSSSGGGT----
---S--GGG-SSGGGT----
---SS-TTSSSSGGGT----
---SS-GGG-SSGGGT----
---S--GGGSSSGGGT----
---S--TTSSSSGGGT----
---SS-TTTSSSGGGS----
---S--GGG-SSGGGT----
---S--TTS-SSGGGT----
---SS-TTSSSSSTTT----
---STTTTSSSSGGGT----
---S--GGG-SSGGGT----
---S--TTTSSSGGGT----
---S--TTTSSSGGGT----
---SS-TTSSSSGGGT----
---SS-TTSSSSGGGT----
---SS-TTSSSSGGGT----
---SS-TTTSSSGGGT----
---S--TTS-SSGGGT----
---SS-TTTSSSGGGT----
---SS-TTTSSSGGGT----
---S--TTSSSSGGGT----
---S--TTTSSSGGGT----
------TTSSSSGGGT----
----S-TTTSSSGGGT----
---SS-TTSSSSGGGT----
---S--TTSSS-GGGT----
---SS-TTTSSSGGGT----
---S--GGG-SSGGGT----
---SS-TTSSSSGGGT-S--
---SS-TTTSSSGGGT----
---S--TTTSSSGGGS-S--
---S--GGG-SSGGGT-S--
---SS-GGG-SSGGGT-S--
---SS-TTS-SSGGGT----
---S--TTSSSSGGGT-S--
---STTTTSSSSGGGT-S--
---SS-TTTSSSGGGT----
--SSS-TTTSSSGGGT----
---SS-TTTSSSGGGT----
---S--TTT-SSGGGS-S--
---SS-TTSSSSGGGT----
---SS-TTTSS-GGGT-S--
---SS-TTTSSSGGGT-S--
---SS-TTTSSSGGGT-S--
---SS-TTSSSSGGGT-S--
---SS-TTTSSSGGGT-S--
---SS-TTTSSSGGGT-S--
---S--TTT-SSGGGT----
---SS-TTTSSSGGGS-S--
---SS-TTTSSSGGGT----
---SS-TTTSSSGGGS-S--
---S--TTTSSSGGGT----
---SS-TTTSSSGGGT-S--
---S--TTT-SSGGGT----
---S--TTTSSSGGGT-S--
---STTTTTSSSGGGT-S--
---STTSSSSSSGGGT-S--
----TTTTTSSSGGGT----
---STTTTSSSSGGGT-S--
----TTTTSSSSGGGT----
----TTTTTSSSGGGT----
----TTTTSSSSGGGT----
---STTTTTSSSGGGT----
----TTTTSSSSGGGT----
----TTTTTSS-GGGT----
----TTTTTSSSGGGT----
---STTTTTSSSGGGT----
----TTTTTSSSGGGT-S--
----S-TTTSSSGGGT----
----TTTTSSSSGGGT-S--
----TTTTTSS-GGGT----
----TTGGGSSSGGGT-S--
----S-SSSSSSGGGT-S--
----S-TTSSSSGGGT-S--
---SS-TTSSSSGGGT-S--
---STTTTSSSSGGGT-S--
---STTSSSSSSGGGT-S--
---SGGGGSSSSGGGT-S--
----TTTTSSSSGGGS-S--
----TTTTTSS-GGGT-S--
----TTTTTSSSGGGT-S--
----TTSSSSSSGGGT----
----TTTTTSS-GGGG----
----TTTTSSSSGGGT-S--
----TTTTTSSSGGGT----
----TTTTSSSSGGGT----
----TTTTSSSSGGGT----
----TTSSSSS-GGGT----
----TTTTT-SSGGGT----
----TTTTSSS-GGGT----
----TTTTSSSSGGGT----
----TTTTTSSSGGGT-S--
----TTTTTSSSGGGT-S--
----TTTTSSS-GGGT-S--
----TTTTTSS-GGGT----
----TTTTSSS-GGGT-S--
----TTTTSSSSGGGT-S--
----TTTTSSS-GGGT----
----TTTTSSS-GGGT----
----TTTTS-SSGGGTS---
----TTTTS-S-GGGTS---
----TTTTS-SSGGGT----
----TTTTSSSSGGGT----
----TTTTTSSSGGGT----
---STTSSSSSSGGGT----
----TTTTT-S-GGGT----
----TTTTTSS-GGGS-S--
----TTGGGSS-GGGS----
----TTTTSSS-GGGT----
----TTTTS-SSGGGG-S--
----TTTTTSSSGGGS-S--
----TTTTTSSSGGGT----
----TTTTTSS-GGGT-S--
----TTTTTSS-GGGT-S--
----TTTTS-S-GGGT-S--
----TTTTSSS-GGGT-S--
----TTTTSSS-GGGG-S--
----TTTTTSSSGGGT-S--
----TTTTSSS-GGGT----
----TTTTSSS-GGGS-S--
----TTTTSSS-GGGT-S--
---STTTTTSSSGGGS-S--
----TTTTTSS-GGGT-S--
----TTTTSSSSGGGS-S--
----TTTTS-S-GGGT-S--
----TTTTTSSSGGGT-S--
----TTTTSSS-GGGT----
----TTTTSSS-GGGT----
----TTTTTSS-GGGT----
----TTTTTSSSGGGT----
----TTTTT-S-GGGT-S--
----TTTTT-S-GGGT-S--
----TTTTSSS-GGGT-S--
----TTTTTSS-GGGT-S--
----TTGGG-S-GGGT-S--
----TTTTSSS-GGGS-S--
----TTTTTSS-GGGS-S--
----TTTTTSS-GGGG-S--
----TTTTSSS-GGGT-S--
----TTTTSSS-GGGS-S--
----TTTTTSS-GGGG-S--
----TTTTTSS-GGGT-S--
----SSTTSSS-GGGT----
----TTTTSSS-GGGS-S--
----TTTTTSS-GGGT-S--
----TTTTTSS-GGGT-S--
----TTTTSSSSGGGT-S--
----TTTTTSS-GGGT-S--
----TTTTT-S-GGGT-S--
----TTTTTSS-GGGT-S--
----TTTTSSS-GGGT-S--
----TTTTTSS-GGGG-S--
----TTTTS-S-GGGT-S--
----TTTTTSSSGGGT-S--
----TTTTTSSSGGGG-S--
----TTTTTSS-GGGT----
----TTTTTSS-GGGT----
----TTTTTSS-GGGT----
----TTTTS-SSGGGT-S--
----TTTTTSS-GGGT-S--
----TTTTSSS-GGGG----
----TTTTS-S-GGGS----
----TTTTTSS-GGGS-S--
----TTTTT-SSGGGT-S--
---STTTTS-SSGGGT----
----TTTTS-SSGGGT-S--
----TTTTTSS-GGGG-S--
---STTTTS-S-GGGG-S--
----TTTTSSS-GGGG-S--
----TTTTT-S-GGGG-S--
----TTTTT-S-GGGG-S--
----TTTTTSS-GGGG-S--
----TTTTTSSSGGGG-S--
----TTTTSSSSGGGT-S--
----TTTTTSS-GGGT-S--
----TTTTTSSSGGGT-S--
----TTTTTSS-GGGT-S--
----TTTTTSS-GGGT-S--
----TTTTTSS-GGGT-S--
----TTTTTSSSGGGT-S--
----TTTTT-S-GGGS-S--
----TTTTSSS-GGGT-S--
---SS-TTT-SSGGGT-S--
----S-TTS-S-GGGT----
----S-TTT-S-GGGT-S--
------TTS-SSGGGT----
------TTT-SSGGGT-S--
------TTT-S-GGGT-S--
------GGGSS-GGGT-S--
----S-GGG-S-GGGT-S--
------TTT-S-GGGT----
------TTT-S-GGGS-S--
---S--GGG-SSGGGS-S--
---S--TTS-SSGGGS-S--
------GGG-S-GGGT-S--
------GGG-S-GGGT-S--
------TTT-S-GGGS-S--
------TTTSS-GGGT-S--
------TTS-S-GGGT-S--
----SSTTT-S-GGGT-S--
----S-TTT-S-GGGT-S--
---SS-TTT-SSGGGT-S--
----S-TTSSSSGGGT-S--
----S-TTT-S-GGGT-S--
----SSTTTSSSGGGT-S--
----S-TTTSSSGGGT-S--
------TTT-S-GGGT-S--
----S-TTS-S-GGGT-S--
---SS-TTSSS-GGGT-S--
----S-TTTSSSGGGT-S--
----S-TTT-S-GGGT-S--
----S-TTT-SSGGGS-S--
------TTT-SSGGGT-S--
----S-TTTSSSGGGT-S--
----S-TTS-SSGGGT-S--
------TTT-S-GGGT-S--
----S-TTTSSSGGGT-S--
------TTS-S-GGGT-S--
------TTT-SSGGGG-S--
----S-TTTSSSGGGT-S--
------TTS-SSGGGT----
----SSTTTSSSGGGT----
----S-TTSSS-GGGT-S--
---SS-TTTSSSGGGT-S--
----SSTTTSS-GGGT-S--
----TTTTSSS-GGGT-S--
----SSTTTSSSGGGT----
----S-TTTSSSGGGT-S--
----TTTTSSS-GGGT-S--
----TTTTTSS-GGGT-S--
----TTTTTSS-GGGT-S--
----SSTTS-S-GGGT-S--
---SSSTTTSS-GGGT----
----SSTTTSSSGGGG-S--
----TTTTT-S-GGGG-S--
----TTTTTSSSGGGG----
----TTTTSSS-GGGT----
----TTTTSSS-GGGT----
----TTTTSSSSGGGT----
----TTTTTSS-GGGS----
----TTSSSSSSGGGT-S--
----TTTTSSSSGGGT-S--
----TTTTSSS-GGGT-S--
------TTTSS-GGGTSS--
----S-TTSSSSGGGG----
----S-TTSSSSGGGT-S--
---SS-TTT-SSGGGT-S--
------GGGSSSGGGT-S--
----TTTTSSS-GGGS-S--
------TTTSSSGGGT-S--
------TTTSSSGGGS-S--
----S-TTT-SSGGGT-S--
------GGGSSSGGGT-S--
----S-TTSSS-GGGT-S--
----SSTTTSS-GGGT-S--
----TTTTTSSSGGGT-S--
----TTTTSSSSGGGT-S--
----TTTTS-S-GGGG----
----TTTTSSS-GGGT----
----TTTTSSS-GGGT----
----TTSSSSS-GGGT----
----TTTTTSS-GGGT----
----TTTTSSS-GGGT----
----TTTTTSS-GGGT-S--
----S-TTTSSSGGGT-S--
----TTTTSSS-GGGG-S--
----TTTTT-S-GGGS-S--
----SSTTTSS-GGGS-S--
----TTTTSSS-GGGT-S--
----TTTTSSS-GGGT-S--
----TTTTSSS-GGGG-S--
----TTTTTSSSGGGG-S--
----TTTTTSS-GGGT-S--
----TTTTTSSSGGGS-S--
----TTTTTSS-GGGT-S--
----S-TTSSS-GGGG-S--
----S-TTTSSSGGGT-S--
----S-TTTSS-GGGS-S--
------TTTSSSGGGS-S--
---SS-TTTSSSGGGT-S--
----SSTTSSSSGGGG-S--
----S-TTSSSSGGGS-S--
----S-TTTSSSGGGT-S--
----SSTTSSS-GGGT-S--
----S-TTTSS-GGGT-S--
---SS-TTSSSSGGGT-S--
----S-TTSSSSGGGT----
----S-TTSSS-GGGT-S--
----TTTTSSS-GGGT-S--
----SSSTTSSSGGGT-S--
----S-TTSSS-GGGT-S--
----S-TTTSSSGGGT-S--
---S--GGG-SSGGGT-S--
----S-TTTSS-GGGT-S--
---SS-TTSSSSGGGT-S--
----SSTTTSSSGGGT----
----S-TTTSS-GGGT-S--
----TTTTSSSSGGGS----
----TTTTTSS-GGGT----
----TTTTT-SSGGGT----
----TTTTTSS-GGGT----
----S-TTTSSSGGGT----
---S--TTTSSSGGGS----
---SS-TTSSSSGGGS----
----TTTTTSSSGGGT----
---STTTTTSSSGGGT----
---STTTTT-S-GGGS----
---STTTTSSSSGGGT----
----TTGGG-S-GGGT-S--
----TTGGGSS-GGGG-S--
----TTTTTSS-GGGG----
----TTTTSSS-GGGT----
----TTTTSSS-GGGT-S--
----TTTTTSS-GGGS----
----TTTTSSS-GGGS----
----TTTTTSS-GGGT-S--
----TTTTTSS-GGGS-S--
----TTTTSSS-GGGT-S--
----TTTTSSS-GGGT-S--
----TTTTTSSSGGGT-S--
----TTTTTSS-GGGT-S--
----TTTTSSS-GGGT-S--
----TTTTTSS-GGGT----
----TTTTTSS-GGGT----
----TTTTTSSSGGGT----
----TTTTSSS-GGGS-S--
----TTTTTSS-GGGT-S--
----TTTTTSS-GGGT-S--
----TTTTTSS-GGGT-S--
---STTTTSSS-GGGT-S--
----TTTTTSSSGGGT----
----TTTTTSS-GGGT----
----TTTTSSS-GGGT----
----TTTTTSSSGGGT-S--
---STTTTSSSSGGGG-S--
----TTTTTSS-GGGT-S--
----SSGGGSS-GGGT----
---STTTTSSS-GGGT----
---STTTTSSSSGGGT----
----TTGGGSSSGGGT----
----TTTTTSSSGGGT----
----TTTTTSS-GGGS----
----TTTTSSS-GGGS----
----TTTTSSS-GGGT-S--
----TTTTTSSSGGGT-S--
----TTTTTSS-GGGS-S--
----TTTTSSS-GGGS-S--
----TTTTTSSSGGGT----
----TTTTTSSSGGGT-S--
----TTTTTSSSGGGT-S--
----TTTTSSS-GGGS-S--
----TTTTT-S-GGGT-S--
----TTTTSSS-GGGT-S--
----TTGGGSS-GGGT----
----TTTTTSS-GGGT----
----TTTTSSSSGGGT----
----TTGGGSS-GGGG-S--
----TTTTSSS-GGGG-S--
----TTTTSSS-GGGT-S--
----TTTTSSS-GGGT-S--
----TTTTS-S-GGGT----
----TTSSSSS-GGGS----
----TTTTSSS-GGGT----
----TTTTSSSSGGGT----
----TTTTS-S-GGGS----
----TTTTTSSSGGGT----
----TTTTTSS-GGGT----
----TTTTTSS-GGGS-S--
----TTTTS-S-GGGT----
---STTTTSSS-GGGT----
----TTGGG-S-GGGT-S--
----TTTTSSS-GGGT----
----TTTTTSS-GGGT----
----TTTTSSS-GGGT-S--
----TTTTSSS-GGGT----
----TTTTS-S-GGGT----
----TTTTS-S-GGGT----
----TTTTTSSSGGGT----
----TTTTTSSSGGGT----
----TTTTTSSSSTTT----
----TTTTTSSSSTTT----
----TTTTT-SSSTTT----
----TTGGG-SSSGGG----
----TTTTT-SSSTTT----
----TTGGG-SSSTTT----
----TTTTT-SSGGGG----
----TTTTT-S--TTT----
---STTGGG-SSSTTT----
----TTTTTSSSSGGG-S--
----TTGGG-SSSTTS----
----TTTTTSSSSTTT----
----TTTTTSSSGGGT----
----TTTTT-SSSTTS----
----TTTTT-SSSTTT----
----GGGGT-SSGGGT-S--
----TTTTTSSSSGGG----
----TTTTTSSSGGGT-S--
----TTTTT-SSSTTT----
----TTTTT-SSSTTT----
---STTTTTSSSGGGT----
----TTTTSSSSGGGG----
----TTGGGSSSSTTT----
----TTGGGSSSGGGS----
----TTTTSSSSGGGT----
---STTGGG-SSGGGT----
----TTGGGSSSGGGG----
----TTGGGSSSSTTT----
----TTGGGSSSGGGT----
----TTGGGSSSSGGG----
----TTGGGSSSGGGT----
----TTGGGSSSSTTT----
----TTGGGSSSGGGT----
---SS-GGGSSSSGGG----
----TTGGGSSSGGGG----
----TTGGGSSSGGGT----
----SSTTSSSSGGGT----
----TTGGGSSSSTTS----
----TTGGGSSSSTTT----
----GGGGGSSSSTTS----
----TTGGGSSSSTTS----
----TTGGGSSSSGGG----
---STTGGGSSSGGGG----
----TTTTTSSSGGGT----
----TTGGG-SSSTTT----
---STTGGGSSSSTTT----
----TTGGGSSSGGGT----
----TTGGGSSSGGGT----
----TTTTTSSSGGGG----
----TTTTSSSSGGGT----
----TTGGGSSSGGGT----
----TTTTTSSSGGGS-S--
----TTTTS-SSGGGT----
----TTTTSSSSGGGT----
----TTTTTSSSGGGT----
----TTTTSSSSGGGT-S--
----TTTTTSSSGGGT-S--
----TTTTTSSSGGGT-S--
----TTTTT-SSSTTT-S--
----TTGGG-S--TTT-S--
----TTTTTSSSGGGG-S--
----TTTTT-SSSGGG-S--
----TTTTT-SSGGGT-S--
----TTTTT-SSSTTT-S--
----TTTTTSSSGGGT-S--
----TTTTT-SS-TTT-S--
---STTTTT-SSGGGG-S--
---STTTTT-SSSTTT-S--
---STTTTSSSSSTTT-S--
----TTTTTSSSGGGG-S--
----TTTTTSSSGGGG-S--
----TTTTTSSSSTTT-S--
----TTTTTSSSGGGT-S--
----TTTTTSSSGGGT-S--
----TTTTTSSSSTTT-S--
----TTTTTSSSGGGT-S--
----TTTTTSSSGGGT-S--
----TTTTTSSSGGGT-S--
----TTTTTSSSGGGT----
----TTTTTSSSGGGT----
----TTTTSSSSGGGT----
----TTTTTSSSGGGT----
----TTGGGSSSSTTT----
----TTTTTSSSGGGT-S--
----TTTTTSSSGGGT----
----TTTTT-SSGGGT-S--
---STTTTTSSSGGGT----
----TTTTTSSSGGGT----
----TTTTSSSSGGGT----
----TTTTSSSSGGGT----
----TTTTTSSSGGGT----
----TTTTTSSSGGGT----
----TTTTTSSSGGGT----
----TTTTTSSSGGGT----
----TTTTT-SSGGGT----
----TTTTTSSSGGGT----
----TTTTTSSSGGGT-S--
----TTGGG-SSGGGT----
----TTTTT-SSGGGT-S--
----TTTTTSSSGGGT----
----TTTTSSSSGGGT----
--S-TTTTTSSSGGGT----
----TTTTTSS-GGGT----
----TTTTT-SSSTTT----
----TTTTT-SS-TTT----
----TTTTTSSSSTTT----
----SSTTTSSSGGGT----
----TTTTTSS-GGGT-S--
----TTTTTSSSGGGT----
----TTTTT-SSGGGT----
----TTGGG-SSSTTT----
----TTTTSSSSGGGT----
----GGGGS-SSSTTT----
---STTTTTSSSGGGT----
----TTTTTSSSGGGT----
----TTTTTSSSGGGT----
----TTGGG-SSSTTT----
----TTTTTSSSGGGT----
----TTTTTSSSGGGT----
----TTTTTSSSGGGT----
----TTTTTSSSGGGT----
----TTTTTSSSGGGT-S--
----TTTTT-SSGGGT----
----TTTTT-SSGGGT----
---STTTTTSSSSTTT----
----TTTTTSSSGGGT----
----TTGGGSSSGGGG----
---SSSGGGSSSGGGT-S--
----TTTTTSSSGGGT----
----TTTTTSSSSTTT----
----TTTTT-S--TTT----
----TTTTSSSSGGGT----
----TTTTT-SSGGGG----
---STTTTT-SSGGGT----
----TTTTTSSSGGGT----
---STTTTTSSSGGGT----
----TTTTT-SSGGGT----
----TTTTTSSSGGGT----
----TTTTTSSSGGGT----
---SSSTTTSSSGGGT----
----TTTTTSSSGGGT----
----TTTTTSSSGGGT----
----TTTTTSSSGGGT----
----TTTTTSSSGGGT----
----SSTTTSSSGGGT-S--
----TTTTT-SSGGGG----
---STTGGG-SSSTTT----
----TTTTT-SSGGGT----
----TTTTTSSSGGGT-S--
---STTTTTSSSGGGT----
----TTTTT-SSGGGT----
----TTTTTSSSSTTT----
----TTGGGSSSGGGT----
----TTTTTSSSGGGT-S--
----TTTTS-SSGGGT----
----TTTTT-SSGGGT----
------TTT-SSGGGT-S--
----TTTTT-SSGGGT-S--
----TTTTT-SSSTTT----
----TTTTTSSSSGGG----
----TTGGG-SSGGGT----
----TTTTTSSSSTTT----
----TTTTTSSSGGGT-S--
----TTTTTSSSSTTT----
----TTTTTSSSGGGT----
----TTTTTSSSGGGT----
----TTGGGSSSGGGT----
----TTTTT-SSSTTT----
----TTTTT-SSSTTT----
----TTTTT-SSSTTT----
----TTTTT-SSGGGT----
----TTTTSSSSGGGT----
----TTTTTSSSGGGT----
----TTTTTSS-GGGT----
----TTGGG-S-GGGT-S--
----TTTTTSSSGGGT----
----TTTTTSSSGGGT----
----TTTTTSSSSTTT----
----TTTTTSS-STTT----
----TTTTTSS-STTT----
----TTGGG-SSGGGT-S--
----TTTTTSSSGGGT----
----TTGGG-SSGGGT----
----TTTTT-SSSTTT-S--
----TTGGG-SSGGGT-S--
----TTTTTSSS-TTT-S--
----S-TTTSSSSTTT-S--
----TTGGGSSSSTTT-S--
----TTTTTSSSGGGT-S--
----TTTTTSSSGGGT-S--
----TTTTT-SSSTTT----
----TTTTSSS-STTT-S--
----TTTTTSSSSTTT----
----TTTTTSSSGGGG-S--
----TTTTTSS-STTT-S--
----TTTTT-S-STTT-S--
----TTTTTSSSSTTT-S--
----TTGGGSS-GGGT-S--
----TTTTTSSSGGGT-S--
----TTTTTSSSSTTT-S--
----TTTTT-S-GGGT-S--
----TTTTT-SSGGGT-S--
----TTTTS-SSSTTT-S--
----TTTTTSSSSGGG-S--
----TTTTT-SSGGGT-S--
----TTTTT-SSGGGT----
----TTTTT-S--TTT----
----TTTTT-SS-TTT----
----TTTTTSSS-TTT----
----TTTTT-SSGGGT-S--
----TTTTT-SSGGGT----
----TTTTTSSSGGGT----
----TTTTS-SSGGGT-S--
----SSTTTSSSGGGT----
----TTTTTSSSSTTT-S--
----TTTTTSSSGGGT----
----TTTTT-SS-TTT-S--
----TTTTT-SS-TTT-S--
----TTTTT-SSGGGT-S--
----TTGGGSSSSTTT----
----TTTTTSSSGGGG----
----TTTTTSSSGGGS----
----TTTTT-SSSGGG-S--
----TTTTT-SSSTTT----
----TTTTT-SSSTTT----
--S-TTTTT-SSSTTS----
----TTTTT-SSSTTS----
----TTTTTSSSSTTT----
----TTGGG-SSSTTS----
----SSGGG-SSGGGS----
----TTGGG-SSSTTT----
---STTGGGSSSSTTT----
----SSGGGSSSSTTT----
----TTTTTSSSSGGG----
----TTTTT-SSSGGG----
---STTGGG-SSGGGT----
----TTGGG-SSSTTT-S--
---STTTTT-SSSTTT----
---SS-GGG-SSSTTTS---
---STTGGG-SSSTTT----
---STTGGGSSSGGGG----
---STTTTS-S-GGGT----
---STTTTSSS-GGGT----
---STTTTS-S-GGGT----
----SSGGG-S-GGGT----
---STTSTT-SSGGGT----
---STTGGGSSSGGGT----
---STTTTT-S-GGGT-S--
----TTTTS-S-GGGT----
---STTTTT-SSGGGT-S--
----TTTTSSS-GGGT----
----TTGGG-S-GGGG----
----TTGGG-S-GGGS----
----TTTTT-S-GGGT----
----S-TTTSSSGGGS----
---STTTTT-SSGGGT----
----TTTTT-S-GGGT----
----TTTTT-S-GGGT----
----TTTTT-SSGGGT-S--
----TTTTS-S-GGGS-S--
----TTTTS-S-GGGT----
----TTTTTSS-GGGT----
----TTTTS-S-GGGT----
----TTTTSSSSGGGS----
----TTGGG-S-GGGT----
----TTGGG-S-GGGT----
----TTGGG-S-GGGT----
--SSTTGGG-S-GGGT----
---STTGGG-S-GGGS----
---STTTTT-S-GGGT----
----TTGGG-S-GGGT----
----TTTTTSS-GGGT----
----TTGGG-S-GGGT-S--
----TTTTSSSSGGGT----
----TTTTT-S-GGGT----
----TTTTT-SSGGGT----
--SSTTTTS-S-GGGT----
---STTTTT-SSGGGT----
----TTSTT-S-GGGT----
---STTSTTSSSGGGT----
---SSSTTSSSSGGGT----
---STTGGG-SSGGGT----
--SSTTGGG-SSSGGG----
---STTTTS-SSGGGT----
---S--TTT-S-GGGS-S--
---SGGGGG-S-GGGT----
----TTGGG-S-GGGS----
----TTGGG-S-GGGG----
----TTTTSSS-GGGT-S--
----TTTTTSS-GGGT-S--
----TTTTSSSSGGGT-S--
----TTGGG-S-GGGT-S--
---STTTTT-SSGGGT----
----SSTTT-S-GGGT----
----TTTTS-S-GGGG----
----TTGGGSSSGGGT----
----TTTTSSSSGGGT----
----TTGGG-S-GGGT----
----GGGGG-SSGGGT----
----TTTTSSSSGGGT----
---STTTTSSS-GGGT----
----TTTTS-S-GGGG-S--
----TTTTTSS-GGGT-S--
----TTTTTSS-GGGT----
----TTTTTSS-GGGT----
----TTTTSSS-GGGT----
----TTSTT-S-GGGT----
----TTTTSSS-GGGT-S--
----TTTTTSSSGGGT----
----TTTTSSS-GGGT----
----TTTTSSS-GGGT----
----TTTTSSS-GGGT----
----TTTTS-S-GGGT----
----TTTTSSSSGGGT----
----TTTTSSS-GGGT----
----TTTTSSS-GGGT----
----TTTTS-SSGGGT----
----TTTTS-S-GGGS----
---STTSSSSS-GGGT----
----TTTTS-S-GGGT----
----TTTTS-S-GGGT----
----TTTTS-S-GGGT----
----TTTTS-S-GGGS----
----TTGGG-SSGGGT----
----TTTTS-S-GGGT----
----TTTTS-S-GGGT----
---SSSGGG-S-GGGT----
----TTTTSSSSGGGT----
----TTTTSSSSGGGT----
----TTTTS-S-GGGT----
---SSSTTS-S-GGGT----
---STTTTS-S-GGGS----
----TTGGG-S-STTS----
----TTTTSSS-GGGS----
----TTTTS-SSGGGT----
----TTTTS-SSGGGT----
----TTTTS-S-GGGT----
----TTTTSSS-GGGT----
----TTTTSSS-GGGG----
---S--TTS-S-GGGS----
----TTTTS-SSGGGT----
----TTTTT-S-GGGT----
----GGGGT-S-GGGT----
----TTTTS-S-GGGT----
----TTTTSSS-GGGT----
----TTTTSSS-GGGT----
----TTTTSSS-GGGT----
----TTTTSSS-GGGT----
----TTTTS-S-GGGT----
----TTTTTSS-GGGG----
----TTTTSSS-GGGT----
----TTTTTSS-GGGT----
----TTTTTSS-GGGT----
----TTTTT-S-GGGT----
----TTTTS-S-GGGT----
----TTTTTSS-GGGG----
---STTTTSSS-GGGT----
----TTTTS-S-GGGT----
----TTTTSSS-GGGT----
----TTTTS-S-GGGT----
----TTGGGSS-GGGT----
--S-TTTTT-S-GGGS----
--S-TTTTSSS-GGGT----
----TTTTT-S-GGGS----
----TTTTSSS-GGGT----
----TTTTSSS-GGGT----
----TTTTS-S-GGGS----
----TTTTS-S-GGGT----
----TTTTS-S-GGGS----
----TTTTS-S-GGGT----
----TTTTS-S-GGGT----
----TTTTS-S-GGGT----
----TTTTTSS-GGGT----
----TTTTSSS-GGGT----
----TTTTS-S-GGGT----
----TTTTSSS-GGGT----
----TTTTSSS-GGGT----
----TTTTS-S-GGGT----
----SSTTTSS-GGGT----
----TTTTT-S-GGGT----
----TTTTSSS-GGGT----
---STTTTS-SSGGGG----
----TTTTS-S-GGGT----
---STTGGG-S-GGGS----
---SGGGGT-S-GGGS-S--
----TTTTT-S-GGGS----
----TTTTSSS-GGGT----
---STTGGGSS-GGGT----
----TTTTS-SSGGGT-S--
---STTTTS-S-GGGT----
----TTTTS-S-GGGS----
---STTTTS-S-GGGS----
----TTTTSSS-GGGT----
----GGGGSSS-GGGG----
----TTTTS-S-GGGT----
----TTTTS-S-GGGT----
----TTGGG-S-GGGT----
----TTTTTSS-GGGG----
----TTTTSSS-GGGT----
----TTTTS-S-GGGT----
----TTTTS-S-GGGT----
---STTTTSSS-GGGT-S--
----TTTTSSSSGGGT-S--
----TTTTS-S-GGGT----
---STTTTS-S-GGGT-S--
----GGGTTSS-GGGT-S--
---STTGGG-S-GGGT-S--
----TTTTS-S-GGGT-S--
----TTTTS-S-GGGS-S--
----TTTTSSSSGGGS----
----TTTTSSS-GGGT----
----TTTTTSS-GGGT----
----TTTTTSS-GGGT----
----TTTTSSS-GGGT----
----TTTTS-S-GGGT----
----SSTTT-S-GGGT----
----TTTTS-S-GGGT----
----TTTTSSS-GGGT----
----TTTTTSS-GGGT----
----TTTTS-S-GGGT----
---SS-TTS-SSGGGT----
----TTTTT-S-GGGT----
----TTGGG-SSGGGT----
----TTTTTSSSGGGT----
----GGGGTSSSGGGS----
---STTSSSSSSGGGT----
---STTTTSSSSGGGT----
---STTTTSSSSGGGG----
---STTTTTSS-GGGT----
----TTTTSSS-GGGT----
----TTTTTSS-GGGT----
----TTTTSSS-GGGT----
----TTTTSSS-GGGT----
----TTTTTSS-GGGG----
----TTTTTSS-GGGT----
----TTGGGSS-GGGT----
----TTTTSSS-GGGS----
----TTTTTSS-GGGS----
----TTTTS-S-GGGT----
----TTTTSSS-GGGT----
----TTTTSSS-GGGT----
----TTTTSSS-GGGT----
----TTTTSSS-GGGT----
----TTTTSSS-GGGT----
----TTTTSSS-GGGT-S--
----TTTTS-S-GGGT----
----TTTTS-S-GGGT-S--
----TTTTSSS-GGGT-S--
----TTTTSSS-GGGT-S--
----SSTTSSS-GGGT----
----SSTTS-S-GGGT----
----TTTTSSS-GGGT----
----TTTTTSS-GGGS-S--
----TTSSSSS-GGGS-S--
----TTTTTSS-GGGS-S--
----TTGGGSS-GGGGSS--
----TTTTS-S-GGGG-S--
----GGGGT-S-GGGT-S--
----GGGGS-S-GGGT-S--
----TTTTS-SSGGGT-S--
----TTTTS-S-GGGTSS--
----TTTTT-S-GGGS-S--
----TTTTT-S-GGGT-S--
----TTGGG-S-GGGTSS--
----TTTTS-S-GGGTSS--
----TTTTT-SSGGGTSS--
----TTTTS-S-GGGGSS--
----TTTTS-S-GGGT-S--
----TTTTS-S-GGGS-S--
----TTTTS-S-GGGS-S--
----SSTTS-S-GGGS----
----TTTTS-S-GGGS----
----TTGGG-SSGGGS-S--
----TTTTS-S-GGGG-S--
----TTTTS-S-GGGG-S--
----TTTTSSS-GGGG-S--
----TTSSSSS-GGGG-S--
----S-TTSSS-GGGG-S--
----TTTTS-S-GGGTSS--
----TTSSSSS-GGGSSS--
----TTGGG-SSGGGT-S--
----TTTTT-SSGGGGSS--
----SSGGG-S-GGGS-S--
----TTTTT-S-GGGG-S--
----TTTTS-S-GGGT-S--
----TTTTTSS-GGGT-S--
----TTTTS-SSGGGT-S--
----TTTTS-S-GGGG-S--
----TTTTS-S-GGGT-S--
----TTTTS-S-GGGS-S--
----TTTTSSSSGGGS-S--
----TTTTS-S-GGGG-S--
----TTTTS-S-GGGG-S--
----TTTTS-S-GGGG-S--
----TTTTSSS-GGGG-S--
----TTTTSSS-GGGT----
----TTTTSSS-GGGS----
----TTTTSSS-GGGT----
----TTTTS-S-GGGT----
----TTTTS-S-GGGS-S--
----TTTTS-S-GGGT----
----TTTTSSS-GGGT-S--
----TTTTS-S-GGGS-S--
----GGGGS-S-GGGT-S--
----SSTTS-S-GGGT-S--
----TTTTS-S-GGGT-S--
------TTS-S-GGGT-S--
----TTTTSSSSGGGT-S--
----TTTTS-S-GGGT-S--
----TTTTSSSSGGGT-S--
----TTTTSSS-GGGT-S--
----TTTTSSSSGGGT-S--
----TTTTS-S-GGGT-S--
----TTTTS-S-GGGT-S--
----TTTTSSS-GGGT----
---STTTTS-S-GGGT----
----TTGGG-S-GGGT----
----TTTTS-S-GGGT----
----TTTTSSS-GGGT----
----TTTTSSSSGGGT----
----TTTTTSS-GGGT----
----TTTTSSS-GGGT-S--
----TTTTT-S-GGGG-S--
----TTTTS-S-GGGG-S--
----TTTTS-S-GGGT----
----TTTTS-S-GGGS-S--
----TTSSSSS-GGGS----
----TTTTSSS-GGGT----
----TTTTS-S-GGGS----
----TTTTS-S-GGGT----
----TTTTSSS-GGGT----
----TTSSSSS-GGGT----
---STTTTSSS-GGGT----
----TTTTS-S-GGGT----
---STTTTTSSSGGGT----
----TTTTSSS-GGGT----
--S-TTTTTSS-GGGT----
----TTTTSSS-GGGT----
--SSTTTTSSSSGGGS----
----TTTTSSS-GGGS----
----TTTTT-S-GGGG----
----TTTTSSS-GGGT----
----TTTTSSSSGGGT----
----TTTTSSS-GGGT----
----TTTTS-S-SGGG----
---STTTTSSS-GGGT----
----TTTTSSSSGGGT----
----TTTTTSS-GGGS----
----TTTTTSSSGGGT-S--
---STTTTTSSSGGGT----
---STTTTSSSSGGGT-S--
---STTTTTSSSGGGT-S--
----GGGGSSSSGGGT-S--
---STTTTSSSSGGGT-S--
----TTTTSSSSGGGT-S--
----TTTTSSSSGGGS-S--
----GGGGTSSSGGGG----
----TTTTTSSSGGGT-S--
----TTTTTSSSGGGT-S--
----TTTTTSSSGGGT-S--
----TTTTS-SSGGGS-S--
----TTTTTSS-GGGT-S--
----TTTTSSS-GGGS----
----TTTTSSS-GGGT----
----TTTTSSS-GGGS-S--
----TTTTSSS-GGGS-S--
----TTTTS-SSGGGG----
----TTTTTSS-GGGG-S--
----TTTTTSS-GGGS----
----TTTTTSS-GGGT----
----TTTTSSSSGGGG-S--
----TTTTSSS-GGGT----
----TTTTSSS-GGGT----
----TTTTTSSSGGGT-S--
----TTTTTSS-GGGT-S--
---SSSTTTSSSGGGS-S--
----TTTTSSSSGGGS-S--
----TTTTTSSSGGGS-S--
----GGGGSSS-GGGT-S--
----SSTTTSS-GGGS-S--
----TTTTSSSSGGGS----
----TTTTSSS-GGGT----
----TTTTTSS-GGGT-S--
----TTTTTSSSGGGG-S--
----TTTTTSSSGGGS----
----TTTTSSS-GGGT-S--
----TTTTSSS-GGGS-S--
----TTTTS-S-GGGT-S--
----TTTTSSSSGGGT-S--
----TTTTTSS-GGGS-S--
----TTTTSSS-GGGT-S--
---SSSTTTSSSGGGT-S--
----TTTTS-S-GGGT-S--
----TTTTTSS-GGGT-S--
----TTTTSSS-GGGG-S--
---STTGGGSSSGGGT-S--
----TTTTSSS-GGGG-S--
----TTTTSSS-GGGG-S--
----TTTTTSS-GGGT----
----TTTTSSS-GGGT----
----TTTTTSS-GGGT----
----TTTTSSSSGGGT----
----TTTTSSS-GGGT----
---SSSTTTSSSGGGT----
----TTTTTSSSGGGT----
----SSTTTSSSGGGG-S--
----TTTTTSS-GGGT----
----TTTTTSSSGGGT----
----TTTTTSSSGGGT----
----TTTTSSS-GGGT----
----TTTTSSS-GGGT----
---STTTTSSSSGGGT----
----TTTTSSSSGGGT----
----TTTTT-S-GGGT-S--
----TTTTTSS-GGGG----
----TTTTTSS-GGGT-S--
----TTTTTSS-GGGT----
----TTTTT-S-GGGT----
----TTTTTSS-GGGT----
---STTTTSSS-GGGS----
----TTTTSSS-GGGT----
----TTTTTSS-GGGT----
----TTTTSSS-GGGG----
----TTTTSSS-GGGT----
----TTTTTSS-GGGT----
----TTTTSSS-GGGG----
----TTTTSSS-GGGG----
----TTTTSSSSGGGG----
----TTTTTSS-GGGG----
----S-TTTSSSGGGG----
----TTTTSSS-GGGT----
----TTTTSSS-GGGT----
----TTTTSSS-GGGT----
----TTTTTSS-GGGT----
----TTTTSSSSGGGT----
----TTTTSSSSGGGT----
----TTGGGSS-GGGT----
----TTTTT-S-GGGT----
----TTTTTSS-GGGT----
----TTTTS-SSGGGT----
---STTTTSSS-GGGT----
---STTTTS-SSGGGT----
---STTGGGSSSGGGG----
----TTTTTSS-GGGS----
----TTTTTSS-GGGT----
----TTTTTSS-GGGT----
---STTTTSSS-GGGT----
----TTTTSSS-GGGT----
----TTTTTSS-GGGG----
----TTTTTSS-GGGS----
----TTTTT-S-GGGT----
----TTTTTSS-GGGT----
------TTT-S-GGGS-S--
----TTTTSSS-GGGT----
----TTTTSSS-GGGS----
----TTTTSSS-GGGT----
----TTTTSSS-GGGT----
----TTTTT-S-GGGT----
----TTTTTSS-GGGT-S--
----TTTTSSSSGGGT-S--
----TTTTSSS-GGGS-S--
----TTTTT-S-GGGT----
----TTTTTSS-GGGS-S--
----TTTTT-S-GGGT----
----SSTTSSS-GGGT-S--
----TTTTSSS-GGGT-S--
----TTTTTSS-GGGG-S--
----TTTTS-S-GGGS-S--
----TTTTSSS-GGGG----
----TTTTTSS-GGGT----
----TTTTTSS-GGGT-S--
----TTTTTSS-GGGT----
----TTTTSSS-GGGT----
----TTTTT-S-GGGS-S--
----TTTTT-S-GGGS----
----TTTTS-S-GGGT-S--
----TTTTTSSSGGGS-S--
----TTTTTSS-GGGS-S--
----TTTTS-S-GGGT----
----TTTTSSS-GGGT----
----TTTTSSS-GGGT----
----TTTTTSS-GGGT----
----TTGGG-S-GGGT----
----TTTTTSS-GGGT----
----TTTTT-S-GGGS----
----TTTTSSS-GGGS----
----TTTTTSS-GGGS----
----TTTTSSS-GGGT----
----TTTTS-S-GGGT----
----TTTTTSS-GGGT----
----TTTTSSS-GGGT----
----TTTTSSS-GGGT----
----TTTTSSS-GGGT----
----TTTTT-S-GGGT----
----TTTTT-S-GGGT----
----TTSSS-S-GGGS----
----TTTTT-S-GGGT----
----TTTTSSS-GGGS----
----TTTTTSS-GGGT----
----TTTTS-S-GGGG-S--
----TTTTS-S-GGGG-S--
----TTTTT-S-GGGS----
----TTTTSSS-GGGT----
----TTTTSSS-GGGT----
----TTTTTSS-GGGT-S--
----TTTTSSSSGGGT-S--
----GGGGT-S-GGGT-S--
----TTTTT-S-GGGT-S--
----TTTTSSSSGGGT----
----TTTTT-S-GGGT-S--
----TTTTSSS-GGGG-S--
----TTTTSSS-GGGT-S--
----TTTTTSS-GGGT-S--
----TTTTT-S-GGGT-S--
----TTTTTSSSGGGT-S--
----TTTTTSS-GGGT-S--
----TTTTTSS-GGGT-S--
----TTTTSSS-GGGT-S--
----TTTTTSS-GGGT-S--
----TTTTSSS-GGGG-S--
---STTTTTSS-GGGT-S--
----TTTTSSSSGGGT-S--
----TTTTTSS-GGGG-S--
----TTTTSSSSGGGT-S--
----TTTTSSSSGGGG-S--
----TTTTTSS-GGGT-S--
----TTTTTSS-GGGT-S--
----TTTTTSSSGGGT-S--
----TTTTT-S-GGGT-S--
----TTTTTSS-GGGT-S--
----TTTTTSS-GGGG-S--
----TTTTSSSSGGGT-S--
----TTTTSSS-GGGT-S--
----TTTTT-S-GGGS-S--
----TTTTS-SSGGGG-S--
----TTTTSSS-GGGT----
----TTTTTSS-GGGT----
----TTTTTSS-GGGT----
----TTTTT-S-GGGS----
----TTTTSSS-GGGT-S--
----TTTTSSS-GGGT----
----TTTTS-S-GGGT----
----TTTTSSS-GGGT-S--
----TTTTSSSSGGGT-S--
----TTTTS-SSGGGS-S--
----TTTTS-SSGGGG-S--
----TTTTSSS-GGGT-S--
---STTTTTSSSGGGT-S--
---STTTTTSSSGGGT-S--
----TTGGGSS-GGGT-S--
----TTTTTSS-GGGG-S--
----TTTTTSS-GGGG-S--
----TTTTTSSSGGGT-S--
----TTTTS-S-GGGT-S--
----TTTTSSS-GGGT-S--
----TTTTS-SSGGGT-S--
----TTTTTSSSGGGT-S--
----TTTTT-SSGGGT-S--
----TTTTT-S-GGGT-S--
----TTTTT-S-GGGT-S--
----TTTTS-S-GGGT-S--
----TTTTSSSSGGGG-S--
----TTTTSSSSGGGT-S--
----TTTTTSSSGGGT-S--
----TTTTTSSSGGGT----
----TTTTTSSSGGGT-S--
----TTTTTSS-GGGT-S--
----TTTTSSS-GGGT-S--
----TTTTSSS-GGGT-S--
----TTTTTSS-GGGT----
----TTTTSSS-GGGT----
----TTTTTSSSGGGT----
----TTTTTSS-GGGT----
----TTTTT-S-GGGT----
----TTTTTSS-GGGG----
---STTTTS-S-GGGG-S--
----TTTTSSSSGGGT----
----TTTTSSS-GGGT----
----TTTTSSS-GGGT----
----TTTTTSSSGGGT----
----TTTTSSS-GGGG----
----TTTTTSSSGGGG----
----TTTTTSSSGGGG----
----TTTTTSS-GGGT----
----TTTTT-SSGGGT----
----TTTTSSS-GGGT-S--
----TTTTT-S-GGGT-S--
----TTTTSSS-GGGS----
----TTTTS-S-GGGG----
----TTTTTSS-GGGS----
----TTTTSSS-GGGS-S--
----S-TTSSS-GGGT----
---STTTTTSSSGGGT----
----TTTTTSS-GGGT----
----TTTTTSS-GGGT----
----TTTTTSS-GGGT----
----TTTTTSS-GGGT----
----TTTTTSS-GGGT----
----TTTTSSS-GGGT----
----S-TTTSS-GGGT----
----TTTTTSS-GGGT----
----TTTTTSS-GGGS----
----TTTTSSS-GGGS----
----TTTTTSS-GGGG----
----TTTTSSS-GGGG-S--
----SSTTSSS-GGGT----
----TTTTTSS-GGGT----
----TTTTSSS-GGGG----
----TTTTSSS-GGGG----
----TTTTSSS-GGGT----
----TTTTSSS-GGGT----
----TTTTSSS-GGGT----
----TTTTT-S-GGGS----
----TTTTTSS-GGGT----
----TTTTTSS-GGGT----
---STTTTSSS-GGGT----
----TTTTSSS-GGGG----
----TTTTTSS-GGGT-S--
----TTTTSSS-GGGT----
----TTTTSSSSGGGT----
----TTTTSSS-GGGT----
----TTTTSSS-GGGT-S--
----TTTTSSS-GGGS----
----TTTTSSS-GGGS-S--
----TTTTSSS-GGGG-S--
----TTTTSSS-GGGS-S--
----TTTTS-S-GGGS-S--
----TTTTTSS-GGGT----
----TTTTT-S-GGGT-S--
----TTTTSSS-GGGS----
----TTTTTSS-GGGT----
----TTTTTSS-GGGT----
----TTTTSSS-GGGT----
----SSTTTSSSGGGT-S--
----TTTTTSS-GGGT----
----TTTTSSS-GGGT-S--
----TTTTTSS-GGGT----
----TTTTSSS-GGGT----
----TTTTSSS-GGGT----
----TTTTSSS-GGGS-S--
----TTTTSSSSGGGGSS--
----TTTTS-SSGGGG-S--
----TTTTS-S-GGGT----
----TTTTS-SSGGGT----
----TTTTSSS-GGGS----
----TTTTSSS-GGGG----
----TTTTS-S-GGGG----
---STTTTSSSSGGGG----
----TTTTTSS-GGGG----
----TTTTSSS-GGGG----
----TTTTSSS-GGGT----
----TTTTSSS-GGGT----
----TTTTSSSSGGGT----
----TTTTSSSSGGGT----
---STTTTSSSSGGGT----
----TTTTSSS-GGGT----
---STTTTSSS-GGGS----
----TTTTSSS-GGGT----
----TTTTTSS-GGGS----
----TTTTSSS-GGGT----
----SSTTTSS-GGGS----
----TTTTSSS-GGGT----
----TTTTT-S-GGGS----
----TTTTSSSSGGGT----
----TTTTT-S-GGGT----
----TTTTT-S-GGGT----
----TTTTTSS-GGGT----
----TTTTSSS-GGGT----
----TTTTTSS-GGGT----
----TTTTT-S-GGGT----
----SSTTTSSSGGGT----
---STTTTSSSSGGGT----
----TTTTSSS-GGGT----
----TTTTTSS-GGGT----
----TTTTTSSSGGGG----
----TTTTTSS-GGGS----
---STTTTSSSSGGGT----
---STTTTSSS-GGGT----
----TTTTSSS-GGGT----
----TTTTTSSSGGGT----
----TTTTSSS-GGGT----
---STTTTSSSSGGGT----
----TTTTSSSSGGGT----
----TTTTTSS-GGGT----
----TTTTTSS-GGGS----
----TTTTTSS-GGGS----
----TTTTTSSSGGGT----
----TTTTTSSSGGGT----
---STTGGGSSSGGGT----
----TTTTSSS-GGGT----
----TTTTTSS-GGGT----
----TTTTSSS-GGGT----
----TTTTTSS-GGGT----
--S-TTGGGSSSGGGT----
----TTTTTSS-GGGT----
----TTTTSSS-GGGT----
---STTTTSSS-GGGG----
----TTTTTSSSGGGS----
----TTTTTSS-GGGT----
----TTTTTSS-GGGT----
----TTTTTSS-GGGT----
----TTTTTSSSGGGG----
----TTTTS-S-GGGT----
----TTTTSSS-GGGT----
---SSSTTSSSSGGGT----
----S-TTSSSSGGGT----
----TTTTSSS-GGGT----
----TTTTSSS-GGGT----
----TTTTSSS-GGGT----
----TTTTSSS-GGGT-S--
----TTTTSSS-GGGT-S--
----TTTTTSS-GGGT-S--
----TTTTSSSSGGGT-S--
----TTTTSSS-GGGS-S--
---STTTTSSS-GGGT----
----TTTTTSS-GGGT-S--
----TTTTSSSSGGGT-S--
----TTTTTSS-GGGT-S--
----TTTTTSSSGGGT-S--
----SSTTSSS-GGGT-S--
----TTTTSSS-GGGT-S--
----TTTTTSS-GGGT-S--
----TTTTTSS-GGGT-S--
----TTTTTSS-GGGT-S--
----TTTTSSS-GGGT-S--
----TTTTTSS-GGGG-S--
----TTTTTSS-GGGT-S--
----TTTTTSSSGGGT-S--
----TTTTTSSSGGGT----
----TTTTSSSSGGGT-S--
----TTTTTSS-GGGT-S--
----TTTTSSSSGGGT----
----TTTTTSS-GGGT----
----TTTTTSS-GGGT----
----TTTTSSS-GGGT-S--
----TTTTSSS-GGGG----
----TTTTTSS-GGGT-S--
----TTTTSSS-GGGS----
----TTTTTSS-GGGT----
----TTTTSSSSGGGT----
----TTTTSSSSGGGT----
----TTTTSSS-GGGT-S--
----TTTTTSS-GGGT----
----TTTTTSS-GGGS----
----TTTTSSS-GGGT----
----TTTTTSS-GGGT-S--
----TTTTTSSSGGGT-S--
----TTTTSSS-GGGS-S--
----TTTTTSSSGGGT-S--
----TTTTTSSSGGGS-S--
----TTTTSSS-GGGT-S--
----TTTTTSSSGGGG----
----TTGGG-SSGGGT-S--
----TTTTTSS-GGGT----
----TTTTSSS-GGGT----
----TTTTSSS-GGGT-S--
----TTTTSSSSGGGT-S--
----TTTTS-SSGGGT-S--
----TTSSSSS-GGGT-S--
----TTGGGSS-GGGT-S--
----TTTTTSS-GGGT-S--
----TTTTSSSSGGGT-S--
----TTTTSSSSGGGT-S--
----TTTTSSSSGGGT-S--
----TTTTSSSSGGGT-S--
----TTTTSSS-GGGT-S--
----TTTTSSS-GGGT-S--
----TTTTTSS-GGGS-S--
----TTTTSSS-GGGG-S--
----TTTTTSS-GGGT-S--
----S-TTT-S-GGGG-S--
----TTTTT-S-GGGT-S--
----TTTTTSS-GGGT-S--
----TTTTSSSSGGGT-S--
----TTTTT-S-GGGT-S--
----TTTTTSSSGGGT-S--
---STTTTSSS-GGGT-S--
---SSSTTT-S-GGGT-S--
---STTGGGSS-GGGT----
---STTTTTSS-GGGT-S--
----TTTTSSS-GGGT-S--
----TTTTTSS-GGGT-S--
----TTTTSSSSGGGS-S--
---STTTTT-S-GGGT----
----TTTTT-S-GGGT-S--
----TTTTSSSSGGGS----
----TTTTTSS-GGGG----
---STTTTSSS-GGGT----
----TTTTTSS-GGGT-S--
----TTTTSSS-GGGT-S--
----TTTTSSS-GGGT-S--
----TTTTS-S-GGGT-S--
----TTTTSSSSGGGT-S--
----TTTTTSS-GGGT-S--
----TTTTSSS-GGGT-S--
----TTTTTSSSGGGT-S--
----TTTTTSSSGGGT----
----TTTTTSSSGGGT----
----TTTTSSS-GGGT----
----TTTTTSS-GGGT----
----TTTTSSS-GGGT----
---STTTTTSS-GGGT----
---STTTTSSSSGGGT----
----TTTTTSS-GGGT----
----TTTTS-S-GGGG-S--
----TTTTSSS-GGGG-S--
----TTTTSSS-GGGS-S--
----TTTTTSSSGGGT-S--
----TTTTTSS-GGGT-S--
----TTTTTSS-GGGG-S--
----TTTTTSS-GGGG-S--
----TTTTSSS-GGGT-S--
----TTTTS-S-GGGT-S--
----TTTTTSS-GGGS-S--
------TTTSSSGGGT-S--
----TTTTTSSSGGGT----
---STTTTTSSSGGGT----
----TTTTTSSSGGGT----
----TTTTSSSSGGGT----
----TTTTSSSSGGGG-S--
---STTTTSSS-GGGS----
---STTTTSSS-GGGT----
----TTTTTSS-GGGT----
----TTTTTSS-GGGT----
----TTTTSSSSGGGT-S--
----TTTTSSS-GGGG----
----TTTTSSS-GGGT----
----TTTTSSSSGGGS-S--
----TTTTTSS-GGGT-S--
----GGGGSSSSGGGT----
----SSTTTSSSGGGT----
----SSTTTSSSGGGT----
----TTTTSSSSGGGT-S--
----TTTTSSSSGGGG----
----TTTTSSS-GGGT----
----TTTTSSSSGGGG----
---SS-TTSSSSGGGG----
----TTTTSSS-GGGS----
----TTTTSSSSGGGGS---
----TTTTTSS-GGGTS---
----TTTTSSS-GGGS----
----TTTTTSSSGGGS----
----TTTTTSS-GGGS----
----TTTTSSS-GGGT----
----TTTTTSS-GGGS----
----TTTTTSS-GGGT----
----TTTTTSSSGGGS----
----TTTTSSS-GGGT----
----TTTTSSS-GGGS----
----TTTTTSSSGGGT----
----TTTTTSS-GGGT----
----TTTTTSS-GGGT----
--S-TTTTSSSSGGGS----
--S-TTTTTSS-GGGG----
----TTTTTSS-GGGG----
----SSTTSSS-GGGS----
----TTTTSSS-GGGS----
----TTTTTSSSGGGT-S--
----TTTTSSSSGGGT-S--
---STTTTTSSSGGGT----
----SSTTTSSSGGGT----
----TTTTSSSSGGGT-S--
----SSTTTSSSGGGT-S--
---STTTTTSSSGGGT-S--
----TTTTTSS-GGGT----
----TTTTSSS-GGGT-S--
----TTTTSSS-GGGT-S--
----TTTTS-S-GGGT-S--
----TTTTTSS-GGGT-S--
----TTTTTSS-GGGT-S--
----TTTTTSSSGGGT-S--
----TTTTSSSSGGGS-S--
----TTTTTSSSGGGG-S--
----TTTTTSSSGGGT-S--
----TTTTTSSSGGGT-S--
----TTTTT-S-GGGT-S--
----TTGGGSS-GGGT-S--
----TTTTTSS-GGGT-S--
----TTTTSSS-GGGT-S--
----TTTTTSS-GGGT-S--
----TTTTTSS-GGGT-S--
----TTTTTSS-GGGT-S--
----TTTTTSSSGGGG-S--
----TTTTTSS-GGGS-S--
----TTTTTSS-GGGT-S--
----TTTTTSS-GGGT-S--
----TTTTTSS-GGGT-S--
----TTTTTSS-GGGT-S--
----TTTTTSS-GGGT-S--
----TTTTTSSSGGGT-S--
----TTTTTSSSGGGT-S--
----TTTTTSS-GGGT-S--
----TTTTT-S-GGGT-S--
----TTTTTSS-GGGT-S--
----TTTTTSSSGGGT-S--
----TTTTTSSSGGGT-S--
----TTTTTSSSGGGT-S--
----TTTTTSS-GGGT-S--
----TTTTTSS-GGGG-S--
----TTTTTSSSGGGS-S--
----TTTTTSS-GGGT-S--
----TTTTTSS-GGGT-S--
----SSTTTSSSGGGT-S--
----TTTTTSS-GGGT-S--
----TTTTTSSSGGGT-S--
----TTTTTSSSGGGT-S--
----TTTTTSS-GGGT-S--
----TTTTTSS-GGGT-S--
----TTTTTSS-GGGT-S--
----TTTTTSS-GGGT-S--
----TTTTTSS-GGGT-S--
----TTTTTSS-GGGT-S--
----TTTTTSS-GGGT-S--
----TTTTT-S-GGGT-S--
----TTTTTSSSGGGT-S--
----TTTTTSS-GGGT-S--
----GGGTTSS-GGGT-S--
----TTTTTSSSGGGT-S--
----TTTTTSS-GGGT-S--
----TTTTTSS-GGGT-S--
----TTTTTSS-GGGT-S--
----TTTTTSS-GGGS-S--
----TTTTTSSSGGGT-S--
----TTTTTSS-GGGT-S--
----TTTTTSS-GGGS-S--
----TTTTTSS-GGGT-S--
----TTTTTSS-GGGT-S--
----TTTTTSSSGGGT-S--
----TTTTSSS-GGGT-S--
----TTTTSSS-GGGT-S--
----TTTTSSS-GGGT-S--
----TTTTSSS-GGGT-S--
----TTTTTSS-GGGT-S--
----TTTTSSS-GGGT-S--
----TTTTSSS-GGGT-S--
----TTTTSSS-GGGT----
----TTTTSSSSGGGT-S--
----TTTTTSS-GGGS-S--
----TTTTTSSSGGGT-S--
----TTTTT-SSGGGT-S--
----TTTTTSS-GGGT-S--
----TTTTT-S-GGGT-S--
----TTTTSSS-GGGS-S--
----TTTTTSSSGGGT-S--
----TTTTSSS-GGGT-S--
----TTSSSSS-GGGT-S--
----TTTTSSS-GGGT-S--
----TTTTSSS-GGGT-S--
----TTTTSSS-GGGT-S--
----SSTTTSS-GGGT-S--
----TTTTTSS-GGGG-S--
----TTTTSSS-GGGT-S--
----TTTTSSS-GGGT----
----TTTTTSS-GGGT-S--
----TTTTSSS-GGGS-S--
----TTTTSSS-GGGT-S--
----TTGGGSS-GGGS-S--
----TTTTSSS-GGGT-S--
----TTTTTSSSGGGT-S--
----TTTTSSS-GGGG----
----TTTTTSS-GGGT-S--
----TTTTTSS-GGGT-S--
----TTTTSSS-GGGT----
----TTTTTSS-GGGT-S--
----TTTTSSS-GGGT-S--
----TTTTSSS-GGGT----
----TTTTSSS-GGGS----
----TTTTTSS-GGGG----
---STTTTTSS-GGGT-S--
---STTTTTSS-GGGT----
----TTTTTSS-GGGS----
----TTTTTSS-GGGG----
----TTTTSSS-GGGT-S--
----TTTTTSS-GGGT-S--
----TTTTTSS-GGGT----
----TTTTTSS-GGGT----
----TTTTTSS-GGGT----
----TTTTTSS-GGGT-S--
----TTTTSSSSGGGS-S--
----TTTTSSS-GGGG-S--
----TTTTTSSSGGGT----
---STTTTSSS-GGGS----
----TTTTSSS-GGGT----
----TTTTTSS-GGGT----
----TTTTTSS-TTTT----
----TTTTTSS-GGGT----
----TTTTTSSSGGGT----
----TTGGGSSSGGGT----
----TTTTTSSSGGGT----
----SSTTSSSSGGGT----
---STTGGGSS-GGGT-S--
---STTTTTSSSGGGT-S--
----TTTTTSS-GGGT-S--
----SSTTTSSSGGGT----
----TTTTTSS-GGGT----
----TTTTTSS-GGGT----
----GGGGTSSSGGGT----
----TTTTTSS-GGGT----
----TTTTSSS-GGGT----
---STTTTSSSSGGGT----
----TTTTSSSSGGGS-S--
----TTTTTSS-GGGG----
----TTTTTSS-GGGT----
----TTTTTSS-GGGG----
----TTTTTSS-GGGG-S--
----TTTTTSS-GGGT-S--
----GGGGTSSSGGGT-S--
----TTTTTSS-GGGS-S--
----TTTTSSS-GGGS-S--
----TTTTSSS-GGGS-S--
----TTTTSSSSGGGT-S--
----TTTTSSSSGGGT-S--
----TTTTSSS-GGGT-S--
----SSTTSSS-GGGT----
----TTTTSSS-GGGT----
----TTTTSSS-GGGT----
----TTTTSSS-GGGT----
----TTTTTSS-GGGT----
----TTTTT-S-GGGT----
----GGGGTSS-GGGT----
----TTTTS-S-GGGT----
----TTTTSSS-GGGS-S--
----TTTTTSS-GGGT----
---STTTTTSSSGGGT----
----TTTTS-S-GGGS----
----TTTTS-SSGGGS----
----TTTTTSS-GGGT----
----TTTTSSS-GGGT----
----TTTTSSSSGGGT----
----TTTTSSSSGGGT----
----TTTTTSSSGGGT----
----TTTTSSSSGGGT----
---SSSTTSSS-GGGS----
----TTTTSSS-GGGT----
----TTTTTSS-GGGT----
----TTTTSSS-GGGT----
----TTTTTSS-GGGT----
----TTSSSSS-GGGT----
----TTTTSSS-GGGT----
---SS-TTTSS-GGGG----
----TTTTT-SSGGGT----
----TTTTTSSSGGGG----
----TTTTSSS-GGGG-S--
----TTTTTSS-GGGT----
----TTTTTSS-GGGT----
----TTTTTSSSGGGT----
----TTSSSSS-GGGT----
----TTTTTSS-GGGT----
----TTTTTSSSGGGT----
----TTTTTSS-GGGT----
----TTTTSSSSGGGT----
----TTTTSSS-GGGT----
----TTTTTSSSGGGT----
----TTTTSSS-GGGS----
----TTTTTSSSGGGT----
----TTTTTSS-GGGT----
----SSTTT-SSGGGT----
----TTTTTSS-GGGT----
----TTTTTSS-GGGT----
----TTTTTSSSGGGT----
----TTTTTSS-GGGT----
----TTTTT-SSGGGT----
----SSTTTSSSGGGT----
----TTTTT-SSGGGT-S--
----TTTTTSSSGGGT-S--
----TTTTTSSSGGGT-S--
----TTTTSSSSGGGT-S--
----TTTTTSSSGGGT-S--
----TTTTSSSSGGGG-S--
----TTTTTSSSGGGG-S--
----TTTTSSS-GGGG----
----TTTTSSS-GGGT-S--
----TTTTSSSSGGGG-S--
----TTTTTSSSGGGS-S--
----TTTTS-SSGGGT-S--
----TTGGGSSSGGGT-S--
----TTTTTSSSGGGG-S--
----TTTTSSS-GGGT----
----TTTTS-S-GGGS----
----TTTTTSS-GGGT----
----TTTTSSS-GGGT-S--
----TTTTSSS-GGGT-S--
----TTTTTSSSGGGG-S--
----TTTTTSSSGGGT-S--
----TTTTSSS-GGGT----
----TTTTSSSSGGGG----
----TTTTTSS-GGGS-S--
----TTTTSSS-GGGT-S--
----TTTTTSS-GGGT-S--
----TTTTSSSSGGGT-S--
----TTTTT-S-GGGS-S--
----TTTTTSS-GGGT-S--
----TTGGGSS-GGGT-S--
----TTTTS-SSGGGT-S--
----TTTTSSS-GGGT-S--
----TTTTT-S-GGGT-S--
----TTTTSSS-GGGT-S--
----TTTTSSSSGGGT-S--
----TTTTSSS-GGGT----
----TTTTTSSSGGGT-S--
----TTTTT-SSGGGG-S--
----SSTTTSS-GGGT-S--
----TTTTSSS-GGGG-S--
----TTTTTSSSGGGT-S--
----TTTTTSS-GGGT----
----TTTTTSSSGGGT-S--
----TTTTTSS-GGGT----
----TTTTTSS-GGGT-S--
----TTTTS-S-GGGS----
----TTGGGSSSGGGG-S--
----TTTTSSS-GGGT----
----TTTTSSS-GGGT----
---STTTTS-SSGGGT-S--
----TTTTTSSSGGGT----
----TTTTTSS-GGGT----
----TTTTTSS-GGGT----
---SS-TTTSSSGGGG-S--
----TTTTSSS-GGGT-S--
----TTTTTSS-GGGT-S--
----TTTTSSS-GGGT-S--
----TTTTTSS-GGGS-S--
----TTTTTSSSGGGT----
----TTTTTSS-GGGT-S--
----TTTTSSS-GGGT-S--
----TTTTSSS-GGGT-S--
----TTTTTSS-GGGT-S--
----SSTTTSS-GGGT-S--
----TTTTTSS-GGGT-S--
----TTTTTSS-GGGT----
----TTTTSSS-GGGT-S--
----TTTTTSSSGGGT-S--
----TTTTSSS-GGGT-S--
----TTTTTSS-GGGT----
----TTTTSSS-GGGT----
----TTTTSSS-GGGT----
----TTTTTSS-GGGT-S--
----TTTTTSS-GGGT-S--
----TTTTTSSSGGGT-S--
----SSTTSSS-GGGT-S--
----TTTTS-S-GGGT----
----TTTTSSS-GGGT-S--
----TTTTTSS-GGGT-S--
----TTTTTSS-GGGT-S--
----TTTTTSS-GGGT-S--
----TTTTSSS-GGGG-S--
----TTTTTSS-GGGT----
----TTTTSSSSGGGG-S--
----TTTTSSS-GGGT----
----S-TTTSSSGGGT----
----TTTTSSSSGGGT----
---STTTTSSSSGGGS----
----TTGGG-SSGGGS-S--
----TTTTT-SSGGGT-S--
----TTTTTSS-GGGT-S--
----TTTTTSS-GGGT-S--
----TTTTSSSSGGGT-S--
----TTTTSSS-GGGT----
----TTTTSSSSGGGT-S--
----TTTTSSS-GGGG-S--
----TTTTSSSSGGGT-S--
----TTTTTSSSGGGG-S--
----TTTTTSS-GGGT-S--
----TTTTT-S-GGGT-S--
----TTTTT-S-GGGT-S--
----TTTTSSS-GGGG----
----TTGGGSSSGGGT----
----SSTTSSS-GGGT----
---STTTTSSSSGGGT----
----TTTTTSSSGGGT----
----TTTTTSS-GGGT----
----TTTTSSSSGGGT----
----TTTTTSS-GGGT----
----TTTTSSS-GGGT----
---STTTTSSS-GGGT-S--
------TTSSS-GGGT----
----TTTTTSS-GGGT-S--
----S-TTSSS-GGGT-S--
------TTSSS-GGGS-S--
------TTS-SSGGGT----
----S-GGG-SSGGGT-S--
----S-TTT-SSGGGT-S--
------TTS-SSGGGS-S--
----S-GGG-SSGGGT-S--
---S--GGG-SSGGGS----
---SS-GGG-SSGGGT----
------TTTSSSGGGT----
------GGGSSSGGGS-S--
------GGG-S-GGGT----
----S-GGG-SSGGGG----
---S--GGG-S-GGGG-S--
---S--TTTSSSGGGS-S--
---SS-GGG-SSGGGT-S--
---S--TTSSSSGGGT----
----S-TTTSSSGGGT-S--
----S-TTT-SSGGGT-S--
---S--TTT-SSGGGT----
---SS-GGGSSSGGGT-S--
----S-TTT-SSGGGT-S--
----S-TTSSSSGGGT----
----S-TTTSSSGGGT----
----S-TTSSS-GGGS-S--
----S-TTTSSSGGGT-S--
----S-TTTSS-GGGT-S--
---SS-TTT-SSGGGT-S--
----S-TTSSS-GGGT----
----S-TTS-SSGGGT----
----S-TTSSSSGGGT-S--
----S-TTTSSSGGGT-S--
----S-TTTSS-GGGT-S--
----S-TTTSSSGGGT-S--
----S-TTTSSSGGGG-S--
------TTT-SSGGGT-S--
------TTT-SSGGGT----
---S--TTT-SSGGGT-S--
---SS-TTT-SSGGGT-S--
----S-TTTSSSGGGG-S--
----S-TTS-SSGGGT-S--
----S-TTT-SSGGGT-S--
---S--TTT-SSGGGT-S--
---S--GGG-SSGGGT-S--
---SS-TTTSSSGGGT-S--
---S--TTSSSSGGGT-S--
----S-GGGSSSGGGS-S--
------TTTSSSGGGT-S--
---SS-GGG-SSGGGS-S--
---S--TTS-SSGGGG-S--
------TTTSSSGGGG-S--
----S-TTTSSSGGGT-S--
----S-TTTSSSGGGG-S--
---SS-TTSSSSGGGG-S--
---SSGGGGSSSGGGG-S--
---SS-TTTSS-GGGT-S--
----S-GGG-S-GGGT-S--
----S-TTS-SSGGGG-S--
----S-GGGSSSGGGG-S--
------TTS-S-GGGT-S--
---SS-TTS-SSGGGT-S--
------TTS-SSGGGG-S--
---SS-GGG-SSGGGT-S--
---SS-TTTSSSGGGG-S--
----S-TTTSSSGGGG-S--
------GGGSSSGGGS-S--
------GGG-SSGGGG-S--
---SS-TTT-SSGGGT-S--
----S-TTS-SSGGGT-S--
----S-TTT-SSGGGG-S--
---S--TTS-SSGGGT-S--
---S--GGGSS-GGGT-S--
----S-TTT-SSGGGT-S--
----S-TTS-S-GGGT-S--
---SS-GGG-SSGGGT-S--
---S--TTTSSSGGGT-S--
---S--GGGSSSGGGT-S--
---SS-GGG-SSGGGG-S--
---SS-GGG-SSGGGT-S--
---SS-GGG-SSGGGT-S--
---S--GGG-SSGGGT-S--
------TTTSSSGGGT-S--
---SS-GGG-SSGGGT-S--
----S-GGGSSSGGGT-S--
------TTTSSSGGGT-S--
----S-TTTSSSGGGT-S--
----S-GGGSSSGGGT-S--
------TTSSSSGGGT-S--
----S-TTTSSSGGGT-S--
------GGG-SSGGGT-S--
----S-GGG-S-GGGT-S--
---S--GGG-SSGGGT-S--
----S-GGG-SSGGGT-S--
---SS-GGG-SSGGGG-S--
---SS-STTSSSGGGT-S--
---S--TTS-SSGGGT-S--
---SS-GGG-SSGGGT-S--
------GGG-S-GGGT-S--
------TTT-SSGGGT-S--
----S-TTTSSSGGGT-S--
----S-TTT-S-GGGT-S--
---SS-TTTSSSGGGT----
---SS-GGG-S-GGGT-S--
------GGGSSSGGGT-S--
---S--TTS-SSGGGT----
---S--TTTSSSGGGG----
---SS-GGGSSSGGGT-S--
---SS-SSSSSSGGGT----
---SS-TTS-SSGGGT-S--
---SS-GGGSSSGGGT----
----S-TTTSSSGGGG-S--
---SS-GGG-SSGGGT-S--
---SS-TTTSSSGGGT-S--
---S--TTT-SSGGGG-S--
------STT-S-GGGG-S--
------GGG-SSGGGT-S--
---S--GGG-S-GGGT-S--
---S--TTS-SSGGGT-S--
------TTT-SSGGGT-S--
---S--TTT-SSGGGT-S--
---S--TTS-S-GGGG-S--
------TTS-S-GGGS-S--
----S-TTT-S-GGGT-S--
---SS-TTS-S-GGGT-S--
------TTT-SSGGGT-S--
------TTTSSSGGGT-S--
------TTS-SSGGGG-S--
----S-GGG-S-GGGT----
------GGGSSSGGGG-S--
---S--TTT-SSGGGS-S--
------GGG-SSGGGT-S--
---S--GGGSSSGGGG-S--
---SS-GGG-SSGGGT-S--
------TTT-SSGGGT-S--
---S--TTT-SSGGGT-S--
------TTT-S-GGGG-S--
------TTT-SSGGGG-S--
------GGG-SSGGGT-S--
------TTT-SSGGGG-S--
------GGG-SSGGGT----
----TTTTT-SSGGGS-S--
----TTGGGSS-GGGS-S--
------TTT-SSGGGS----
----TTTTSSS-GGGT----
----TTTTTSS-GGGG-S--
----TTTTTSS-GGGT-S--
----TTTTTSSSGGGS-S--
----TTTTS-S-GGGT----
----TTGGGSS-GGGT-S--
----TTTTSSS-GGGT-S--
----TTTTSSS-GGGG-S--
----TTTTSSS-GGGS-S--
----TTTTSSS-GGGG-S--
----TTGGGSS-GGGT-S--
----TTTTSSS-GGGT-S--
----TTTTT-S-GGGT-S--
----TTTTT-S-GGGT----
----TTTTSSS-GGGT----
---SSSSSSSS-GGGT-S--
----SSTTSSS-GGGT----
---SS-GGG-SSGGGT-S--
---STTGGGSSSGGGG----
------TTSSS-GGGS-S--
---SS-SSS-SSGGGT----
----S-TTSSSSGGGT-S--
---SS-GGGSSSGGGT----
----TTGGGSSSGGGT----
---S--TTS-SSGGGT----
------TTS-S-GGGT----
---S--TTT-SSGGGT----
---SS-TTS-SSGGGT----
---S--TTS-SSGGGT----
---S--TTS-SSGGGT----
------TTS-SSGGGG----
------TTTSS-GGGS----
---S--GGG-SSGGGG----
---S--GGG-S-GGGT----
---SGGGGG-S-GGGT----
---STTGGG-S-GGGT----
---SS-TTT-SSGGGG----
---STTTTT-SSGGGG----
---STTGGG-SSGGGS----
---SGGGGG-SSGGGG----
--SSTTGGG-S-GGGG----
--SSTTTTT-SSGGGG----
---STTTTS-S-GGGG----
------TTS-S-GGGS----
--SS--TTT-SSGGGG-S--
---S-GGGT-SSGGGT----
---SGGGGS-SSGGGT----
---S--TTS-S-GGGG----
---SS-TTT-S-GGGS-S--
----TTTTT-SSGGGT----
----TTTTTSSSGGGS-S--
---S--GGG-SSGGGG-S--
------GGG-S-GGGS----
------TTSSS-GGGT-S--
------TTT-SSGGGS-S--
---S--TTT-SSGGGS-S--
------TTS-S-GGGS----
---S--GGG-SSGGGG----
------GGG-S-GGGS----
----S-GGG-SSGGGT-S--
---SS-GGG-SSGGGS-S--
----TTTTS-S-GGGG-S--
----TTTTTSSSGGGT-S--
----S-TTSSSSGGGT-S--
----TTGGG-S-GGGT-S--
----TTTTT-S-GGGT-S--
----TTTTT-SSGGGT-S--
------TTT-SSGGGS-S--
---S-TTTT-SSGGGT-S--
------GGG-S-GGGT-S--
------GGG-S-GGGS-S--
----S-TTT-S-GGGG-S--
----TTTTT-SSGGGG-S--
----TTTTS-SSGGGS-S--
----S-GGG-S-GGGT-S--
---SS-GGG-SSGGGS-S--
------TTS-SSGGGG-S--
------TTS-S-GGGG-S--
------TTS-SSGGGT-S--
----TTGGG-S-GGGT-S--
----TTTTT-SSGGGG-S--
----TTGGG-SSGGGG-S--
---STTGGG-S-GGGT----
----TTTTTSS-GGGT-S--
----TTTTTSS-GGGS-S--
----SSTTT-S-GGGT-S--
----TTGGGSS-GGGS-S--
----TTTTTSS-GGGT-S--
----TTTTS-S-GGGT-S--
------TTT-S-GGGG-S--
----SSTTT-SSGGGT-S--
----TTTTT-S-GGGT-S--
----TTGGG-S-GGGT-S--
----TTTTSSSSGGGG-S--
----TTTTSSS-GGGT----
----TTTTSSS-GGGT----
----TTTTSSS-GGGT-S--
----TTTTSSS-GGGT-S--
----TTTTS-SSGGGT-S--
----TTGGG-SSGGGT-S--
----TTGGG-SSGGGT-S--
---STTGGG-SSGGGT-S--
----S-GGG-S-GGGS-S--
----SSTTTSS-GGGT-S--
----TTGGG-S-GGGT-S--
----TTGGG-S-GGGT-S--
----TTTTSSS-GGGS-S--
----TTTTS-S-GGGS-S--
----TTTTTSS-GGGT-S--
----TTTTS-S-GGGS-S--
----TTTTTSS-GGGT-S--
----TTTTT-S-GGGT-S--
----TTTTT-S-GGGS-S--
----SSTTS-S-GGGS-S--
----TTTTTSS-GGGT-S--
----TTTTT-S-GGGG-S--
-----STTS-S-GGGG-S--
----TTGGGSSSGGGT----
----TTGGG-SSGGGT-S--
----TTGGG-S-GGGT-S--
----TTTTT-S-GGGT-S--
----TTTTS-SSGGGS-S--
----TTGGG-S-GGGS-S--
----TTTTSSSSGGGT----
----TTGGG-SSGGGT-S--
----TTGGGSS-GGGT-S--
----TTGGG-S-GGGT-S--
----TTGGGSS-GGGT-S--
----TTTTT-SSGGGT-S--
----TTGGG-S-GGGT-S--
----TTGGG-SSGGGT-S--
-----SGGG-SSGGGT-S--
----TTTTT-SSGGGT----
----TTGGGSS-GGGS-S--
----TTTTT-SSGGGT-S--
----TTGGG-SSGGGT-S--
----TTGGGSSSGGGT-S--
----TTTTT-S-GGGT-S--
----TTTTT-S-GGGT-S--
----TTGGGSS-GGGT-S--
----TTTTTSS-GGGT-S--
----TTTTSSS-GGGT-S--
----TTGGGSS-GGGT-S--
----TTTTTSSSGGGT----
----TTTTSSSSGGGT----
----TTTTTSS-GGGT----
----TTTTTSS-GGGT-S--
----TTTTTSS-GGGT-S--
----TTTTS-S-GGGT-S--
----TTGGG-S-GGGT-S--
----TTTTSSS-GGGT-S--
---STTGGGSSSSTTT-S--
----TTGGG-S-GGGT-S--
----TTTTTSS-GGGT-S--
----TTTTTSS-GGGT-S--
----TTTTTSS-GGGT-S--
----TTTTTSS-GGGT-S--
----TTTTSSS-GGGT-S--
----TTTTSSS-GGGT-S--
----TTTTS-S-GGGT-S--
----TTTTSSS-GGGT-S--
---STTTTS-S-GGGS-S--
----TTTTTSS-GGGT-S--
----TTTTS-S-GGGS-S--
----TTTTSSS-GGGT-S--
----TTTTSSS-GGGT-S--
----TTTTS-S-GGGT-S--
----TTTTS-S-GGGT-S--
---STTTTS-S-GGGT-S--
----TTTTSSS-GGGT-S--
----TTTTSSS-GGGS-S--
----TTTTSSS-GGGT-S--
----TTSSSSS-GGGS-S--
----S-TTT-SSGGGG-S--
------TTT-S-GGGT-S--
------TTT-S-GGGT-S--
------GGG-S-GGGT-S--
---SS-GGG-S-GGGT-S--
------TTS-SSGGGT-S--
------TTT-SSGGGS-S--
---S--TTT-S-GGGS-S--
----S-TTT-S-GGGT-S--
---S--GGG-SSGGGT----
----S-GGG-SSGGGT-S--
---SS-GGGSS-GGGT-S--
---S--TTTSSSGGGT-S--
---S--GGG-SSGGGT-S--
---S--TTS-S-GGGT-S--
---S--GGG-S-GGGG-S--
---S--TTT-SSGGGS-S--
---S--GGG-SSGGGT-S--
---S--GGG-SSGGGT-S--
---S--TTT-S-GGGT-S--
---S--TTT-SSGGGG-S--
---SS-SSS-SSGGGG-S--
---S--TTSSS-GGGT-S--
---S--TTS-SSGGGT-S--
---S--GGG-S-GGGG-S--
------TTT-SSGGGT-S--
---S--TTSSSSGGGT----
---S--TTS-SSGGGT----
---S--TTT-SSGGGS----
---S--GGG-SSGGGT----
------GGG-SSGGGS----
---S--TTSSS-GGGT----
---S--GGG-S-GGGT-S--
---SS-SSSSS-GGGT-S--
---SS-GGG-SSGGGG-S--
---S--TTT-S-GGGT----
---SSSTTSSS-GGGG-S--
---SS-TTSSSSGGGT----
---SS-TTSSS-GGGG----
------TTS-S-GGGT----
------TTTSS-GGGT----
---SS-GGG-S-GGGT-S--
---S--GGGSSSGGGT----
---SS-TTSSSSGGGG----
--SSS-TTSSSSGGGT----
---S--TTSSSSGGGT----
---STTTTS-SSGGGT----
---STTTTT-S-GGGT----
---S--TTT-SSGGGT-S--
----TTTTSSS-GGGT-S--
----TTTTSSS-GGGT-S--
----TTTTTSS-GGGT-S--
----TTTTTSS-STTT-S--
----TTTTTSS-GGGT-S--
---STTTTSSS-GGGT-S--
----TTTTSSS-GGGT-S--
------TTS-S-GGGT-S--
---S--GGGSSSGGGT-S--
------TTTSSSGGGT-S--
---STTTTS-S-GGGTSS--
----TTTTS-S-GGGT-S--
----TTTTSSS-GGGT----
----TTTTSSS-GGGS----
----TTTTSSS-GGGT----
----TTTTSSS-GGGT-S--
----TTTTSSS-GGGT-S--
----TTTTSSS-GGGT----
------TTS-S-GGGT-S--
----TTSSSSS-GGGT-S--
----SSTTSSS-GGGT-S--
----TTTTTSS-GGGT-S--
----TTTTT-S-GGGT-S--
----TTTTSSS-GGGT-S--
----TTTTTSS-GGGT-S--
----TTTTS-S-GGGT-S--
----TTTTTSS-GGGT-S--
----TTTTSSS-GGGT-S--
----SSTTSSS-GGGT-S--
----TTTTS-S-GGGT-S--
---STTGGG-SSGGGS-S--
----TTTTS-S-GGGT-S--
----TTTTSSS-GGGT-S--
----TTTTTSS-GGGS----
----TTTTSSSSGGGT----
----TTTTTSS-GGGT-S--
--S-TTTTTSS-GGGT-S--
----TTTTSSS-GGGT-S--
----TTTTTSS-GGGT-S--
----TTTTTSS-GGGG-S--
----TTTTSSS-GGGT-S--
----TTTTSSS-GGGT-S--
----TTTTSSSSGGGS-S--
----TTTTT-S-GGGT-S--
----TTTTTSS-GGGS-S--
----TTSSSSS-GGGT-S--
----TTTTS-S-GGGG-S--
----TTTTT-S-GGGT-S--
----TTTTTSS-GGGT-S--
----TTTTSSS-GGGT-S--
----TTTTTSSSGGGT-S--
----TTTTT-SSGGGT-S--
----SSTTSSS-GGGS----
----TTTTSSS-GGGS-S--
----TTTTTSS-GGGS-S--
----TTTTSSS-GGGT-S--
----TTTTTSS-GGGT----
----TTTTTSS-GGGT-S--
----TTTTTSSSGGGT-S--
----TTTTSSS-GGGT-S--
----TTTTSSS-GGGS----
----TTTTSSS-GGGS-S--
----TTTTTSS-GGGS-S--
----TTTTSSS-GGGS-S--
----TTTTTSS-GGGS-S--
----TTTTTSS-GGGG-S--
----TTTTTSS-GGGS-S--
----TTTTT-S-GGGG-S--
----TTTTSSS-GGGT-S--
----TTTTSSS-GGGS-S--
---STTTTS-S-GGGT-S--
---STTTTTSSSGGGT-S--
---STTTTTSS-GGGT-S--
----TTTTTSS-GGGG-S--
----TTTTSSSSGGGG-S--
----TTTTT-S-GGGT----
----TTTTTSS-GGGT-S--
----TTTTSSS-SGGG-S--
---STTTTSSS-GGGT-S--
----TTTTTSS-GGGT-S--
----TTTTS-S-GGGS-S--
----TTTTSSS-GGGS-S--
----TTTTSSS-GGGT-S--
----TTTTTSS-GGGS-S--
----TTTTSSS-GGGS-S--
----TTTTSSS-GGGG-S--
----TTTTSSS-GGGG-S--
----TTTTSSS-GGGS-S--
----TTTTSSS-GGGT-S--
----TTTTTSSSGGGG-S--
----TTTTSSS-GGGG-S--
----TTTTSSS-GGGG-S--
----TTTTSSS-GGGS-S--
----TTTTTSSSGGGG-S--
----TTTTSSSSGGGS-S--
----TTTTSSS-GGGS-S--
----TTTTTSS-GGGG-S--
----TTTTSSS-GGGG-S--
----TTTTSSS-GGGS-S--
----TTTTSSS-GGGS-S--
----TTTTTSS-GGGS-S--
---STTTTSSS-GGGS-S--
----TTTTSSS-GGGG-S--
----TTTTSSS-GGGS-S--
----TTTTTSS-TTTT-S--
----TTTTSSS-GGGG-S--
----TTTTSSS-GGGS-S--
----TTTTSSSSGGGG-S--
----TTTTTSS-GGGS-S--
----TTTTSSS-GGGG-S--
----TTTTTSS-GGGT-S--
----TTTTSSS-TTTT-S--
----TTTTSSS-GGGS-S--
----TTTTSSS-GGGS-S--
----TTTTS-SSGGGG-S--
----TTTTSSS-GGGT-S--
----TTTTTSS-GGGT-S--
----TTTTS-S-GGGG-S--
----TTTTT-SSGGGS-S--
----TTTTS-S-GGGS-S--
----TTTTS-SSGGGG-S--
---STTGGG-SSGGGG-S--
----TTTTS-SSGGGT-S--
----TTTTS-S-GGGS----
----TTTTT-SSGGGT-S--
----TTTTSSSSGGGG-S--
----TTTTT-S-GGGG-S--
---STTTTS-S-GGGT-S--
----TTTTSSSSGGGT-S--
----TTTTS-S-GGGT----
----TTTTS-S-GGGT----
----TTTTS-S-GGGT-S--
----TTTTS-S-GGGT-S--
----TTTTS-SSGGGT-S--
----TTTTT-S-GGGT-S--
---STTTTT-S-GGGT-S--
----TTTTTSS-GGGT-S--
----TTTTTSS-GGGT----
----TTTTT-S-GGGT-S--
----TTTTTSS-GGGT-S--
----TTTTTSSSGGGT-S--
----TTTTT-SSGGGT-S--
---STTTTS-SSGGGG-S--
----TTTTTSS-GGGT----
----TTTTSSS-GGGT----
---STTTTSSS-GGGT-S--
---STTTTTSS-GGGT----
----TTTTTSS-GGGT----
----TTTTTSSSGGGT----
----TTTTS-S-GGGT----
----TTTTT-S-GGGT----
----TTTTSSS-GGGT----
----TTTTSSS-GGGT----
----TTTTTSS-GGGT-S--
----TTTTT-S-GGGT----
----TTTTS-S-GGGT-S--
----TTTTTSSSGGGT----
----TTTTTSSSGGGT----
----TTTTTSSSGGGT----
----TTTTSSSSGGGT-S--
---STTTTTSSSGGGT----
----TTTTT-S-GGGT----
----TTTTTSSSGGGT-S--
----SSTTT-S-STTT-S--
----TTTTTSS-GGGT-S--
----SSTTSSS-GGGT-S--
----TTTTT-S-GGGT----
----TTTTS-S-GGGT----
----TTTTTSS-GGGT----
----TTTTT-S-GGGT-S--
----TTTTT-SSGGGT----
----TTTTTSS-GGGT-S--
----TTTTTSS-GGGT-S--
----TTTTSSS-GGGT-S--
----TTTTTSS-GGGT-S--
----TTTTTSS-GGGT-S--
----S-TTTSS-GGGT-S--
----TTTTTSSSGGGT-S--
----TTTTTSS-GGGT-S--
----TTTTTSS-GGGT----
----TTTTTSSSGGGT-S--
----TTTTTSS-GGGT----
----TTTTSSS-GGGT-S--
----TTTTSSSSGGGT-S--
----TTTTT-S-GGGT-S--
----TTTTT-SSGGGT-S--
----TTTTT-SSGGGT-S--
----TTTTTSSSGGGT-S--
----TTTTT-SSGGGT-S--
----TTTTS-S-GGGT-S--
----SSTTT-S-GGGT-S--
----TTTTTSS-GGGT-S--
----TTTTTSS-GGGT-S--
----TTTTT-S-GGGT-S--
----TTTTTSS-GGGT-S--
----TTTTTSSSGGGT-S--
----TTTTTSS-GGGT-S--
----TTTTTSSSGGGT-S--
----TTTTTSS-GGGT-S--
----TTTTSSS-GGGT-S--
----TTTTTSSSGGGT-S--
----TTTTTSSSGGGT-S--
----TTTTSSSSGGGT----
----TTTTTSS-GGGT----
----TTTTTSSSGGGT-S--
----TTTTSSSSGGGT----
----TTTTSSS-GGGT----
----TTTTSSS-GGGT----
----TTTTTSS-GGGT----
----TTTTTSSSGGGT----
----TTTTS-S-GGGT----
----TTTTTSS-GGGT----
----TTTTS-S-GGGT----
----TTTTSSS-GGGT----
----TTTTTSS-GGGT----
----TTTTTSSSGGGT-S--
----TTTTTSS-GGGT-S--
----TTTTTSSSGGGT-S--
----TTTTTSS-GGGT-S--
----TTTTTSS-GGGT-S--
----TTTTTSS-GGGT-S--
----TTTTTSS-GGGT-S--
----TTTTTSSSGGGT-S--
----TTTTSSSSGGGT-S--
----TTTTSSSSGGGT-S--
----TTTTS-S-GGGT-S--
----TTTTT-SSGGGS-S--
----TTTTTSSSGGGT-S--
----TTTTSSS-GGGT----
----TTTTTSS-GGGT-S--
----TTTTS-S-GGGT-S--
----TTTTS-S-GGGT----
----TTTTS-S-GGGT----
----TTTTSSS-GGGT----
----TTTTSSSSGGGT-S--
----TTTTSSS-GGGT-S--
----TTTTSSSSGGGT-S--
----TTTTSSS-GGGT-S--
----TTTTS-S-GGGT-S--
----TTTTSSSSGGGT-S--
----SSTTSSS-GGGT-S--
----TTTTS-S-GGGT-S--
----TTTTSSSSGGGT-S--
----TTTTTSS-GGGT-S--
----TTTTTSS-GGGT-TT-
----S-TTSSSSGGGT-TT-
----TTTTSSS-GGGT-S--
----TTTTSSS-GGGT-S--
----TTTTTSS-GGGT-S--
----TTTTS-S-GGGT-S--
----TTTTTSS-GGGT----
----TTTTT-S-GGGT-S--
----TTTTS-S-GGGT-S--
----SSTTT-S-GGGT-S--
----TTTTT-S-GGGT-S--
----TTTTTSS-GGGT-S--
----TTTTSSS-GGGT-S--
----TTTTSSS-GGGT-S--
----S-TTS-S-GGGT-S--
----TTTTSSS-GGGT-S--
----SSTTSSS-GGGT-S--
----TTTTSSSSGGGT-S--
----TTTTTSS-GGGT-S--
----TTTTTSS-GGGT-S--
---STTTTTSS-GGGG-S--
----TTTTS-S-GGGS-S--
----TTTTSSS-GGGT-S--
----TTTTSSS-GGGG-S--
----SSTTSSS-GGGT-S--
----TTTTSSS-GGGT-S--
----TTTTTSSSGGGG-S--
---SS-TTTSS-GGGG-S--
----SSTTS-S-GGGS-S--
----TTTTT-SSGGGS-S--
----S-TTS-S-GGGS-S--
----TTTTT-S-GGGG-S--
---STTGGGSSSGGGG-S--
----TTTTSSS-GGGS-S--
----TTTTS-SSGGGS-S--
----TTTTT-S-GGGT-S--
----TTTTSSS-GGGS-S--
----SSSSSSS-GGGT-S--
----TTTTSSS-GGGT-S--
----TTTTTSS-GGGS----
----TTTTTSSSGGGT-S--
----TTTTTSS-GGGT-S--
----TTTTSSS-GGGT-S--
----TTTTT-SSGGGS-S--
----TTTTSSS-GGGG-S--
----TTSSSSS-GGGT-S--
----TTTTTSS-GGGT-S--
----TTTTTSS-GGGT-S--
---STTTTS-S-GGGT-S--
----TTTTSSS-GGGT-S--
----TTTTS-S-GGGT-S--
----SSTTSSS-GGGT-S--
----TTTTTSS-GGGT-S--
----TTTTTSS-GGGG-S--
----TTTTTSS-GGGS-S--
----TTTTT-S-GGGT-S--
---STTTTS-S-GGGS-S--
----TTTTTSS-GGGT-S--
----TTTTS-S-GGGT----
----TTTTTSS-GGGT-TT-
----TTTTT-S-GGGT----
---SS-SSSSSSGGGT----
----TTGGGSS-GGGT-S--
--S-TTTTSSS-GGGT-S--
----TTTTS-S-GGGT----
----TTTTTSS-GGGT-S--
----TTTTSSS-GGGT-S--
----TTTTSSS-GGGS-S--
----TTTTSSS-GGGT-S--
----TTTTTSS-GGGT-S--
----TTTTSSS-GGGS-S--
----TTTTSSS-GGGT-S--
----TTTTTSS-GGGT-TT-
----TTTTTSS-GGGT-S--
---STTTTSSS-GGGT-S--
----TTTTSSS-GGGT-S--
---SS-TTTSSSGGGT-TT-
----TTTTS-S-GGGT----
----TTTTT-S-GGGT----
----TTTTT-S-GGGT----
----TTTTTSS-GGGT----
----SSTTTSS-GGGT----
---STTTTSSS-GGGT----
---STTTTSSS-GGGT----
----TTTTSSS-GGGT----
---STTTTSSS-GGGT-TT-
----TTTTTSS-GGGT----
---STTTTSSS-GGGT----
----TTTTSSS-GGGT----
----TTTTSSS-GGGT----
----TTTTSSS-GGGT-TT-
----TTTTSSS-GGGT-S--
----TTTTTSS-GGGS----
---STTTTTSS-GGGS----
----TTTTSSS-GGGT----
----TTTTSSS-GGGT----
----TTTTSSSSGGGT----
---STTTTSSSSGGGS----
----TTTTSSSSGGGT----
---STTTTSSS-GGGS-S--
----TTTTS-S-GGGS-S--
---STTTTT-SSGGGT-S--
---STTTTSSSSGGGT-S--
----TTTTS-S-GGGG-TT-
----TTTTSSSSGGGG-TT-
----TTTTTSS-GGGG-TT-
----TTTTS-S-GGGG-TT-
----TTTTTSS-GGGT-TT-
----TTTTSSS-GGGG-TT-
----TTTTTSS-GGGG-TT-
----TTTTTSS-GGGG-S--
----TTTTSSS-GGGT-S--
----TTTTS-SSGGGT----
----TTTTS-S-GGGG-S--
----TTTTTSSSGGGT-S--
----TTTTSSSSGGGT----
----SSTTS-S-GGGT-TT-
----TTTTTSS-GGGT----
---STTTTSSSSGGGG-TT-
----TTTTSSS-GGGT----
----TTTTTSS-GGGT-S--
---STTTTS-S-GGGT-S--
----TTTTTSS-GGGT-S--
----TTTTSSS-GGGT-S--
----TTTTS-S-GGGS-S--
----TTTTSSS-GGGG-S--
---STTTTSSS-GGGT-S--
----TTTTSSSSGGGT-S--
----TTTTS-S-GGGT-S--
----TTTTS-S-GGGT-S--
----TTTTSSS-GGGT-S--
----TTTTSSS-GGGT-S--
----TTTTSSS-GGGT-S--
----TTTTSSSSGGGT-S--
---STTTTTSSSGGGS-S--
----TTTTS-S-GGGT-S--
----TTTTS-S-GGGT----
----SSTTTSS-GGGT-S--
----TTTTTSS-GGGT-S--
----TTTTT-S-GGGT-S--
----TTTTSSS-GGGT-S--
----TTTTTSS-GGGT----
----TTTTTSS-GGGT-S--
----TTTTS-SSGGGT-S--
----TTTTTSS-GGGG-S--
----TTSSSSS-GGGT-S--
----TTTTTSS-GGGT----
----TTTTTSS-GGGT-S--
----TTTTTSSSGGGT-S--
---SS-TTT-S-GGGT----
----TTTTTSS-GGGT----
----SSTTSSS-GGGT----
----TTTTSSS-GGGT----
----TTGGGSS-GGGT----
----TTTTT-S-GGGT----
----TTTTS-S-GGGT-S--
----TTTTTSS-GGGT----
----TTTTTSS-GGGT----
----TTTTSSS-GGGT-S--
----TTSSSSSSGGGT----
----TTTTS-S-GGGT----
----TTTTTSSSGGGT----
----TTTTSSS-GGGS----
----TTTTTSS-GGGS----
---STTTTSSSSGGGT----
----TTTTTSS-GGGT----
----TTTTSSS-GGGG----
----TTTTTSS-GGGS----
----TTTTSSS-GGGT----
----TTTTTSS-GGGT----
----TTTTT-S-GGGS----
----TTTTSSS-GGGS----
----TTGGGSS-GGGS----
----TTTTTSSSGGGS----
----TTTTSSS-GGGT----
----TTTTSSS-GGGT----
---STTTTSSS-GGGT----
---STTTTSSS-GGGT----
----TTTTSSSSGGGT----
---STTTTT-S-GGGT----
---STTTTS-S-GGGT----
---STTTTT-S-GGGT----
----SSTTT-S-GGGT----
---STTTTS-S-GGGT----
----TTTTTSS-GGGT----
----TTTTS-S-GGGT----
----TTTTTSS-GGGT----
----TTTTSSS-GGGT----
---STTSTTSSSGGGG----
---STTGGGSSSGGGGS---
---S--GGG-S-GGGT----
---SGGGGTSSSGGGT----
---S--GGG-S-GGGT----
---STTGGG-S-HHHH----
---SGGGGTSSSGGGG----
---S--TTTSS-GGGG----
--SS--TTS-SSGGGG----
--SS--GGG-SSGGGG----
---SS-GGG-SSGGGT----
---SS-GGGSS-GGGT----
---SS-GGG-SSGGGS----
------TTT-S-GGGT----
----S-TTT-S-GGGT----
---S--TTT-S-GGGT----
---S--GGG-SSGGGT----
--SS--TTS-S-GGGGS---
--SS--TTS-S-GGGG----
--SSTTTTS-S-GGGT----
---S--TTT-SSGGGG----
---SS-GGG-SSGGGS----
---SS-GGG-SSGGGG----
---S--GGG-SSGGGT----
--SSS-GGG-SSGGGT----
--SS--TTT-SSGGGT----
---S-GGGG-SSGGGT----
---STTGGG-SSGGGG----
---SS-GGGSS-GGGT----
---S--TTTSSSGGGS----
--SSS-GGG-S-GGGT----
--SSTTGGG-S-GGGT----
----TTGGG-S-GGGT----
----S-TTTSS-GGGT----
------TTTSS-GGGS----
----GGGGT-S-GGGT----
---S--GGG-S-GGGS----
---STTTTS-S-GGGT----
----TTTTT-S-GGGG----
---SS-TTS-SSGGGS----
----TTTTT-SSGGGT----
---SS-TTSSSSGGGT----
----TTGGG-SSGGGT----
----TTTTTSS-GGGT----
----TTTTTSS-GGGG----
----TTTTTSS-GGGS----
----TTTTTSSSGGGS----
----TTTTTSS-GGGT----
----TTTTSSS-GGGS----
---STTTTSSS-GGGT----
----TTTTTSS-GGGS----
----TTTTSSS-GGGT----
---STTTTSSS-GGGT----
----TTTTSSS-GGGG-S--
----TTTTSSS-GGGS-S--
----SSTTSSS-GGGT-S--
----TTTTSSS-GGGS-S--
----TTTTS-S-GGGG-S--
----TTTTT-S-GGGG----
----TTTTTSS-GGGS----
----TTTTSSS-GGGT----
----TTTTTSS-GGGG----
----TTTTSSS-GGGS----
----SSTTTSS-GGGS----
------TTTSSSGGGT----
----TTTTS-SSGGGT----
----TTTTS-S-GGGTS---
----S-TTSSS-GGGT----
----SSTTTSS-GGGG-S--
----TTTTTSS-GGGS----
----TTTTS-SSGGGG-S--
----S-TTTSS-GGGS----
----TTTTT-S-GGGG----
----TTTTSSS-GGGG-S--
----TTTTSSS-GGGS-S--
----TTTTSSS-GGGG-S--
----TTTTTSS-GGGS----
----S-TTSSSSGGGS----
----TTGGGSS-GGGS----
----TTGGGSSSGGGT----
----TTTTSSS-GGGG----
----TTGGGSSSGGGT----
----TTGGG-S-GGGT----
----TTGGG-S-GGGT----
----TTTTTSS-GGGT----
----S-TTSSS-GGGG-S--
----TTGGGSS-GGGS----
----SSTTT-S-GGGS----
----SSTTTSS-GGGG-S--
----TTTTS-S-GGGT----
----S-TTTSS-GGGS-S--
------TTT-SSGGGT----
----SSGGGSS-GGGG----
----TTTTTSS-GGGT----
---STTTTT-S-GGGT----
----TTTTTSS-GGGT-S--
----TTTTT-SSGGGT-S--
----TTTTT-SSGGGT----
----GGGGG-S-GGGT----
----SSTTTSS-GGGS-S--
----GGGGG-SSGGGT----
----TTTTTSSSGGGT----
----TTTTS-S-GGGT-S--
----S-TTTSS-GGGS----
----TTTTTSS-GGGT-S--
---S--TTTSSSGGGS-S--
----TTTTT-SSGGGT----
----TTTTTSSSGGGS----
----GGGGTSSSGGGS----
----GGGGT-S-GGGT-S--
----TTTTS-SSGGGG-S--
----TTTTS-SSGGGG-S--
---S--TTT-SSGGGS-S--
----S-TTTSSSGGGS-S--
----TTTTTSSSGGGT-S--
----TTGGGSSSGGGT-S--
----TTTTS-SSGGGT-S--
----TTGGG-SSGGGS-S--
----TTGGGSSSGGGS-S--
----TTTTT-S-GGGT-S--
----TTTTT-SSGGGT-S--
----TTTTTSSSGGGT-S--
----TTTTTSSSGGGS-S--
----TTGGG-SSGGGS-S--
----S-STT-S-GGGS-S--
----TTGGG-S-GGGS-S--
----TTTTSSS-GGGT-S--
----TTGGGSSSGGGS-S--
---SSSTTTSSSGGGS-S--
----TTGGGSSSGGGT-S--
----TTTTTSSSGGGT-S--
----TTGGGSSSGGGG-S--
----TTTTSSSSGGGG-S--
----S-GGG-S-GGGT-S--
----TTGGGSSSGGGG-S--
----TTTTTSS-GGGS----
---SSGGGSSS-GGGS-S--
----TTTTTSSSGGGT----
----GGGGT-S-GGGS-S--
---S-GGGTSS-GGGT----
----TTTTTSSSGGGT-S--
----GGGGTSSSGGGT----
----TTTTTSSSGGGS-S--
----GGGGGSS-GGGT-S--
------TTTSSSGGGT-S--
----TTTTT-S-GGGG-S--
----GGGGT-SSGGGT-S--
----TTTTTSSSGGGG----
----TTGGGSS-GGGG-S--
----TTGGG-S-GGGS-S--
----TTTTT-SSGGGT-S--
----TTTTTSS-GGGT-S--
---S--TTTSSSGGGG-S--
---STTGGG-SSGGGS-S--
----TTTTTSS-TTTT-S--
------TTTSS-GGGG-S--
---STTGGG-SSGGGS-S--
---SS-GGGSSSGGGT-S--
----TTTTT-S-GGGS-S--
----TT-TT-SSGGGS----
----TTGGGSS-GGGG-S--
------TTS-S-GGGG-S--
---SSSTTT-S-GGGT-S--
----TTGGG-SSGGGG-S--
----S-GGGSSSGGGT----
----TTTTT-S-GGGT----
----TTTTTSS-GGGS----
----TTTTT-SSGGGG----
----TTGGG-SSGGGG----
----TTGGG-S-GGGG----
----TTTTSSS-GGGT----
----S-TTTSSSGGGS----
----TTGGG-S-GGGS----
----TTGGG-SSGGGS----
----TTGGGSSSGGGG----
----TTGGGSSSGGGG----
----TTGGGSS-GGGG----
----TTGGGSSSGGGS----
----TTTTS-S-GGGT----
----S-GGGSS-GGGT----
---SGGGGS-S-GGGT----
----S-TTT-S-GGGT-S--
----GGGGTSS-GGGG----
----GGGGT-SSGGGT----
---SGGGGG-S-GGGT----
----TTGGGSS-GGGG----
---STTTTS-SSGGGT----
----TTTTT-SSGGGT----
---STTTTS-SSGGGT----
----TTTTTSSSGGGG----
---STTGGG-SSGGGS----
---STTTTT-S-GGGS----
--SS-STTS-S-GGGG----
---STTTTT-SSSGGG----
----SSTTT-S-GGGTS---
----S-TTT-S-GGGTS---
------TTT-S-GGGT----
------TTT-S-STTTS---
------TTT-S-GGGTS---
-----STTT---GGGTS---
-----STTS-S-STTT----
------TTT-S-GGGTS---
--S---GGG-S-GGGTS---
--SS-STTT---GGGTS---
----SSTTT---GGGTS---
----TTGGG-S-GGGTS---
----TTTTS-S-GGGTS---
---SS-TTS-SSGGGTS---
----S-TTT---GGGTS---
----S-TTT-S-GGGTS---
------TTT-S-GGGGS---
----SSTTS-S-GGGTS---
----S-GGG-SSGGGTS---
-----STTT-SSSTTT----
------TTT---STTT----
------TTT-SSGGGTS---
------TTT-SSGGGT----
------TTT-SSGGGTS---
------TTT--SGGGTS---
--S---TTT-SSGGGTS---
------TTT-S-GGGTSTT-
----SSTTT-S-GGGTS---
--S-S-TTT-SSGGGT----
--S-SSTTT-SSGGGT----
----TTTTT--SSTTT----
--S-S-TTT-SSGGGTSTT-
--S-SSTTT-SSGGGTSTT-
------TTT-S-GGGT----
----S-TTT-SS-TTT----
----SSTTT---GGGT----
----SSTTT-S-GGGT----
----S-TTT-S-GGGT----
--S-SSTTT--SGGGT----
--S-TTTTT---GGGT----
--S-TTTTT--SGGGT----
----TTTTT--SSTTT----
----TTTTT--SGGGT----
---STTTTT--SSTTT----
----GGGGT-SSGGGT----
----TTTTT-S-GGGT----
----TTTTT-S-GGGT----
---SGGGGT-S-GGGS----
----GGGGT-SSGGGT----
----GGGGT-SSGGGT----
---STTTTT-SSGGGT----
----TTTTT--SGGGT----
----GGGGT---GGGT----
---SSGGGT-S-GGGT----
---SGGGGT-SSGGGT----
---SGGGGS-SSGGGT----
----GGGGT-SSGGGT----
----GGGGT-SSSTTT----
----TTTTT-SSSTTT----
----TTTTT-S-GGGT-S--
----TTTTT-SSGGGT----
----GGGGT-SSSTTT----
----GGGGT-SSGGGT----
---SGGGGT-SSSTTT----
----GGGGT-S-GGGS----
----TTTTT--SGGGS----
----TTTTT-S-GGGG----
----TTTTT-SSGGGT----
----TTTTT--SGGGT----
----TTTTT-S-TTTT----
----GGGGT-SSGGGT----
----TTTTT-SSSTTT----
---STTTTTSSSSTTT----
----TTTTTSS-GGGT----
----TTTTTSSSSTTT----
----TTTTTSSSGGGT----
----TTTTTSSSGGGT----
----GGGGTSSSSTTT----
----TTTTT-S-GGGT----
----TTTTS-SSSGGG----
---STTTTT-SSSTTT----
----TTTTS-SSGGGT----
----TTTTT-S-GGGT----
----TTTTSSS-GGGS----
------TTT-SSGGGT----
---S--GGGSS-GGGS----
---SSS-TT-S-GGGT----
----TTGGGSS-GGGS----
----TTTTTSS-GGGS----
---SSSTTT-SSGGGS----
---SS-TTTSSSGGGT----
---SSSTTTSS-GGGT----
---STTGGGSS-GGGT----
----GGGGT-S-GGGT----
---STTTTS-S-GGGT----
---STTTTT-S-GGGS----
----TTTTTSS-GGGS----
----TTTTTSSSGGGG----
----TTTTTSS-GGGT----
----TTTTSSS-GGGS----
---SSSTTTSS-GGGS----
----TTTTT-SSGGGT----
----TTTTT-S-GGGT----
----TTGGG-S-GGGT----
----TTTTTSS-GGGT----
----TTTTTSS-GGGT----
----TTGGGSS-GGGS----
----TTGGGSS-GGGT----
----TTTTTSS-GGGT----
----TTTTTSS-GGGG----
----TTTTS-S-GGGS----
----TTTTSSS-GGGS----
---SGGGGTSS-GGGTS---
---STTGGG-S-GGGT----
----TTTTTSS-GGGT----
----TTTTSSS-GGGT----
----GGGGSSS-GGGS----
----TTTTSSS-GGGT----
----TTTTTSSSGGGS----
----TTGGGSS-GGGT----
---STTTTSSSSGGGS----
----TTTTSSS-GGGG----
---S--GGG-SSGGGT----
----TTGGG-S-GGGG----
----TTTTT-S-GGGS----
----TTGGGSS-GGGT----
----TTTTSSSSGGGT-S--
----TTTTTSSSGGGS-S--
----SSTTTSSSGGGS-S--
---SSSTTTSS-GGGS-S--
----TTTTT-S-GGGS-S--
----TTTTTSS-GGGS-S--
----TTTTSSSSGGGS-S--
---SSSTTT-S-GGGT-S--
----SSTTSSS-GGGG-S--
----S-TTS-S-GGGT-S--
----TTTTTSSSGGGT-S--
----TTTTSSSSGGGT-S--
----TTTTSSSSGGGG-S--
----S-TTTSSSGGGG-S--
----SSGGGSSSGGGS-S--
---STTGGG-SSGGGS-S--
----TTGGGSSSGGGS-S--
----TTGGGSS-GGGS-S--
----S-TTTSSSGGGT-S--
----TTTTTSS-GGGG-S--
----TTTTTSS-GGGG-S--
----TTGGG-S-GGGT-S--
----S-GGGSSSGGGG-S--
----S-TTSSS-HHHH----
-----STTT-S-GGGS-S--
----TTTTSSSSGGGT-S--
----GGGGTSS-GGGT-S--
----TTGGGSSSGGGS----
----TTTTTSSSGGGT-S--
----TTGGG-S-GGGT-S--
----TTTTTSSSGGGS----
----TTGGGSS-GGGG-S--
----TTGGGSS-STTT-S--
----TTGGGSS-GGGS-S--
----TTGGGSS-GGGT----
---STTTTSSS-GGGS----
---SS-GGGSSSGGGT----
----TTGGG-SSGGGG-S--
----SGGGT-S-GGGT-S--
----TTGGGSS-GGGS-S--
----SSTTTSSSGGGS-S--
---SS--TT-SSGGGT-S--
----TTTTS-S-GGGT----
----GGGGGSSSGGGG-S--
----TTTTTSSSGGGG-S--
----S-GGG-S-GGGS-S--
----TTTTS-S-GGGS----
------GGG-S-GGGS----
----TTGGGSS-GGGS----
----S-GGG-SSGGGT----
----TTGGGSS-GGGS----
----TTGGGSS-GGGT----
----S-TTTSS-GGGS----
----TTTTTSS-GGGS----
----TTGGGSS-GGGT----
----TTTTTSS-GGGS----
----TTGGGSSSGGGT----
----TTGGGSSSGGGT----
----TTTTTSSSGGGT----
----TTGGG-S-GGGS----
---STTTTT-SSGGGT----
----TTGGGSS-GGGS----
---SSGGGT-S-GGGT-S--
----TTGGG-S-GGGT-S--
---SS-TTT-SSGGGS----
----TTTTT-S-GGGG----
----TTTTTSS-GGGT----
----GGGGTSS-GGGS----
----GGGGGSSSGGGT----
---SSGGGGSSSGGGT----
---SGGGGGSSSGGGT----
---SS-GGG-SSGGGT----
----S-GGGSSSGGGS----
----S-TTSSSSGGGS----
---SS-GGGSSSGGGS----
----S-GGGSSSGGGT----
---SSSGGGSSSGGGS----
----S-TTTSSSGGGS----
----S-STTSSSGGGS----
---SSSTTTSSSGGGS----
----TTGGGSSSGGGT----
----GGGGTSSSGGGT----
----GGGGTSSSGGGT----
---SGGGGSSSSGGGT----
----GGGGGSSSGGGT----
----GGGGTSSSGGGT----
----GGGGTSSSGGGT----
----TTTTT-S-GGGT-S--
----S-TTTSSSGGGT----
---SGGGGT-SSGGGT-S--
---SGGGGT-SSGGGT----
----GGGGT-SSGGGT----
----SGGGTSSSGGGT-S--
----SGGGTSS-GGGT----
----TTTTT-S-GGGT----
----GGGGTSSSGGGG----
----GGGGT-S-GGGG----
----SGGGTSSSGGGT----
----GGGGT-SSGGGT-S--
---SGGGGT-SSGGGT-S--
----GGGGT-SSGGGT-S--
----SGGGTSS-GGGS-S--
----TTTTTSSSGGGT-S--
----TTGGGSSSGGGG-S--
----SSTTSSS-GGGS-S--
----TTTTTSS-GGGS-S--
----S-TTTSSSGGGS-S--
----TTTTT-SSGGGT-S--
----TTTTTSS-GGGS-S--
----TTTTSSSSGGGT-S--
---STTTTTSSSGGGT-S--
----TTTTTSSSGGGS----
----TTTTTSSSGGGT-S--
----TTGGGSSSGGGT-S--
----S-TTTSSSGGGT-S--
---SSSTTTSSSGGGS----
----TTTTTSSSGGGT----
----SSGGGSSSGGGT-S--
----S-TTTSSSGGGT----
----TTGGGSSSGGGT-S--
----SSTTT-S-GGGT-S--
---SS-TTSSSSGGGT-S--
----S-TTT-S-GGGT-S--
----S-TTSSS-GGGT-S--
----S-GGGSSSGGGT-S--
----TTTTSSSSGGGT-S--
----TTGGGSSSGGGT-S--
----TTTTSSSSGGGS-S--
----SSGGGSSSGGGS-S--
----TTTTT-S-GGGT-S--
----TTTTSSSSGGGT-S--
----TTTTTSS-GGGT-S--
----TTTTT-SSGGGT-S--
----TTTTSSS-GGGS-S--
----TTTTTSS-GGGT-S--
----TTTTS-S-GGGT----
----TTTTT-S-GGGT----
----TTTTTSS-GGGS-S--
---S--TTT-SSGGGS-S--
---SSGGGG-S-GGGT----
----TTTTT-S-GGGT----
----TTTTTSSSGGGS----
----TTTTT-S-GGGS----
----TTTTTSSSGGGT----
------TTTSSSGGGT----
----TTTTT-SSGGGS----
----TTTTT-S-GGGT----
----TTTTTSSSGGGT----
----TTTTTSSSGGGT----
----SSTTTSSSGGGG----
----TTTTTSS-GGGT----
----TTTTTSS-GGGT----
---STTTTTSSSGGGT----
----TTTTTSSSGGGT----
----S-TTTSSSGGGS-S--
----TTTTTSSSGGGS-S--
----TTTTTSS-GGGT-S--
----TTTTSSS-GGGT-S--
----TTTTTSS-GGGT----
----TTTTT-SSGGGG----
----GGGTTSSSGGGT----
----TTTTS-SSGGGT----
----TTTTSSS-GGGT----
----TTGGGSSSGGGT----
----TTTTSSS-GGGG----
---STTSSSSS-GGGT----
----TTTTSSS-GGGS----
----TTTTTSSSGGGT----
----TTTTTSS-GGGT----
----TTTTT-S-GGGS----
----TTTTTSS-GGGT----
----TTTTTSS-TTTT----
----TTTTSSS-GGGT----
----TTTTSSSSGGGG----
----TTTTT-S-GGGS----
---STTGGGSS-GGGT----
----TTTTTSSSGGGT----
----TTTTTSS-GGGG----
----TTTTTSSSGGGT----
----TTTTTSS-GGGT----
----TTTTT-SSGGGT----
----GGGGT-SSGGGT----
---STTGGGSSSGGGT----
----TTGGG-SSGGGG----
----TTGGGSSSGGGG----
----GGGGGSSSGGGT----
----TTTTTSSSGGGT----
----TTTTT-SSSTTT----
----TTTTTSS-SGGG----
----S-GGG-SSGGGT----
----S-TTSSSSGGGT----
----GGGGTSS-GGGT----
----GGGGT-SSSTTT----
---SGGGGT-S-GGGT----
---SGGGGG-SSGGGT----
----TTTTT-SSGGGT----
----TTTTTSSSSTTS----
---STTGGG-SSGGGG----
----GGGGT-SSGGGS----
----S-TTTSSSGGGG----
---SS-TTS-SSSGGG----
---SS-TTS-SSGGGG----
---SS-TTS-SSGGGT----
---STTTTTSSSGGGG----
----SSTTT-SSGGGS----
---SSSGGGSSSGGGS----
----S-TTTSSSSGGG----
----TTTTTSSSGGGG----
---STTGGGSSSGGGG----
----TTTTTSSSGGGT----
----TTGGGSSSGGGT----
---SSSTTTSSSGGGT----
---STTTTTSSSGGGS----
---STTTTT-SSGGGT----
---STTTTTSSSGGGT----
---SS-TTSSSSGGGT----
----SSTTTSSSGGGT----
----TTGGGSSSGGGG----
----TTGGGSS-GGGT----
----TTTTTSS-GGGT----
---SGGGGT-SSGGGT----
---SGGGGTSSSGGGT----
---SSSTTT-SSGGGT----
---STTTTT-SSGGGS-S--
---SSSGGGSS-GGGT----
----TTTTTSS-GGGT----
----TTTTTSS-GGGT----
----S-TTSSSSGGGT----
---SS-GGGSSSGGGT----
---SSSTTTSS-GGGG----
---STTTTTSSSGGGG----
----TTTTSSS-GGGT----
----TTTTTSSSGGGT----
---STTGGGSSSGGGT----
----SSTTTSSSGGGG-S--
----S-GGGSSSGGGT----
----TTTTSSSSGGGT----
----TTGGGSSSGGGT----
----TTGGGSSSGGGG----
---STTGGGSSSGGGG----
---STTGGGSSSGGGT----
---SGGGGGSSSGGGT----
---SGGGGTSSSGGGT----
---STTGGGSSSGGGT----
---SS-TTTSSSGGGG----
---S--GGGSSSGGGT----
---SS-TTSSSSGGGT----
---SS-TTTSSSGGGG----
----TTTTTSSSGGGT----
----TTTTTSSSGGGT----
---STTTTTSSSGGGT----
---STTTTTSSSGGGG----
----S-TTSSSSGGGT----
----S-TTSSSSGGGT----
----TTGGGSSSGGGG-S--
---STTSSSSSSGGGT-TT-
----TTTTTSS-GGGT-TT-
---STTTTTSS-GGGT-S--
---STTTTTSSSGGGT-S--
----TTTTT-S-GGGT-S--
---STTTTTSS-GGGTSS--
---SS-TTTSS-GGGT-S--
------TTT-S-GGGT-S--
---STTTTTSS-GGGG-S--
---SSGGGGSS-GGGT-S--
----SGGGTSS-GGGT-S--
----S-TTS-S-GGGT-S--
------TTT-S-GGGG----
---S--TTT-S-GGGT----
------TTTSS-GGGT----
---STTTTTSS-GGGT-S--
----TTTTSSSSGGGG-S--
---S-STTTSS-GGGS-S--
---S--TTT-SSGGGT-S--
---SS-SSSSSSGGGS-S--
---SS-GGGSSSGGGT-S--
---STTTTSSS-GGGT-S--
---SS-GGGSSSGGGT-S--
----TTGGGSS-GGGT-S--
---SS-STTSS-GGGG-S--
--SSTTSSSSSSGGGT-S--
---S--TTTSSSGGGS-S--
---STTTTTSS-GGGS----
---S--GGGSS-GGGT----
---STTTTSSSSGGGG-S--
---STTTTTSSSGGGT----
---SSTTTTSSSGGGT----
---S--TTTSS-GGGT----
---S-GGGSSS-GGGT----
---SS-GGGSSSGGGG----
---SS-GGG-S-GGGT----
----S-TTTSSSGGGG----
------TTT-S-GGGG----
---SS-TTTSS-GGGT----
---SS-TTTSS-GGGG----
----S-GGGSS-GGGT----
----S-GGGSSSGGGT----
---SS-TTSSSSGGGT-TT-
---STTGGGSS-GGGT----
---STTTTTSSSGGGT----
----S-TTTSSSGGGT----
---SS-TTTSSSGGGG----
---SSGGGT-S-GGGT----
---SS-TTTSSSGGGT----
---SS-GGGSSSGGGG----
---S--TTS-SSGGGS----
---SS-TTTSSSGGGG----
---SS-TTTSSSGGGT----
---SS-TTTSSSGGGG----
---SS-TTTSSSGGGT----
---SS-GGGSSSGGGT----
----S-TTTSS-GGGG----
---SS-GGGSSSGGGG----
---SS-TTSSSSGGGG----
---SS-TTS-SSGGGT----
---SSSGGGSSSGGGT----
---SS-GGG-SSGGGG----
---SS-TTTSS-GGGG----
----TTTTSSSSGGGT----
---SSGGGGSS-GGGT----
---SS-GGGSSSGGGS----
---SGGGGT-SSGGGT----
----TTGGGSS-GGGG----
----TTGGGSSSGGGT----
----TTGGGSS-GGGT----
----TTGGGSSSGGGT----
---SS-TTTSSSGGGT----
----S-TTTSSSGGGT----
---SS-TTTSSSGGGT----
----STTTTSSSGGGT----
----S-TTTSSSGGGG----
----TTTTSSSSGGGS----
---SS-TTTSS-GGGT----
---SS-TTSSSSGGGG----
----S-TTS-SSGGGG----
----S-TTTSS-GGGG----
---STTGGG-SSGGGG----
---STTTTSSSSGGGT----
---SS-GGGSSSGGGT----
---STTTTTSSSGGGT----
---SS-GGGSSSGGGT----
----TTTTTSSSGGGT----
----TTTTTSSSGGGT----
----TTGGGSSSGGGT----
----SSTTTSSSGGGT----
----TTTTT-SSGGGT-S--
----TTTTTSS-GGGT----
----TTTTTSS-GGGT----
----TTGGGSSSGGGT----
----SSTTTSSSGGGS-S--
----S-TTSSSSGGGT-S--
----SSTTTSSSGGGG-S--
----TTSTTSSSGGGT-S--
----TTTTT-SSGGGG-S--
----TTSSSSS-GGGG-S--
----TTSSSSSSGGGS-S--
----TTSSS-SSGGGT-S--
----SSTTTSSSGGGT----
----TTTTTSS-GGGT----
----TTTTTSSSGGGG-S--
----TTTTTSSSGGGT-S--
----TTTTTSS-GGGT-S--
----TTTTTSSSGGGT-S--
----TTTTTSSSGGGT-S--
----TTTTTSSSGGGT-S--
----TTTTTSS-GGGT-S--
----TTTTTSS-GGGGSS--
----TTTTTSS-GGGT-S--
----TTTTTSSSGGGTSS--
----SSTTTSSSGGGT-S--
----TTTTTSSSGGGT-S--
----TTTTT-SSGGGT-S--
----TTTTSSS-STTTSS--
----TTTTTSS-GGGT-S--
----TTTTTSSSGGGT-S--
----TTTTTSSSGGGTSS--
----TTTTTSSSGGGT-S--
----TTTTTSS-GGGT-S--
----TTTTT-SSGGGT-S--
----TTGGG-SSGGGT-S--
----TTTTSSSSGGGT-S--
----TTTTTSSSGGGS-S--
----TTTTT-S-GGGT-S--
----TTTTSSSSGGGT-S--
----TTTTTSSSGGGG-S--
----TTSTTSS-GGGS-S--
----TTTTTSS-GGGTSS--
----S-GGGSSSGGGS-S--
------TTTSSSGGGGSS--
----SSGGGSS-GGGT-S--
----TTTTT-SSGGGT-S--
----GGGGTSS-GGGT-S--
----GGGGTSSSGGGTSS--
----GGGGT-SSGGGT-S--
----GGGGT-SSGGGT-S--
----TTTTTSSSGGGG-S--
----TTTTTSSSGGGT----
----TTTTSSSSGGGT----
----TTTTTSS-GGGT-S--
[truncated: 20,014 more chars]
